# Supplementary material for: Immunome differences between porcine ileal and jejunal Peyer’s patches revealed by global transcriptome sequencing of gut-associated lymphoid tissues
Source: Sci Rep. 2018 Jun 13;8:9077. doi: 10.1038/s41598-018-27019-7 (PMC5998120; doi:10.1038/s41598-018-27019-7)
Supplement: Supplementary file 2 — Supplementary Table S1 [file 41598_2018_27019_MOESM2_ESM.xlsx]

## Sheet: Supplementary Table S1
Supplementary Table S1 : Count per million of reads mapping to annotated genes in the sense orientation for the four samples from the four pigs (Pig1 to Pig4)
Pig_Genes_Ensembl	Pig_Gene_Names (1)(3)	Human_Ortholog_Gene_Names(1)(3)	Pig_Gene_Names (2)(3)	Human_Ortholog_Gene_Names(2)(3)	BLASTP(6)	Mesenteric lymph node (MLN)				Ileal Peyer's patches (IPPs)				Jejunal Peyer's patches (JPPs)				Peripheral blood (PB)
						MLN - PIG1	MLN - PIG2	MLN - PIG3	MLN - PIG4	IPP - PIG1	IPP - PIG2	IPP - PIG3	IPP - PIG4	JPP - PIG1	JPP - PIG2	JPPb- PIG3	JPP - PIG4	PB - PIG1	PB - PIG2	PB - PIG3	PB - PIG4
ENSSSCG00000020149	5_8S_rRNA	RNA5-8S5	NA	NA		515.665584704387	926.413876219788	821.958395061578	388.719114087879	284.315265651096	327.992258428773	1150.84570794703	538.947097935147	303.625229254337	730.850353871047	376.256914676313	412.758835443912	510.656478243516	415.494478993919	164.760003247423	651.827408845707
ENSSSCG00000019556	7SK	7SK	7SK	7SK		42.922018785161	67.9389039952263	68.666042831454	31.7828162767819	11.8819113449925	8.55355477628114	89.0777577173449	74.480272889744	19.6928294028301	39.3041278093246	15.7637208496442	18.6021331049569	61.8855334521781	38.4214557749619	8.90885878237454	110.123285322825
ENSSSCG00000010431	A1CF	A1CF	A1CF	A1CF		0.0250566367689206	0	0	0	27.6447154335396	16.7573359371753	19.283963438313	29.194524016122	39.1880718885749	41.9262626667245	21.0635925146107	34.4605887608052	0	0	0.0179614088354325	0.0256100663541453
ENSSSCG00000000660	A2M	A2M	A2M	A2M		199.40071540707	205.372996750251	57.7399183690644	95.8018073207804	47.52764537997	20.9546193218188	16.8955826454944	31.2798471601307	25.3899188454549	18.0759934850549	17.8700801011052	16.2700072732146	8.62633250510085	9.45539171859657	4.88550320323765	14.2135868265507
ENSSSCG00000026962	A4GALT	A4GALT	A4GALT	A4GALT		19.3186669488378	25.6645505721242	27.1700169476976	22.2622879776558	10.393349744725	6.45491308395937	7.75486603100354	8.12342299382499	8.43037512897074	13.6127852171401	17.0886887658858	9.98698591475564	7.2595629393576	3.94212706092546	2.42479019278339	6.47934678759877
ENSSSCG00000022473	A4GNT	A4GNT	A4GNT	A4GNT		0.902038923681143	0.82058651222889	0.900824091314039	0.882856007688387	33.4394730917238	9.18950680425743	12.1483072424846	14.9707527204208	53.6448479886459	26.2771386773483	16.8508740116886	19.5898569866361	0.156842409183652	0.114264552490593	0.125729861848028	0.204880530833163
ENSSSCG00000000268	AAAS	AAAS	AAAS	AAAS		61.2634769000109	55.3754415321358	69.7993376560104	67.3595272893059	44.8694996652065	67.9832717906657	57.321139027646	55.7434888196956	46.9927551134424	53.2237585948838	63.5984599795989	55.0107328546293	15.5498045676363	11.940645735267	8.387977926147	12.8306432434268
ENSSSCG00000009755	AACS	AACS	AACS	AACS		44.826323179599	36.7566165305285	46.3779112818454	39.6807983996159	34.5027313776292	40.7009297904827	34.7642093176927	34.9213816056384	31.778562497878	34.1993333528971	35.7061866658966	36.298852651708	6.52016301034895	3.48506885096309	1.81410229237869	10.9611083995742
ENSSSCG00000011169	AAED1	AAED1	AAED1	AAED1		7.39170784683159	12.874719416005	8.68859365493218	7.70709433738781	17.3045286031099	5.34199703500086	9.6124955365291	8.03005031573504	14.5555695586136	11.3811810831827	10.9055051567581	9.95954914026456	0.201654526093267	0.257095243103834	0.107768453012595	0.43537112802047
ENSSSCG00000004951	AAGAB	AAGAB	AAGAB	AAGAB		56.6029424609917	54.2153019803639	55.2699168283646	57.7435550974567	56.2729447815416	48.4277469303947	52.0725985199706	46.4062210107014	51.2408738307753	41.7031022533288	50.9263309345186	46.724826958321	11.8976170395027	11.6835504921631	5.37046124179433	15.7501908077994
ENSSSCG00000008337	AAK1	AAK1	AAK1	AAK1		7.31653793652482	12.535166376462	8.25271103010281	8.78083813052234	7.38964508704231	8.29917396509062	9.52403698864694	10.7689822063734	7.70588976632482	8.25693529564236	9.0029871231804	7.18843491666478	3.69699964504322	2.45668787854775	2.69421132531488	4.6354220101003
ENSSSCG00000007315	AAR2	AAR2	AAR2	AAR2		38.1362011622972	34.691002206642	34.4928450448311	42.3055054495003	49.5744175803378	34.9773615386961	39.4819985380751	40.8661087773648	46.3670632093391	37.9930603806246	37.0651281184521	42.4995636866937	16.3788287304642	10.9693970390969	7.41806184903364	18.8233987702968
ENSSSCG00000002723	AARS	AARS	AARS	NA		131.973305861905	134.915741045081	137.942321337669	132.356818233716	128.20236782304	142.739432679279	124.697066331232	141.210613498023	127.443561519987	127.480386152316	121.761154148976	151.039443573434	36.5666873982457	27.8519846695821	16.2550749960665	48.8640066037093
ENSSSCG00000001706	AARS2	AARS2	AARS2	AARS2		53.3706363178009	41.5952473440161	53.6716805373236	62.8259423849601	34.5027313776292	36.5672416086368	38.420495963489	34.2366486329789	37.0475469534847	36.4867275902034	43.7579147722881	41.9233914223808	12.569798793147	6.14171969636938	4.75977334138962	11.2940392621781
ENSSSCG00000014998	AASDHPPT	AASDHPPT	AASDHPPT	AASDHPPT		71.6870377958819	60.6102175584235	64.1328635332285	67.8367467529212	50.9300718948671	60.5108354619443	48.475284239429	63.9914087176405	47.5855158646981	47.2821125882223	54.8672611469296	60.0042258120071	3.49534511894996	2.05676194483067	0.933993259442492	15.9550713386325
ENSSSCG00000016613	AASS	AASS	AASS	AASS		3.08196632257724	5.99877036525947	3.74859057353261	2.86331678169207	0.877188085871929	0.635952027976293	0.678182200429968	0.560236068539654	0.461036139865588	1.14369711865316	1.05317962573054	1.61876969497413	0	0.0285661381226483	0.0718456353417302	0.0256100663541453
ENSSSCG00000017693	AATF	AATF	AATF	AATF		37.3845020592296	41.0010295248159	36.8175523772544	42.949751725381	26.3422240333055	37.8073480631906	26.242702538377	39.0609036676259	28.5513095188189	35.2593453165268	28.8095587941773	38.6035417089593	13.4660411313393	9.02689964675685	5.06511729159198	14.7770082863419
ENSSSCG00000007909	ABAT	ABAT	ABAT	ABAT		0.851925650143301	0.792290425600307	1.19141250786695	1.00216087359222	31.9243300343087	11.0973628881863	13.0034065386789	26.1443498651839	65.1048891795905	42.9304845270054	19.5687569167997	45.6273559786776	0.358496935276919	0.17139682873589	0	0.281710729895599
ENSSSCG00000026173	ABCA1	ABCA1	NA	NA		58.3569070348162	45.6415877319034	28.797312080394	38.6786375260237	27.6712968906872	26.1058307484268	14.2123400264019	37.6291892702468	30.6589033010616	67.5060250522112	29.3191618388856	44.5298849990341	0.985866572011526	0.599888900575613	0.197575497189758	5.45494413343295
ENSSSCG00000006890	ABCA4	ABCA4	ABCA4	ABCA4		2.40543712981638	0.59421781920023	2.58623690732095	2.14748758626905	0.212651657181074	0.0635952027976293	0.206403278391729	0.217869582209866	0.32931152847542	0.251055465070207	0.271788290511106	0.329241293893043	0.0224060584548074	0	0	0
ENSSSCG00000017255	ABCA5	ABCA5	ABCA5	ABCA5		3.50792914764889	3.93315604137295	4.38788508994903	3.36439721848818	35.7254784064204	7.44063872732263	18.8121845162748	31.8400832286703	35.5985762281929	16.9601914180762	8.66325176004152	20.6050176428063	0.134436350728844	0.342793657471779	0.107768453012595	1.58782411395701
ENSSSCG00000023121	ABCA7	ABCA7	ABCA7	ABCA7		297.397221810319	241.620283721465	299.480422099435	328.565600699165	100.637396760943	154.091176378656	138.024820878812	126.737848394082	120.001120976443	160.480232283211	185.019878765436	167.693565689523	107.190583647799	75.3289062294235	45.6219784419987	68.9166885590051
ENSSSCG00000015390	ABCB1	ABCB1	ABCB1	ABCB1		48.1087425963276	43.6891577545312	64.278157741505	51.5397020704572	445.771036365826	261.980437924834	470.039237263222	376.447513832618	281.824806069264	227.372566198584	199.696446453035	240.154087120484	3.69699964504322	1.85679897797214	1.92187074539128	12.6769828453019
ENSSSCG00000010188	ABCB10	ABCB10	ABCB10	ABCB10		68.1289953746952	45.0473699127032	44.3728512076302	58.3400794269759	183.066495375757	66.7113677347131	62.8350551789679	81.7633417807595	265.194573881255	150.270643370356	99.3386201818094	125.303749100794	3.6297814696788	2.88517995038747	1.5985653863535	13.1891841723848
ENSSSCG00000016210	ABCB6	ABCB6	ABCB6	ABCB6		10.9246936312494	11.0071776985186	8.13647566348164	9.18647467459538	99.8133715893665	55.0416480213482	80.467792390147	52.2575755043377	65.3354072495233	46.5289461930117	28.9794264757467	30.7017506555263	3.67459358658841	3.51363498908574	1.40098988916374	2.97076769708086
ENSSSCG00000012424	ABCB7	ABCB7	ABCB7	ABCB7		78.6527828176419	60.8082901648236	72.7633395048501	76.6891678029859	62.7056574112691	62.2597035388791	55.4635095221204	67.1972039987285	57.8929667059788	58.1332876895901	61.7638890186489	74.7652104882119	15.6170227430008	15.7970743818245	8.387977926147	25.5332361550829
ENSSSCG00000027986	ABCB8	ABCB8	ABCB8	ABCB8		87.4226056867641	94.254264559808	97.9282963783326	112.695376332764	83.7050085579001	90.5913663852229	98.1889881492083	83.5996711165284	92.0425722088798	99.8084948912444	99.5424613996927	92.5168035839451	21.7338767011632	13.3689526413994	9.19624132374146	22.6905187897728
ENSSSCG00000009784	ABCB9	ABCB9	ABCB9	ABCB9		3.85872206241378	4.1878208210302	3.60329636525616	6.51404567834945	9.72881331603412	9.92085163643017	13.3277545475802	8.80815596648456	9.87934585426259	8.75904622578277	6.25113068175545	5.40504457474413	7.34918717317683	5.91319059138819	3.77189585544083	6.8378877165568
ENSSSCG00000007874	ABCC1	ABCC1	ABCC1	NA		30.7946065890035	30.7012539920119	31.6741374042678	34.335940407124	20.6006292894165	11.2245532937816	10.3201639195865	19.9817531112477	19.5611047914399	22.4555165979463	13.3176262350442	29.357348705463	10.5756595906691	6.37024880135056	3.34082204339045	23.7661415766469
ENSSSCG00000010543	ABCC2	ABCC2	ABCC2	ABCC2		0.100226547075683	0.198072606400077	0.261529574897624	0.0954438927230689	6.43271262972748	21.3043929372058	24.0017526586954	57.7976877376743	6.52036826381331	108.204905445259	19.6027304531135	113.204131550225	0	0	0.0179614088354325	0.0256100663541453
ENSSSCG00000017561	ABCC3	ABCC3	ABCC3	ABCC3		24.8561836747693	28.7205279280111	17.2028342599326	18.8501688128061	62.6524944969738	31.7022085946182	21.701830413759	32.1824497150001	52.5910510975245	44.7715579375202	22.3206133582246	38.2743004150663	1.05308474737595	0.742719591188855	0.107768453012595	0.921962388749232
ENSSSCG00000011782	ABCC5	ABCC5	ABCC5	ABCC5		66.9763900833248	58.6577875810513	71.3685151053961	54.2121310667031	24.5346849472664	21.622368951194	24.2671283023419	24.1523993992651	21.5369739622924	31.5771984954971	40.8022171129798	31.6346009882232	1.09789686428556	0.799851867434151	0.592726491569274	2.91954756437257
ENSSSCG00000013378	ABCC8	ABCC8	ABCC8	ABCC8		1.60362475321092	1.1318434651433	0.610235674761123	0.214748758626905	2.28600531469654	0.41336881818459	1.00253020933126	1.30721749325919	1.18552150251151	0.306845568419142	0.577550117336101	0.384114842875217	0	0.0285661381226483	0	0
ENSSSCG00000012779	ABCD1	ABCD1	ABCD1	ABCD1		23.052105827407	25.8626231785243	24.0316620489261	26.2232095256632	31.4192823485036	25.6606643288434	37.7128275804317	32.0890770369102	45.6425778466932	72.2202887851962	36.9632075095105	52.7609173463602	11.0237807597652	8.34131233181329	4.83161897673135	10.7306178023869
ENSSSCG00000028620	ABCD3	ABCD3	ABCD3	ABCD3		32.2228348848319	32.3990191897268	31.5288431959914	33.524667318978	80.8607926431033	52.0844710912584	63.2478617357513	66.1078560876792	96.0601728562799	102.542209955342	63.3946187617156	81.5969673364925	3.6297814696788	2.51382015479305	1.63448820402436	12.0111211200942
ENSSSCG00000009043	ABCE1	ABCE1	ABCE1	ABCE1		155.651827608535	138.990377519597	148.025739392055	155.358796379975	118.42039159271	102.451871706981	92.6750719978864	126.426606133782	112.822129655679	102.012203973527	109.972337048056	146.978800948753	13.8917562419806	12.0263441496349	6.0170719598699	53.9604098081842
ENSSSCG00000001346	ABCF1	ABCF1	ABCF1	ABCF1		98.4725825018581	99.1494875465527	99.9333564525478	98.1879046388571	77.7773436139777	90.0826047628419	76.9294504748602	83.0083108219588	71.4276705263185	78.6919407736726	83.642846404793	84.8070699519497	29.4639668680717	23.224270293713	12.8603687261697	35.2650613696581
ENSSSCG00000016441	ABCF2	ABCF2	ABCF2	ABCF2		78.9534624588689	78.9177856071163	78.7785197274955	87.8083813052234	54.6780573526836	57.6808489374498	50.8341788496202	66.450222574009	56.4110648278394	58.1611827412646	60.5748152476628	73.3659349891665	21.7114706427084	18.682254332212	10.1122731743485	29.8357273025793
ENSSSCG00000028856	ABCF3	ABCF3	ABCF3	ABCF3		94.4384639820619	96.3198788836945	100.136768344135	95.9688341330458	77.1128071852868	83.5640964760849	83.3574382876312	72.2082043895554	85.1928924165911	85.7772838989873	86.7684117456707	78.5514853679819	32.5560029348352	21.5103020063541	15.4647730073074	27.7357018615394
ENSSSCG00000027745	ABCG1	ABCG1	ABCG1	ABCG1		7.01585829529778	7.04572557051702	4.41694393160432	8.5183674255339	2.89737882909213	1.55808246854192	0.766640748312137	3.45478908932787	2.63449222780336	4.18425775117011	2.34417400565829	4.1978264971363	0.985866572011526	0.48562434808502	0.395150994379516	2.07441537468577
ENSSSCG00000009213	ABCG2	ABCG2	NA	ABCG2		10.097824617875	11.2335463915472	7.49718114706523	8.78083813052234	85.1404072438724	54.9144576157529	85.2740401584116	54.9031347168861	35.8290942981257	62.4012305957836	30.4742620735578	37.0945191119495	1.8148907348394	0.142830690613241	0.323305359037786	3.50857909051791
ENSSSCG00000015113	ABCG4	ABCG4	NLRX1	NLRX1		1.75396457382444	1.49969259131487	1.56917744938575	1.4555193640268	0.797443714429026	0.41336881818459	0.973044026703866	0.311242260299808	1.15259034966397	1.17159217032763	1.01920608941665	0.329241293893043	0.291278759912496	0.428492071839724	0.0898070441771627	0.332930862603889
ENSSSCG00000008453	ABCG8	ABCG8	ABCG8	ABCG8		0.0250566367689206	0.0282960866285824	0	0	79.9836045572313	35.6451111680712	67.8477062256242	33.5207914342893	91.0875687763011	82.6809331631214	47.0533477947353	51.2244579748593	0	0.0285661381226483	0.0179614088354325	0
ENSSSCG00000008554	ABHD1	ABHD1	ABHD1	ABHD1		4.6104211654814	4.15952473440161	4.59129698153607	4.41428003844194	3.72140400066879	3.75211696506013	4.80624776826455	3.20579528108802	3.16139067336403	12.5806683051848	5.63960702810546	9.0266988075676	2.37504219620959	1.7139682873589	0.808263397594464	1.38294358312385
ENSSSCG00000023561	ABHD10	ABHD10	NA	NA		21.5487076212717	21.0239923650367	19.033541284216	21.2362661308828	20.0690001464638	26.9643659861948	19.5788252645869	24.6815112417748	18.4414455946235	19.8333817405463	19.6027304531135	22.2512241122715	5.28782979533455	3.37080429847249	1.36506707149287	6.81227765020266
ENSSSCG00000007715	ABHD11	ABHD11	ABHD11	ABHD11		39.6646560052014	44.8210012196745	36.7303758522886	40.5875153804851	51.887004352182	43.2447379023879	46.4997100033939	43.667289120063	50.977424607995	54.0885051967923	52.6589812865269	43.9811495092124	11.8079928056835	10.9693970390969	5.15492433576914	8.91230309124257
ENSSSCG00000026876	ABHD12	ABHD12	NA	NA		46.8809673946505	52.7722015623062	44.8959103574255	37.3901449742622	27.5649710620967	32.1791726156004	25.033769050654	27.9806792009527	27.2011322520697	33.2509015959652	34.4831393585966	29.9060841952848	16.2667984381902	15.6828098293339	6.21464745705966	15.8782411395701
ENSSSCG00000009541	ABHD13	ABHD13	ABHD13	ABHD13		25.1819199527652	19.8355567266363	23.6538971074073	24.1234438857557	19.2715564320348	15.7080150910144	14.3302847569115	16.3713428917699	17.8816159962153	18.6896846218932	20.5879630062163	20.5501440938241	3.09203606676342	2.4852540166704	1.00583889478422	6.96593804832753
ENSSSCG00000030229	ABHD14A	ABHD14A	ABHD14A	ABHD14A		37.6100117901499	53.1400506884777	43.2976740663845	36.5788718861162	34.4229870061863	42.3544050632211	45.9689587161008	29.0700271120021	34.6106416427666	47.979488880084	49.5334159456491	29.5219693524095	10.1051323631181	7.4557620500112	5.42434546830063	5.78787499603684
ENSSSCG00000026847	ABHD14B	ABHD14B	NA	NA		38.1612577990661	53.1683467751063	48.0923829395076	40.2773227291351	140.881722882461	89.033283916681	139.764505653828	70.4963719579065	136.894802387232	134.565729277631	96.8245784945816	69.7991543053252	12.2561139747797	19.7963337189952	8.56759201450132	10.9098882668659
ENSSSCG00000017789	ABHD15	ABHD15	ABHD15	ABHD15		3.60815569472457	2.49005562331525	3.05117837380562	3.22123137940358	1.62146888600569	1.3037016573514	1.26790585297777	2.36544117827854	1.81121340661481	1.92475856553825	2.98967119562217	1.64620646946522	3.29369059285669	0.885550281802096	1.40098988916374	2.17685564010235
ENSSSCG00000013442	ABHD17A	ABHD17A	ABHD17A	ABHD17A		126.786582050738	118.022977327817	120.971957810979	133.382840080489	165.469570744023	150.784225833179	176.356858294419	138.689551189594	166.137666115849	156.519134945437	135.792224646612	123.218554239471	69.6156236190866	41.5922971065759	28.3969873688189	54.7799319315168
ENSSSCG00000021802	ABHD17B	ABHD17B	ABHD17B	ABHD17B		29.1659251990236	22.1275397435514	23.421426374165	27.0822045601708	42.9290532934292	35.1363495456902	31.7566186896989	43.698413346093	29.4404506457025	29.959285498378	22.8981634755607	38.7407255814148	0.784212045918259	1.28547621551917	0.377189585544083	7.50374944176458
ENSSSCG00000001782	ABHD17C	ABHD17C	ABHD17C	ABHD17C		19.0430439443797	18.2226797888071	15.7789510188233	12.2645402149144	49.3351844660091	25.1519027064624	32.9065798121671	29.4123935983318	50.615181926672	33.4461669576864	29.4550559841412	26.5862344818632	2.91278759912496	2.77091539789688	0.91603185060706	7.58057964082701
ENSSSCG00000009074	ABHD18	ABHD18	ABHD18	ABHD18		14.4827360524361	9.98851857988959	11.3910659288743	13.7916424984835	13.2375656595218	11.5743269091685	10.5560533806056	17.2116969945794	9.0231358802265	9.20536705257425	11.9247112461748	14.6786743527315	0.448121169096148	0.285661381226483	0.431073812050381	4.07200055030911
ENSSSCG00000001835	ABHD2	ABHD2	ABHD2	ABHD2		16.6626634513322	15.2798867794345	15.9533040687551	20.7590466672675	51.7275156092962	22.1947257763726	52.4559188941266	55.6501161416057	31.8773559564206	59.2769848082433	19.7386245983691	53.6937676790571	12.7266412023306	10.9693970390969	5.22676997111087	21.4868456711279
ENSSSCG00000028010	ABHD3	ABHD3	ABHD3	ABHD3		34.5531021043415	30.7861422518977	33.4757855868959	32.7133942308319	110.233302791239	68.5556286158444	75.8679479002742	68.9712848824374	98.2994912499128	100.729031596502	50.7564632529491	81.2951628170906	1.88210891020382	2.99944450287807	1.67041102169523	10.4232970061371
ENSSSCG00000002051	ABHD4	ABHD4	ABHD4	ABHD4		23.0270491906381	43.774046014417	16.447304376895	16.4640714947294	14.5134756026083	9.66647082523965	10.3201639195865	9.33726780899424	10.7684869811462	22.8460473213888	13.8272292797525	18.4100756835193	0.0672181753644222	0.0571322762452965	0.0718456353417302	0.640251658853633
ENSSSCG00000011297	ABHD5	ABHD5	ABHD5	ABHD5		28.4392827327249	28.2111983686967	26.5016635896259	20.3534101231944	51.2756308377864	28.2680676435462	34.5283198566736	38.5940402771762	39.1222095828799	54.0327150934434	30.8819445093245	46.724826958321	5.57910855524704	6.99870384004882	3.17916936387156	11.447699660303
ENSSSCG00000011470	ABHD6	ABHD6	ABHD6	ABHD6		26.7604880692072	23.8253049412664	27.6640172558376	28.4661410046553	60.5791408394584	40.4147513778934	52.9276978161649	52.4754450865476	56.8062386620099	67.7291854656069	38.5599637162632	57.1782380394252	7.21475082244798	3.37080429847249	2.17333046908734	10.9354983332201
ENSSSCG00000027677	ABI3	ABI3	NA	ABI3		193.186669488378	165.07936939115	200.27353668827	195.158899645495	98.4577172748371	229.483289295245	184.436072334324	162.997571719009	82.0973640489221	105.945406259627	174.623976653386	121.490037446533	81.1771497817672	47.4197892835961	50.1302920596922	62.3092914396356
ENSSSCG00000011959	ABI3BP	ABI3BP	ABI3BP	ABI3BP		220.07244074143	147.111354382	219.365195655796	209.499344527136	97.2349702460459	76.854802580935	79.9665272854814	96.8897156313302	68.9907652156004	117.521852704531	149.857268680561	152.658213268408	0.179248467638459	0.0285661381226483	0	0.204880530833163
ENSSSCG00000005706	ABL1	ABL1	ABL1	ABL1		56.828452191912	77.4746851890586	67.2421595903447	47.4117537101845	95.7729901029261	52.3706495038477	77.0179090227424	68.2865519097778	86.4113450719501	87.8973078262469	84.0505288405597	67.4670284735828	8.62633250510085	3.68503181782163	3.14324654620069	10.9354983332201
ENSSSCG00000024674	ABL2	ABL2	ABL2	ABL2		1.72890793705552	0.990363032000384	0.755529883037581	1.19304865903836	0.611373514395587	0.604154426577478	1.09098875721343	1.33834171928917	1.08672804396888	0.97632680860636	0.883311944161096	0.98772388167913	0.291278759912496	0	0.0538842265062976	0.614641592499488
ENSSSCG00000010651	ABLIM1	ABLIM1	ABLIM1	ABLIM1		189.578513793653	87.6895724619769	137.041497246355	170.224182671593	73.2584958988799	68.9371998326302	70.1771146531879	113.29218274913	94.3148217553602	75.1213741593408	84.1184759131874	146.073387390547	30.5618637323573	11.2836245584461	9.19624132374146	68.1483865683807
ENSSSCG00000008721	ABLIM2	ABLIM2	ABLIM2	ABLIM2		1.578568116442	3.22575387565839	1.394824399454	1.67026812265371	1.56830597171042	0.731344832172737	0.619209835175188	0.466863390449712	0.691554209798381	1.50633279042124	1.05317962573054	1.01516065617022	0.0896242338192296	0.114264552490593	0.0718456353417302	0.179270464479017
ENSSSCG00000014430	ABLIM3	ABLIM3	ABLIM3	ABLIM3		4.1343450668719	7.92290425600307	2.96400184883974	5.27327507294956	2.36574968613944	1.5262848671431	0.530751287293018	1.33834171928917	1.71241994807218	1.89686351386378	1.01920608941665	3.04548196851065	6.47535089343934	3.74216409406692	0.826224806429897	8.32327156509723
ENSSSCG00000017804	ABR	ABR	ABR	ABR		117.966645908078	88.9911924468916	118.850662370143	113.936146938164	93.6464735311153	69.5413542592076	55.0507029653369	97.5744486039898	114.732136520836	109.655448132331	73.2469442927432	117.731199341254	29.3743426342525	17.4253442548154	11.046266433791	54.2933406707881
ENSSSCG00000004145	ABRACL	ABRACL	ABRACL	ABRACL		145.679286174505	119.126524706332	137.651732921116	143.141978111423	84.077148957967	98.0320051125455	79.1998865371692	101.122610371408	85.555135097914	82.9598836798661	104.264782947323	105.988259859069	20.0982344339622	15.1971854812489	8.13651820245094	29.8869474352876
ENSSSCG00000024827	ABTB1	ABTB1	ABTB1	ABTB1		31.2205694140751	26.0041036116672	30.5699014213667	36.5311499397546	18.5804385461963	25.8196523358375	20.9351896654468	25.895356056944	16.6960944937038	20.8097085491527	21.912930922458	20.7970750642439	9.94828995393449	6.45594721571851	4.07723980564319	11.1659889304074
ENSSSCG00000013303	ABTB2	ABTB2	ABTB2	ABTB2		18.5920244825391	20.3448862859507	19.0916589675266	18.9456127055292	7.70862257281392	4.92862821681627	5.18956814242062	4.855379260677	5.9605386654051	8.89852148415511	11.9247112461748	9.19131945451412	0.425715110641341	0.142830690613241	0.14369127068346	0.563421459791197
ENSSSCG00000004510	ACAA2	ACAA2	ACAA2	ACAA2		29.040642015179	43.1232360219596	33.1270794870324	27.8218947287746	50.2921169233239	37.4257768464048	40.8678491215624	36.8510836194973	49.9236277168736	50.0437227039946	41.9912908839659	41.7038972264521	7.21475082244798	5.62752921016171	2.99955527551723	9.62938494915864
ENSSSCG00000017694	ACACA	ACACA	ACACA	ACACA		33.475666723278	36.3038791444712	32.8074322288242	35.4335451734393	27.2725750334727	19.3647392518781	19.6083114472143	32.9294311397197	35.5985762281929	24.826595990276	20.5539894699024	38.3017371895574	6.67700541953261	2.25672491168921	0.880109032936195	11.2172090631157
ENSSSCG00000009937	ACACB	ACACB	ACACB	ACACB		5.28695035824225	5.65921732571648	3.54517868194557	3.10192651349974	10.0743722589534	6.58210348955463	12.2367657903668	6.00697562378629	6.9814044036789	5.52322023154455	11.1093463746415	5.35017102576195	0.0672181753644222	0	0.107768453012595	0.0256100663541453
ENSSSCG00000011629	ACAD11	ACAD11	ACAD11	ACAD11		33.6009499071226	25.6362544854957	27.2571934726635	27.05834358699	47.2618308084936	28.8722220701237	32.3758285248741	28.3230456872825	41.7237706578357	54.8695666436774	31.9011505987411	39.2345875222543	3.60737541122399	2.68521698352894	1.02380030361966	5.7622649296827
ENSSSCG00000023354	ACAD9	ACAD9	ACAD9	ACAD9		30.5690968580832	28.3809748884681	27.605899572527	33.9780258094125	25.9169207189434	31.3206373778324	26.7439676430426	25.926480282974	30.0990737026534	37.7420049155544	31.2896269450911	33.7472326240369	6.9458781209903	4.51344982337842	2.69421132531488	6.76105751749436
ENSSSCG00000016156	ACADL	ACADL	ACADL	ACADL		48.5848186949371	49.3200789936191	44.4600277325961	49.1536047523805	99.4678126464472	50.0176270003354	53.2815320076935	60.7233649844925	115.127310355007	92.1373556807659	55.648652482149	71.5551078727547	11.0685928766749	8.1699155030774	4.81365756789592	16.8002035283193
ENSSSCG00000003776	ACADM	ACADM	ACADM	ACADM		90.6298551931859	107.949570488042	80.6964032767447	101.528440884165	212.01370220953	179.433864693511	120.657459311279	208.781308209111	189.288266567671	168.235056648713	110.346045947509	216.558461058149	4.34677534023264	6.37024880135056	2.46071301045426	20.436832950608
ENSSSCG00000009916	ACADS	ACADS	ACADS	ACADS		81.0331633106893	83.4451594676895	84.5902880585538	91.4352492287	113.290170363217	95.043030581057	88.1636860558958	107.036213317104	107.454351741529	102.458524800319	87.278014790379	92.9283552013114	33.6314937406659	22.7957782218733	15.2312746924468	36.2894640238239
ENSSSCG00000010723	ACADSB	ACADSB	ACADSB	ACADSB		45.9789284709694	47.6506098825328	43.3267329080398	40.4204885682197	89.8719066161513	56.3135520773007	56.4070673661969	42.7335623391636	105.280895653592	156.742295358832	76.8141656057014	70.5399472165845	9.72422936938641	7.99851867434151	5.2986156064526	15.4428700115496
ENSSSCG00000017943	ACAP1	ACAP1	ACAP1	ACAP1		332.526626560346	258.739416131757	332.171618961638	365.001306746196	107.043527933523	203.536446553813	153.033287836154	151.325986957767	102.646403425788	163.883428587496	217.974208989907	180.396792278897	159.262263496771	109.294044457252	61.6615165320399	115.629449588966
ENSSSCG00000003329	ACAP3	ACAP3	ACAP3	ACAP3		21.2480279800447	30.559773558869	23.9735443656156	25.8891559011324	25.5181988617288	25.7560571330399	26.0362992599853	19.3281443646181	16.2350583538382	24.7429108352526	22.3545868945385	14.8158582251869	8.69355068046527	4.82767734272756	3.41266767873218	7.35008904363971
ENSSSCG00000026153	ACAT1	ACAT1	ACAT1	ACAT1		87.3223791396884	79.0309699536306	76.6281654450039	87.0925521098004	111.163653791406	97.9048147069503	70.8258106709905	100.095510912418	111.537814694625	107.535424205072	74.7078063542404	106.070570182542	22.338840279443	18.1680638460043	10.2380030361965	30.7832997576827
ENSSSCG00000004049	ACAT2	ACAT2	ACAT2	ACAT2		50.7647460938332	43.6042694946455	67.5327480068976	49.821712001442	47.5010639228223	60.9242042801289	54.8148135043178	55.2143769771859	51.2079426779278	36.3472523318311	57.7210381972962	47.986918584911	8.96242338192296	6.68447632069969	3.35878345222589	11.6525801911361
ENSSSCG00000017337	ACBD4	ACBD4	ACBD4	ACBD4		20.19564923575	18.0811993556642	18.5104821344207	18.8263078396253	12.2008888307641	14.8812774546453	10.7624566589973	10.5822368501935	13.0078053747791	16.8207161597039	12.2644466093137	13.1422149812306	4.45880563250667	2.74234925977423	2.47867441928969	5.14762333718321
ENSSSCG00000011064	ACBD5	ACBD5	ACBD5	ACBD5		13.1046210301455	9.98851857988959	8.45612292168985	9.16261370141461	36.841899606621	13.545778195895	12.708544712405	30.4083688312912	29.8685556327206	25.9981881606036	10.3959021120498	33.9667268199656	0.806618104373067	0.228529104981186	0.179614088354325	2.45856636999795
ENSSSCG00000015534	ACBD6	ACBD6	ACBD6	ACBD6		41.0177143907231	36.7849126171571	37.6021411019473	45.6221807216269	17.0918769459288	20.3822624966402	18.3993779594913	26.7045859337235	21.0100755167318	22.3718314429229	28.3339292857828	24.2266718756298	14.1606289434383	11.6264182159178	5.26269278878174	16.8514236610276
ENSSSCG00000013282	ACCS	ACCS	ACCS	ACCS		8.34386004405057	12.3936859433191	13.4542436864	8.82856007688387	5.74159474388899	3.59312895806606	4.15755175046198	3.64153444550775	5.10432869136901	6.55533714349984	14.4047793970886	7.38049233810238	0.246466643002881	0.228529104981186	0.0718456353417302	0.358540928958034
ENSSSCG00000013283	ACCSL	ACCSL	ACCSL	ACCSL		3.2824194167286	3.19745778902981	4.1554143567067	5.58346772429953	2.57840134332052	2.92537932869095	2.29992224493641	2.30319272621858	2.53569876926073	2.59423980572547	2.34417400565829	2.24981550826913	1.61323620874613	0.371359795594427	0.556803673898409	1.43416371583214
ENSSSCG00000029590	ACD	ACD	ACD	ACD		52.4685973941198	47.0280959767039	54.9212107285011	53.4963018712801	26.5282942333389	51.5757094688774	40.0717221906229	31.3732198382206	24.8630203998942	32.1629945806609	46.7815595042242	29.5768429013917	21.9131251688016	16.6826246636266	9.71712217996901	12.4721023144688
ENSSSCG00000017296	ACE	ACE	ACE	AC113554.1		17.4143625543998	20.5429588923508	12.5824784367413	8.39906255963006	176.899597317506	143.502575112851	390.98678163919	374.642308722879	767.822759793289	1608.26130923974	476.920502774364	1075.52156005061	0.0448121169096148	0.199962966858538	0.0359228176708651	0.281710729895599
ENSSSCG00000012138	ACE2	ACE2	ACE2	ACE2		1.95441766797581	6.14025079840238	3.34176679035853	1.2407706053999	799.703138286575	541.417759017617	670.92859950363	560.765180382164	741.477837515255	679.132928066584	319.657003177375	515.399808815068	0.380902993731726	0.142830690613241	0.179614088354325	0.281710729895599
ENSSSCG00000023612	ACE3	ACE3	NA	NA		0.125283183844603	0.0282960866285824	0	0.0238609731807672	0.0797443714429026	0.158988006994073	0.589723652547798	0.560236068539654	2.14052493509023	32.944056027546	4.41655972080548	11.5508820607476	0	0	0	0
ENSSSCG00000026955	ACER2	ACER2	NA	NA		16.8380599087147	12.3936859433191	20.1087184254618	14.4597497475449	6.9909232298278	4.61065220282812	5.98569507336015	7.15857198689558	4.84087946858867	3.6821468210297	8.86709297792485	7.1335613676826	15.6394288014556	4.68484665211431	4.97531024741481	35.3675016350747
ENSSSCG00000030303	ACHE	ACHE	ACHE	ACHE		22.2502934508015	20.0053332464078	40.1883780092683	23.5985024757788	5.39603580096975	8.9033283916681	8.7573962403348	6.38046633614606	4.41277448157062	8.4800957090381	15.5938531680747	8.86207816062108	0.268872701457689	0.371359795594427	0.341266767873218	0.256100663541453
ENSSSCG00000002034	ACIN1	ACIN1	ACIN1	ACIN1		625.914786487637	528.486009962033	616.076501933837	654.864408946156	380.965443839894	453.815367163883	432.090520221771	397.331869498735	398.927985595123	417.282077998358	485.549780998092	435.641105369478	141.695913668202	96.4964145783058	56.6143606492834	209.336682378784
ENSSSCG00000006416	ACKR1	ACKR1	NA	NA		17.2890793705552	14.3461159206913	26.0367221231413	21.3555709967867	6.64536428690855	2.51201051050636	2.18197751442685	3.85940402771762	5.07139753852146	5.02110930140414	5.77550117336101	4.28013682060956	1.23233321501441	1.22834393927388	1.92187074539128	0.563421459791197
ENSSSCG00000011289	ACKR2	ACKR2	NA	NA		1.35305838552171	4.58396603383035	0.668353358071706	1.14532671267683	0.265814571476342	0.127190405595259	0.11794473050956	0.186745356179885	0.131724611390168	0.725271343536153	0.271788290511106	0.438988391857391	0	0	0	0
ENSSSCG00000016322	ACKR3	ACKR3	ACKR3	ACKR3		17.8904386530093	32.9649409222985	22.5787199661616	15.581215487041	9.62248748744358	4.48346179723286	3.86268992418808	4.57526122640718	6.32278134672806	7.08534312531473	7.16841616223043	6.83175684828065	0.69458781209903	0.342793657471779	0.179614088354325	1.3573335167697
ENSSSCG00000011630	ACKR4	ACKR4	ACKR4	ACKR4		9.87231488695473	13.2425685421766	13.8320086279188	5.48802383157646	39.7658598928608	23.7210106435157	36.7692697363552	42.5156927569538	46.6963747378145	29.9871805500525	29.9646590288495	37.5335075038069	0.0896242338192296	0.0571322762452965	0.0538842265062976	0.230490597187308
ENSSSCG00000023807	ACO1	ACO1	ACO1	ACO1		68.9809210248385	76.9653556297441	68.2592190482799	62.5634716799717	188.329623890988	99.9716587978732	127.734143141853	142.953570155702	151.845545780016	159.978121353071	91.0151037849068	145.003353185394	11.6735564549547	8.48414302242653	4.05927839680775	17.0819142582149
ENSSSCG00000000064	ACO2	ACO2	ACO2	ACO2		302.057756249338	294.675446150057	305.292190430493	290.626653341745	855.391291010869	685.079322137462	800.225510324734	726.283814409602	756.988410506447	696.065224432986	500.158401613064	593.183064497299	87.4508461491133	51.9618052450972	32.2586902684368	90.5315845619037
ENSSSCG00000001093	ACOT13	ACOT13	NA	NA		19.2184404017621	14.9969259131487	16.5635397435162	14.865386291618	26.9535975477011	23.4348322309264	30.1053924625651	24.9616292760446	26.0485419024057	35.3430304715502	26.0916758890662	23.5407525133526	1.90451496865863	1.88536511609479	1.77817947470782	3.81589988676765
ENSSSCG00000002349	ACOT4	ACOT4	ACOT4	ACOT4		6.08876273484771	11.7711720374903	8.65953481327689	6.15613108063794	2.97712320053503	3.75211696506013	3.44988336740462	4.17064628801743	2.30518069932794	4.01688744112331	4.79026862025825	3.26497616443935	0.224060584548074	0.114264552490593	0.14369127068346	0.0512201327082906
ENSSSCG00000003377	ACOT7	ACOT7	ACOT7	ACOT7		62.9673282002975	53.1683467751063	75.3786352538264	70.628480615071	52.4983778665776	64.9942972591771	64.2503919450826	72.9863100403049	48.1124143102588	49.1789761020861	71.6501880859904	76.5486008301325	20.8376343629709	10.798000210361	7.83117425224859	17.4916753198813
ENSSSCG00000007426	ACOT8	ACOT8	ACOT8	ACOT8		27.7627535399641	26.4568409977245	32.0519023457866	29.5876067441514	28.6548108051497	26.5191995666114	35.9731428054157	30.2838719271713	32.931152847542	42.0378428734224	38.322148962066	33.6100487515815	20.4343253107844	12.3120055308614	9.41177822976665	13.394064703218
ENSSSCG00000012172	ACOT9	ACOT9	ACOT9	ACOT9		34.1521959160388	36.3038791444712	32.3134319206842	31.4964845986127	36.8950625209163	29.6989597064929	26.77345382567	27.9806792009527	39.3856588056602	33.5856422160588	33.46393326918	32.2382100270271	11.6959625134095	7.37006363564325	4.02335557913689	14.0855364947799
ENSSSCG00000017198	ACOX1	ACOX1	ACOX1	ACOX1		143.774981780067	138.764008826568	139.395263420434	147.246065498515	271.34351456305	171.13469072842	205.076400173497	166.421236582307	296.149857557945	357.307716898253	211.077581118188	257.576438922324	17.4319134778402	11.0550954534649	5.51415251247779	39.823653180696
ENSSSCG00000011477	ACOX2	ACOX2	ACOX2	ACOX2		3.83366542564486	6.84765296411694	2.52811922401037	2.8394558085113	35.5925711206822	17.5204783707469	25.2401723290457	18.3944175837186	37.3439273291126	34.6456541796885	18.0059742463608	17.2028576059115	0.0672181753644222	0.0856984143679448	0	0.230490597187308
ENSSSCG00000008659	ACP1	ACP1	ACP1	ACP1		44.9014930899058	44.5946325266459	49.2547366057192	46.743646461123	37.6659247781977	49.5406629793532	43.0793128186166	43.6050406680031	39.0892784300323	41.8983676150501	50.6545426440074	40.8807939917195	11.4270898119518	7.79855570748297	6.10687900404706	12.5489325135312
ENSSSCG00000013242	ACP2	ACP2	ACP2	ACP2		28.2638862753425	27.1925392500677	24.9906038235508	26.3186534183863	91.5997013307475	67.2837245598918	79.1114279892871	65.7343653753194	100.34122272646	95.3173915716552	58.1287206330629	62.9673974570445	5.7583570228855	3.71359795594427	1.99371638073301	4.6354220101003
ENSSSCG00000013612	ACP5	ACP5	NA	NA		181.660616574675	146.375656129657	121.872781902293	117.181239290748	56.5919222673132	82.1967996159359	39.8948050948585	87.9570627607257	58.8479701385575	76.4324415880407	83.4390051869097	85.0540009223695	47.4336257488273	29.3088577138371	17.5123736145467	43.9980939964217
ENSSSCG00000006697	ACP6	ACP6	ACP6	ACP6		37.8355215210702	41.6518395172733	41.6703789336881	41.0408738709196	81.312677414613	47.4102236856326	68.7912640697006	51.884084791978	94.2489594496651	75.790855399528	69.9175377339821	54.928422531156	16.8493559580152	12.5691007739652	7.45398466670451	18.9258390357134
ENSSSCG00000024736	ACPT	ACPT	ACP4	ACP4		13.2299042139901	12.1673172502904	15.8370687021339	12.407706053999	7.04408614412307	9.1259116014598	9.28814752762782	6.72283282247585	7.93640783625761	10.0701136544827	11.245240519897	7.59998653403108	5.17579950306051	2.4852540166704	2.46071301045426	2.35612610458137
ENSSSCG00000000700	ACRBP	ACRBP	ACRBP	ACRBP		30.6943800419278	26.0323996982958	32.0519023457866	35.4096842002586	17.0121325744859	28.9040196715225	24.0902112065775	16.9004547342796	15.4447106854972	17.9923083300315	27.5525379505634	20.4403969958598	15.6618348599104	10.1409790335401	7.14864071650215	8.24644136603479
ENSSSCG00000017566	ACSF2	ACSF2	ACSF2	ACSF2		290.732156429786	240.658216776093	289.222650995117	251.948015815721	322.140679172179	293.332872904065	341.420508642548	264.026809412327	270.397696031167	233.425792411943	246.817741320398	192.770777574377	101.499444800278	58.5034508751836	42.5146547134688	78.0338721810808
ENSSSCG00000023866	ACSF3	ACSF3	ACSF3	ACSF3		12.4030352006157	12.2522055101762	17.842128776349	17.6571201537677	6.64536428690855	10.2070300490195	10.9393737547617	10.8312306584333	8.19985705903795	13.1385693386742	10.8375580841304	10.5631581790685	5.04136315233167	2.62808470728364	1.63448820402436	3.04759789614329
ENSSSCG00000015784	ACSL1	ACSL1	ACSL1	ACSL1		55.7760734476173	88.8497120137487	69.4506315561469	59.3899622469296	39.4468824070892	27.5367228113735	24.9158243201445	35.2637480919682	31.8114936507255	32.525630252429	34.5171128949105	40.6612997957908	30.0913365048063	18.5394236415987	13.2195969028784	47.8396039495435
ENSSSCG00000016223	ACSL3	ACSL3	ACSL3	ACSL3		28.8151322842587	23.7121205947521	24.7871919319637	26.3902363379286	179.796976146598	133.32734266523	78.0499254147011	157.364086807583	235.358949401382	459.487291181827	82.5217197064347	339.310590131272	3.22647241749227	2.59951856916099	1.00583889478422	12.4464922481146
ENSSSCG00000007857	ACSM3	ACSM3	ACSM3	ACSM3		0.200453094151365	0.0848882598857472	0	0.214748758626905	1.27590994308644	1.78066567833362	0.589723652547798	1.52508707546906	1.18552150251151	0.446320826791479	0.441655972080548	0.548735489821739	0	0	0	0.0512201327082906
ENSSSCG00000026453	ACSM5	ACSM5	ACSM5	ACSM5		13.0294511198387	1.78265345760069	6.27670979754298	4.27111419935733	3.72140400066879	1.93965368532769	2.86015971485682	1.68070820561896	8.33158167042812	3.7658319760531	8.90106651423873	9.38337687595173	0.0672181753644222	0	0	0
ENSSSCG00000007133	ACSS1	ACSS1	ACSS1	ACSS1		104.93719478824	78.5499364809447	104.553712275739	114.938307811756	243.539310386625	193.710987721579	155.569099542109	240.154528047332	175.786493900179	136.351012584797	97.1982873940344	174.470448988822	17.4991316532046	11.8263811827764	7.07679508116042	35.5467720995537
ENSSSCG00000007286	ACSS2	ACSS2	ACSS2	ACSS2		62.7418184693773	71.419322650542	70.9907501638773	59.6762939250988	155.04963954215	93.2305673013245	143.656681760644	129.13441379839	157.081599082775	116.796581360995	110.651807774334	103.546386929362	20.9944767721545	18.9107834371931	8.72924469402022	25.0722549607083
ENSSSCG00000000939	ACSS3	ACSS3	ACSS3	ACSS3		27.0110544368964	26.7680979506389	23.8863678406497	27.98892154104	9.03769543019563	7.31344832172737	4.0985793852072	15.2819949807206	9.55003432578717	11.0743355147636	9.44464309526095	20.7970750642439	0.336090876822111	0.257095243103834	0.107768453012595	0.589031526145342
ENSSSCG00000010190	ACTA1	ACTA1	ACTA1	ACTA1		0.0751699103067619	0.0565921732571648	0.0290588416552916	0.0477219463615344	2.20626094325364	9.15770920285862	4.15755175046198	3.64153444550775	6.19105673533789	4.04478249279778	6.21715714544156	0.576172264312826	0	0.0285661381226483	0	25.9686072831034
ENSSSCG00000010447	ACTA2	ACTA2	ACTA2	NA		272.06496203694	1209.14837381258	342.313154699335	196.280365384991	278.998974221569	136.316317196718	152.443564183606	160.009646020131	208.026092537923	200.091205660955	122.304730729998	103.354329507924	1.16511503964999	1.11407938678328	0.718456353417302	3.61101935593449
ENSSSCG00000007585	ACTB	ACTB	ACTB	ACTB		6273.83105402296	6039.12058479183	6932.39350065298	7178.07270099702	4863.95477324555	6808.88398273098	6323.40032299165	4067.99859057055	5068.07149208386	5675.1366829637	6729.91972902707	5086.44874935362	2659.95763552092	1694.429048883	1087.59922780311	3322.65000878681
ENSSSCG00000004803	ACTC1	ACTC1	ACTC1	ACTC1		0.350792914764889	0.339553039542989	0.232470733242333	0.0477219463615344	35.9115486064538	20.5094529022354	31.2553535850333	12.947678028472	28.0244110732582	29.5966498266099	14.4387529334025	9.8772388167913	0	0.0856984143679448	0.0179614088354325	0.256100663541453
ENSSSCG00000028355	ACTG1	ACTG1	ACTG1	ACTG1		3458.09149711551	3443.49226226533	3624.71273155611	3841.47351626444	2751.84535120883	3362.46915751905	2947.96956672119	2349.81681681149	2582.92204244411	2581.26860669684	3044.02885372439	2637.27763763226	1470.41999215519	830.560465915998	569.017431906503	1717.46226984169
ENSSSCG00000008294	ACTG2	ACTG2	ACTG2	ACTG2		31.1955127773062	156.137806016518	40.5370841091318	17.1799006901524	1253.07647139662	1166.71759052531	925.571272673769	665.218082938779	793.080954027353	564.121630012755	718.336451820854	330.777753264544	0.627369636734607	0.399925933717076	0.251459723696056	1.02440265416581
ENSSSCG00000011762	ACTL6A	ACTL6A	ACTL6A	ACTL6A		79.5798783780919	68.1086805149978	71.1360443721538	72.0362780327362	59.1171606963385	70.1137110843863	58.6775034285059	80.7984907738301	59.7371112654411	51.382685184369	69.3739611529599	69.1681084920302	13.1299502545171	12.3691378071067	5.31657701528803	22.383197993523
ENSSSCG00000010144	ACTN2	ACTN2	ACTN2	ACTN2		0.40090618830273	1.52798867794345	2.23753080745745	1.12146573949606	35.6457340349775	16.4393599231872	43.5216055580275	9.24389513090429	23.57870543884	9.846953241087	25.7859140622412	10.3985375321219	0	0.285661381226483	0.107768453012595	1.10123285322825
ENSSSCG00000002965	ACTN4	ACTN4	ACTN4	ACTN4		202.207058725189	261.653913054501	215.442252032332	200.503757637987	411.401212273935	286.178412589332	344.457585453169	326.928870218918	338.861562801207	337.669600519428	220.556197749763	299.088278727339	45.5739228970783	25.5666936197702	17.5842192498885	88.6620497180511
ENSSSCG00000010585	ACTR1A	ACTR1A	ACTR1A	ACTR1A		184.717526260483	199.091265518706	172.696695957398	178.074442848066	251.1150256737	211.899215721701	207.671184244707	188.581685515654	233.284286771987	226.591504751699	186.10703192748	199.739718295113	75.8669139279779	57.0180116928059	33.7315257929423	82.6692941911811
ENSSSCG00000008194	ACTR1B	ACTR1B	ACTR1B	ACTR1B		44.199907260376	51.3573972308771	50.0683841720674	44.8824905530232	52.2059818379536	41.7820482380424	45.0843732372791	36.8822078455272	50.2858703981966	54.2837705585136	44.5732796438215	38.1096797681197	15.4601803338171	9.45539171859657	6.64572126911004	15.0587190162374
ENSSSCG00000008358	ACTR2	ACTR2	ACTR2	ACTR2		1147.74430383718	799.958665076653	981.60767111575	1029.95890734782	758.475298250595	906.390627873211	679.656509561337	1039.98488856578	813.070163805811	752.357438712061	841.354626813444	1067.59233222268	111.649389280305	90.8403192300215	55.2313321689551	363.842212693343
ENSSSCG00000015710	ACTR3	ACTR3	ACTR3	ACTR3		932.808473633377	734.736185397771	816.524391672038	850.333501243002	652.57477297442	931.224554565686	595.650375255903	956.727583935579	629.314330916527	669.955456065684	731.076527938562	871.85838300327	137.550792854063	130.432986668012	66.3135214204169	333.545504196389
ENSSSCG00000007349	ACTR5	ACTR5	ACTR5	ACTR5		19.6945165003716	12.7049428962335	14.4131854610246	22.548619655825	15.0716862027086	15.6762174896156	11.4701250420547	23.1875483923357	17.255924092112	13.668575320489	10.7696110115026	21.9768563673606	2.57669672230285	1.19977780115123	1.02380030361966	5.35250386801637
ENSSSCG00000011458	ACTR8	ACTR8	ACTR8	ACTR8		36.4574064987795	34.2382648205847	36.3816697524251	39.2274399091813	28.4953220622639	32.7833270421779	26.2721887210044	33.8009094685591	27.0035453349844	25.9145030055802	23.8833960286635	33.2808074576884	6.87865994562587	5.7417937626523	1.99371638073301	12.7538130443644
ENSSSCG00000015874	ACVR1	ACVR1	ACVR1	ACVR1		12.7788847521495	13.893378534634	14.5294208276458	9.66369413821073	22.0626094325364	6.67749629375108	11.3521803115451	11.391466726973	16.7290256465513	10.4048542745763	10.8035845478165	12.0447440015872	0.0672181753644222	0.142830690613241	0.0179614088354325	1.17806305229068
ENSSSCG00000000233	ACVR1B	ACVR1B	ACVR1B	ACVR1B		21.5988208948096	29.1166731408113	25.1068391901719	21.5464587822328	107.309342504999	52.8794111262288	82.207477165163	62.8709365805612	89.3092865225338	53.2516536465583	46.7815595042242	51.6908831412078	1.47879985801729	1.08551324866063	0.808263397594464	2.63783683447697
ENSSSCG00000015669	ACVR2A	ACVR2A	ACVR2A	ACVR2A		2.5557769504299	4.35759734080169	2.99306069049503	3.31667527212664	17.8893206603578	6.16873467137004	13.4162130954624	8.83928019251454	14.1933268772906	9.14957694922531	8.59530468741374	9.16388268002304	0.380902993731726	0.314227519349131	0.0538842265062976	1.69026437937359
ENSSSCG00000000232	ACVRL1	ACVRL1	ACVRL1	ACVRL1		69.6323935808304	77.8425343152302	69.857455339321	63.9712690976369	32.0306558628992	22.3855113847655	18.4583503247461	26.9535797419634	28.8147587415992	33.78090757778	34.9587688669911	32.8418190658311	39.5242871142803	40.849577515387	17.1351840290026	41.1297665647574
ENSSSCG00000023325	ACY1	ABHD14A-ACY1	ACY1	ABHD14A-ACY1		22.0498403566502	34.4929296002419	22.7821318577486	20.9499344527136	74.6673131277045	82.5783708327216	86.3355427329976	49.0829044492797	70.3738736351972	102.374839645295	41.4477143029437	38.6309784834504	3.18166030058265	2.88517995038747	1.86798651888498	2.89393749801842
ENSSSCG00000002379	ACYP1	ACYP1	ACYP1	ACYP1		21.0726315226623	19.1281545609217	17.4934226764855	18.0150347514793	10.8718159733824	16.8527287413718	11.5290974073094	13.3522929668618	10.8014181339938	11.0185454114146	15.5598796317608	14.2945595098563	1.77007861792978	1.25691007739652	0.682533535746437	2.2024657064565
ENSSSCG00000021255	ADA	ADA	ADA	ADA		38.0359746152215	36.5019517508713	37.2824938437391	27.2969533187977	14.4337312311654	18.8877752308959	16.9250688281218	14.3793924258511	15.2800549212595	193.731133879176	22.9321370118746	78.3594279465443	6.9458781209903	5.7417937626523	3.46655190523848	6.73544745114022
ENSSSCG00000004710	ADAL	ADAL	ADAL	ADAL		12.4531484741536	10.1865911862897	12.9021256949495	15.2948838088718	11.0844676305635	9.53928041964439	7.31257329159269	11.9828270215426	10.3403819941282	9.40063241429552	10.4638491846776	11.3313878648189	1.74767255947498	1.6568360111136	0.84418621526533	4.73786227551688
ENSSSCG00000004595	ADAM10	ADAM10	ADAM10	ADAM10		142.2966402107	138.93378534634	121.262546227532	136.627932433073	171.423817145093	119.622576462341	109.216820451852	163.246565527249	179.441851866256	135.067840207771	130.050697009564	162.919566928074	12.0544594486864	12.8547621551917	5.46026828597149	63.0263732975516
ENSSSCG00000017349	ADAM11	ADAM11	ADAM11	ADAM11		1.00226547075683	0.763994338971725	1.0461182995905	1.14532671267683	1.67463180030096	1.36729686014903	1.14996112246821	0.560236068539654	0.790347668341007	0.474215878465946	1.01920608941665	0.384114842875217	0.0224060584548074	0	0.0179614088354325	0.0256100663541453
ENSSSCG00000010746	ADAM12	ADAM12	ADAM12	ADAM12		1.578568116442	3.96145212800154	0.958941774624622	1.64640714947294	0.132907285738171	0.0953928041964439	0.0589723652547798	0.560236068539654	0.230518069932794	0.0836851550234023	0.20384121788333	0.384114842875217	0	0	0	0.0256100663541453
ENSSSCG00000008641	ADAM17	ADAM17	ADAM17	ADAM17		57.7054344788242	60.1291840857376	57.8852125773408	58.6502720783258	38.4102055783314	47.0604500702457	34.941126413457	40.2125000307352	32.4042544019813	38.9135970858821	42.5008939286743	39.0699668753078	14.3174713526219	12.4548362214746	7.14864071650215	18.8233987702968
ENSSSCG00000017052	ADAM19	ADAM19	ADAM19	ADAM19		177.82695114903	156.901800355489	167.175516042892	130.662689137881	119.749464450092	150.720630630381	99.7222696458326	135.919495072926	108.014181339938	111.887052266289	119.654794897515	144.482054470064	40.3981233940178	25.2238999622984	14.0997059358145	72.5277079149396
ENSSSCG00000016131	ADAM23	ADAM23	ADAM23	ADAM23		0.225509730920286	0.311256952914406	0.494000308139957	0.0954438927230689	2.49865697187762	0.572356825178664	0.707668383057357	1.27609326722921	0.559829598408213	1.53422784209571	1.52880913412497	1.15234452862565	0	0	0	0
ENSSSCG00000009644	ADAM28	ADAM28	ADAM28	ADAM28		7.89284058221	6.87594905074552	3.60329636525616	4.86763852887651	5.23654705808394	2.25762969931584	1.85762950552556	6.87845395262575	5.7300205954723	5.10479445642754	4.9261627655138	7.1335613676826	2.68872701457689	1.77110056360419	0.969916077113357	2.68905696718526
ENSSSCG00000007145	ADAM33	ADAM33	ADAM33	ADAM33		33.6761198174293	37.5206108695003	53.0614448625624	44.5722979016732	32.6951922915901	30.8436733568502	47.8560744042538	31.2487229341007	24.8959515527417	35.0361849031311	73.4507855106265	40.9905410896839	0.0448121169096148	0.0285661381226483	0.0898070441771627	0.0256100663541453
ENSSSCG00000009646	ADAM7	ADAM7	ADAM7	ADAM7		2.80634331811911	2.03731823725793	2.58623690732095	0.620385302699948	0.637954971543221	0.381571216785776	0.383320374156069	0.248993808239846	0.49396729271313	0.781061446885088	0.645497189963878	0.329241293893043	0	0	0	0
ENSSSCG00000010772	ADAM8	ADAM8	ADAM8	ADAM8		25.3072031366098	27.4472040297249	23.1308379576121	31.0431261081782	12.865425259455	32.083779811404	16.3058589929466	20.7598587619972	11.2295231210118	14.2543714056529	18.4136566821275	17.5320988998045	21.0392888890642	17.1111167354663	9.41177822976665	20.4624430169621
ENSSSCG00000015808	ADAM9	ADAM9	ADAM9	ADAM9		53.2954664074942	53.8757489408209	46.9881469566065	55.3813187525607	24.26887037579	29.1901980841118	16.2468866276918	46.904208627181	24.4349154128761	28.1740021912121	24.9705491907079	52.4865496014493	1.12030292274037	1.25691007739652	0.466996629721246	5.27567366895394
ENSSSCG00000009645	ADAMDEC1	ADAMDEC1	ADAMDEC1	ADAMDEC1		270.536507194036	131.661691082794	264.929459371293	112.432905627775	495.558105603345	215.14257106438	131.036595596121	440.781289036588	363.033028991303	491.985026382582	290.881417919512	303.203794901002	0.0896242338192296	0.0571322762452965	0.0179614088354325	0.332930862603889
ENSSSCG00000029488	ADAMTS1	ADAMTS1	NA	NA		5.4623468156247	9.39430076068936	7.46812230540994	4.67675074343038	3.37584505774954	2.19403449651821	2.65375643646509	3.57928599344779	4.0834629530952	2.4826595990276	4.48450679343326	4.28013682060956	0	0	0	0
ENSSSCG00000012026	ADAMTS1	ADAMTS1	ADAMTS1	ADAMTS1		1.72890793705552	13.9782667945197	2.7605899572527	1.47938033720757	1.03667682875773	1.74886807693481	0.560237469920408	1.21384481516925	1.67948879522464	4.49110331958926	0.815364871533319	1.94801098886717	0	0	0	0
ENSSSCG00000026994	ADAMTS10	ADAMTS10	ADAMTS10	ADAMTS10		152.394464828575	132.680350201423	145.003619859905	134.289557061358	29.2927657766929	37.0124080282202	39.9832636427407	33.7075367904692	28.5842406716664	51.2153148743222	74.7417798905543	52.7883541208513	41.7424869013062	15.997037348683	14.4050498860169	31.3467212174739
ENSSSCG00000016816	ADAMTS12	ADAMTS12	ADAMTS12	ADAMTS12		8.46914322789517	22.3822045232087	6.10235674761123	6.46632373198792	6.64536428690855	2.09864169232177	5.72031942971364	6.84732972659577	5.03846638567392	6.05322621335943	6.25113068175545	7.43536588708456	0.156842409183652	0	0	0.102440265416581
ENSSSCG00000021241	ADAMTS13	ADAMTS13	ADAMTS13	ADAMTS13		7.51699103067619	9.02645163451779	9.50224122128035	5.84593842928797	11.0047232591206	27.3141396015818	12.6200861645229	10.1464976857737	6.15812558249035	17.0996666764485	16.2733238943525	7.95666460241521	0.739399929008644	0.571322762452965	0.179614088354325	0.998792587811667
ENSSSCG00000010272	ADAMTS14	ADAMTS14	ADAMTS14	ADAMTS14		4.91110080670844	4.04634038788728	4.99812076471015	3.48370208439201	1.96702782892493	1.43089206294666	0.855099296194307	1.33834171928917	1.08672804396888	3.06845568419142	2.10635925146107	2.49674647868891	0.537745402915378	0	0.0538842265062976	0.38415099531218
ENSSSCG00000015250	ADAMTS15	ADAMTS15	ADAMTS15	ADAMTS15		18.6922510296148	25.409885792467	14.8200092441987	20.401132069556	13.5299616881458	8.39456676928707	10.7919428416247	12.5741873161122	15.67522875543	14.3380565606763	17.4623976653386	19.7270408590915	2.19579372857113	1.51400532050036	0.682533535746437	2.66344690083111
ENSSSCG00000017109	ADAMTS16	ADAMTS16	ADAMTS16	ADAMTS16		3.08196632257724	9.11133989440353	1.01705945793521	0.405636544073043	0.611373514395587	0.317976013988146	0.0294861826273899	0.311242260299808	0.757416515493465	1.22738227367657	0.0679470726277766	0.164620646946522	0.0224060584548074	0	0	0.153660398124872
ENSSSCG00000024043	ADAMTS2	ADAMTS2	ADAMTS2	ADAMTS2		40.3662418347311	92.3301306690644	29.4656654384657	17.8480079392139	20.2816518036449	8.55355477628114	10.1432468238221	14.2237712957012	15.4447106854972	17.0159815214251	15.3560384138775	14.212249186383	0.492933286005763	0.0571322762452965	0.251459723696056	1.76709457843603
ENSSSCG00000006359	ADAMTS4	ADAMTS4	ADAMTS4	ADAMTS4		5.08649726409089	6.1119547117738	4.21353204001728	4.62902879706884	2.17967948610601	1.46268966434547	1.14996112246821	0.964851006929404	2.50276761641319	2.45476454735313	1.86854449726386	2.33212583174239	0	0	0	0
ENSSSCG00000016943	ADAMTS6	ADAMTS6	ADAMTS6	ADAMTS6		14.3323962318226	10.7242168322327	11.2457717205978	12.8372035712528	6.43271262972748	8.04479315390011	11.8829315988381	11.5159636310929	9.31951625585438	9.98642849945934	11.3471611288387	12.7581001383554	0.134436350728844	0.257095243103834	0.14369127068346	1.33172345041556
ENSSSCG00000015249	ADAMTS8	ADAMTS8	ADAMTS8	ADAMTS8		2.85645659165695	5.29136819954491	3.57423752360086	3.29281429894588	5.47578017241265	1.87605848253006	4.71778922038238	4.63750967846714	3.09552836766894	4.32373300954245	8.01775457007764	5.98121683905695	0	0.0285661381226483	0.0179614088354325	0.0256100663541453
ENSSSCG00000011496	ADAMTS9	ADAMTS9	ADAMTS9	ADAMTS9		14.0818298641334	17.4303893632068	15.7208333355127	12.407706053999	11.6426782306638	4.03829537764946	4.39344121148109	9.15052245281435	10.9002115925364	10.683804791321	6.04728946387212	9.6577446208626	0.0448121169096148	0.399925933717076	0.107768453012595	0.409761061666325
ENSSSCG00000026425	ADAMTSL2	ADAMTSL2	ADAMTSL2	ADAMTSL2		12.0271856490819	17.6284619696068	10.2577711043179	7.49234557876091	2.41891260043471	2.51201051050636	3.65628664579635	2.11644737003869	1.61362648952956	3.57056661433183	4.99410983814158	2.77111422359978	0.0448121169096148	0	0	0.0256100663541453
ENSSSCG00000001793	ADAMTSL3	ADAMTSL3	ADAMTSL3	ADAMTSL3		2.4304937665853	3.22575387565839	3.77764941518791	1.5986852031114	0.956932457314832	0.0953928041964439	0.294861826273899	0.497987616479693	1.0208657382738	0.641586188512751	0.271788290511106	1.01516065617022	0.0224060584548074	0	0	0.0256100663541453
ENSSSCG00000006651	ADAMTSL4	ADAMTSL4	ADAMTSL4	ADAMTSL4		26.7103747956694	35.3984043723566	30.1340187965374	23.4076146903327	13.2641471166695	9.88905403503136	8.99328570135392	9.36839203502422	10.999005051079	19.1639005003591	22.8302164029329	15.5017775874641	24.5122279495593	16.7683230779945	7.99282693176748	18.8746189030051
ENSSSCG00000017738	ADAP2	ADAP2	ADAP2	ADAP2		22.5259164552596	25.070332752924	17.5805992014514	18.0150347514793	13.1578212880789	10.2070300490195	4.86522013351933	13.6946594531915	14.8519499342414	18.7454747252421	14.5746470786581	18.0259608406441	1.63564226720094	1.54257145862301	1.04176171245509	2.996377763435
ENSSSCG00000006543	ADAR	ADAR	ADAR	ADAR		230.596228184377	280.527402835766	239.532031764569	258.963141930867	136.362875167364	152.469498707316	168.926340272317	149.800899882298	152.504168836967	191.248474280149	203.501482520191	186.844434284302	73.7159323163164	55.0469481623432	26.7624991647945	91.1462261544032
ENSSSCG00000012089	ADARB1	ADARB1	ADARB1	ADARB1		3.0318530490394	4.86692690011617	3.98106130677495	5.22555312658802	1.80753908603913	1.62167767133955	1.20893348772299	1.40059017134914	1.81121340661481	2.3152892889808	2.07238571514719	2.19494195928695	0.69458781209903	0.17139682873589	0.233498314860623	1.51099391489457
ENSSSCG00000011160	ADARB2	ADARB2	ADARB2	ADARB2		2.65600349750559	6.87594905074552	4.56223813988078	2.50540218398056	22.8334716898178	12.3692669441389	20.4044383781538	6.473839014236	10.0110704656528	6.13691136838283	4.6543744750027	1.42671227353652	0.0448121169096148	0.314227519349131	0	0
ENSSSCG00000002706	ADAT1	ADAT1	ADAT1	ADAT1		3.78355215210702	2.80131257622966	5.14341497298661	5.91752134883027	1.9404463717773	2.63920091610162	3.30245245426767	3.14354682902806	2.40397415787056	1.86896846218932	2.95569765930828	4.55450456552043	0.69458781209903	0.542756624330317	0.359228176708651	1.97197510926919
ENSSSCG00000004135	ADAT2	ADAT2	NA	NA		13.9314900435199	13.4689372352052	16.6797751101374	14.9608301843411	9.2503470873767	9.57107802104321	10.8509152068795	10.3332430419536	11.6246969551823	11.6322365482529	14.1669646428914	13.1970885302128	2.64391489766727	1.6568360111136	0.969916077113357	4.30249114749641
ENSSSCG00000016496	ADCK2	ADCK2	ADCK2	ADCK2		26.7103747956694	24.0799697209236	26.4726047479706	26.342514391567	27.4320637763585	21.1772025316106	26.0068130773579	20.2929953715475	26.2131976666434	24.5755405252058	25.242337481219	23.0194537980219	9.43295060947392	7.4557620500112	4.25685389399751	10.0647560771791
ENSSSCG00000005907	ADCK5	ADCK5	ADCK5	ADCK5		51.8171248381279	50.5651068052767	58.4663894104467	57.5526673120105	61.403166011035	62.6412747556649	82.3254218956726	44.1030282844828	81.6692590619041	106.865942964885	75.4891976894598	53.3645263851641	23.3471129099093	15.2257516193715	7.65156016389426	11.3196493285322
ENSSSCG00000017101	ADCY2	ADCY2	ADCY2	ADCY2		7.94295385574784	6.45150775131679	8.36894639672398	7.70709433738781	2.25942385754891	2.48021290910754	1.739684775016	3.67265867153773	2.20638724078531	4.37952311289139	3.49927424033049	3.92345875222543	0	0	0	0.0256100663541453
ENSSSCG00000008578	ADCY3	ADCY3	ADCY3	ADCY3		16.6376068145633	18.1094954422927	16.2729513269633	13.4575888739527	17.2513656888146	10.2706252518171	12.9149479907968	10.5199883981335	13.7981530431201	18.3549440017996	14.6765676875997	13.581203373088	1.65804832565575	0.799851867434151	0.664572126911004	3.09881802885158
ENSSSCG00000001988	ADCY4	ADCY4	ADCY4	ADCY4		19.5191200429892	28.4375670617253	25.3683687650696	24.3381926443826	7.30990071559941	5.46918744059612	5.07162341191106	10.6444853022534	11.78935271942	21.7860353577591	13.1137850171609	37.0122087884763	2.93519365757977	2.22815877356656	1.68837243053066	4.86591260728761
ENSSSCG00000027952	ADCY5	ADCY5	ADCY5	ADCY5		11.8768458284684	13.553825495091	10.1415357376968	6.20385302699948	20.706955118007	13.3231949861033	15.9520248014179	9.15052245281435	14.3579826415283	16.7370310046805	13.3176262350442	8.45052654325478	0	0.0571322762452965	0.0179614088354325	0
ENSSSCG00000008692	ADD1	ADD1	ADD1	ADD1		174.218795454305	171.417692795952	180.310112471084	191.436587829295	123.975916136566	107.603083133589	102.376026082298	109.744020981712	111.60367700032	125.471942431754	107.152533534004	121.736968416953	78.3987985333711	45.8200855487278	27.7144538330724	116.884342840319
ENSSSCG00000020736	ADD2	ADD2	ADD2	ADD2		0.526189372147333	0.141480433142912	0.174353049931749	0.214748758626905	0.0531629142952684	0	0.0589723652547798	0.0311242260299808	0.0987934585426259	0.0278950516744674	0.101920608941665	0	6.81144177026145	3.54220112720838	4.11316262331405	11.4733097266571
ENSSSCG00000010621	ADD3	ADD3	ADD3	ADD3		125.082730750452	106.78943093627	92.8720579303119	132.380679206897	88.9947185302793	34.9773615386961	23.294084275638	91.7853425624133	74.1609562126645	51.7453208561371	30.5422091461856	84.9991273733873	22.2940281625334	15.6828098293339	7.02291085465412	116.909952906673
ENSSSCG00000004114	ADGB	ADGB	RAB32	ADGB		3.30747605349752	3.11256952914406	2.58623690732095	3.22123137940358	2.49865697187762	4.26087858744116	1.739684775016	1.74295665767892	1.18552150251151	2.06423382391059	1.25702084361387	2.35956260623348	0.268872701457689	0.0571322762452965	0.0538842265062976	0.179270464479017
ENSSSCG00000015825	ADGRA2	ADGRA2	ADGRA2	ADGRA2		45.6030789194355	81.8322825298603	39.7815542260942	35.1949354416317	41.998702293262	22.989665811343	24.2081559370871	26.0821014131239	30.0002802441107	37.9372702772757	39.0355932246577	38.3566107385395	0.0224060584548074	0.0285661381226483	0	0.128050331770727
ENSSSCG00000009745	ADGRD1	ADGRD1	ADGRD1	ADGRD1		17.4895324647066	31.0691031181835	11.1004775123214	4.31883614571887	42.5037499790671	14.8176822518476	28.12981822653	20.2929953715475	35.4668516168027	19.6102213271506	22.5584281124218	12.7581001383554	0	0.0285661381226483	0	0.563421459791197
ENSSSCG00000013556	ADGRE1	ADGRE1	ADGRE1	ADGRE1		1.67879466351768	9.45089293394652	1.30764787448812	2.21907050581135	0.0797443714429026	0.0317976013988146	0.11794473050956	0.186745356179885	0.16465576423771	0.613691136838283	0.645497189963878	0.466425166348478	12.8610775530595	8.74123826553037	3.93354853495973	4.30249114749641
ENSSSCG00000013775	ADGRE5	ADGRE5	ADGRE5	ADGRE5		190.405382807028	209.843778437567	195.595063181768	193.703380281468	91.0946536449424	63.817786007421	78.2563286930928	78.5264222736415	82.1961575074647	107.64700441177	122.100889512115	100.308847539414	354.531062930418	231.985607694026	134.53095217739	450.481067169416
ENSSSCG00000001726	ADGRF1	ADGRF1	ADGRF1	ADGRF1		0.200453094151365	0	0	0	2.55181988617288	1.55808246854192	2.12300514917207	0.77810565074952	4.34691217587554	6.83428766024452	3.12556534087772	3.45703358587695	0.0448121169096148	0	0	0
ENSSSCG00000023591	ADGRF2	ADGRF2	ADGRF2	ADGRF2		3.13207959611508	5.43284863268782	2.38282501573391	4.60516782388807	6.19347951539877	2.48021290910754	0.619209835175188	7.43869002116541	4.80794831574113	4.57478847461266	2.3102004693444	5.98121683905695	0.0448121169096148	0.0285661381226483	0.0179614088354325	0.81952212333265
ENSSSCG00000001725	ADGRF5	ADGRF5	NA	ADGRF5		39.6145427316635	83.9827851136326	39.2003773929883	32.6179503381088	24.4283591186758	16.4393599231872	12.7380308950324	15.9978521794101	24.6983646356565	23.4318434065526	15.0163030507386	19.3154892417252	0.0224060584548074	0.0285661381226483	0	0.0512201327082906
ENSSSCG00000002815	ADGRG1	ADGRG1	ADGRG1	ADGRG1		17.4394191911688	22.0709475702943	15.0815388190963	18.2536444832869	41.9721208361144	20.3822624966402	32.139939063855	25.8019833788541	51.8665657348786	37.5467395538332	20.689883615158	23.3761318664061	96.323645297217	27.5663232883556	44.6700237737207	90.8645154245076
ENSSSCG00000002814	ADGRG3	ADGRG3	ADGRG3	ADGRG3		2.75623004458127	4.07463647451587	3.37082563201382	2.67242899624593	1.70121325744859	1.49448726574429	1.00253020933126	1.21384481516925	3.22725297905911	1.56212289377018	1.83457096094997	1.01516065617022	17.7007861792979	16.8825876304851	4.6340434795416	6.94032798197338
ENSSSCG00000025503	ADGRG5	ADGRG5	ADGRG5	ADGRG5		118.066872455154	91.5944324167212	126.202549308931	112.88626411821	14.1944981168367	13.4503853916986	16.3943175408288	17.4606908028192	14.7860876285463	42.3446884418415	51.0622250797741	41.7862075499254	66.3891512015943	37.5359054931598	25.3076250491245	76.3692178680613
ENSSSCG00000004139	ADGRG6	ADGRG6	ADGRG6	ADGRG6		5.83819636715851	4.21611690765878	4.62035582319136	5.55960675111876	18.7133458319345	4.19728338464353	12.0893348772299	33.987654824739	13.8969465016627	3.5984616660063	1.56278267043886	4.14295294815413	0	0.0285661381226483	0	0.204880530833163
ENSSSCG00000013773	ADGRL1	ADGRL1	ADGRL1	ADGRL1		26.3094686073667	28.6356396681254	29.4366065968104	39.466049640989	16.1615259457616	11.0337676853887	22.615902075208	11.7338332133028	12.4809069292184	14.3659516123507	24.936575654394	13.7183872455435	4.48121169096148	2.28529104981186	1.56264256868263	7.6830199062436
ENSSSCG00000003761	ADGRL2	ADGRL2	ADGRL2	ADGRL2		51.9925212955103	68.9292670272267	46.9881469566065	39.776242292339	53.5616361524829	30.2395189302727	32.6412041685206	43.698413346093	55.6207171594984	41.6473121499799	46.6456653589686	39.9205068845315	0.784212045918259	1.7139682873589	0.808263397594464	6.5561769866612
ENSSSCG00000003762	ADGRL4	ADGRL4	ADGRL4	ADGRL4		12.2526953800022	18.2509758754356	12.2047134952225	13.0519523298797	12.5996106879786	5.50098504199493	3.44988336740462	7.25194466498552	10.3733131469757	8.53588581238703	5.63960702810546	9.05413558205869	0	0	0	0
ENSSSCG00000009185	ADH5	ADH5	ADH5	ADH5		148.610912676468	145.922918743599	137.07055608801	143.523753682315	144.948685826049	122.293574979841	113.846151124352	137.786948634725	137.092389304317	133.226766797256	133.68586539515	146.128260939529	30.4498334400833	27.9662492220726	13.8302848032831	42.0261188871525
ENSSSCG00000006213	ADHFE1	ADHFE1	ADHFE1	ADHFE1		3.98400524625838	5.26307211291633	4.56223813988078	3.31667527212664	5.50236162956028	6.67749629375108	3.92166228944286	5.13549729494683	3.6882891189247	3.29161609758716	3.97490374872493	3.31984971342152	0.873836279737489	0.714153453066206	0.377189585544083	0.742691924270214
ENSSSCG00000029161	ADI1	ADI1	ADI1	ADI1		57.8557742994377	61.798653196824	69.1891019812493	60.5591499327872	72.2484005272698	64.5809284409926	71.0617001320096	68.8156637522875	76.6307926762302	70.0444747545877	76.5084037788764	66.3969942684304	19.2019920957699	13.8545769894844	10.5613083952343	13.9574861630092
ENSSSCG00000010930	ADIPOR1	ADIPOR1	NA	NA		58.707699949581	61.2044353776237	52.7127387626989	53.305414085834	56.4590149815751	58.1260153570332	49.5957591792698	50.1411281342991	56.1476156050591	59.5280402733135	55.0711023648129	52.6786070228869	54.6707826297301	38.2786250843487	34.4320207375242	94.0401636524216
ENSSSCG00000000757	ADIPOR2	ADIPOR2	ADIPOR2	ADIPOR2		23.6033518363232	25.5513662256099	30.3374306881244	22.4054538167404	54.7578017241265	29.2537932869095	28.1003320439026	45.285748873622	49.2979358127703	37.0446286236927	19.2629950899747	44.4475746755608	6.13926001661723	4.0278254752934	1.88594792772042	11.8830707883234
ENSSSCG00000010315	ADK	ADK	ADK	ADK		20.1455359622122	20.2882941126936	17.8711876180043	19.6137199545907	22.0094465182411	20.1596792868485	10.3201639195865	25.6152380226742	24.5666400242663	19.1917955520336	12.9439173355914	29.8512106463026	1.59083015029133	1.48543918237771	0.898070441771627	3.50857909051791
ENSSSCG00000013408	ADM	ADM	ADM	ADM		8.97027596327359	40.4916999655014	11.4491836121849	8.80469910370311	9.14402125878617	7.47243632872144	10.4675948327234	7.06519930880564	10.3074508412806	8.81483632913171	9.37669602263317	10.09673301272	0.0448121169096148	0.0571322762452965	0.0898070441771627	0.204880530833163
ENSSSCG00000023749	ADM2	ADM2	MIOX	MIOX		53.6212026854902	39.0768956340723	77.2093422781097	53.5201628444609	12.1477259164688	25.0565099022659	19.8442009082334	15.3442434327805	10.5379689112134	20.5028629807336	41.1079789398048	25.9277518940772	0.0672181753644222	0.199962966858538	0	0
ENSSSCG00000003190	ADM5	ADM5	NA	NA		7.99306712928568	8.5171220752033	7.06129852223585	8.23203574736469	3.13661194342084	7.5996267343167	3.65628664579635	5.5089880073066	3.19432182621157	5.52322023154455	5.74152763704712	5.8714697410926	4.03309052186533	2.68521698352894	1.14953016546768	3.02198782978915
ENSSSCG00000007473	ADNP	ADNP	ADNP	ADNP		293.738952842057	233.612491205576	277.453820124724	280.19940806175	177.510970831901	213.457298190243	190.952518694977	205.637761380083	181.088409508633	164.273959310939	204.146979710155	209.809014533342	18.6642466928546	10.9122647628516	6.8971809928061	76.6765386643111
ENSSSCG00000005774	ADNP2	ADNP2	NA	NA		27.6374703561195	24.3346345005809	29.3494300718445	36.4595670202123	25.5181988617288	27.5049252099747	16.6891793671027	35.3882449960882	24.2702596486384	20.949183807525	17.2245829111414	34.2959681138587	1.29955139037883	1.74253442548154	0.359228176708651	10.6793976696786
ENSSSCG00000010223	ADO	ADO	NA	NA		5.13661053762873	3.50871474194422	5.49212107285011	6.72879443697636	3.66824108637352	3.08436733568502	3.15502154113072	5.25999419906675	3.26018413190666	2.81740021912121	2.64993583248329	4.17038972264521	0.627369636734607	0.799851867434151	0.269421132531488	1.84392477749846
ENSSSCG00000021059	ADORA1	ADORA1	ADORA1	ADORA1		1.17766192813927	3.28234604891556	2.29564849076804	0.715829195423017	0.531629142952684	0.349773615386961	0.825613113566917	0.280118034269827	0.724485362645923	0.613691136838283	1.63072974306664	0.548735489821739	0.112030292274037	0.0856984143679448	0.107768453012595	0.153660398124872
ENSSSCG00000010054	ADORA2A	ADORA2A	ADORA2A	ADORA2A		3.30747605349752	6.02706645188805	4.56223813988078	3.84161668210352	2.92396028623976	2.63920091610162	2.06403278391729	2.77005611666829	2.83207914488861	3.62635671768076	1.49483559781109	1.81082711641174	2.26301190393555	3.17084133161396	1.38302848032831	2.94515763072671
ENSSSCG00000006788	ADORA3	ADORA3	ADORA3	ADORA3		50.2135000849169	72.4379817691709	44.1984981576985	47.2208659247383	10.9249788876777	19.7145128672651	6.57541872590795	19.5771381728579	10.1757262298905	24.4918553701824	20.5879630062163	21.2360634561013	2.08376343629709	1.74253442548154	0.610687900404706	0.896352322395086
ENSSSCG00000011896	ADPRH	ADPRH	ADPRH	ADPRH		4.91110080670844	3.5370108285728	4.88188539808899	5.65505064384183	3.00370465768267	1.78066567833362	0.324348008901289	4.91762771273696	3.58949566038207	2.42686949567867	2.58198875985551	6.25558458396782	0.69458781209903	0.542756624330317	0.484958038556679	2.4841764363521
ENSSSCG00000003634	ADPRHL2	ADPRHL2	ADPRHL2	ADPRHL2		29.6420012976331	30.5314774722404	32.0809611874419	33.2621966139895	30.1167909482696	30.6528877484573	28.8669727922147	22.689560775856	28.0244110732582	29.4571745682376	31.2556534087772	25.4064531787465	13.4660411313393	8.82693667989831	3.87966430845343	10.8330580678035
ENSSSCG00000018009	ADPRM	ADPRM	ADPRM	ADPRM		28.4893960062628	19.3828193405789	23.7701324740285	18.65928102736	33.8913578632336	27.791103622564	32.1104528812276	18.7056598440185	32.1737363320485	27.1418852792568	28.6057175762939	25.3241428552732	0.851430221282681	0.685587314943558	0.484958038556679	5.45494413343295
ENSSSCG00000010629	ADRA2A	ADRA2A	ADRA2A	ADRA2A		35.1043481132578	22.2690201766943	33.1561383286877	24.5290804298287	3.16319340056847	2.79818892309569	2.59478407121031	3.73490712359769	3.26018413190666	8.31272539899129	11.2112669835831	8.77976783714782	0	0	0	0
ENSSSCG00000008703	ADRA2C	ADRA2C	ADRA2C	ADRA2C		1.37811502229063	1.32991607154337	1.3657655577987	0.787412114965318	0.106325828590537	0.0953928041964439	0.176917095764339	0.155621130149904	0.197586917085252	0.139475258372337	0.0339735363138883	0.329241293893043	1.56842409183652	0.228529104981186	0.197575497189758	1.12684291958239
ENSSSCG00000021165	ADRB2	ADRB2	NA	NA		2.3052105827407	3.84826778148721	1.24953019117754	1.5271022835691	1.11642120020064	0.731344832172737	0.678182200429968	0.217869582209866	0.559829598408213	0.836851550234023	1.01920608941665	0.438988391857391	1.5012059164721	0.914116419924744	0.574765082733841	1.40855364947799
ENSSSCG00000012918	ADRBK1	GRK2	GRK2	GRK2		415.7647739067	347.192982932706	447.041220025006	436.03542390534	222.407051954255	356.705492491903	280.354624421223	293.937190627139	199.266405880476	236.605828302833	279.602203863301	261.170656380657	194.215714686271	116.292748297301	80.9700310301299	184.264427418076
ENSSSCG00000016754	AEBP1	AEBP1	AEBP1	AEBP1		111.251467254008	203.250790253107	112.864540989153	66.8823078256905	77.8836694425682	63.2136315808435	46.2933067250021	53.3157991893571	54.566920268377	73.8939918856642	55.9204407726601	37.4511971803337	0.134436350728844	0.142830690613241	0.14369127068346	0.179270464479017
ENSSSCG00000000587	AEBP2	AEBP2	AEBP2	AEBP2		98.0215630400175	80.4457742850598	81.6553450513694	88.3333227152003	60.2867448108344	67.8242837836716	44.4946495847313	69.4070240468572	58.3540028458444	53.8653447833966	57.483223443099	67.4670284735828	4.97414497696724	4.34205299464254	2.42479019278339	22.8441791878976
ENSSSCG00000005102	AEN	AEN	AEN	AEN		64.395556496126	64.4584853399107	62.185921142324	63.75652033901	33.4660545488715	40.0331801611076	29.722072088409	32.0579528108802	38.8916915129471	42.0099478217479	56.1242819905435	45.0511837143647	15.818677269094	11.1693600059555	6.1248404128825	16.4928827320696
ENSSSCG00000014431	AFAP1L1	AFAP1L1	AFAP1L1	AFAP1L1		10.2481644384885	26.1455840448101	15.6336568105469	9.80685997729533	3.53533380063535	5.05581862241153	5.01265104665628	2.30319272621858	2.99673490912632	5.96954105833603	5.36781873759435	2.60649357665326	0.0448121169096148	0.0571322762452965	0.161652679518893	0.0512201327082906
ENSSSCG00000010650	AFAP1L2	AFAP1L2	AFAP1L2	AFAP1L2		14.8585856039699	14.431004180577	16.8250693184138	13.8632254180258	23.8967299757232	12.6554453567282	21.6723442311316	19.0480263303482	27.4316503220025	17.3786171931932	15.8996149948997	17.7515930957332	0.403309052186533	0.142830690613241	0.215536906025191	1.51099391489457
ENSSSCG00000004018	AFDN	AFDN	AFDN	AFDN		40.6418648391893	61.3459158107666	43.849792057835	42.4725322617657	204.544312751045	88.8107007068893	154.53708315015	121.135487708685	197.060018639691	154.761746689945	116.019626511929	121.352853574077	0.224060584548074	0.142830690613241	0.0718456353417302	0.537811393437052
ENSSSCG00000012730	AFF2	AFF2	AFF2	AFF2		82.5866747903624	21.5616180109798	55.5023875616069	58.1730526147105	95.1616165885305	238.7363913023	112.489786723492	196.456114701239	72.0533624304218	51.1316297192988	52.8628225044102	106.290064378471	0.873836279737489	0.371359795594427	0.14369127068346	1.10123285322825
ENSSSCG00000014291	AFF4	AFF4	AFF4	AFF4		8.6194830485087	7.58335121646008	6.39294516416415	7.44462363239937	9.03769543019563	5.62817544759019	6.25107071700666	16.0912248575001	11.8881461779627	6.1648064200573	5.46973934653602	14.0201917649454	1.05308474737595	0.399925933717076	0.305343950202353	5.4805541997871
ENSSSCG00000022947	AFG3L2	AFG3L2	AFG3L2	AFG3L2		58.5573601289675	56.8751341234506	57.3330945858903	56.2403137870684	92.9819371024245	74.9151488956073	72.3296059849874	76.5655960337527	86.9053123646633	80.4214339774896	61.42415365551	77.5637614863028	17.0286044256536	9.65535468545511	5.98114914219904	21.153914808524
ENSSSCG00000008363	AFTPH	AFTPH	AFTPH	AFTPH		167.077653975163	136.160768856739	159.387746479274	157.434701046702	168.845415801773	159.941935036038	144.71818433523	173.828802377443	151.944339238559	127.926706979108	124.68287827197	150.627891956067	26.3047126259439	21.8530956638259	12.3215264611067	71.1447643318157
ENSSSCG00000015772	AGA	AGA	AGA	AGA		36.3822365884728	37.605499129386	33.2723736953089	34.3120794339433	16.5070848886808	18.2200256015208	16.6891793671027	17.6474361589991	16.2350583538382	20.3633877223612	26.2955171069495	18.7118802029213	7.68527804999894	6.14171969636938	3.10732372852983	10.9354983332201
ENSSSCG00000025610	AGAP3	AGAP3	AGAP3	AGAP3		33.5007233600469	40.9727334381873	39.9849661176812	30.5659066445628	18.2082981461294	17.5840735735445	20.5223831086634	11.4848394050629	15.8728156725152	18.4665242084974	25.3782316264746	15.7487085578839	8.20061739445951	1.25691007739652	1.63448820402436	3.20125829426817
ENSSSCG00000016529	AGBL3	AGBL3	AGBL3	AGBL3		1.87924775766905	2.29198301691517	1.19141250786695	1.33621449812296	0.903769543019563	0.731344832172737	0.855099296194307	0.529111842509673	1.05379689112134	1.64580804879358	1.69867681569441	1.09747097964348	0	0	0	0.102440265416581
ENSSSCG00000008558	AGBL5	AGBL5	AGBL5	AGBL5		24.2297677555463	19.4394115138361	24.7581330903084	23.8609731807672	20.9461882323358	21.3043929372058	19.7262561777238	18.0520510973889	24.1385350372483	26.8350397108377	22.5584281124218	22.086603465325	8.7831749142845	6.17028583449202	4.16704684982035	9.21962388749232
ENSSSCG00000001437	AGER	AGER	AGER	AGER		7.46687775713835	6.90424513737411	5.72459180609244	5.6073286974803	3.21635631486374	8.64894758047758	6.25107071700666	4.5441370003772	3.32604643760174	4.21215280284458	4.85821569288603	4.66425166348478	2.01654526093267	1.94249739234008	1.04176171245509	0.691471791561924
ENSSSCG00000016248	AGFG1	AGFG1	AGFG1	AGFG1		63.7190273033652	38.2563091218434	53.5554451707024	57.504945365649	63.7689156971745	49.4770677765556	43.4331470101453	70.1851296976067	59.8029735711362	60.9785829603858	49.9071248451019	82.5572544436806	4.34677534023264	4.25635458027459	2.53255864579599	14.0855364947799
ENSSSCG00000007664	AGFG2	AGFG2	AGFG2	AGFG2		19.0681005811486	20.1751097661793	19.4694239090454	17.7764250196716	8.87820668730983	11.9876957273531	8.58047914457046	10.3021188159236	8.26571936473303	9.7632680860636	10.1580873578526	9.95954914026456	8.71595673892008	3.3136720222272	5.67580519199668	11.2684291958239
ENSSSCG00000014094	AGGF1	AGGF1	AGGF1	AGGF1		120.94838568358	103.39390054084	104.146888492565	106.300635520318	92.9819371024245	111.228009693054	75.8679479002742	113.35443120119	83.0852986343484	77.7992991200896	79.3282072929292	105.302340496792	9.58979301865757	7.22723294503001	2.90974823134007	32.2942936725772
ENSSSCG00000016492	AGK	AGK	AGK	AGK		62.3910255546124	53.3098272082492	70.3514556474609	51.3965362313726	31.7914227485705	42.2272146576259	37.1525901105113	28.5409152694924	30.625972148214	32.6651055108014	36.3177103195466	32.9790029382865	14.5191258787152	9.826751514191	3.96947135263059	19.3356000973797
ENSSSCG00000006872	AGL	AGL	AGL	AGL		7.1661981159113	6.33832340480246	6.16047443092182	8.16045282782239	6.24664242969404	4.00649777625065	5.30751287293018	11.6093363091828	7.11312901506906	5.83006579996369	5.33384520128046	9.98698591475564	0.985866572011526	0.285661381226483	0.287382541366921	4.50737167832958
ENSSSCG00000003463	AGMAT	AGMAT	AGMAT	AGMAT		0.100226547075683	0.141480433142912	0.0290588416552916	0.0477219463615344	88.728903958803	34.4685999163151	78.4037596062297	32.8049342355998	109.331427453839	97.7163660156594	50.178913135613	41.017977864175	0.0224060584548074	0.17139682873589	0.0179614088354325	0.256100663541453
ENSSSCG00000003630	AGO1	AGO1	AGO3	AGO3		13.6057537655239	8.09268077577457	11.6816543454272	13.5530327666758	6.67194574405619	7.02726990913804	5.60237469920408	18.2699206795987	13.1065988333217	8.61957096741043	8.35748993321652	19.891661506038	2.30782402084516	0.714153453066206	0.772340579923599	6.42812665489048
ENSSSCG00000005935	AGO2	AGO2	AGO2	AGO2		14.6330758730496	13.1859763689194	13.1055375865365	15.2233008893295	8.24025171576661	12.3056717413413	8.25613113566917	13.8502805833415	7.14606016791661	8.53588581238703	5.8094747096749	13.9104446669811	3.9210602295913	2.4852540166704	1.77817947470782	6.53056692030706
ENSSSCG00000003629	AGO4	AGO4	NA	NA		150.114310882603	115.844178657416	144.858325651629	168.744802334386	49.6275804946331	58.4121937696225	55.1096753305917	69.9050116633369	54.0400218228164	66.9481240187218	86.0549674830791	85.7124835101556	24.8483188263814	15.6256775530886	9.07051146189343	73.5008904363971
ENSSSCG00000001435	AGPAT1	AGPAT1	AGPAT1	AGPAT1		79.7552748354744	87.7178685486054	87.5833487490488	83.8235987840353	64.4866150401606	64.5491308395937	62.3043038916748	56.5527186964751	57.7612420945886	63.9354584378793	61.6959419460212	63.3789490744108	44.0503109221514	26.0808841059779	14.5846639743712	46.2773899019406
ENSSSCG00000005829	AGPAT2	AGPAT2	NA	NA		1.20271856490819	2.74472040297249	2.26658964911274	1.88501688128061	130.940257909246	83.0871324551027	145.514311266169	94.3997775489317	120.725606339089	135.542056086237	69.5098552982155	105.988259859069	6.9682841794451	7.37006363564325	2.80197977832748	5.04518307176663
ENSSSCG00000004033	AGPAT4	AGPAT4	AGPAT4	AGPAT4		10.8745803577116	14.9969259131487	16.1857748019974	13.9348083375681	28.8408810051831	21.7177617553904	43.3741746448905	20.7909829880272	27.1352699463746	16.9322963664017	21.6411426319468	18.8490640753767	8.35745980364316	6.65591018257704	3.82578008194713	9.16840375478403
ENSSSCG00000015755	AGPAT5	AGPAT5	AGPAT5	AGPAT5		25.4074296836855	20.9108080185224	18.6557763426972	27.4401191578823	12.4667034022404	11.319946097978	8.63945150982524	15.2508707546906	14.7531564756988	15.6770190410507	11.9247112461748	23.348695091915	0.941054455101911	0.971248696170041	0.233498314860623	7.22203871186898
ENSSSCG00000023983	AGPS	AGPS	AGPS	AGPS		49.1110080670844	45.6132916452748	40.9439078923058	45.8130685070731	61.8018878682495	32.7515294407791	31.1963812197785	62.4663216421714	75.0830284923957	54.0606101451179	40.156719923016	75.5608769484534	3.76421782040764	3.3136720222272	1.25729861848028	14.8538384854043
ENSSSCG00000015363	AGR2	AGR2	AGR2	AGR2		0.751699103067619	0.141480433142912	0.435882624829374	0.763551141784551	218.552740667848	85.8853213781984	122.780464460452	134.985768292027	250.243830488471	166.366088186524	183.117360731858	168.571542473238	0	0.0856984143679448	0.0179614088354325	0.0512201327082906
ENSSSCG00000011695	AGTR1	AGTR1	AGTR1	AGTR1		4.93615744347736	5.12159167977341	4.21353204001728	3.34053624530741	4.41252188650728	1.43089206294666	1.59225386187905	2.36544117827854	2.07466262939514	3.7658319760531	2.6159622961694	3.10035551749282	0	0	0	0.0256100663541453
ENSSSCG00000022401	AGTRAP	AGTRAP	AGTRAP	AGTRAP		25.1318066792274	24.8439640598953	26.7341343228683	29.5637457709706	11.2439563734493	10.4932084616088	10.1432468238221	11.2358455968231	10.570900064061	18.2712588467762	18.8213391178941	12.7306633638643	33.7883361498496	24.0241221611472	12.5729861848028	26.8905696718526
ENSSSCG00000016402	AGXT	AGXT	AGXT	AGXT		2.02958757828257	0.226368693028659	0.55211799145054	1.5271022835691	0.106325828590537	0	0	0.0311242260299808	0	0.0836851550234023	0.0339735363138883	0.384114842875217	1.45639379956248	0.0856984143679448	0.14369127068346	0.896352322395086
ENSSSCG00000010863	AHCTF1	AHCTF1	AHCTF1	AHCTF1		140.241995995649	132.086132382223	135.588555163591	136.866542164881	89.6858364161178	103.310406944749	95.6826626258802	109.308281817293	93.0305067943061	82.8761985248427	107.832004260281	110.926879267464	14.1830350018931	12.7404976027011	6.7355283132872	56.0092151165158
ENSSSCG00000007278	AHCY	AHCY	NA	NA		124.356088284153	128.492529380393	115.944778204613	150.753628556087	151.1155838843	182.645422434791	131.036595596121	146.377235019	147.169322075665	165.166600964522	148.804089054831	162.837256604601	36.768341924339	28.1090799126859	17.2609138908507	42.4614900151729
ENSSSCG00000006816	AHCYL1	AHCYL1	AHCYL1	AHCYL1		161.615307159538	148.384678280286	159.649276054172	161.872842058325	275.224407306605	157.811495742317	190.68714305133	186.776480405915	287.027928219176	333.457447716584	197.759954883144	252.93962403333	26.1478702167602	16.7968892161172	10.5613083952343	50.5286609167287
ENSSSCG00000016568	AHCYL2	AHCYL2	AHCYL2	AHCYL2		23.9541447510881	15.7609202521204	20.1377772671171	22.858812307175	88.5162523016219	35.9948847834582	25.1222275985362	53.1290538331772	45.1156794011325	15.6212289377018	11.6529229556637	29.1927280585165	2.37504219620959	1.34260849176447	0.98787748594879	9.70621514822108
ENSSSCG00000003579	AHDC1	AHDC1	AHDC1	AHDC1		34.8287251087997	34.6344100333849	33.1270794870324	40.6590983000274	11.6958411449591	16.6619431329789	12.177793425112	12.6986842202322	9.74762124287242	17.7412528649613	14.3368323244609	15.6663982344106	9.34332637565469	4.0278254752934	2.69421132531488	17.798996116131
ENSSSCG00000004166	AHI1	AHI1	AHI1	AHI1		82.5616181535935	68.9858592004839	64.3943931081262	83.7281548913122	20.7335365751547	31.4478277834277	29.043889887979	35.7306114824179	22.8542200761941	34.9524997481077	55.7165995547768	63.1868916529732	4.27955716486821	3.02801064100072	1.31118284498658	17.440455187173
ENSSSCG00000030484	AHR	AHR	AHR	AHR		52.6690504882712	49.7162242064193	58.3501540438255	49.0581608596574	37.2140400066879	37.7755504617918	29.4566964447625	42.2978231747439	40.9004918366471	51.2990000293456	64.0401159516794	62.6930297121336	6.56497512725857	9.68392082357776	2.89178682250464	42.7175906787144
ENSSSCG00000022403	AHSP	AHSP	NA	NA		0.0751699103067619	0.198072606400077	0.145294208276458	0.190887785446138	0.159488742885805	0.222583209791703	0.0589723652547798	0.435739164419731	0	0.613691136838283	0.441655972080548	0.164620646946522	683.250346520897	957.279854628066	1496.83196670961	843.313874975651
ENSSSCG00000000667	AICDA	AICDA	AICDA	AICDA		43.1224718793124	15.4779593858346	31.7613139292337	31.3771797327089	33.4128916345762	77.4271594061137	33.6142481952245	71.5857198689558	25.3569876926073	25.1613366103696	24.3590255370579	46.5602063113745	0.112030292274037	0.0285661381226483	0	0.281710729895599
ENSSSCG00000010835	AIDA	AIDA	AIDA	AIDA		51.5415018336697	60.2140723456233	46.8137939066747	51.3488142850111	47.8466228657416	36.885217622625	32.8770936295397	42.7024381131336	44.8192990255046	36.8493632619715	35.6382395932688	44.502448224543	11.404683753497	7.08440225441677	4.34666093817468	22.2551476617523
ENSSSCG00000001408	AIF1	AIF1	NA	NA		102.556814295192	122.239094235476	106.035713200159	90.2899225160232	37.426691663869	33.4828742729518	30.1643648278199	40.9906056814847	43.2386036888226	56.515374692471	70.1213789518655	50.1269869952158	19.426052680318	22.5672491168921	9.33993259442492	19.0026692347758
ENSSSCG00000012657	AIFM1	AIFM1	AIFM1	AIFM1		86.169773848318	83.8696007671182	75.2914587288605	82.9646037495276	96.5438523602075	72.2123527767081	91.4956246927908	85.4982489043572	112.196437751575	116.629211050948	96.3829225225011	102.887904341576	24.4001976572853	19.653503028382	10.8666523454367	25.1234750934166
ENSSSCG00000010258	AIFM2	AIFM2	AIFM2	AIFM2		13.6809236758307	19.7223723801219	10.8098890957685	13.218979142145	20.6272107465641	24.4523554756885	18.0455437679626	17.9586784192989	14.7860876285463	33.6414323194077	14.9483559781109	16.7638692140541	4.86211468469321	3.37080429847249	0.772340579923599	3.15003816155987
ENSSSCG00000010096	AIFM3	AIFM3	AIFM3	AIFM3		0.300679641227048	0.933770858743219	0.697412199726998	0.978299900411456	6.72510865835145	3.62492655946487	5.18956814242062	4.10839783595746	4.84087946858867	4.65847362963606	1.97046510620552	2.35956260623348	0.0672181753644222	0	0	0
ENSSSCG00000024168	AIMP1	AIMP1	AIMP1	AIMP1		117.966645908078	121.107250770333	106.529713508299	110.428583880591	108.558670990938	109.542736818916	104.882351605626	96.4851006929404	124.249239693776	122.152431282493	118.193932836017	111.695108953215	17.2302589517469	16.9111537686078	8.47778497032416	24.6881039653961
ENSSSCG00000024245	AIMP2	AIMP2	AIMP2	AIMP2		28.714905737183	30.2768126925832	29.9306069049503	35.0756305757278	18.5538570890487	26.3920091610162	22.4684711620711	19.9195046591877	21.0100755167318	27.2813605376291	30.9159180456384	26.4490506094078	12.5922048516018	7.25579908315266	4.88550320323765	9.34767421926304
ENSSSCG00000012904	AIP	AIP	AIP	AIP		83.6390535346571	75.8335121646008	86.6244069744242	89.1923177497079	37.931739349674	67.8560813850705	51.2174992237762	49.2696498054596	33.35925783456	50.0437227039946	59.2498473314212	48.5630908492239	47.1647530473696	28.3090428795444	18.518212509331	39.1834015218423
ENSSSCG00000022026	AIPL1	AIPL1	AIPL1	AIPL1		0.977208833987905	0.933770858743219	1.33670671614341	0.835134061326853	0.584792057247953	1.68527287413718	1.03201639195865	1.68070820561896	0.263449222780336	0.306845568419142	0.237814754197218	0.493861940839565	0.0672181753644222	0.0285661381226483	0.0359228176708651	0
ENSSSCG00000025294	AIRE	AIRE	AIRE	AIRE		4.30974152425435	1.18843563840046	13.1927141115024	3.93706057482659	0.0265814571476342	0.0317976013988146	0	0.0622484520599616	0.131724611390168	0.278950516744674	0.441655972080548	0.109747097964348	0.179248467638459	0.114264552490593	0	0
ENSSSCG00000005627	AK1	AK1	AK1	AK1		3.68332560503133	6.22513905828813	3.19647258208207	3.48370208439201	5.9808278582177	4.41986659443524	6.78182200429968	3.85940402771762	5.17019099706409	4.9653191980552	5.09603044708324	3.10035551749282	0.0896242338192296	0	0.0718456353417302	0.589031526145342
ENSSSCG00000024355	AK2	AK2	NA	NA		57.2794716537526	51.2725089709913	52.5383857127672	54.6893505303185	93.0085185595721	66.8067605389096	78.4332457888571	75.4762481227034	102.876921495721	115.51340898397	84.1864229858152	112.545648962439	36.9251843335226	24.1955189898831	17.8177175647491	42.1285591525691
ENSSSCG00000023595	AK3	AK3	AK3	NA		80.8828234900758	82.3416120891748	70.9907501638773	83.4656841863238	186.681573547835	116.220233112668	126.584182019385	158.826925430992	188.300331982245	151.135389972265	109.938363511743	150.902259700978	16.2219863212806	12.1977409783708	8.04671115827378	47.8908240822517
ENSSSCG00000002504	AK7	AK7	AK7	AK7		2.20498403566502	1.24502781165763	2.47000154069978	2.43381926443826	0.824025171576661	1.55808246854192	1.35636440085994	1.52508707546906	1.05379689112134	1.39475258372337	2.88775058668051	1.45414904802761	0.448121169096148	0.399925933717076	0.0179614088354325	0.563421459791197
ENSSSCG00000009430	AKAP11	AKAP11	NA	AKAP11		138.237465054135	109.505855252614	130.619493240536	151.206987046522	95.5071755314497	86.5848686089723	77.1653399358794	121.540102647075	94.2489594496651	79.3335269621854	99.6443820086344	120.831554858747	11.1134049935845	7.31293135939795	4.86754179440222	42.9224712095476
ENSSSCG00000004091	AKAP12	AKAP12	NA	NA		36.5075197723174	65.7601053248255	36.3526109107698	26.8674558015439	57.4425288960375	20.5730481050331	46.7945718296678	47.4955689217507	36.9158223420946	23.9618493883675	47.3591096215603	32.6223248699024	0.0672181753644222	0.0571322762452965	0	0.717081857916069
ENSSSCG00000000720	AKAP3	AKAP3	AKAP3	AKAP3		2.95668313873263	3.48041865531563	4.01012014843024	5.84593842928797	2.12651657181074	3.21155774128028	2.47683934070075	2.86342879475823	1.28431496105414	3.09635073586588	2.07238571514719	3.81371165426108	1.63564226720094	1.14264552490593	0.592726491569274	3.02198782978915
ENSSSCG00000002268	AKAP5	AKAP5	AKAP5	AKAP5		10.1228812546439	5.34796037280207	12.262831178533	14.1734180693757	2.23284240040127	2.22583209791703	2.94861826273899	7.62543537734529	5.36777791414934	2.00844372056165	6.31907775438322	14.4866169312939	0.134436350728844	0	0.0179614088354325	0.973182521457522
ENSSSCG00000013837	AKAP8	AKAP8	AKAP8	AKAP8		126.435789135974	105.714179644384	140.03455793685	135.888242264469	115.124290906404	107.82566634338	115.349946438349	97.2943305697199	121.417160548887	111.83126216294	110.040284120684	109.061178602071	15.1689015739046	10.3409420003987	6.71756690445177	27.4796011979979
ENSSSCG00000013838	AKAP8L	AKAP8L	AKAP8L	AKAP8L		88.399814520752	82.7943494752321	81.1613447432294	78.7889334428934	60.4993964680155	87.7931774621272	60.9479394908149	66.7614648343088	54.138815281359	61.8991196656432	62.1036243817878	61.2663174385971	37.574960028712	24.8239740285813	15.6084642779909	32.7296648005977
ENSSSCG00000015310	AKAP9	AKAP9	AKAP9	AKAP9		36.8081994135444	28.4092709750967	35.1611984029028	40.9931519245581	29.5319988910216	20.2550720910449	28.8669727922147	48.61604105883	41.1310099065799	31.4098281854503	27.6204850231912	47.5753669675447	3.15925424212784	1.51400532050036	0.646610718075572	18.5929081731095
ENSSSCG00000014574	AKIP1	AKIP1	NA	NA		24.1295412084706	24.3063384139523	30.2793130048138	26.1039046597593	21.7967948610601	24.8339266924742	25.2401723290457	22.4716911936461	23.2823250632122	23.8223741299952	27.8243262410745	22.2512241122715	11.8303988641383	9.02689964675685	5.58599814781952	12.7025929116561
ENSSSCG00000003652	AKIRIN1	AKIRIN1	AKIRIN1	AKIRIN1		203.259437469484	178.293641846698	141.284088128028	162.612532226929	147.234691140746	158.352054966097	90.3456635703226	152.851074033236	142.295511454229	140.312109922571	110.821675455904	159.243039146269	20.3671071354199	16.0541696249283	8.42390074381786	57.2897184342231
ENSSSCG00000004307	AKIRIN2	AKIRIN2	AKIRIN2	AKIRIN2		127.062205055197	101.752727516382	122.163370318846	114.079312777248	85.6986178439727	118.414267609186	84.8612336016281	86.2452303290768	75.1488907980908	79.0266813937662	101.377032360643	83.7919092957795	21.3305676489767	14.8829579618997	9.30400977675406	34.2918788482006
ENSSSCG00000029256	AKR1A1	AKR1A1	AKR1A1	AKR1A1		91.3815542962535	98.1591245145523	99.2068854111655	93.7497636272344	158.239414399866	127.126810392461	164.297009599816	113.82129459164	187.081879326886	235.741081700924	179.482192346272	132.821425311352	49.3605467759407	40.6781806866511	23.2420630330497	49.5810884616253
ENSSSCG00000016539	AKR1B1	AKR1B1	NA	NA		88.9510605296682	83.8696007671182	79.8536968687413	82.1771916345623	72.4876336415985	121.371444539276	39.8948050948585	89.7311436444346	44.9839547897423	49.0116057920393	35.6042660569549	65.2446497398047	23.9520764881891	16.1113019011736	11.5132630635123	20.2319524197748
ENSSSCG00000003491	AKR7A2	AKR7A2	AKR7A2	AKR7L		22.8516527332556	28.2677905419538	19.8762476922194	22.2861489508366	210.153000209196	142.421456665291	122.279199355786	146.43948347106	226.796849661022	294.767011044097	122.882280847334	195.514455023485	23.7728280205507	22.738645945628	6.08891759521163	20.4624430169621
ENSSSCG00000003194	AKT1S1	AKT1S1	AKT1S1	AKT1S1		25.8584491455261	31.2671757245836	32.7783733871689	30.2557139932128	27.6978783478348	28.4906508533379	31.5207292286798	25.1483746322245	30.3625229254337	30.0150756017269	31.3575740177189	22.7999596020932	13.2867926637008	7.71285729311503	5.65784378316125	10.6281775369703
ENSSSCG00000002989	AKT2	AKT2	AKT2	AKT2		147.63370384248	143.347974860398	162.322689486459	168.959551093013	92.0515861022573	117.23775635743	96.3018724610554	106.631598378714	88.9470438412109	103.239586247204	101.00332346119	119.295095487246	50.0327285295849	29.8516143381674	21.0507711551269	62.8471028330726
ENSSSCG00000010872	AKT3	AKT3	AKT3	AKT3		76.4477987819768	72.4662778557995	74.1872227459594	57.3856404997452	33.5989618346096	18.0610375945267	24.7094210417527	22.4716911936461	32.8652905418469	31.8282539605673	40.8361906492937	33.4728648791261	11.2030292274037	6.02745514387878	3.71801162893454	16.569712931132
ENSSSCG00000026181	AKTIP	AKTIP	AKTIP	AKTIP		28.6647924636452	26.428544911096	25.513662973346	31.2101529204435	34.7685459491055	26.932568384796	27.982387313393	26.5178405775436	24.1056038844007	24.0176394917165	28.8775058668051	27.9580732064176	3.6297814696788	2.17102649732127	0.682533535746437	6.24885619041146
ENSSSCG00000011437	ALAS1	ALAS1	ALAS1	ALAS1		48.935611609702	48.7824533476761	49.3709719723404	44.3336881698655	70.3876985269354	62.3868939444743	74.3936387689047	59.3227748131434	74.0621627541219	88.4273138080617	75.5911182984015	72.8446362738358	12.4129563839633	8.62697371303977	4.84958038556679	16.031901537695
ENSSSCG00000012347	ALAS2	ALAS2	ALAS2	ALAS2		2.07970085182041	2.80131257622966	1.51105976607516	1.5986852031114	1.06325828590537	2.03504648952414	2.27043606230902	2.83230456872825	1.67948879522464	6.52744209182538	3.70311545821382	1.893137439885	10884.9976336962	10771.5194003213	9523.174887364	12549.4191047919
ENSSSCG00000011946	ALCAM	ALCAM	ALCAM	ALCAM		49.4868576186182	56.5355810839076	56.6356823861633	52.5180019708687	69.4839289839158	55.4232192381339	52.9866701814196	68.5666699440477	87.0370369760534	61.5364839938751	68.9662787171932	88.1543564398623	1.65804832565575	4.65628051399167	1.5985653863535	15.7501908077994
ENSSSCG00000003168	ALDH16A1	ALDH16A1	ALDH16A1	ALDH16A1		114.659169854581	103.252420107697	127.510197183419	134.909942364058	80.4886522430364	118.986624434364	95.8595797216446	105.791244275905	79.660458738204	86.5583453458724	84.1864229858152	91.9680680941234	43.042038291685	21.9387940781939	15.7162327310035	39.5419424508004
ENSSSCG00000010495	ALDH18A1	ALDH18A1	ALDH18A1	ALDH18A1		90.0034392739629	106.534766156613	93.7147643383154	99.2139264856301	422.592005733089	226.971278784739	340.506436981098	273.737567933681	367.017698485855	400.656627200376	198.813134508874	266.795195151329	16.6028893150123	10.5980372435025	6.1248404128825	25.6612864868536
ENSSSCG00000005361	ALDH1B1	ALDH1B1	ALDH1B1	ALDH1B1		12.6034882947671	10.4695520525755	13.3670671614341	13.9348083375681	107.495412705033	63.0864411752483	67.759247677742	73.4842976567846	100.044842350832	112.919169178244	42.6028145376159	64.7233510244741	1.77007861792978	0.914116419924744	0.664572126911004	3.96956028489252
ENSSSCG00000030626	ALDH1L1	ALDH1L1	ALDH1L1	ALDH1L1		0.425962825071651	4.55566994720177	3.02211953215032	0.42949751725381	0.451884771509782	0.127190405595259	0.884585478821697	0.342366486329789	0.395173834170504	0.418425775117011	0.747417798905543	0.384114842875217	0.0672181753644222	0.0285661381226483	0.0179614088354325	0.102440265416581
ENSSSCG00000000839	ALDH1L2	ALDH1L2	ALDH1L2	ALDH1L2		40.090618830273	56.5072849972791	28.6229590304622	29.0626653341745	22.8068902326702	25.4062835176529	15.3328149662427	25.6152380226742	22.4919773948712	23.3760533032037	23.4417400565829	25.2967060807822	9.00723549883258	7.99851867434151	4.32869952933924	19.8734114908168
ENSSSCG00000009889	ALDH2	ALDH2	ALDH2	ALDH2		68.0788821011574	53.1117546018492	57.9723891023067	54.2598530130647	257.627482674871	143.375384707255	188.298762258512	172.085845719764	293.647089941532	240.064814710467	188.858888368905	185.225664589328	31.0323909599083	18.0537992935137	9.44770104743752	38.6968102611136
ENSSSCG00000018041	ALDH3A2	ALDH3A2	ALDH3A2	ALDH3A2		60.5368344337122	57.0449106432221	66.8934534904812	66.834585879329	124.932848593881	59.1117410003964	77.4602017621532	97.3254547957499	131.263575250302	127.229330687246	69.4079346892738	119.349969036228	13.37641689752	7.31293135939795	4.31073812050381	16.0062914713408
ENSSSCG00000024752	ALDH4A1	ALDH4A1	ALDH4A1	ALDH4A1		52.5437673044266	49.4332633401335	55.1246226200881	50.3705143845996	24.6675922330045	39.0156569163456	25.2106861464184	31.4043440642506	21.1747312809695	28.2576873462355	28.6057175762939	29.4670958034274	26.6183974443112	19.3678416471555	11.585108698854	23.5356509794596
ENSSSCG00000001090	ALDH5A1	ALDH5A1	ALDH5A1	ALDH5A1		21.147801432969	27.8999414157822	4.01012014843024	23.0019781462596	39.6329526071226	36.1856703918511	8.43304823143351	26.6734617076935	59.2760751255755	90.1010169085298	9.51259016788872	57.6172264312826	3.98827840495572	3.91356092280281	0.197575497189758	6.14641592499488
ENSSSCG00000002357	ALDH6A1	ALDH6A1	ALDH6A1	ALDH6A1		8.0181237660546	6.81935687748836	6.71259242237236	7.75481628374935	30.9673975769939	11.4471365035733	9.46506462339216	20.4174922756674	34.3142612671387	24.9939663003228	7.37225738011376	27.134969971685	1.05308474737595	0.285661381226483	0.107768453012595	2.66344690083111
ENSSSCG00000014247	ALDH7A1	ALDH7A1	ALDH7A1	ALDH7A1		39.0131834492094	42.6139064626451	29.000723971981	28.8956385219091	31.977492948604	29.7307573078917	14.0354229306376	30.0037538929015	26.674233806509	25.66344754051	20.8257777604135	28.3147512748017	2.57669672230285	2.08532808295332	0.449035220885814	5.89031526145342
ENSSSCG00000006324	ALDH9A1	ALDH9A1	ALDH9A1	ALDH9A1		172.565057427556	204.099672851965	189.696118325743	181.176369361566	656.296176975089	343.795666323984	480.447859730691	426.526393514857	720.797073526999	633.217673010411	491.495149853022	463.70892567386	56.5977036568435	41.8779584878023	23.4755613479103	67.4313047104646
ENSSSCG00000005394	ALDOB	ALDOB	NA	NA		0.676529192760857	1.32991607154337	0.261529574897624	0.238609731807672	1178.27625098318	547.077732066606	833.279521050038	633.844863100559	1682.61725474516	1981.72026105751	724.893344329435	1092.50492346059	0.201654526093267	0.257095243103834	0.179614088354325	0.256100663541453
ENSSSCG00000017759	ALDOC	ALDOC	ALDOC	ALDOC		37.6851817004566	44.5946325266459	46.3779112818454	32.6179503381088	23.0461233469989	39.7470017485183	30.3412819235842	27.482691584473	18.5073079003186	16.2070250228656	23.0680311571302	19.9465350550202	17.2526650102017	7.4557620500112	5.02919447392111	13.3172345041556
ENSSSCG00000009381	ALG11	ALG11	ALG11	ALG11		9.79714497664797	7.49846295657434	6.68353358071706	8.27975769372623	11.7224226021067	7.75861474131077	5.98569507336015	12.2318208297824	10.3733131469757	8.34062045066576	4.58642740237492	11.3862614138011	0.358496935276919	0.371359795594427	0.107768453012595	3.2780884933306
ENSSSCG00000000980	ALG12	ALG12	ALG12	ALG12		39.8901657361216	41.1425099579588	60.9363909511464	57.3140575802029	19.2183935177395	23.2122490211347	30.9604917587594	27.576064262563	24.4019842600286	32.0235193222886	38.4920166436354	31.1681758218748	24.4001976572853	10.5694711053799	10.0763503566777	20.0270718889416
ENSSSCG00000012586	ALG13	ALG13	ALG13	ALG13		120.271856490819	89.9532593922634	120.04207487801	122.072738792805	56.7779924673467	62.4186915458732	66.9336345641751	56.1481037580853	63.129020008738	61.0901631670837	78.8865513208486	68.2078213848421	6.07204184125281	3.85642864655751	2.49663582812512	23.6893113775844
ENSSSCG00000006885	ALG14	ALG14	ALG14	ALG14		6.06370609807879	6.62128427108828	5.43400338953953	4.58130685070731	11.5629338592209	9.69826842663847	9.40609225813738	11.5159636310929	13.0736676804742	10.5722245846232	8.1196751790193	11.1393304433813	1.38917562419806	0.628455038698262	0.556803673898409	1.22928318499898
ENSSSCG00000005383	ALG2	ALG2	ALG2	ALG2		28.3891694591871	24.8156679732668	25.1358980318272	26.9151777479054	28.920625376626	23.0850586155394	22.8812777188546	28.0740518790427	30.7247656067567	25.5518673338122	27.1108819784829	30.7840609789995	2.93519365757977	3.3136720222272	1.32914425382201	9.88548561270009
ENSSSCG00000021319	ALG3	ALG3	ALG3	ALG3		21.5236509845028	23.7121205947521	22.6077788078169	25.5312413034209	14.9121974598228	14.9448726574429	13.7405611043637	12.7298084462621	15.9386779782103	17.0996666764485	20.9276983693552	19.5075466631628	8.31264768673355	7.31293135939795	3.53839754058021	8.27205143238894
ENSSSCG00000003815	ALG6	ALG6	ALG6	ALG6		20.847121791742	20.7693275853795	18.1908348762125	23.2405878780673	19.404463717773	19.0149656364912	16.5417484539657	19.514889720798	20.779557446799	20.6981283424548	22.2866398219107	21.8671092693963	3.76421782040764	2.05676194483067	0.718456353417302	7.14520851280654
ENSSSCG00000026053	ALKBH2	ALKBH2	NA	NA		9.52152197218984	7.61164730308866	9.24071164638272	10.2602184677299	7.46938945848521	9.31669720985269	8.43304823143351	7.15857198689558	5.46657137269197	5.0490043530786	6.59086604489433	7.90179105343304	1.18752109810479	0.971248696170041	0.431073812050381	2.86832743166428
ENSSSCG00000025731	ALKBH3	ALKBH3	NA	NA		20.4963288769771	16.9776519771494	19.2078943341477	19.1603614641561	17.3311100602575	18.9513704336935	17.4263339327874	17.865305741209	19.5281736385924	20.8376036008272	19.8745187436247	19.6721673101093	4.99655103542205	3.11370905536866	2.35294455744166	4.66103207645445
ENSSSCG00000026771	ALKBH5	ALKBH5	NA	NA		53.5710894119523	50.0557772459623	53.7007393789788	50.9193167677573	50.9566533520148	52.4660423080442	60.0633540119932	48.0869292163203	50.5163884681294	51.2153148743222	59.6915033035017	45.764539851133	14.1382228849835	10.4266404147666	6.26853168356596	19.8990215571709
ENSSSCG00000002910	ALKBH6	ALKBH6	ALKBH6	ALKBH6		25.4825995939923	18.8451936946359	30.1630776381927	30.2079920468513	15.8159670028424	22.8306778043489	22.5864158925807	17.0560758644295	16.7290256465513	17.4901973998911	23.5776342018385	15.474340812973	10.822126233672	7.19866680690736	4.86754179440222	7.1195984464524
ENSSSCG00000024254	ALKBH7	ALKBH7	ALKBH7	ALKBH7		17.2139094602485	17.9963110957784	19.6728358006324	19.2796663300599	17.1184584030764	22.2583209791703	22.2620678836794	21.1955979264169	17.7828225376727	20.9770788591995	20.4520688609608	19.0685582713054	9.25370214183546	6.34168266322791	4.43646798235184	6.88910784926509
ENSSSCG00000024628	ALKBH8	ALKBH8	ALKBH8	ALKBH8		26.5850916118248	27.9565335890394	31.3835489877149	27.3446752651592	21.3183286324026	16.2167767133955	14.2123400264019	14.6906346861509	18.3097209832333	19.1081103970102	19.0931274084052	17.6144092232778	4.5260238078711	4.0849577515387	1.4907969333409	8.29766149874308
ENSSSCG00000017930	ALOX12	ALOX12	NA	NA		3.50792914764889	3.14086561577265	2.23753080745745	1.67026812265371	16.6134107172714	9.03051879726336	11.647042137819	6.28709365805612	15.1812614627168	14.2822664573273	16.5111386485497	8.77976783714782	0.0896242338192296	0	0.0179614088354325	0.0256100663541453
ENSSSCG00000017980	ALOX12B	ALOX12B	ALOX12B	ALOX12B		1.10249201783251	0.933770858743219	0.435882624829374	1.00216087359222	0.425303314362147	0.127190405595259	0.11794473050956	0.0622484520599616	0.0987934585426259	0.278950516744674	0.135894145255553	0.137183872455435	0	0	0	0
ENSSSCG00000017923	ALOX15	ALOX15	ALOX15	ALOX15		1.578568116442	10.0734068397753	1.56917744938575	3.10192651349974	26.3422240333055	12.4646597483353	22.1441231531698	37.7225619483367	4.28104987018046	5.91375095498709	5.36781873759435	4.77399876144913	7.59565381617971	11.5978520777952	4.04131698797232	7.27325884457727
ENSSSCG00000010404	ALOX5	ALOX5	ALOX5	ALOX5		14.5579059627429	10.7242168322327	7.84588724692873	10.5942720922606	8.10734443002843	5.50098504199493	4.51138594199065	6.13147252790622	8.33158167042812	13.5569951137912	9.61451077683039	11.0844568943991	13.9141623004354	10.1981113097854	4.25685389399751	6.14641592499488
ENSSSCG00000009330	ALOX5AP	ALOX5AP	ALOX5AP	ALOX5AP		15.6102847070376	16.4117302445778	7.43906346375465	8.20817477418393	9.22376563022907	6.93187710494159	3.27296627164028	5.47786378127662	8.69382435175108	7.5316639521062	5.06205691076936	4.66425166348478	82.7679799320586	76.7286469974332	44.0054516468097	44.0749241954841
ENSSSCG00000009127	ALPK1	ALPK1	NA	NA		26.7103747956694	21.9860593104085	24.4675446737555	25.4119364375171	34.0774280632671	19.3329416504793	24.2966144849693	28.3852941393425	46.3341320564915	29.3455943615397	34.0075098502022	38.1096797681197	4.81730256778359	4.57058209962372	2.04760060723931	8.96352322395086
ENSSSCG00000004918	ALPK2	ALPK2	ALPK2	ALPK2		19.0430439443797	13.3840489753195	14.6165973526117	27.6310069433284	2.36574968613944	2.8299865244945	3.47936955003201	4.07727360992748	2.2722495464804	3.8495171310765	5.67358056441935	7.70973363199543	7.46121746545087	5.65609534828435	2.80197977832748	16.4160525330072
ENSSSCG00000026431	ALPL	ALPL	NA	NA		2.28015394597178	2.12220649714368	3.28364910704795	2.57698510352286	0.425303314362147	0.604154426577478	0.678182200429968	0.933726780899424	0.263449222780336	0.251055465070207	1.05317962573054	0.795666460241521	0.179248467638459	0.0571322762452965	0.0538842265062976	0
ENSSSCG00000016109	ALS2	ALS2	ALS2	ALS2		25.3573164101477	15.7326241654918	21.5616605082264	25.9607388206747	23.1258677184418	35.67690876947	24.8863381375171	44.2275251886027	21.7345608793777	16.5975557463081	15.7297473133303	29.2476016074987	1.36676956574325	1.28547621551917	0.323305359037786	5.40372400072466
ENSSSCG00000021997	ALS2CL	ALS2CL	ALS2CL	ALS2CL		4.28468488748543	4.64055820708751	5.55023875616069	2.52926315716133	139.898208967999	83.2143228606979	120.362597485006	63.7424149094007	141.20878341026	115.485513932295	78.5807894940236	55.7240889913976	0.0448121169096148	0	0	0.230490597187308
ENSSSCG00000016822	AMACR	AMACR	AMACR	AMACR		7.0409149320667	7.41357469668859	6.97412199726998	5.8220774561072	15.84254845999	11.8605053217579	13.4162130954624	14.9396284943908	21.7345608793777	18.85705493194	14.4387529334025	14.4317433823117	0.963460513556718	0.628455038698262	0.664572126911004	1.3573335167697
ENSSSCG00000008937	AMBN	AMBN	AMBN	AMBN		21.0976881594312	17.5152776230925	15.2268330273728	15.1278569966064	6.0605722296606	7.50423393012026	4.18703793308937	7.65655960337527	4.51156794011325	9.98642849945934	13.5214674529275	10.0144226892467	1.54601803338171	2.94231222663277	0.718456353417302	2.38173617093551
ENSSSCG00000013262	AMBRA1	AMBRA1	AMBRA1	AMBRA1		64.9468025050423	59.8462232194518	69.4796903978022	69.8172075269249	58.4260428105	49.8586389933414	53.9007418428687	50.0788796822391	57.1355501904853	57.3801212943795	53.2025578675491	53.638894130075	22.7421493316295	13.2832542270314	9.35789400326036	31.5259916819529
ENSSSCG00000008957	AMCF-II	CXCL6	AMCF-II	CXCL5		1.62868138997984	0.679106079085978	2.00506007421512	1.5271022835691	18.7665087462298	6.0733418671736	5.48442996869452	7.59431115131531	15.312986074107	10.5722245846232	13.2836526987303	10.6729052770328	0	0	0.0359228176708651	0.153660398124872
ENSSSCG00000004392	AMD1	AMD1	AMD1	NA		196.16840926388	166.182916769664	163.804690410879	171.417231330632	209.966930009163	141.340338217731	102.523456995435	165.736503609648	216.851641501064	133.756772779071	138.951763523803	187.365732999633	12.9731078453335	10.2552435860307	5.63988237432582	47.404232821523
ENSSSCG00000000893	AMDHD1	AMDHD1	AMDHD1	AMDHD1		6.03864946130987	3.56530691520138	4.88188539808899	3.41211916484971	2.44549405758235	4.70604500702457	4.71778922038238	2.48993808239846	4.7091548571985	5.02110930140414	4.82424215657214	6.42020523091434	0.448121169096148	0	0.0898070441771627	0.307320796249744
ENSSSCG00000008057	AMDHD2	AMDHD2	AMDHD2	AC093525.1		58.1815105774337	66.9768370498545	73.053927921403	67.3833882624866	48.2453447229561	65.5030588815582	62.1273867959105	59.0426567788736	42.9092921603472	55.7901033489348	64.48177192376	49.249010211501	29.8000577448938	20.9389792439012	15.1773904659405	21.153914808524
ENSSSCG00000012361	AMER1	AMER1	AMER1	AMER1		5.61268663623822	3.22575387565839	4.62035582319136	6.65721151743406	1.24932848593881	0.667749629375108	1.32687821823255	4.38851587022729	4.24811871733291	2.23160413395739	1.7326503520083	4.99349295737782	0.313684818367304	0.342793657471779	0.215536906025191	4.30249114749641
ENSSSCG00000000271	AMHR2	AMHR2	AMHR2	AMHR2		2.05464421505149	2.46175953668667	3.19647258208207	2.38609731807672	1.06325828590537	2.57560571330399	2.65375643646509	0.497987616479693	1.67948879522464	1.56212289377018	3.05761826824995	0.603609038803912	0.51533934446057	0.457058209962372	0.215536906025191	0.358540928958034
ENSSSCG00000006826	AMIGO1	AMIGO1	NA	NA		2.35532385627854	1.47139650468628	1.01705945793521	2.09976563990752	1.80753908603913	0.985725643363254	0.855099296194307	1.21384481516925	1.48190187813939	0.97632680860636	0.917285480474984	1.61876969497413	0.403309052186533	0.0856984143679448	0.125729861848028	0.614641592499488
ENSSSCG00000000810	AMIGO2	AMIGO2	AMIGO2	AMIGO2		15.9861342585714	15.6760319922346	18.4814232927654	17.8480079392139	8.53264774439058	7.28165072032855	6.66387727379012	5.91360294569635	4.41277448157062	6.0811212650339	8.05172810639153	7.49023943606673	0.69458781209903	0.428492071839724	0.251459723696056	3.45735895780962
ENSSSCG00000011388	AMIGO3	AMIGO3	NA	NA		10.749297173867	11.0354737851471	13.1636552698471	11.5487110194913	11.1376305448587	12.687242958127	14.448229487421	12.0450754736026	13.8640153488152	12.7201435635571	14.9483559781109	11.989870452605	3.024817891399	2.11389422107597	1.34710566265744	3.61101935593449
ENSSSCG00000012574	AMMECR1	AMMECR1	NA	NA		46.4800612063478	30.3334048658403	38.7063770848484	43.5939980012617	36.0710373493396	43.8806899303642	34.557806039301	40.9906056814847	33.6556382101879	30.9356123069844	40.2926140682715	44.8865630674182	5.1309873861509	3.79929637031222	1.95779356306215	8.96352322395086
ENSSSCG00000002524	AMN	AMN	AMN	AMN		0.0250566367689206	0	0.0581176833105832	0	39.4203009499415	18.5380016155089	37.1231039278839	23.4676664266055	31.2187328994698	16.3465002812379	7.88186042482209	7.68229685750434	0	0	0	0
ENSSSCG00000012591	AMOT	AMOT	AMOT	AMOT		12.6536015683049	20.4297745458365	10.7517714124579	11.1430744754183	27.2459935763251	9.82545883223372	12.4136828861311	21.008852570237	45.9060270694735	34.6456541796885	20.384121788333	36.8750249160208	0.0672181753644222	0.0571322762452965	0.0718456353417302	0.691471791561924
ENSSSCG00000014960	AMOTL1	AMOTL1	AMOTL1	AMOTL1		1.90430439443797	3.25404996228698	2.61529574897624	2.57698510352286	3.13661194342084	1.68527287413718	8.167672587787	4.73088235655708	2.89794145058369	3.01266558084248	6.55689250858044	4.17038972264521	0.0896242338192296	0.0285661381226483	0	0.128050331770727
ENSSSCG00000022492	AMPD3	AMPD3	AMPD3	AMPD3		9.39623878834524	12.0541329037761	11.1876540372873	8.63767229143774	15.0982676598562	8.77613798607284	8.96379951872653	15.8733552752902	15.2800549212595	14.8959575941656	13.2836526987303	19.9465350550202	2.08376343629709	1.11407938678328	0.574765082733841	7.01715818103582
ENSSSCG00000024136	AMPH	AMPH	AMPH	AMPH		0.200453094151365	0.141480433142912	0.232470733242333	0.0477219463615344	0.956932457314832	0.349773615386961	1.41533676611471	0.77810565074952	1.05379689112134	1.08790701530423	0.40768243576666	0.521298715330652	0.672181753644222	0	0.0898070441771627	0.102440265416581
ENSSSCG00000022975	AMT	AMT	AMT	AMT		3.33253269026644	2.91449692274399	2.52811922401037	2.6962899694267	32.2167260629327	11.6379221119662	24.0607250239502	18.4255418097486	28.8806210472943	28.3134774495844	19.2290215536608	17.1205472824382	1.23233321501441	0.771285729311503	0.431073812050381	0.921962388749232
ENSSSCG00000017264	AMZ2	AMZ2	AMZ2	AMZ2		97.1195241163364	59.5349662665374	80.5511090684683	93.0339344318114	100.132349075138	104.995679818886	102.965749734846	104.359529878526	94.0184413797323	88.7341593764809	95.0579546062595	104.945662428408	24.8035067094718	14.4830320281827	12.4652177317902	28.5296139185179
ENSSSCG00000009044	ANAPC10	ANAPC10	NA	NA		8.7447662323533	9.28111641417503	8.07835798017106	9.47280635276459	8.26683317291424	11.2563508951804	9.31763371025521	10.1464976857737	7.08019786222152	7.3642936420594	7.40623091642765	8.50540009223695	1.90451496865863	1.05694711053799	0.700494944581869	2.02319524197748
ENSSSCG00000011644	ANAPC13	ANAPC13	NA	NA		21.0976881594312	19.4111154272075	16.9994223683456	18.0866176710216	19.0323233177061	23.9435938533074	15.0674393225962	21.4445917346568	19.4623113328973	18.7454747252421	15.7297473133303	18.0533976151352	1.97173314402305	1.94249739234008	0.98787748594879	3.07320796249744
ENSSSCG00000010286	ANAPC16	ANAPC16	NA	NA		103.709419586562	102.60161011524	102.577711043179	101.098943366911	79.1064164713594	107.062523909809	78.6986214325036	102.211958282457	75.0500973395481	80.2540636674428	91.0151037849068	85.849667382611	27.7387003670516	22.824344359996	13.5429022619161	34.6248097108045
ENSSSCG00000009814	ANAPC5	ANAPC5	ANAPC5	ANAPC5		50.5893496364508	44.0287107940742	59.8321549682454	57.194752714299	31.9243300343087	42.7677738814057	36.7397835537278	45.316873099652	30.0332113969583	30.3498162218206	37.9144665262993	38.1096797681197	18.0144709976652	10.3695081385213	5.55007533014866	19.4892604955046
ENSSSCG00000030222	ANAPC7	ANAPC7	ANAPC7	ANAPC7		85.0672818304855	84.2091538066612	89.1525261984346	97.5197973897957	59.0108348677479	64.8353092521831	60.9774256734423	75.0716331843137	58.9138324442526	62.5964959575049	70.4271407786904	75.4785666249801	16.7597317241959	14.1402383707109	6.37630013657855	33.5491869239304
ENSSSCG00000023578	ANG	ANG	NA	NA		5.81313973038959	5.60262515245932	5.05623844802074	3.79389473574199	6.45929408687511	3.6885217622625	4.30498266359892	5.01100039082691	9.55003432578717	9.54010767266786	9.54656370420261	7.59998653403108	19.1795860373151	15.6542436912112	11.2438419309808	20.7697638132119
ENSSSCG00000015588	ANGEL2	ANGEL2	ANGEL2	ANGEL2		88.1241915162939	69.8913339725985	90.0533502897486	97.4720754434341	52.7110295237586	53.8969343709908	51.3354439542858	53.6270414496569	52.6239822503721	51.6616357011137	60.0312386666406	63.763063917286	13.2867926637008	8.54127529867183	5.10104010926284	28.7601045157052
ENSSSCG00000015753	ANGPT2	ANGPT2	ANGPT2	ANGPT2		73.6414554638577	76.2013612907724	59.7159196016242	64.5677934271561	5.18338414378867	3.84750976925657	3.00759062799377	5.44673955524664	7.44244054354449	10.5722245846232	11.6529229556637	14.5689272547672	10.351599006121	6.11315355824673	2.80197977832748	23.8173617093551
ENSSSCG00000007198	ANGPT4	ANGPT4	ANGPT4	ANGPT4		1.60362475321092	2.49005562331525	1.07517714124579	0.739690168603784	1.59488742885805	0.286178412589332	0.324348008901289	0.809229876779501	0.955003432578717	2.37107939232973	0.815364871533319	1.01516065617022	0.0224060584548074	0.0285661381226483	0	0.0512201327082906
ENSSSCG00000015522	ANGPTL1	ANGPTL1	ANGPTL1	ANGPTL1		0.952152197218984	3.65019517508713	1.51105976607516	0.930577954049922	4.86440665801706	2.73459372029806	5.63186088183147	3.67265867153773	1.28431496105414	1.98054866888719	2.95569765930828	2.44187292970674	0	0	0	0.0256100663541453
ENSSSCG00000005608	ANGPTL2	ANGPTL2	ANGPTL2	ANGPTL2		27.6124137193505	56.1394358711075	28.3904882972199	14.8415253184372	48.617485123023	21.7177617553904	30.252823375702	24.7437596938347	26.6083715008139	29.0945388964695	38.7977784704604	25.3515796297643	0	0	0	0.076830199062436
ENSSSCG00000013599	ANGPTL4	ANGPTL4	ANGPTL4	ANGPTL4		68.4046183791533	104.695520525755	76.5119300783827	77.4527189447704	39.5532082356797	93.1987696999257	93.6776022072177	65.2052535328097	69.5835259668562	107.3959489467	85.0017878573485	113.643119942082	13.846944125071	13.8545769894844	4.5801592530353	14.4952975564463
ENSSSCG00000003414	ANGPTL7	ANGPTL7	ANGPTL7	ANGPTL7		0.40090618830273	0.367849126171571	0.639294516416415	0.310192651349974	4.1201258578833	2.22583209791703	2.27043606230902	2.30319272621858	3.75415142461978	3.54267156265736	4.24669203923604	3.64909100731456	0	0	0	0
ENSSSCG00000007022	ANK1	ANK1	ANK1	ANK1		1.60362475321092	0.962066945371802	3.39988447366912	3.34053624530741	0.930351000167197	5.18300902800679	5.21905432504801	9.08827400075439	2.40397415787056	3.65425176935523	6.21715714544156	7.51767621055782	3.22647241749227	2.22815877356656	1.34710566265744	4.48176161197543
ENSSSCG00000009125	ANK2	ANK2	ANK2	ANK2		11.1502033621697	7.97949642926024	7.61341651368639	10.1170526286453	6.48587554402275	2.1622368951194	2.97810444536638	8.27904412397489	6.55329941666085	4.9653191980552	4.82424215657214	8.94438848409434	0	0.114264552490593	0	0.0256100663541453
ENSSSCG00000010212	ANK3	ANK3	NA	ANK3		17.9154952897783	14.8554454800058	16.3020101686186	17.4423713951408	99.7602086750712	62.9274531682542	113.344886019687	100.251132042568	94.117234838275	110.827040302659	73.2129707564293	94.7940558667053	0.470527227550955	0.228529104981186	0.0538842265062976	0.691471791561924
ENSSSCG00000017877	ANKFY1	ANKFY1	ANKFY1	ANKFY1		20.19564923575	18.5339367417215	17.0284812100009	25.316492544794	15.4969895170707	13.2278021819069	13.3277545475802	28.7899090777322	22.1626658663957	19.9449619472442	19.3309421626024	31.9364055076252	3.76421782040764	1.48543918237771	0.84418621526533	8.32327156509723
ENSSSCG00000016784	ANKH	ANKH	ANKH	ANKH		18.7423643031526	11.5448033444616	15.8370687021339	14.3165839084603	15.045104745561	16.3121695175919	10.968859937389	18.0520510973889	11.9540084836577	28.4250576562823	10.5657697936193	35.3660023190111	0.829024162827874	0.257095243103834	0.197575497189758	2.81710729895599
ENSSSCG00000014364	ANKHD1	ANKHD1	ANKHD1	ANKHD1-EIF4EBP3		122.902803351556	103.365604454212	119.431839203248	127.584623597562	101.46142193252	92.5310200705506	95.8300935390172	126.239860777602	120.099914434986	103.183796143855	95.0579546062595	136.278458897229	27.7162943085968	19.6249368902594	11.3156875663225	66.0483611273408
ENSSSCG00000015314	ANKIB1	ANKIB1	ANKIB1	ANKIB1		35.1043481132578	25.5796623122385	37.3115526853944	35.3381012807163	25.8903392617957	12.5600525525318	17.7211957590613	35.0458785097584	30.4283852311288	22.4276215462718	20.3501482520191	38.7681623559058	2.19579372857113	1.34260849176447	0.359228176708651	7.52935950811872
ENSSSCG00000016365	ANKMY1	ANKMY1	ANKMY1	ANKMY1		3.18219286965292	2.49005562331525	6.18953327257711	3.84161668210352	1.27590994308644	1.68527287413718	1.56276767925166	1.30721749325919	1.15259034966397	3.18003589088929	3.49927424033049	2.46930970419782	0.224060584548074	0.0856984143679448	0.179614088354325	0.179270464479017
ENSSSCG00000014070	ANKRA2	ANKRA2	ANKRA2	ANKRA2		19.1933837649932	15.2798867794345	24.9615449818955	25.8175729815901	16.347596145795	11.9241005245555	13.2982683649528	15.9356037273502	14.884881087089	15.3422784209571	17.0547152295719	18.1357079386085	2.30782402084516	1.5997037348683	0.862147624100762	8.45132189686796
ENSSSCG00000010461	ANKRD1	ANKRD1	ANKRD1	ANKRD1		6.99080165852886	14.4875963538342	9.12447627976156	2.62470704988439	0.0797443714429026	0.0317976013988146	0	0	0	0	0.0339735363138883	0	0	0	0	0.0256100663541453
ENSSSCG00000009548	ANKRD10	ANKRD10	NA	NA		118.292382186074	94.9899628121511	127.393961816798	129.755972157012	59.7816971250293	83.0871324551027	87.2201282118193	73.8266641431144	67.2124829618332	69.1239380493303	87.2100677177513	74.0518543514436	31.6821666550977	20.0248628239764	10.0763503566777	47.6091133523562
ENSSSCG00000003682	ANKRD12	ANKRD12	ANKRD12	ANKRD12		89.326910081202	67.5144626957976	75.9307532452769	82.2726355272854	56.1932004100987	57.6808489374498	47.266350751706	76.160981095363	59.3748685841182	47.7005383633393	45.1168562248437	73.5031188616219	2.30782402084516	2.39955560230245	0.736417762252734	28.9905951128925
ENSSSCG00000003790	ANKRD13C	ANKRD13C	ANKRD13C	ANKRD13C		32.1226083377562	28.5790474948682	31.2091959377832	32.498645472205	46.2783168940312	29.9851381190822	29.722072088409	42.142202044594	44.4899874970292	39.7504486361161	31.4594946266606	46.093781145026	2.30782402084516	2.05676194483067	0.610687900404706	9.34767421926304
ENSSSCG00000012917	ANKRD13D	ANKRD13D	ANKRD13D	ANKRD13D		33.1248738085131	26.7680979506389	36.7884935355991	35.2903793343547	23.4980081185086	34.4685999163151	28.3362215049217	25.7086107007641	19.3635178743547	23.4039483548782	28.9114794031189	19.6996040846004	12.8834836115143	7.65572501686973	6.19668604822423	9.85987554634595
ENSSSCG00000028790	ANKRD16	ANKRD16	ANKRD16	ANKRD16		10.749297173867	8.77178685486054	11.1295363539767	9.71141608457226	7.54913382992812	7.91760274830485	10.3791362848412	7.03407508277566	7.87054553056253	9.31694725927212	8.39146346953041	5.84403296660152	2.59910278075766	1.31404235364182	1.31118284498658	2.56100663541453
ENSSSCG00000024592	ANKRD17	ANKRD17	ANKRD17	ANKRD17		169.558261015286	139.046969692854	151.45468270738	161.252456755625	132.747796995285	121.276051735079	101.491440603476	151.450483861887	134.688415146447	111.719681956242	107.084586461376	150.463271309121	27.1561428472266	18.4537252272308	10.6690768482469	77.8033815838935
ENSSSCG00000010445	ANKRD22	ANKRD22	ANKRD22	ANKRD22		3.10702295934616	4.81033472685901	2.17941312414687	7.03898708832633	50.2389540090287	15.1356582658358	22.5569297099533	26.0821014131239	40.406524543934	23.4876335099016	21.5052484866913	25.4338899532376	1.27714533192402	0.885550281802096	0.233498314860623	3.96956028489252
ENSSSCG00000008200	ANKRD23	ANKRD23	ANKRD23	ANKRD23		7.66733085128971	6.14025079840238	7.70059303865227	7.22987487377247	5.60868745815082	6.45491308395937	4.92419249877411	6.00697562378629	5.79588290116739	6.0811212650339	5.74152763704712	5.35017102576195	1.41158168265287	1.22834393927388	0.395150994379516	1.45977378218628
ENSSSCG00000013497	ANKRD24	ANKRD24	ANKRD24	ANKRD24		8.0181237660546	9.93192640663242	8.68859365493218	8.78083813052234	8.42632191580005	6.518508286757	10.2317053717043	5.5089880073066	8.85848011598879	10.265379016204	7.03252201697488	6.06352716253021	1.54601803338171	0.48562434808502	0.395150994379516	0.640251658853633
ENSSSCG00000002859	ANKRD27	ANKRD27	ANKRD27	ANKRD27		86.2700003953937	59.7896310461946	97.463354911848	99.4763971906186	72.2484005272698	66.1390109095345	71.4745066887931	62.5285700942314	66.5867910577299	64.7165198847644	74.3340974547876	72.9818201462912	17.8800346469363	4.74197892835961	5.13696292693371	47.8396039495435
ENSSSCG00000011194	ANKRD28	ANKRD28	ANKRD28	ANKRD28		23.5532385627854	23.0330145156661	25.5717806566566	26.9151777479054	61.7221434968066	28.6814364617308	43.6985226537918	38.936406763506	62.8326396331101	45.83156990115	32.3428065708217	42.6367475591491	2.44226037157401	2.31385718793451	1.4907969333409	10.1928064089498
ENSSSCG00000003708	ANKRD29	ANKRD29	ANKRD29	ANKRD29		37.259218875385	39.7560017131583	39.5200246511966	31.2340138936243	9.96804643036283	14.4361110350618	12.3841967035038	10.9246033365233	8.59503089320845	11.102230566438	18.3796831458136	14.4866169312939	0.537745402915378	0.0571322762452965	0.14369127068346	1.22928318499898
ENSSSCG00000006688	ANKRD35	ANKRD35	ANKRD35	ANKRD35		2.95668313873263	4.41418951405885	3.08023721546091	3.55528500393432	10.6325828590537	7.66322193711433	9.78941263229344	9.74188274738399	10.7355558282987	8.95431158750404	7.57609859799709	8.45052654325478	0.761805987463452	0.628455038698262	0.125729861848028	0.307320796249744
ENSSSCG00000015798	ANKRD37	ANKRD37	ANKRD37	ANKRD37		8.69465295881546	8.29075338217464	6.88694547230411	6.44246275880715	6.83143448694199	6.90007950354278	6.84079436955446	5.88247871966637	4.41277448157062	5.85796085163816	8.18762225164708	6.88663039726282	0.963460513556718	1.51400532050036	0.251459723696056	2.07441537468577
ENSSSCG00000008198	ANKRD39	ANKRD39	NA	NA		14.2572263215158	15.1949985195487	16.9703635266903	14.8415253184372	10.0743722589534	12.4646597483353	11.116290850526	12.947678028472	8.59503089320845	11.0185454114146	13.5894145255553	10.6180317280506	4.5260238078711	2.34242332605716	1.25729861848028	2.33051603822722
ENSSSCG00000017560	ANKRD40	ANKRD40	NA	NA		32.2729481583698	28.0131257622966	29.7271950133633	33.5723892653395	29.21302140525	29.2855908883083	25.4465756074375	26.6423374816636	29.9344179384156	25.5797623854866	22.9661105481885	29.3024751564808	2.1061694947519	1.25691007739652	0.754379171088167	6.09519579228659
ENSSSCG00000016074	ANKRD44	ANKRD44	ANKRD44	ANKRD44		31.2706826876129	17.9397189225212	27.809311464114	34.1450526216779	9.22376563022907	9.44388761544795	6.63439109116273	32.2446981670601	14.7202253228513	12.2180326334167	9.03696065949429	29.2201648330076	2.62150883921247	1.51400532050036	0.520880856227544	23.7661415766469
ENSSSCG00000006065	ANKRD46	ANKRD46	ANKRD46	ANKRD46		11.7515626446238	11.0354737851471	8.16553450513693	9.23419662095692	18.8994160319679	11.2245532937816	6.87028055218185	18.1142995494488	14.5555695586136	13.2780445970465	7.20238969854432	17.9710872916619	0.716993870553837	0.685587314943558	0.287382541366921	3.50857909051791
ENSSSCG00000014956	ANKRD49	ANKRD49	ANKRD49	ANKRD49		48.4595355110925	42.4441299428736	44.8377926741149	50.9908996872996	44.8429182080589	48.3641517275971	45.7035830724543	40.430369612945	44.6546432612669	42.0936329767713	44.1316236717409	42.7464946571134	13.3540108390652	11.1979261440781	6.82533535746437	17.8758263151934
ENSSSCG00000022173	ANKRD50	ANKRD50	ANKRD50	ANKRD50		4.28468488748543	5.12159167977341	4.8237677147784	2.6962899694267	7.17699342986124	2.03504648952414	5.16008195979323	5.29111842509673	7.31071593215432	3.7658319760531	4.14477143029437	4.85630908492239	0.0224060584548074	0	0.0179614088354325	0.332930862603889
ENSSSCG00000000120	ANKRD54	ANKRD54	ANKRD54	ANKRD54		26.1841854235221	27.1925392500677	24.0316620489261	23.5269195562365	28.5484849765591	31.3206373778324	24.5914763112432	22.9385545840958	28.7159652830566	26.4445089873951	24.2910784644301	22.3060976612537	9.00723549883258	5.14190486207669	3.861702899618	7.24764877822313
ENSSSCG00000016917	ANKRD55	ANKRD55	ANKRD55	ANKRD55		1.52845484290416	1.38650824480054	1.42388324110929	1.69412909583447	0.0797443714429026	0.158988006994073	0.11794473050956	0.217869582209866	0.263449222780336	0.557901033489348	0.577550117336101	0.877976783714782	0.358496935276919	0.0571322762452965	0	0.153660398124872
ENSSSCG00000004322	ANKRD6	ANKRD6	ANKRD6	ANKRD6		0.0751699103067619	0.141480433142912	0.494000308139957	0.0238609731807672	5.84792057247953	0.41336881818459	2.80118734960204	1.71183243164894	3.55656450753453	3.15214083921482	1.69867681569441	3.5667806838413	0.0672181753644222	0.142830690613241	0.125729861848028	0.665861725207778
ENSSSCG00000002527	ANKRD9	ANKRD9	NA	NA		0.751699103067619	1.27332389828621	1.33670671614341	1.14532671267683	1.9404463717773	0.953928041964439	1.739684775016	2.05419891797873	1.81121340661481	1.89686351386378	1.35894145255553	1.86570066539391	0.291278759912496	0.199962966858538	0.0538842265062976	0.307320796249744
ENSSSCG00000001534	ANKS1A	ANKS1A	ANKS1A	ANKS1A		28.8151322842587	34.153376560699	25.0777803485166	31.0908480545397	50.8503275234242	27.5685204127723	33.1719554558136	38.2516737908464	46.2024074451014	35.3709255232247	24.6987609001968	41.2374720601037	4.43639957405187	2.99944450287807	1.52671975101177	7.63179977353531
ENSSSCG00000007939	ANKS3	ANKS3	ANKS3	ANKS3		41.0928843010298	39.4164486736153	41.6413200920328	36.7458986983815	29.5851618053169	38.2207168813752	38.6563854245082	29.8170085367216	28.617171824514	35.147765109829	41.1759260124326	27.7934525594711	6.09444789970761	4.88480961897285	2.69421132531488	3.53418915687205
ENSSSCG00000007850	ANKS4B	ANKS4B	ANKS4B	ANKS4B		0.275623004458127	0.0565921732571648	0.0871765249658747	0.0238609731807672	228.813183126835	91.6406872313838	110.543698670085	124.216786085653	185.468252837356	113.086539488291	63.1228304712045	91.199838408373	0.0224060584548074	0.0285661381226483	0.0359228176708651	0.128050331770727
ENSSSCG00000005378	ANKS6	ANKS6	ANKS6	ANKS6		1.10249201783251	1.24502781165763	1.51105976607516	1.3839364444845	1.48856160026752	0.286178412589332	1.03201639195865	1.74295665767892	0.691554209798381	0.418425775117011	0.271788290511106	0.631045813294999	0.0672181753644222	0.0856984143679448	0.125729861848028	0.43537112802047
ENSSSCG00000016212	ANKZF1	ANKZF1	NA	ANKZF1		79.6801049251676	71.5042109104277	80.1152264436389	94.0360953054036	51.9933301807725	63.0546435738494	52.5738636246362	45.379121551712	44.6875744141145	48.4258097068754	53.8140815211991	48.5630908492239	29.0158456989756	17.7681379122872	10.130234583184	25.3283556242497
ENSSSCG00000016658	ANLN	ANLN	ANLN	ANLN		51.76701156459	47.6223137959042	36.875670060565	45.8607904534346	61.8550507825448	71.0358415249519	46.2933067250021	87.6146962743959	64.9073022625052	43.1257498887266	38.8996990794021	67.2749710521452	1.07549080583076	0.599888900575613	0.466996629721246	3.25247842697646
ENSSSCG00000011296	ANO10	ANO10	ANO10	ANO10		12.8791112992252	15.0535180864058	11.7397720287378	9.80685997729533	56.6716666387561	30.366709335868	44.1408153932027	37.6914377223067	43.1068790774324	41.7867874083522	21.8789573861441	43.3775404704084	14.54153193717	14.6829949950412	7.70544439040056	12.4977123808229
ENSSSCG00000013344	ANO5	ANO5	ANO5	ANO5		6.11381937161663	4.38589342743027	5.69553296443715	3.60300695029585	0.877188085871929	2.19403449651821	2.0345466012899	2.24094427415862	1.08672804396888	1.45054268707231	4.00887728503882	2.60649357665326	0	0.0285661381226483	0	0
ENSSSCG00000000804	ANO6	ANO6	ANO6	ANO6		35.2797445706402	36.3321752310998	23.8863678406497	34.5268281925702	189.951092776994	57.5536585318545	62.1568729785379	154.469533786795	270.727007559643	110.743355147636	46.4757976773992	122.313140681266	5.19820556151532	2.39955560230245	1.5446811598472	24.8161542971668
ENSSSCG00000005372	ANP32B	ANP32B	NA	NA		341.922865348691	265.47388474936	329.992205837491	326.680583817884	273.576356963451	455.21446162543	337.528332535732	395.775658197236	248.498479387552	222.741987620622	282.863663349434	323.369824151951	47.2543772811888	31.4513180730357	19.3264759069254	72.2716072513981
ENSSSCG00000001849	ANPEP	ANPEP	ANPEP	ANPEP		42.9971886954678	44.3682638336172	39.5490834928518	45.5267368289039	9311.13887987334	5674.40916002407	6676.91016651142	4529.38411723898	7666.37238290777	3988.68554388042	2780.39421192862	2792.95389609469	1.59083015029133	1.82823283984949	1.40098988916374	1.84392477749846
ENSSSCG00000008340	ANTXR1	ANTXR1	ANTXR1	ANTXR1		45.5780222826666	67.2315018295118	32.5168438122713	23.7178073416826	43.1948678649056	11.9876957273531	13.386726912835	31.1553502560108	26.2131976666434	33.1393213892673	18.9232597268358	36.0244849067971	0	0	0	0.43537112802047
ENSSSCG00000009256	ANTXR2	ANTXR2	ANTXR2	ANTXR2		52.5437673044266	53.5927880745351	49.4581484973063	50.1557656259727	38.7823459783983	17.3932879651516	22.8223053535998	28.6342879475823	25.6533680682352	27.2255704342802	31.4934681629745	30.9486816259461	8.69355068046527	5.85605831514289	3.28693781688416	22.6392986570645
ENSSSCG00000005267	ANXA1	ANXA1	ANXA1	ANXA1		50.8649726409089	102.516721855354	46.6975585400536	42.8781688058387	46.1188281511454	19.7781080700627	20.7582725696825	39.0297794415959	33.2604643760174	27.6439962093972	33.7017480233772	27.9306364319265	72.5284112182116	94.3825203572299	39.1199484435721	186.236402527345
ENSSSCG00000010331	ANXA11	ANXA11	ANXA11	ANXA11		226.261430023353	217.030984441227	227.966612785762	199.310708978949	366.451968237285	259.086856197542	331.955444019155	256.619243617192	330.365325366541	270.526211138985	258.504637812376	228.95988312812	83.0592586919711	56.6466518972115	33.8931784724612	110.046455123762
ENSSSCG00000005979	ANXA13	ANXA13	ANXA13	ANXA13		0.300679641227048	0.226368693028659	0.116235366621166	0.238609731807672	149.494114998295	69.3823662522136	112.637217636629	112.9498162628	313.405781650057	262.604016463436	211.17950172713	228.740388932192	0.0224060584548074	0.114264552490593	0	0.0256100663541453
ENSSSCG00000004578	ANXA2	ANXA2	ANXA2	ANXA2		145.904795905425	381.318063406776	153.634095831527	136.174573942639	710.761582670591	399.282480764915	676.855322211735	482.394379238672	713.68394451193	631.125544134825	582.476280101615	507.964442927983	154.534585162807	157.570817884528	69.6723048726428	163.673934069343
ENSSSCG00000016868	ANXA2R	ANXA2R	NA	ANXA2R		5.41223354208686	8.60201033508905	9.58941774624622	5.34485799249186	1.56830597171042	3.17976013988146	3.00759062799377	2.36544117827854	0.691554209798381	1.53422784209571	4.00887728503882	2.55162002767108	1.03067868892114	0.228529104981186	0.341266767873218	0.179270464479017
ENSSSCG00000008336	ANXA4	ANXA4	ANXA4	ANXA4		17.5897590117823	40.8029569184158	24.7000154069978	13.0042303835181	948.771949970508	417.089137548252	564.011701296714	668.206008637658	1203.46898081342	378.675326480895	442.879019387848	457.837455932768	5.7583570228855	7.65572501686973	2.71217273415031	7.75985010530603
ENSSSCG00000009097	ANXA5	ANXA5	ANXA5	ANXA5		126.110052857978	348.862452043792	127.829844441628	119.352587850198	104.571452418793	108.429820769958	71.4450205061657	103.270181967476	96.0601728562799	114.760242588759	132.46281808785	119.816394202577	53.2367948886224	62.7312393173356	25.6848146346685	68.9166885590051
ENSSSCG00000017089	ANXA6	ANXA6	ANXA6	ANXA6		143.073395950537	223.737156972201	160.840688562039	166.883646426286	74.0825210704566	59.8430858325692	46.1753619944926	68.4732972659577	61.5812558249035	95.0942311582594	81.8762225164708	99.6503649516277	126.86310297112	90.7546208156535	43.7899147407845	177.964351094956
ENSSSCG00000010299	ANXA7	ANXA7	ANXA7	ANXA7		102.306247927503	106.902615282784	104.088770809254	100.239948332403	101.328514646782	91.6724848327826	88.1636860558958	84.5956463494878	83.6780593856041	84.0198956434959	98.4892817739622	89.004896449086	33.6538997991207	27.8805508077047	13.0938670410303	40.182194109654
ENSSSCG00000010370	ANXA8	ANXA8L1	ANXA8	ANXA8L1		1.95441766797581	5.65921732571648	1.13329482455637	0.572663356338413	3.24293777201137	0.763142433571552	2.3294084275638	1.68070820561896	2.37104300502302	0.446320826791479	3.80503606715549	1.26209162659	0.0896242338192296	0.0856984143679448	0.0538842265062976	0.307320796249744
ENSSSCG00000006643	ANXA9	ANXA9	ANXA9	ANXA9		4.15940170364082	3.42382648205847	3.4580021569797	4.93922144841882	4.09354440073567	4.00649777625065	3.65628664579635	2.80118034269827	6.52036826381331	4.99321424972967	3.26145948613328	4.06064262468087	1.18752109810479	0.828418005556799	0.269421132531488	1.02440265416581
ENSSSCG00000016657	AOAH	AOAH	AOAH	AOAH		29.1909818357925	48.4429003081331	33.0108441204112	22.7156464680904	10.4730941161679	11.7651125175614	10.3201639195865	11.7649574393327	9.94520815995767	22.6228869079931	20.4520688609608	14.4043066078206	43.9158745714225	28.1090799126859	23.2241016242143	31.01379035487
ENSSSCG00000016442	AOC1	AOC1	AOC1	AOC1		4.48513798163679	13.214272455548	8.33988755506868	23.574641502598	1779.12350834831	1096.34949862973	1480.94352246066	1043.12843539481	1589.71847256224	1234.83025247365	637.717250147997	853.44830731975	1.41158168265287	0.257095243103834	0.520880856227544	1.99758517562333
ENSSSCG00000017384	AOC2	AOC2	AOC2	AOC2		7.44182112036943	4.55566994720177	5.84082717271361	5.17783118022649	5.74159474388899	7.79041234270959	8.10870022253222	7.99892608970506	5.63122713692968	5.35584992149775	5.87742178230268	5.51479167270847	0.69458781209903	0.199962966858538	0.197575497189758	0.409761061666325
ENSSSCG00000017383	AOC3	AOC3	LOC110256000	AOC3		17.5647023750134	35.5681808921281	14.6747150359222	12.2406792417336	32.2698889772279	12.1148861329484	20.2570074650169	19.3281443646181	19.198862110117	20.9770788591995	19.7386245983691	20.7422015152617	0	0.0285661381226483	0.107768453012595	0
ENSSSCG00000029606	AOX1	AOX1	AOX1	AOX1		11.049976815094	12.4219820299477	12.262831178533	12.503149946722	4.86440665801706	5.53278264339375	6.69336345641751	6.19372097996618	4.90674177428375	6.80639260857005	9.03696065949429	7.95666460241521	0.0224060584548074	0	0	0.0512201327082906
ENSSSCG00000009128	AP1AR	AP1AR	AP1AR	AP1AR		22.7514261861799	15.9024006852633	21.8813077664346	25.9130168743132	24.8004995187427	21.2407977344082	20.4634107434086	31.1864744820408	25.093538469827	18.2712588467762	17.0547152295719	24.9949015613802	0.537745402915378	0.257095243103834	0.0898070441771627	5.04518307176663
ENSSSCG00000009978	AP1B1	AP1B1	AP1B1	AP1B1		195.91784289619	172.125094961667	189.173059175948	185.089568963211	207.52143595158	241.820758637985	190.539712138193	209.777283442071	206.511259506936	213.201879947955	186.005111318538	212.196013914066	37.9334569639889	27.3092280452517	15.2492361012822	52.7567366895394
ENSSSCG00000002740	AP1G1	AP1G1	AP1G1	AP1G1		193.637688950219	153.959007346117	181.559642662262	197.449553070849	239.339440157298	186.747313015238	162.174004450644	232.995956060436	250.902453545422	198.026971837044	169.833708033128	246.930970419782	29.4639668680717	19.9677305477311	9.66323795346271	73.8850414317093
ENSSSCG00000013856	AP1M1	AP1M1	AP1M1	AP1M1		156.203073617451	143.093310080741	165.635397435162	151.517179697872	133.651566538305	224.650053882625	157.603646143399	144.478657231171	118.189907569828	145.082163758905	135.282621601903	133.232976928718	58.9727458530531	49.5908157809174	27.4989169270472	57.1360580360982
ENSSSCG00000013636	AP1M2	AP1M2	NA	NA		0.125283183844603	0.198072606400077	0.261529574897624	0.119304865903836	46.3048983511788	20.92282172042	29.1323484358612	29.8170085367216	47.7501716289359	40.3920348246288	20.9276983693552	29.357348705463	0	0.0285661381226483	0	0
ENSSSCG00000021145	AP1S1	AP1S1	AP1S1	AP1S1		61.1632503529353	70.1742948388844	66.8934534904812	66.5721151743406	77.3786217567632	76.8866001823338	70.3540317489523	82.7593170137189	83.1182297871959	80.086693357396	79.5660220471264	80.6092434548134	22.6973372147199	16.4255294205228	10.8846137542721	22.6905187897728
ENSSSCG00000012142	AP1S2	AP1S2	NA	NA		147.18268438064	91.8208011097499	114.60807148847	126.296131045801	86.6821317584352	178.893305469731	74.7769591430608	154.687403369005	71.9545689718792	76.4324415880407	78.6827101029653	131.230092390869	28.1196033607833	22.4815507025242	12.5191019582965	61.7458699798444
ENSSSCG00000025932	AP1S3	AP1S3	NA	NA		6.314272465768	5.51773689257357	5.31776802291836	6.68107249061482	15.0185232884133	7.05906751053685	8.81636860558958	12.4808146380223	9.0231358802265	5.88585590331263	10.633716866247	14.6238008037493	0.268872701457689	0.371359795594427	0.0538842265062976	1.84392477749846
ENSSSCG00000003199	AP2A1	AP2A1	AP2A1	AP2A1		161.439910702156	190.743919963274	195.042945190317	178.265330633512	160.605164086006	169.767393868271	186.441132752986	155.092018307394	178.750297656458	218.808785334522	200.545784860883	201.605418960507	45.842795598536	29.5945190950636	18.1410229237869	50.4518307176663
ENSSSCG00000012836	AP2A2	AP2A2	AP2A2	AP2A2		90.7050251034927	110.524514371243	97.2599430202609	107.350518340272	67.5966455264338	66.6477725319155	62.6876242658309	69.3136513687672	59.5395243483559	75.3445345727365	59.9972651303267	72.0764065880854	49.8982921788561	31.1656566918093	18.105100106116	51.7323340353735
ENSSSCG00000024434	AP2B1	AP2B1	NA	NA		127.21254487581	116.381804303359	124.54619533458	121.476214463286	106.299247133389	105.250060630076	108.096345512011	101.340479953617	106.367623697561	108.093325238561	118.635588808098	100.912456578218	49.9431042957657	33.0224556697814	21.8051503262151	57.0336177706816
ENSSSCG00000024437	AP2M1	AP2M1	AP2M1	AP2M1		281.987390197433	330.611476168357	266.847342920543	262.446844015259	382.507168354456	286.655376610314	359.525024775765	324.59455326667	364.81131124507	350.278163876287	316.497464300183	319.775606693618	157.940306047937	118.463774794622	70.8218350381105	161.753179092782
ENSSSCG00000003106	AP2S1	AP2S1	AP2S1	AP2S1		111.90293981	111.118732190443	110.917598598248	103.103265114095	80.9139555573985	116.029447504275	100.017131472107	93.6839203502422	74.2597496712071	91.9420903190446	104.230809411009	87.9348622439336	59.5777094313329	51.6190115876254	30.3727423407164	46.0468993047533
ENSSSCG00000014101	AP3B1	AP3B1	AP3B1	AP3B1		72.6893032666387	56.988318469965	65.2370995161296	64.8779860785061	68.3409263265676	61.4647635039087	43.8164673843014	79.0555341161512	66.2245483764069	61.2575334771305	44.4713590348798	83.2431738059578	15.9979257367325	13.3403865032767	6.71756690445177	31.4491614828905
ENSSSCG00000010314	AP3M1	AP3M1	AP3M1	AP3M1		151.868275456428	139.273338385883	140.47044056168	159.892381284321	133.571822166862	118.477862811983	110.809074313731	133.803047702887	133.206513268307	116.182890224157	116.563203092951	144.152813176171	28.9038154067016	22.3958522881562	10.6870382570824	55.2153030595373
ENSSSCG00000007033	AP3M2	AP3M2	AP3M2	AP3M2		15.7606245276511	10.2148872729182	10.1705945793521	13.2667010885066	5.50236162956028	10.5568036644065	3.2139939063855	9.11939822678437	6.22398788818543	6.94586786694239	8.01775457007764	12.1819278740426	1.5012059164721	2.71378312165158	0.449035220885814	3.81589988676765
ENSSSCG00000030174	AP3S2	AP3S2	AP3S2	AP3S2		56.4275460036093	55.5452180519072	55.6186229282281	62.8020814117793	60.9512812395252	59.6840978255751	61.0658842213245	56.3970975663252	61.4166000606658	59.8906759450816	62.2395185270434	59.7298580670963	22.1147796948949	17.2825135642022	7.95690411409662	21.9222167991484
ENSSSCG00000006762	AP4B1	AP4B1	AP4B1	AP4B1		23.2776155583273	23.7121205947521	29.2622535468786	28.394558085113	29.1066955766595	26.932568384796	29.2797793489982	31.0308533518908	39.4844522642028	37.9651653289502	35.3324777664438	38.2468636405752	7.61805987463452	5.7417937626523	2.80197977832748	10.5001272051996
ENSSSCG00000001972	AP4S1	AP4S1	AP4S1	AP4S1		2.40543712981638	1.49969259131487	1.91788354924924	1.55096325674987	2.0201907432202	2.1622368951194	1.41533676611471	2.58331076048841	1.71241994807218	0.920536705257425	1.49483559781109	1.893137439885	0.0448121169096148	0.428492071839724	0.0718456353417302	0.589031526145342
ENSSSCG00000012978	AP5B1	AP5B1	AP5B1	AP5B1		11.9269591020062	11.856060297376	17.8130699346937	13.6484766593989	16.5602478029761	15.0084678602405	26.0362992599853	14.8462558163008	17.2229929392645	16.1791299711911	14.6765676875997	13.6360769220702	6.78903571180664	3.3136720222272	3.32286063455502	4.71225220916274
ENSSSCG00000005065	AP5M1	AP5M1	AP5M1	AP5M1		33.7512897277361	27.305723596582	32.1100200290972	33.3576405067126	33.2002399773951	29.3491860911059	31.2258674024059	37.9715557565766	33.1946020703223	28.0624219845142	28.9114794031189	34.8995771526626	4.72767833396436	4.31348685651989	1.97575497189758	13.4452848359263
ENSSSCG00000023811	AP5S1	AP5S1	NA	NA		29.2661517460993	28.8337122745255	30.3374306881244	40.0864349436889	24.4549405758235	22.4173089861643	19.7852285429786	26.0198529610639	22.722495464804	24.0176394917165	18.5835243636969	27.2995906186315	3.49534511894996	2.31385718793451	1.61652679518893	13.2916244378014
ENSSSCG00000007577	AP5Z1	AP5Z1	AP5Z1	AP5Z1		132.900401422355	118.447418627246	199.227418388679	186.664393193142	82.6417502719948	123.947050252579	147.961664424242	113.13656161898	76.7625172876203	104.048542745763	138.646001696978	105.274903722301	60.7428244709829	34.593593266527	34.0368697431447	47.404232821523
ENSSSCG00000013492	APBA3	APBA3	APBA3	APBA3		41.1429975745677	39.8691860596726	41.8737908252752	45.6221807216269	34.2900797204481	36.2492655946487	43.0203404533619	30.812983769681	33.8202939744256	34.6177591280141	42.9425499007548	31.8540951841519	13.4660411313393	10.1695451716628	6.34037731890769	15.0331089498833
ENSSSCG00000014628	APBB1	APBB1	APBB1	APBB1		30.6943800419278	35.1154435060708	35.3646102944899	37.0799523229123	12.7059365165692	12.3056717413413	12.6200861645229	9.67963429532402	11.4600411909446	14.8122724391422	16.8848475480025	15.474340812973	18.9555254527671	10.6551695197478	3.73597303776997	17.4660652535271
ENSSSCG00000022168	APBB2	APBB2	APBB2	APBB2		45.1019461840571	46.8017272836753	44.3147335243197	43.665580920804	31.2332121484702	27.5049252099747	25.9773268947305	35.606114578298	33.9849497386633	27.8950516744674	32.3428065708217	34.9544507016448	0.582557519824993	0.457058209962372	0.395150994379516	2.58661670176868
ENSSSCG00000014366	APBB3	APBB3	APBB3	APBB3		44.6258700854476	39.0768956340723	49.3419131306851	50.7761509286727	24.1359630900519	29.158400482713	31.6681601418167	24.339144755445	21.2735247395121	31.6608836505205	35.1626100848744	25.7631312471306	14.0037865342546	8.45557688430388	5.13696292693371	11.9086808546776
ENSSSCG00000023329	APC2	APC2	APC2	APC2		0.501132735378413	0.424441299428736	0.697412199726998	0.715829195423017	0.770862257281392	1.49448726574429	2.00506041866251	2.20982004812864	1.81121340661481	2.25949918563186	1.56278267043886	2.03032131234043	0.0448121169096148	0.142830690613241	0.107768453012595	0.076830199062436
ENSSSCG00000024712	APCDD1	APCDD1	NA	NA		1.07743538106359	2.20709475702943	0.813647566348164	0.69196822224225	2.15309802895837	1.3037016573514	1.47430913136949	1.27609326722921	1.91000686515743	2.70582001242334	2.24225339671663	1.56389614599196	0.0672181753644222	0.0856984143679448	0	0
ENSSSCG00000002137	APEX1	APEX1	NA	NA		120.196686580512	113.467307380615	103.478535134493	116.489271068506	75.1989422706572	119.399993252549	80.0549858333636	102.274206734517	80.8459802407155	82.7367232664704	101.00332346119	96.3853887871884	26.4167429182179	23.9669898849019	11.0283050249556	35.239451303304
ENSSSCG00000012348	APEX2	APEX2	APEX2	APEX2		36.8081994135444	35.7662534985282	35.1321395612475	39.3706057482659	35.0077790634343	47.4738188884303	29.3977240795077	43.4182953118232	38.7270357487094	35.1198700581545	33.6677744870633	41.4569662560324	12.9282957284239	9.22686261361539	5.83745787151558	13.4452848359263
ENSSSCG00000028297	APH1A	APH1A	APH1A	APH1A		120.296913127588	121.673172502904	102.025593051729	109.330979114275	164.672127029594	132.78678344145	120.038249476104	129.13441379839	158.464707502372	140.758430749363	107.865977796595	121.956462612881	47.0751288135504	35.1077837527347	19.0929775920648	52.3981957605813
ENSSSCG00000004567	APH1B	APH1B	NA	NA		2.38038049304746	1.4431004180577	1.97600123255983	1.98046077400368	0.558210600100318	0.985725643363254	0.707668383057357	1.71183243164894	0.955003432578717	1.2831723770255	0.645497189963878	2.16750518479587	0.246466643002881	0.114264552490593	0.125729861848028	1.20367311864483
ENSSSCG00000013285	API5	API5	API5	API5		80.7825969430001	53.1683467751063	68.8985135646963	79.2661529065087	67.942204469353	42.8631666856021	25.5940065205744	84.6267705755178	58.1893470816067	45.9710451595223	24.6647873638829	81.432346689546	6.52016301034895	6.77017473506764	1.85002511004955	39.1834015218423
ENSSSCG00000013299	APIP	APIP	APIP	APIP		34.7034419249551	34.0967843874418	42.5130853416916	35.6244329588855	30.5686757197793	36.1538727904523	38.6268992418808	37.5980650442168	28.1890668374959	31.0192974620078	46.0681152416325	38.9053462283613	4.07790263877495	5.08477258583139	2.76605696065661	9.37328428561719
ENSSSCG00000008346	APLF	APLF	APLF	APLF		74.4683244772321	60.2423684322519	68.8403958813858	68.0992174579097	69.2181144124395	53.9923271751873	65.6657287111973	63.0265577107111	66.0598926121692	62.5128108024815	68.4906492087988	66.7811091113056	6.85625388717107	4.82767734272756	3.05343950202353	17.9014363815476
ENSSSCG00000015244	APLP2	APLP2	APLP2	APLP2		95.9168055514282	156.250990363032	74.7393407374099	77.6197457570358	303.799473740311	160.991255882199	152.237160905214	208.905805113231	262.263701277824	243.468011014752	118.329826981273	210.851611964003	4.70527227550956	2.57095243103834	1.74225665703696	11.4989197930112
ENSSSCG00000030921	APOA1	APOA1	APOA1	APOA1		0.325736277995968	0.565921732571648	0.203411891587041	0.238609731807672	1.51514305741515	1.14471365035733	1.68071240976122	0.591360294569635	2.2722495464804	3.79372702772757	0.985232553102761	0.98772388167913	0	0	0	0
ENSSSCG00000006480	APOA1BP	NAXE	NAXE	NA		49.4367443450804	49.0937103005905	42.948967966521	43.3792492426348	49.5478361231902	47.8235925038172	51.423902502168	44.8500097092023	48.9027619785998	50.7132039441818	49.0917599735686	39.7010126886028	24.781100651017	18.3680268128628	10.7229610747532	20.9234242113367
ENSSSCG00000015068	APOA4	APOA4	NA	NA		0.150339820613524	0.198072606400077	0.145294208276458	0.214748758626905	131.418724137904	112.213735336417	300.759062799377	138.253812025175	363.131822449845	2071.68180270767	693.56974384803	1430.03212324994	0.0672181753644222	0.0856984143679448	0.0359228176708651	0.0512201327082906
ENSSSCG00000000668	APOBEC1	APOBEC1	APOBEC1	APOBEC1		0	0	0	0	19.1386491462966	7.8222099441084	12.8854618081694	9.30614358296426	7.17899132076415	8.81483632913171	7.37225738011376	7.3530555636113	0	0	0	0
ENSSSCG00000000091	APOBEC3H	APOBEC3H	APOBEC3B	APOBEC3H		64.4957830432017	60.5253292985377	64.278157741505	58.1014696951682	21.3980730038455	43.8170947275666	28.2477629570395	28.8521575297922	24.9947450112844	34.7572343863864	45.0828826885298	31.3053596943302	16.5356711396479	10.3409420003987	6.55591422493288	19.8221913581085
ENSSSCG00000015069	APOC3	APOC3	APOC3	APOC3		0	0.11318434651433	0.0290588416552916	0.0715829195423017	37.1077141780974	41.9728338464353	34.7642093176927	54.5296440045263	156.62056294291	817.269223958547	186.8884232627	285.315017932813	0	0.0285661381226483	0.0179614088354325	0.0256100663541453
ENSSSCG00000003088	APOE	APOE	APOE	APOE		1014.34276967945	681.511246449407	1135.79388493873	842.793433717879	268.073995333891	632.454291822423	387.684329184922	599.35922065934	251.692801213763	537.816596283732	901.012156580632	456.246123012285	2.68872701457689	1.82823283984949	0.880109032936195	1.69026437937359
ENSSSCG00000001411	APOM	APOM	APOM	APOM		3.43275923734213	2.23539084365801	3.54517868194557	4.89149950205728	3.29610068630664	4.10189058044709	4.24601029834415	3.42366486329789	2.93087260343124	6.33217673010411	3.60119484927216	4.55450456552043	1.25473927346921	0.856984143679448	0.395150994379516	0.717081857916069
ENSSSCG00000012174	APOO	APOO	APOO	APOO		14.6080192362807	14.4875963538342	14.849068085854	14.6506375329911	21.2385842609597	16.3757647203895	22.8517915362272	20.4797407277274	19.4623113328973	17.6017776065889	23.8154489560357	22.7725228276022	2.46466643002881	2.08532808295332	0.91603185060706	3.35491869239304
ENSSSCG00000012459	APOOL	APOOL	APOOL	NA		16.8881731822525	20.1751097661793	14.849068085854	18.3968103223715	36.4697592065541	27.0915563917901	27.5106083913548	32.1824497150001	34.9728843240896	28.5924279663291	26.7031995427162	28.9732338625878	0.649775695189415	1.17121166302858	0.431073812050381	3.61101935593449
ENSSSCG00000012022	APP	APP	APP	APP		208.872124105722	305.116702116004	164.937985235435	136.413183674446	462.224958340211	171.643452350801	209.971106489643	284.786668174324	403.307828923847	318.422014864046	216.105664492643	281.117191435677	7.97655680991144	12.7119314645785	2.2631375132645	20.616103415087
ENSSSCG00000017678	APPBP2	APPBP2	APPBP2	APPBP2		100.652509900754	98.4986775540953	97.5505314368138	100.788750715561	79.4785568714263	80.288943532007	70.3245455663249	84.5022736713978	78.2773503186073	76.8229723114833	87.3119883266929	87.1666325581832	9.3881384925643	7.99851867434151	5.06511729159198	31.9613628099734
ENSSSCG00000000841	APPL2	APPL2	APPL2	APPL2		53.6212026854902	45.1605542592175	52.916150654286	51.6351459631803	85.2467330724629	49.3498773709603	63.60169592728	59.1360294569635	66.3562729877971	52.1637466312541	58.6722972140851	50.181860544198	5.19820556151532	3.79929637031222	2.49663582812512	18.4136377086305
ENSSSCG00000011001	APTX	APTX	APTX	APTX		22.5509730920286	20.3731823725793	24.0897797322367	23.7178073416826	18.1551352318342	20.414060098039	20.4634107434086	23.2186726183657	17.618166773435	19.0802153453357	26.4993583248329	23.0743273470041	7.12512658862876	4.11352388966135	2.81994118716291	7.401309176348
ENSSSCG00000006551	AQP10	AQP10	AQP10	AQP10		0.150339820613524	0	0.0581176833105832	0.0238609731807672	0	0.0953928041964439	0.0589723652547798	0.0311242260299808	7.50830284923957	67.2270745354665	2.48006815091385	14.4317433823117	0.0224060584548074	0	0	0
ENSSSCG00000014880	AQP11	AQP11	AQP11	AQP11		4.98627071701521	4.27270908091594	5.11435613133132	5.65505064384183	30.1965353197125	16.8527287413718	16.335345175574	23.8100329129353	42.8434298546521	58.2169728446135	17.632265346908	42.1154488438184	1.09789686428556	0.628455038698262	0.718456353417302	2.12563550739406
ENSSSCG00000010991	AQP3	AQP3	NA	NA		19.3437235856067	44.1418951405885	91.6806454224449	65.808564032556	61.9613766111353	50.9397574409011	92.5866134500043	72.861813136185	42.2836002562439	66.3902229852325	51.6397751971102	73.3659349891665	17.5887558870238	18.8536511609479	8.58555342333675	38.2102190003848
ENSSSCG00000004597	AQP9	AQP9	AQP9	AQP9		0.275623004458127	1.47139650468628	0.0581176833105832	0	0.159488742885805	0	0.0294861826273899	0	0.16465576423771	0	0	0	1.00827263046633	2.22815877356656	0.413112403214948	1.84392477749846
ENSSSCG00000012275	ARAF	ARAF	ARAF	ARAF		145.403663170046	128.888674593193	134.280907289102	143.499892709134	142.343703025581	134.567449119784	127.114933306678	122.442705201944	139.002396169475	139.782103940756	128.012284830731	124.316025219115	71.3408901201068	45.477291891256	28.1096048274519	56.8287372398485
ENSSSCG00000014817	ARAP1	ARAP1	ARAP1	ARAP1		190.58077926441	190.093109970817	222.765080129465	203.534101231944	105.900525276175	110.592057665077	117.915244326932	94.1196595146619	102.152436133075	124.63509088152	139.733154859023	124.617829738517	81.4460224832249	53.4186782893522	35.7611649913462	94.0401636524216
ENSSSCG00000008768	ARAP2	ARAP2	ARAP2	ARAP2		107.092065550367	94.9899628121511	112.050893422804	141.20923928378	48.032693065775	56.2499568745031	44.7600252283779	61.9994582517217	49.0674177428375	61.2017433737815	60.9145506108017	85.8222306081199	13.7797259497066	7.65572501686973	6.16076323055336	54.8567621305793
ENSSSCG00000014391	ARAP3	ARAP3	ARAP3	ARAP3		81.3087863151474	120.711105557533	83.6604051255845	66.4528103084367	43.6201711792677	38.5386928953633	43.6985226537918	31.4665925163106	51.2738049836228	55.26009736712	57.6191175883546	38.9327830028524	52.3181464919753	45.3058950625201	23.4396385302395	40.8224457685076
ENSSSCG00000030053	ARCN1	ARCN1	ARCN1	ARCN1		105.488440797156	99.9134818855244	89.1234673567793	95.1575610448997	133.412333423976	85.2811669516209	73.4205947422008	141.241737724053	131.55995562593	108.95807184047	77.0519803598987	159.188165597286	16.5804832565575	12.1406087021255	5.49619110364236	45.3554275131914
ENSSSCG00000008963	AREG	AREG	AREG	AREG		0.175396457382444	0.311256952914406	1.19141250786695	0.906716980869155	5.34287288667448	6.23232987416767	15.7751077056536	7.40756579513543	5.9605386654051	9.6795829310402	7.03252201697488	9.71261816984477	0.0672181753644222	0.285661381226483	0.0359228176708651	0.230490597187308
ENSSSCG00000002370	AREL1	AREL1	AREL1	AREL1		154.925185142236	117.711720374903	137.942321337669	159.55832765979	217.781878410567	149.035357756244	160.021513118845	191.164996276142	233.185493313445	198.138552043742	134.773018557195	222.951229514572	32.4215665841063	20.4819210339388	12.8064844996634	68.6861979618178
ENSSSCG00000013992	ARF3	ARF1	ARF1	ARF1		611.356880524894	620.504883678183	583.269069705013	593.016766461608	736.944317961011	645.523105997336	629.677430007911	698.676625921009	765.056542954095	722.370258162008	677.907943607327	695.247865604143	208.891682974169	156.62813532648	89.860928403669	277.946050141539
ENSSSCG00000011466	ARF4	ARF4	NA	NA		288.351775936739	315.812622861608	280.853704598393	274.3057476861	296.835131967631	253.045311931767	254.583700804884	267.668343857835	317.983211895865	324.252080664009	324.277404116064	331.052121009455	74.5001443622346	59.3033027426178	34.2703680580053	165.415418581425
ENSSSCG00000016593	ARF5	ARF5	ARF5	ARF5		28.0133199076533	29.3996340070971	27.3734288392847	24.8869950275402	30.2231167768601	30.5256973428621	28.8669727922147	28.0118034269827	27.5963060862402	35.7056661433183	27.7224056321329	20.4403969958598	10.7325019998527	7.57002660250179	4.56219784419987	10.4232970061371
ENSSSCG00000005012	ARF6	ARF6	ARF6	ARF6		104.310778869017	88.1140137614056	90.5182917562333	102.554462730938	108.505508076643	123.183907819008	70.8552968536179	112.202834838081	106.861590990274	94.5363301247701	75.8289330525987	106.043133408051	29.6432153357102	19.9677305477311	12.5011405494611	47.6091133523562
ENSSSCG00000000037	ARFGAP3	ARFGAP3	ARFGAP3	ARFGAP3		115.38581232088	112.505240435244	111.731246164596	116.584714961229	139.685557310818	62.6412747556649	93.2353094678068	96.8897156313302	151.285716181608	142.48792395318	118.397774053901	154.167235865417	23.8176401374603	18.7393866084573	8.72924469402022	54.9335923296417
ENSSSCG00000006201	ARFGEF1	ARFGEF1	ARFGEF1	ARFGEF1		147.834156936632	113.637083900387	135.675731688556	151.708067483318	166.798643601405	121.180658930883	120.008763293477	176.847852302351	179.310127254866	137.299444341729	111.39922557324	167.885623110961	15.5498045676363	11.6264182159178	5.28065419761717	58.339731154743
ENSSSCG00000007460	ARFGEF2	ARFGEF2	ARFGEF2	ARFGEF2		91.3063843859468	80.3891821118026	94.0053527548683	86.3051399948351	77.1128071852868	77.0773857907267	75.4551413434907	78.7131676298214	96.9822451360111	88.7620544281553	79.2602602203014	86.6453338428525	9.94828995393449	6.97013770192618	3.48451331407391	24.9185945625834
ENSSSCG00000009010	ARFIP1	ARFIP1	ARFIP1	ARFIP1		85.5183012923261	77.6444617088301	74.1000462209935	80.4114796191856	136.283130795921	86.3940830005794	90.0802879266761	111.362480735271	128.266840341176	101.789043560132	80.6192016728569	110.04890248375	14.2726592357123	10.4266404147666	6.35833872774312	36.9809358153858
ENSSSCG00000014624	ARFIP2	ARFIP2	ARFIP2	ARFIP2		47.7078364080249	59.3368936601373	51.3760320465555	47.7935292810768	90.2972099305134	74.7243632872144	88.4585478821697	63.0576819367411	107.553145200072	98.7484829276147	76.7801920693876	67.0006033072343	14.0710047096191	13.2546880889088	6.55591422493288	12.3696620490522
ENSSSCG00000023773	ARG1	ARG1	NA	NA		0.0250566367689206	0	0	0	0	0	0	0.0622484520599616	0	0.0278950516744674	0	0	1.34436350728844	3.19940746973661	2.17333046908734	4.32810121385056
ENSSSCG00000002294	ARG2	ARG2	ARG2	ARG2		5.31200699501117	4.78203864023043	5.46306223119482	4.96308242159958	9.35667291596724	7.21805551753092	5.72031942971364	11.6093363091828	12.7772873048463	11.8553969616487	11.3471611288387	12.5386059424267	4.45880563250667	2.57095243103834	1.56264256868263	4.76347234187103
ENSSSCG00000009536	ARGLU1	ARGLU1	ARGLU1	ARGLU1		328.793187681777	258.145198312557	303.752071822763	323.984293848457	210.099837294901	240.930425798819	170.901914508352	207.131724229522	205.161082240186	203.940722792031	178.225171502658	215.982288793836	50.4584436402263	34.9649530621215	20.6915429784183	120.444142063545
ENSSSCG00000013256	ARHGAP1	ARHGAP1	ARHGAP1	ARHGAP1		209.924502850017	219.322967458142	236.161206132555	238.084790397695	143.327216940044	110.52846246228	104.174683222568	103.394678871596	122.503888592856	139.754208889082	147.988724183297	146.759306752824	88.9296460071306	51.4190486207669	34.9708630025872	96.93410115044
ENSSSCG00000011026	ARHGAP12	ARHGAP12	ARHGAP12	ARHGAP12		58.407020308354	48.8956376941904	45.1283810906678	44.1666613576001	64.5397779544559	45.979331622686	42.578047713951	44.1964009625727	69.089558674143	46.5568412446861	40.2926140682715	44.7219424204717	4.07790263877495	2.39955560230245	1.41895129799917	13.5221150349887
ENSSSCG00000011074	ARHGAP21	ARHGAP21	ARHGAP21	ARHGAP21		30.9198897728481	38.2280130352148	27.111899264387	25.7937120084094	82.7214946434377	37.6801576575954	50.9226373975023	57.6731908335544	72.61319202883	52.4426971479988	39.1035402972854	54.8186754331917	2.01654526093267	0.828418005556799	0.233498314860623	4.66103207645445
ENSSSCG00000018058	ARHGAP23	ARHGAP23	ARHGAP23	ARHGAP23		18.316401478081	18.8451936946359	23.7410736323732	19.9477735791214	6.67194574405619	6.67749629375108	4.42292739410848	6.34934211011608	4.80794831574113	8.31272539899129	7.06649555328877	9.38337687595173	0.268872701457689	0.114264552490593	0.107768453012595	0.43537112802047
ENSSSCG00000009229	ARHGAP24	ARHGAP24	ARHGAP24	ARHGAP24		20.9222917020487	20.259998026065	21.125777883397	20.8783515331713	6.35296825828458	5.37379463639968	8.07921403990483	7.62543537734529	5.59829598408214	9.26115715592318	20.4520688609608	12.1270543250604	3.51775117740476	3.42793657471779	2.35294455744166	7.88790043707676
ENSSSCG00000008344	ARHGAP25	ARHGAP25	ARHGAP25	ARHGAP25		304.638589836537	250.052517536783	283.381823822404	324.70012304388	113.502822020398	211.962810924498	130.889164682984	192.970201385881	107.58607635292	138.080505788614	182.43789000558	196.035753738816	94.1054455101911	60.9030064774861	39.6228678909642	134.836999354575
ENSSSCG00000014399	ARHGAP26	ARHGAP26	ARHGAP26	ARHGAP26		9.07050251034927	6.53639601120253	5.23059149795249	8.27975769372623	24.6410107758569	17.1071095525623	19.0775601599213	31.5288409683705	25.093538469827	17.0438765730996	11.4151082014665	28.8634867646235	2.84556942376054	2.05676194483067	0.808263397594464	4.3537112802047
ENSSSCG00000017328	ARHGAP27	ARHGAP27	ARHGAP27	ARHGAP27		175.196004288293	134.661076265424	172.173636807603	189.193656350303	141.466514939709	150.307261812197	169.45709155961	137.413457922365	140.714816117547	137.606289910148	132.055135652084	150.792512603014	75.6876654603394	48.8195300516059	31.8276164563865	74.5765132232712
ENSSSCG00000003686	ARHGAP28	ARHGAP28	NA	NA		22.2502934508015	41.1708060445874	23.6538971074073	20.2102442841098	10.0212093446581	2.89358172729213	5.2485405076754	4.29514319213735	6.91554209798381	7.5316639521062	6.65881311752211	7.18843491666478	2.15098161166151	0.599888900575613	0.431073812050381	3.2780884933306
ENSSSCG00000006372	ARHGAP30	ARHGAP30	ARHGAP30	ARHGAP30		770.641920464923	588.813266654171	764.828712367274	841.504941166118	239.472347443037	458.139840954121	304.503807993055	419.741312240321	216.225949596961	303.135526546438	393.753285877965	434.790565360255	284.556942376054	173.225061575739	129.878947289013	364.226363688655
ENSSSCG00000026224	ARHGAP31	ARHGAP31	ARHGAP31	ARHGAP31		100.076207255069	113.071162167815	101.415357376968	116.32224425624	28.8940439194784	21.1136073288129	17.1019859238861	36.9755805236172	27.7938930033254	39.1088624476033	44.1655972080548	57.2605483628984	7.14753264708356	4.74197892835961	2.3709059662771	28.196683055914
ENSSSCG00000015238	ARHGAP32	ARHGAP32	ARHGAP32	ARHGAP32		11.6262794607792	10.8374011787471	9.00824091314039	11.5248500463106	38.516531406922	17.3932879651516	24.0607250239502	23.7789086869053	38.463586525929	35.2593453165268	28.0621409952717	32.3205203505004	1.74767255947498	0.685587314943558	0.772340579923599	2.63783683447697
ENSSSCG00000003107	ARHGAP35	ARHGAP35	ARHGAP35	ARHGAP35		134.203346534339	120.937474250561	117.194308395791	128.419757658889	175.73001320301	137.365638042879	142.595179186058	174.918150288492	197.356399015319	151.944346470824	128.250099584928	174.607632861277	22.7869614485391	12.5119684977199	8.98070441771627	47.8139938831893
ENSSSCG00000012790	ARHGAP4	ARHGAP4	ARHGAP4	ARHGAP4		193.537462403143	176.369507955954	235.550970457794	244.670418995587	47.9263672371845	107.189714315404	85.0971230626472	84.284404089188	45.938958222321	84.0477906951703	123.154069137845	84.5052654325478	137.528386795608	71.2153823397621	51.1540923633119	105.052492184704
ENSSSCG00000014976	ARHGAP42	ARHGAP42	ARHGAP42	ARHGAP42		5.51246008916254	6.70617253097403	4.53317929822549	3.79389473574199	9.56932457314832	5.37379463639968	5.66134706445886	10.4266157200436	9.12192933876912	6.52744209182538	5.26589812865269	8.75233106265673	0.0224060584548074	0	0	0
ENSSSCG00000027565	ARHGAP45	ARHGAP45	ARHGAP45	ARHGAP45		761.020171945657	571.439469464222	803.331677560536	854.93866906689	172.673145631032	328.946186470738	242.464879745027	266.578995946785	176.906153096995	283.051089340821	383.968907419566	329.186420344061	497.593746164363	285.404285983379	210.399943098257	503.69878505333
ENSSSCG00000012112	ARHGAP6	ARHGAP6	ARHGAP6	ARHGAP6		9.09555914711819	13.8650824480054	8.39800523837927	6.03682621473411	12.7059365165692	5.05581862241153	9.31763371025521	8.092298767795	8.46330628181829	8.36851550234023	7.81391335219431	6.03609038803913	1.72526650102017	1.14264552490593	1.16749157430312	5.94153539416171
ENSSSCG00000000021	ARHGAP8	ARHGAP8	ARHGAP8	PRR5-ARHGAP8		3.00679641227048	2.94279300937257	5.37588570622894	3.38825819166895	5.71501328674136	5.46918744059612	5.95620889073276	5.54011223333658	7.11312901506906	9.03799674252745	4.9261627655138	6.63969942684304	0.112030292274037	0.685587314943558	0.197575497189758	0.076830199062436
ENSSSCG00000000604	ARHGDIB	ARHGDIB	NA	NA		1092.94543922355	892.883013564918	1252.3488988181	1002.32790040449	317.621831457081	571.879861157681	431.530282751851	367.016873345533	299.673490912632	413.376770763933	674.204828149113	505.275639027857	968.143379773773	556.896862701028	436.174852159644	821.852639370877
ENSSSCG00000003040	ARHGEF1	ARHGEF1	ARHGEF1	ARHGEF1		489.982532016243	411.227026973188	537.762923672826	517.735396076287	163.82152040087	260.74033147028	211.799249812542	178.93317544636	158.530569808067	241.905888120982	288.809032204364	229.426308294469	207.816192168339	118.4352086565	78.4374723843339	196.045057940982
ENSSSCG00000006461	ARHGEF11	ARHGEF11	ARHGEF11	ARHGEF11		102.030624923045	97.9044597348951	119.025015420074	130.877437896508	96.8096669316838	63.5634051962305	85.2150677931568	62.4040731901115	111.439021236082	109.432287718936	95.8733194777928	83.5449783253597	21.0392888890642	9.74105309982306	6.57387563376831	30.6040292932037
ENSSSCG00000015129	ARHGEF12	ARHGEF12	ARHGEF12	ARHGEF12		86.2449437586248	84.5204107595756	72.4727510882972	64.1382959099023	89.8984880732989	79.9709675180188	69.6168771832675	98.1346846725294	75.2476842566334	63.1543969909943	60.7786564655462	74.3810956453367	3.98827840495572	1.74253442548154	1.18545298313855	14.5977378218628
ENSSSCG00000028048	ARHGEF15	ARHGEF15	ARHGEF15	ARHGEF15		10.8996369944805	19.7789645533791	14.1225970444717	10.8328818240683	8.79846231586692	5.2148066294056	5.66134706445886	3.36141641123793	6.58623056950839	8.31272539899129	6.55689250858044	5.26786070228869	0.0224060584548074	0	0.125729861848028	0.0512201327082906
ENSSSCG00000024223	ARHGEF16	ARHGEF16	ARHGEF16	ARHGEF16		32.9745339878995	46.8300233703039	73.75134012113	57.2424746606606	143.433542768634	139.050910917016	267.439676430426	128.107314339401	156.7522875543	221.207759778527	165.31522770338	132.931172409316	11.9648352148672	13.0261589839276	6.86125817513523	14.8794485517584
ENSSSCG00000003472	ARHGEF19	ARHGEF19	ARHGEF19	ARHGEF19		5.4623468156247	5.29136819954491	4.5041204565702	4.2949751725381	47.6339712085605	26.3602115596173	34.6167784045557	20.3552438236074	38.2989307616913	26.137663418976	15.1521971959942	11.1393304433813	0.448121169096148	0.0856984143679448	0.107768453012595	0.256100663541453
ENSSSCG00000006502	ARHGEF2	ARHGEF2	ARHGEF2	ARHGEF2		397.448372428619	346.570469026877	372.301879287596	369.176977052831	226.075293040629	323.127225414754	244.23405070267	270.625145330683	202.197278483908	232.365780448314	282.082272014215	263.694839633837	89.7138580530489	65.4735885771098	36.1742773945611	125.41249493625
ENSSSCG00000024205	ARHGEF26	ARHGEF26	ARHGEF26	ARHGEF26		1.20271856490819	2.20709475702943	1.77258934097279	0.69196822224225	16.5070848886808	4.41986659443524	10.1727330064495	8.7459075144246	12.4809069292184	3.79372702772757	7.03252201697488	3.37472326240369	0.0224060584548074	0.0285661381226483	0.0359228176708651	0
ENSSSCG00000030359	ARHGEF3	ARHGEF3	ARHGEF3	ARHGEF3		128.866282902559	117.598536028388	137.244909137942	142.903368379615	28.3624147765257	26.2966163568197	32.670690351148	37.4424439140669	27.5304437805451	45.2457738159862	67.3355489741266	56.190514157746	30.9203606676342	15.3971484481074	14.2793200241689	72.0923367869191
ENSSSCG00000014436	ARHGEF37	ARHGEF37	ARHGEF37	ARHGEF37		3.85872206241378	1.69776519771494	0.290588416552916	4.41428003844194	14.752708716937	7.31344832172737	9.25866134500043	12.5430630900823	16.893681410789	12.6364584085337	6.14921007281378	10.7826523749972	0.829024162827874	0.142830690613241	0.0538842265062976	1.17806305229068
ENSSSCG00000005314	ARHGEF39	ARHGEF39	ARHGEF39	ARHGEF39		34.2524224631145	42.3026495097307	32.6621380205477	36.6743157788392	32.3230518915232	54.3103031891754	34.6757507698105	45.0367550653822	31.3833886637075	34.8688145930843	34.5850599675383	35.5031861914665	4.16752687259418	2.59951856916099	1.4907969333409	3.63662942228864
ENSSSCG00000023857	ARHGEF40	ARHGEF40	ARHGEF40	ARHGEF40		50.8900292776778	68.6463061609409	56.2869762862998	46.123261158423	24.3486147472329	20.92282172042	23.4120290061476	18.6122871659285	23.57870543884	29.0945388964695	31.323600481405	21.2635002305924	0.716993870553837	0.142830690613241	0.341266767873218	0.43537112802047
ENSSSCG00000030460	ARHGEF6	ARHGEF6	ARHGEF6	ARHGEF6		81.7096925034502	60.4970332119092	77.5580483779732	90.0751737573963	27.1928306620298	37.3303840422084	24.4440453981062	55.9613584019055	30.1649360083484	34.8688145930843	30.5761826824995	59.5652374201497	14.6087501125344	9.79818537606835	5.42434546830063	40.540735038612
ENSSSCG00000012362	ARHGEF9	ARHGEF9	ARHGEF9	ARHGEF9		8.46914322789517	9.25282032754644	6.65447473906177	6.9196822224225	4.99731394375523	4.19728338464353	2.15249133179946	3.33029218520794	4.34691217587554	3.73793692437863	4.55245386606103	5.76172264312826	0.0896242338192296	0	0	0.102440265416581
ENSSSCG00000030685	ARID2	ARID2	ARID2	ARID2		73.240549275555	61.459100157281	65.0046287828873	75.6870069293936	60.0740931536533	56.7269208954853	54.22508985177	68.8156637522875	54.4681268098344	48.7047602236201	53.6442138396296	69.3601659134678	6.74422359489703	6.17028583449202	2.35294455744166	31.372331283828
ENSSSCG00000013414	ARID3A	ARID3A	NA	NA		53.5710894119523	58.88415627408	51.5503850964873	55.1427090207531	37.3203658352784	33.8644454897376	32.5527456206384	33.6452883384092	35.3680581582601	45.5526193844053	44.6072531801353	51.1970212003682	16.0651439120969	14.0545399563429	8.11855679361551	29.4515763072671
ENSSSCG00000010971	ARID3C	ARID3C	ARID3C	ARID3C		2.80634331811911	2.71642431634391	2.52811922401037	2.00432174718445	2.76447154335396	3.9111049720542	2.80118734960204	2.14757159606867	2.07466262939514	3.01266558084248	1.49483559781109	1.61876969497413	0.246466643002881	0.399925933717076	0.233498314860623	0.204880530833163
ENSSSCG00000005073	ARID4A	ARID4A	ARID4A	ARID4A		119.870950302516	83.8413046804896	107.517714124579	112.098852003244	68.9522998409631	68.4284382102491	66.8746621989203	92.345578630953	58.090553623064	56.4037944857731	71.3783997954793	86.7550809408169	8.98482944037777	7.25579908315266	3.73597303776997	48.0700945467308
ENSSSCG00000010156	ARID4B	ARID4B	ARID4B	ARID4B		122.10099097495	102.063984469297	115.334542529852	116.536993014867	75.7571528707575	74.4063872732263	63.9555301188087	97.0453367614801	67.2783452675282	69.7097341344941	69.3060140803321	99.8424223730653	4.86211468469321	4.45631754713313	2.85586400483377	39.2602317209048
ENSSSCG00000008123	ARID5A	ARID5A	ARID5A	ARID5A		93.1856321436158	107.77979396827	124.342783442993	106.03816481533	19.9892557750209	27.5685204127723	30.5771713846033	27.9495549749227	21.207662433817	42.9304845270054	78.6487365666514	50.2367340931802	46.4477591768158	32.1940376642246	22.0027258234049	30.8601299567451
ENSSSCG00000010219	ARID5B	ARID5B	ARID5B	ARID5B		111.20135398047	123.172865094219	115.305483688197	116.775602746675	40.6696294358803	29.7943525106893	38.0666617719604	53.2224265112671	47.6184470175457	40.5036150313267	67.811178482521	74.9572679096495	14.54153193717	10.398074276644	7.02291085465412	49.4786481962088
ENSSSCG00000011367	ARIH2	ARIH2	ARIH2	ARIH2		74.493381114001	72.975607415114	76.6281654450039	81.699972170947	71.0256534984786	74.5017800774227	64.0145024840635	74.2001548554742	61.7129804362936	60.3091017201986	65.2291897226655	72.5153949799428	15.1016833985402	11.5692859396725	6.7894125397935	26.4039784111238
ENSSSCG00000000870	ARL1	ARL1	ARL1	ARL1		76.1220625039809	108.345715700842	76.0179297702428	70.7477854809748	105.209407390336	85.948916580996	83.2100073744943	85.7161184865671	117.8935271942	109.376497615587	103.075709176337	105.466961143738	5.89279337361435	7.14153453066206	2.9277096401755	12.4721023144688
ENSSSCG00000029985	ARL10	ARL10	ARL10	ARL10		55.876299994693	45.9811407714464	33.9697858950359	35.5289890661624	43.5404268078248	49.8586389933414	27.3631774782178	31.5910894204305	37.7720323161306	36.9888385203438	23.102004693444	26.5313609328811	17.8128164715719	8.31274619369064	3.98743276146602	12.5489325135312
ENSSSCG00000009394	ARL11	ARL11	NA	NA		4.98627071701521	3.79167560823004	5.40494454788423	5.44030188521493	1.16958411449591	1.0811184475597	1.03201639195865	1.33834171928917	1.6465576423771	2.76161011577227	2.37814754197218	2.55162002767108	0.985866572011526	0.714153453066206	0.269421132531488	0.998792587811667
ENSSSCG00000011734	ARL14	ARL14	ARL14	ARL14		0.40090618830273	0.0848882598857472	0.290588416552916	0.238609731807672	4.89098811516469	4.51525939863168	6.19209835175188	5.22886997303677	3.58949566038207	2.76161011577227	9.13888126843595	2.14006841030478	0	0	0	0
ENSSSCG00000016894	ARL15	ARL15	ARL15	ARL15		2.07970085182041	1.78265345760069	1.51105976607516	1.5986852031114	4.94415102945996	1.81246327973243	0.973044026703866	3.45478908932787	3.55656450753453	1.56212289377018	1.08715316204443	1.34440195006326	0.358496935276919	0.114264552490593	0.0718456353417302	0.665861725207778
ENSSSCG00000029208	ARL16	ARL16	NA	NA		5.26189372147333	4.13122864777303	6.16047443092182	6.15613108063794	3.82772982925933	3.24335534267909	4.03960701995242	3.79715557565766	4.41277448157062	4.46320826791479	4.48450679343326	4.52706779102934	1.18752109810479	1.05694711053799	0.466996629721246	2.15124557374821
ENSSSCG00000013013	ARL2	ARL2	NA	NA		48.0586293227898	51.9233189634487	53.8750924289106	45.6937636411692	21.8233763182077	34.1824215037257	29.4861826273899	24.7437596938347	23.6445677445351	36.9330484169949	36.0798955653494	28.7537396666591	25.5877187553901	18.2537622603722	9.23216414141233	19.2331598319631
ENSSSCG00000002819	ARL2BP	ARL2BP	ARL2BP	ARL2BP		64.8215193211977	58.88415627408	60.1808610681089	58.0060258024451	52.9502626380873	61.591953909504	39.4230261728203	54.0316563880466	45.4120597767604	42.6236389585862	42.2291056381632	50.0172398972515	12.8386714946046	11.2264922822008	7.09475648999585	25.3027455578956
ENSSSCG00000015352	ARL4A	ARL4A	NA	NA		18.2913448413121	25.5796623122385	16.3020101686186	13.0042303835181	77.5646919567966	41.1460962100661	72.4770368981244	45.410245777742	68.4967979228873	51.8569010628349	44.9469885432742	30.8389345279817	7.66287199154413	5.85605831514289	4.34666093817468	5.35250386801637
ENSSSCG00000023942	ARL4C	ARL4C	NA	NA		1.10249201783251	0.622513905828813	1.33670671614341	1.16918768585759	0.318977485771611	0.190785608392888	0.0294861826273899	0.217869582209866	0.0987934585426259	0.139475258372337	0.271788290511106	0.493861940839565	0.156842409183652	0.0285661381226483	0.0179614088354325	0.307320796249744
ENSSSCG00000017380	ARL4D	ARL4D	ARL4D	ARL4D		13.0545077566076	11.17695421829	17.6096580431067	7.56392849830321	2.17967948610601	1.36729686014903	2.56529788858292	1.4628386234091	2.2722495464804	0.892641653582958	5.53768641916379	1.72851679293848	0	0.0856984143679448	0.0179614088354325	0.102440265416581
ENSSSCG00000022890	ARL5A	ARL5A	NA	NA		42.0199798614799	34.351449167099	29.4366065968104	37.6287547060699	22.7005644040796	23.0532610141406	14.2713123916567	34.3611455370988	25.2252630812171	28.5924279663291	20.1123334978219	47.3009992226339	1.29955139037883	1.62826987299095	0.449035220885814	7.19642864551484
ENSSSCG00000029023	ARL5B	ARL5B	NA	NA		1.17766192813927	1.01865911862897	0.988000616279914	1.12146573949606	0.531629142952684	0.922130440565625	1.26790585297777	5.44673955524664	1.25138380820659	0.97632680860636	0.815364871533319	4.38988391857391	0	0.0571322762452965	0.0359228176708651	0.230490597187308
ENSSSCG00000027278	ARL6	ARL6	ARL6	ARL6		8.79487950589114	10.4412559659469	8.07835798017106	7.80253823011088	7.28331925845177	5.50098504199493	5.36648523818496	5.41561532921666	8.03520129480024	3.5984616660063	5.02808337445547	4.91118263390456	0.0448121169096148	0.142830690613241	0.0538842265062976	1.10123285322825
ENSSSCG00000025281	ARL6IP1	ARL6IP1	ARL6IP1	AC138811.2		573.345962546442	558.819414827874	550.229166742946	583.878013733374	459.912371568367	541.163378206427	489.647548710437	551.988148641709	493.703843490349	419.708947494037	505.492246814344	522.917485025626	100.491172169811	64.0738478091	36.7849652949659	178.502162488393
ENSSSCG00000011507	ARL6IP5	ARL6IP5	NA	NA		137.034746489227	95.4427001982084	127.277726450177	131.54554514557	38.7823459783983	40.0967753639053	34.2629442130271	42.7335623391636	32.9970151532371	40.8383556514203	65.8067398400016	60.1962832334447	38.1799236069918	28.3661751557897	14.1895129799917	81.593671404307
ENSSSCG00000015868	ARL6IP6	ARL6IP6	ARL6IP6	ARL6IP6		115.6113220518	102.771386635011	116.293484304477	126.343852992162	94.3375914169538	108.461618371357	85.0381506973925	115.999990413738	83.3158167042812	76.0419108645982	94.1746426620984	104.890788879425	7.99896286836624	7.54146046437914	3.55635894941564	27.5308213307062
ENSSSCG00000011535	ARL8B	ARL8B	ARL8B	ARL8B		17.990665200085	20.8542158452652	19.9924830588406	21.6419026749559	18.9525789462632	14.6268966434547	14.5366880353032	22.1604489333463	16.6302321880087	17.9365182266826	14.5406735423442	22.1963505632893	6.02722972434319	3.45650271284044	1.41895129799917	8.45132189686796
ENSSSCG00000006220	ARMC1	ARMC1	ARMC1	ARMC1		93.0603489597712	73.4000487145427	79.4468730855672	84.2530963012891	61.4563289253303	75.7100889305777	59.6210612725824	72.4260739717653	59.3748685841182	52.6658575613945	70.0874054155516	73.3110614401843	3.74181176195284	3.97069319904811	1.25729861848028	18.6953484385261
ENSSSCG00000028444	ARMC10	ARMC10	ARMC10	ARMC10		60.4115512498676	68.5897139876837	60.3842729596959	54.6416285839569	40.4303963215516	44.9936059793227	39.2166228944286	44.6010159009625	43.6008463701456	41.7309973050033	57.483223443099	44.3927011265787	11.5615261626806	7.85568798372827	5.33453842412347	17.9526565142559
ENSSSCG00000004388	ARMC2	ARMC2	NA	ARMC2		1.72890793705552	1.72606128434353	1.22047134952225	1.93273882764215	1.14300265734827	0.667749629375108	0.884585478821697	1.02709945898937	0.49396729271313	1.17159217032763	1.42688852518331	1.92057421437609	0.112030292274037	0.285661381226483	0.0359228176708651	0.128050331770727
ENSSSCG00000025245	ARMC5	ARMC5	ARMC5	ARMC5		6.33932910253692	9.33770858743219	7.67153419699698	10.1647745750068	4.22645168647384	9.1259116014598	6.66387727379012	6.10034830187623	4.67622370435096	5.32795486982328	6.18318360912767	7.18843491666478	3.98827840495572	1.5997037348683	1.13156875663225	2.89393749801842
ENSSSCG00000013927	ARMC6	ARMC6	ARMC6	ARMC6		28.6397358268763	24.0799697209236	28.3323706139093	33.5008063457972	28.8142995480355	38.0299312729823	31.6681601418167	38.936406763506	28.4854472131238	27.811366519444	29.6588972020245	34.0490371434389	8.24542951136912	6.59877790633175	3.7539344466054	8.63059236134697
ENSSSCG00000017214	ARMC7	ARMC7	ARMC7	ARMC7		43.4732647940773	34.2665609072133	43.355791749695	47.1731439783768	42.3974241504766	41.0825010072685	46.3817652728843	29.5057662764218	48.9686242842949	45.2736688676606	40.9381112582354	38.191990091593	10.5084414153047	6.48451335384115	4.68792770604789	9.16840375478403
ENSSSCG00000012510	ARMCX2	ARMCX2	ARMCX2	ARMCX2		13.7560935861374	14.4875963538342	12.1465958119119	8.90014299642618	6.24664242969404	9.85725643363254	5.60237469920408	6.41159056217604	5.00553523282638	7.11323817698919	8.39146346953041	9.13644590553195	0.0896242338192296	0	0.125729861848028	0.256100663541453
ENSSSCG00000012509	ARMCX3	ARMCX3	NA	NA		50.7146328202954	57.6108323757938	45.738616765429	45.001795418927	30.9939790341415	36.3128607974463	21.1415929438386	33.5207914342893	29.8026933270255	31.688778702195	34.0075098502022	38.823035904888	6.72181753644222	6.22741811073732	2.71217273415031	14.981888817175
ENSSSCG00000012508	ARMCX6	ARMCX6	LOC100520992	ARMCX6		19.0430439443797	15.6477359056061	17.5515403597961	18.754724920083	7.68204111566629	11.0019700839899	8.99328570135392	9.33726780899424	6.42157480527068	9.01010169085298	11.6529229556637	9.71261816984477	4.90692680160282	2.91374608851012	1.58060397751806	5.96714546051586
ENSSSCG00000006646	ARNT	ARNT	ARNT	ARNT		106.290253173761	88.0574215881484	100.514533285654	113.50664942091	68.7396481837821	62.2597035388791	67.611816764605	88.4861746032354	70.5055982465874	69.0681479459813	74.9795946447515	93.9435158574817	19.7621435571401	13.5403494701353	6.43018436308485	46.7895912290235
ENSSSCG00000007625	ARPC1B	ARPC1B	ARPC1B	ARPC1B		447.286022962002	346.174323814077	461.977464635826	410.003102165123	184.2626609474	273.046003211621	221.913010453736	241.679615122801	189.123610803434	227.930467232073	349.180006234144	280.842823690766	228.833074998948	149.172373276469	112.869493121858	176.350916914645
ENSSSCG00000016185	ARPC2	ARPC2	ARPC2	ARPC2		564.275460036093	456.613949925434	539.767983747041	504.898192505035	327.164574573082	442.6226114715	347.760037907436	407.633988314658	328.290662737146	359.232475463792	412.234889632721	439.564564121704	198.293617325046	145.08741552493	95.8241161370326	225.957615442624
ENSSSCG00000009821	ARPC3	ARPC3	ARPC3	ARPC3		452.572973320244	405.652697907357	443.612276709681	414.727574854915	324.533010315466	419.505755254562	394.37769264134	418.309597842942	317.752693825932	363.333048059938	425.348674649882	394.513380407339	155.699700202457	143.344881099449	83.5564739024322	167.259343358923
ENSSSCG00000011552	ARPC4	ARPC4	ARPC4	ARPC4		158.708737294343	155.996325583375	169.761752950213	161.41948356789	112.971192877445	165.538312882229	135.931301912267	129.41453183266	113.151441184154	133.170976693907	143.300376171981	140.887837011731	73.3798414394943	66.1020436158081	37.9883796869398	77.547280920352
ENSSSCG00000015560	ARPC5	ARPC5	ARPC5	ARPC5		571.115921874008	510.857547992427	586.901424911924	553.216663196088	382.374261068718	408.058618750988	327.886350816576	456.405650503638	374.756519405028	374.100538006283	431.701725940579	444.475746755608	129.865514804064	97.1248696170041	56.3988237432582	275.308213307062
ENSSSCG00000005596	ARPC5L	ARPC5L	ARPC5L	ARPC5L		200.728717155823	153.195013007145	178.828111546664	172.323948311501	98.1121583319179	189.291121127144	120.244652754496	139.623277970494	96.3894843847553	105.52698048451	149.75534807162	148.103708702887	33.6090876822111	24.7097094760907	16.2550749960665	41.0017162329867
ENSSSCG00000001850	ARPIN	ARPIN	ARPIN	ARPIN		7.54204766744511	11.6013955177188	6.9160043139594	7.34917973967631	22.7803087755225	9.95264923782898	9.87787118017561	13.2277960627418	21.9321477964629	14.5333219223975	10.1241138215387	9.46568719942499	2.59910278075766	2.39955560230245	1.11360734779682	1.99758517562333
ENSSSCG00000004618	ARPP19	ARPP19	NA	NA		108.545350482964	98.6118619006097	98.6257085780596	97.0187169529995	78.9469277284736	75.5511009235836	75.3077104303538	84.3466525412479	74.9842350338531	65.3023159699282	82.0800637343541	86.8648280387812	10.0827263046633	8.48414302242653	4.92142602090852	19.1307195665466
ENSSSCG00000014852	ARRB1	ARRB1	ARRB1	ARRB1		62.7167618326083	68.0520883417407	60.2680375930747	65.4267884616637	44.258126150811	41.177893811465	28.8669727922147	45.4724942298019	39.7479014869832	47.5889581566414	36.2837367832327	45.9565972725706	32.1302878241938	22.2815877356656	10.920536571943	35.239451303304
ENSSSCG00000017918	ARRB2	ARRB2	ARRB2	ARRB2		119.745667118672	118.702083406903	114.520894963504	115.964329658529	57.628599096071	71.3538175389401	59.3261994463085	61.9060855736318	50.187076939654	63.5449277144368	75.7609859799709	58.385456117033	155.498045676363	115.550028706112	83.1074386815464	102.337825151165
ENSSSCG00000013893	ARRDC2	ARRDC2	ARRDC2	ARRDC2		219.020061997135	149.459929572172	201.784596454345	187.571110174011	132.269330766628	229.864860512031	180.63235477539	155.092018307394	119.276635613797	128.121972340829	200.545784860883	150.765075828523	50.8841587508676	38.250058946226	24.3197475631757	62.8727128994268
ENSSSCG00000014156	ARRDC3	ARRDC3	ARRDC3	ARRDC3		102.13085147012	122.182502062219	114.549953805159	140.970629551973	83.1999608720951	65.0578924619748	86.0701670893511	94.8355167133515	69.6164571197037	79.61247747893	91.9663628016956	108.677063759195	15.1913076323594	18.5679897797214	8.2802094731344	58.339731154743
ENSSSCG00000002252	ARRDC4	ARRDC4	ARRDC4	ARRDC4		64.8465759579666	57.8937932420796	61.3432147343205	56.478923518876	167.755576058719	55.931980860515	128.943076629576	111.767095673661	121.845265535905	81.9556618195853	85.3754967568013	70.8417517359865	6.13926001661723	5.91319059138819	2.60440428113772	28.6064441175803
ENSSSCG00000026856	ARSA	ARSA	NA	NA		58.3819636715851	68.7028983341981	61.6338031508734	68.6241588678865	35.9647115207491	43.0857498953938	49.5957591792698	37.1312016537671	34.9728843240896	60.5601571852688	55.4787848005796	42.3349430397471	17.8352225300267	13.2832542270314	7.77729002574229	12.2160016509273
ENSSSCG00000020871	ARSD	ARSD	ARSD	ARSD		11.350656456321	12.0541329037761	10.7517714124579	11.477128099949	17.0387140316335	12.8462309651211	15.5687044272619	10.6444853022534	18.5402390531661	26.97451496921	17.7681594921636	13.9653182159632	2.84556942376054	1.02838097241534	0.700494944581869	1.40855364947799
ENSSSCG00000017261	ARSG	ARSG	ARSG	ARSG		2.02958757828257	1.78265345760069	1.30764787448812	2.55312413034209	2.81763445764923	2.57560571330399	1.71019859238861	2.30319272621858	1.74535110091972	8.25693529564236	1.35894145255553	1.64620646946522	0.470527227550955	0.799851867434151	0.197575497189758	0.870742256040941
ENSSSCG00000009122	ARSJ	ARSJ	ARSJ	ARSJ		0.952152197218984	3.65019517508713	2.09223659918099	1.5271022835691	1.32907285738171	0.604154426577478	0.825613113566917	1.18272058913927	1.21845265535905	2.06423382391059	2.10635925146107	1.56389614599196	0	0	0	0
ENSSSCG00000014139	ARSK	ARSK	ARSK	ARSK		5.23683708470441	8.91326728800346	3.8067082568432	5.01080436796112	4.57201062939308	3.27515294407791	2.29992224493641	3.76603134962768	3.42483989614436	4.51899837126372	3.02364473193606	4.33501036959174	0.403309052186533	0.257095243103834	0.125729861848028	1.0756227868741
ENSSSCG00000000607	ART4	ART4	ART4	ART4		5.98853618777203	17.5152776230925	6.79976894733823	3.38825819166895	1.72779471459622	0.731344832172737	0.442292739410848	1.58733552752902	0.592760751255755	2.23160413395739	0.271788290511106	1.01516065617022	0.246466643002881	0.17139682873589	0.215536906025191	0.281710729895599
ENSSSCG00000010179	ARV1	ARV1	ARV1	ARV1		34.3025357366523	27.0793549035534	31.4126078293702	34.7415769511971	39.3671380356463	38.9520617135479	38.1846065024699	36.4464686811075	38.3647930673864	32.8603708725226	35.1286365485605	35.9970481323061	5.71354490597589	4.9705080333408	2.90974823134007	10.8842782005118
ENSSSCG00000010133	ARVCF	ARVCF	ARVCF	ARVCF		13.1296776669144	19.8072606400077	15.4883626022704	14.4120278011834	11.2173749163016	9.53928041964439	13.9764505653828	10.5199883981335	9.25365395015929	12.2180326334167	11.7888171009192	9.8772388167913	1.72526650102017	0.942682558047393	0.377189585544083	2.91954756437257
ENSSSCG00000010592	AS3MT	AS3MT	AS3MT	AS3MT		5.93842291423419	4.41418951405885	4.76565003146782	5.32099701931109	86.841620501321	46.996854867448	59.7979783683467	37.1623258797971	101.987780368837	111.440731439497	37.7445988447299	48.2338495553308	0.582557519824993	0.457058209962372	0.179614088354325	0.512201327082906
ENSSSCG00000006995	ASAH1	ASAH1	ASAH1	ASAH1		92.8598958656199	116.749653429531	69.857455339321	66.0471737643637	60.5525593823107	63.3408219864388	38.9807334334094	67.6951916152082	73.6011266142563	80.7003844942343	78.9205248571625	76.6583479280969	10.934156525946	14.4830320281827	3.89762571728886	26.3015381457072
ENSSSCG00000008642	ASAP2	ASAP2	ASAP2	ASAP2		41.7443568570218	51.0744363645912	48.7026186142687	54.2359920398839	87.2669238156831	58.8573601892059	72.2411474371052	60.2253773680128	86.27962046056	91.9699853707191	65.70481923106	80.7189905527778	0.761805987463452	0.48562434808502	0.610687900404706	4.07200055030911
ENSSSCG00000028108	ASAP3	ASAP3	ASAP3	ASAP3		25.3322597733788	29.4845222669829	15.6917744938575	14.6506375329911	7.1504119727136	4.86503301401864	4.68830303775499	6.44271478820602	4.54449909296079	9.79116313773807	8.35748993321652	6.80432007378956	17.7231922377527	18.6536881940893	12.0880281462461	11.626970124782
ENSSSCG00000016340	ASB1	ASB1	ASB1	ASB1		7.7675573983654	6.45150775131679	6.24765095588769	10.4033843068145	5.1302212294934	6.90007950354278	2.83067353222943	7.09632353483562	5.17019099706409	5.80217074828922	2.64993583248329	7.02381426971825	3.11444212521823	0.971248696170041	0.592726491569274	3.86712001947594
ENSSSCG00000011145	ASB13	ASB13	ASB13	ASB13		62.816988379684	65.9864740178541	56.403211652921	53.0906653272071	122.221539964822	107.285107119601	170.607052682078	79.429024828511	137.619287749878	138.080505788614	124.037381082006	77.1796466434275	34.6845784880419	19.5963707521367	9.17827991490603	18.3624175759222
ENSSSCG00000016606	ASB15	ASB15	ASB15	ASB15		0.651472555991936	0.622513905828813	1.0461182995905	1.00216087359222	1.88728345748203	0.858535237767995	0.707668383057357	2.55218653445842	2.46983646356565	0.808956498559555	0.713444262591654	1.75595356742956	0	0	0.0179614088354325	0.230490597187308
ENSSSCG00000002467	ASB2	ASB2	ASB2	ASB2		15.9610776218024	12.9879037625193	17.0575400516562	15.5573545138602	18.1817166889818	17.6476687763421	19.283963438313	16.5892124739798	13.9628088073578	15.4817536793294	21.8449838498302	17.1479840569293	0.313684818367304	0.314227519349131	0.14369127068346	0.409761061666325
ENSSSCG00000005679	ASB6	ASB6	ASB6	ASB6		23.8789748407814	26.0606957849244	27.6640172558376	29.3251360391629	19.2449749748872	23.9753914547062	22.1146369705424	18.2076722275388	19.4952424857448	19.1360054486847	23.1699517660718	20.3580866723865	11.0237807597652	8.71267212740772	4.31073812050381	12.4464922481146
ENSSSCG00000004821	ASB7	ASB7	ASB7	ASB7		24.3550509393909	18.2792719620642	19.93436537553	23.3837537171519	22.5144942040462	22.4491065875631	18.1045161332174	24.5570143376548	20.5161082240186	19.7496965855229	20.8597512967274	19.3977995651985	2.50947854693843	2.97087836475542	0.862147624100762	6.88910784926509
ENSSSCG00000021024	ASB8	ASB8	ASB8	ASB8		36.9835958709269	30.5880696454976	37.1953173187732	39.5376325605313	30.4623498911888	35.3271351540831	30.6361437498581	28.6965363996423	28.4854472131238	25.9145030055802	33.5998274144355	34.6252094077517	9.85866572011526	5.02764030958609	3.95150994379516	12.8818633761351
ENSSSCG00000012132	ASB9	ASB9	ASB9	ASB9		5.16166717439765	4.78203864023043	6.30576863919827	5.24941409976879	1.24932848593881	0.540559223779849	0.825613113566917	1.02709945898937	1.31724611390168	1.47843773874677	2.54801522354162	1.12490775413456	9.50016878483834	5.02764030958609	2.58644287230229	6.06958572593244
ENSSSCG00000004247	ASF1A	ASF1A	ASF1A	ASF1A		51.4913885601319	32.3707231030983	37.1371996354626	40.897708031835	39.6595340642702	70.5270799025709	48.8586046135851	57.2997001211946	37.8378946218257	28.6761131213525	43.9957295264853	41.8685178733987	3.42812694358553	2.65665084540629	1.02380030361966	7.04276824738996
ENSSSCG00000013772	ASF1B	ASF1B	ASF1B	ASF1B		86.0194340277045	62.3079827561384	76.5991066033486	75.3290923316821	80.0633489286742	143.78875352544	69.1450982612293	101.060361919348	62.1410854233117	59.081719446522	56.565937962624	88.4561609592643	6.31850848425569	4.28492071839724	2.33498314860623	11.2940392621781
ENSSSCG00000017932	ASGR2	ASGR2	ASGR2	ASGR2		0.0250566367689206	0	0	0	1.19616557164354	0.794940034970366	0.206403278391729	0.591360294569635	1.08672804396888	1.50633279042124	0.373708899452771	0.768229685750434	0	0	0	0
ENSSSCG00000021898	ASH2L	ASH2L	ASH2L	ASH2L		38.186314435835	34.011896127556	34.086021261657	38.9411082310121	32.482540634409	36.7262296156309	20.876217300192	39.5588912841056	29.8026933270255	28.3413725012589	22.3545868945385	39.3168978457276	7.50602958236048	6.6273440444544	2.94567104901094	15.8270210068618
ENSSSCG00000027024	ASIC3	ASIC3	ASIC3	ASIC3		11.5511095504724	9.59237336708943	14.4713031443352	11.7157378317567	1.62146888600569	5.56458024479256	3.98063465469764	2.36544117827854	1.81121340661481	2.20370908228293	9.17285480474984	2.96317164503739	0.268872701457689	0.114264552490593	0.215536906025191	0.358540928958034
ENSSSCG00000029968	ASIC4	ASIC4	ASIC4	ASIC4		0.977208833987905	0.650809992457395	1.394824399454	0.620385302699948	0.0531629142952684	0.190785608392888	0.206403278391729	0.0311242260299808	0	0.11158020669787	0.713444262591654	0.274367744910869	6.43053877652973	3.28510588410455	3.21509218154243	7.1195984464524
ENSSSCG00000007738	ASL	ASL	ASL	AC068533.4		8.94521932650466	11.8843563840046	10.5193006792156	8.47064547917237	63.4499382114029	37.6801576575954	62.3043038916748	34.9836300576984	56.7403763563148	47.3936927949202	33.6338009507494	24.0346144541922	1.90451496865863	2.34242332605716	1.02380030361966	1.53660398124872
ENSSSCG00000013728	ASNA1	ASNA1	NA	NA		66.2497476170261	61.798653196824	70.758279430635	64.1860178562638	56.1400374958035	58.5075865738189	65.1054912412769	64.3960236560303	57.3660682604181	56.7664301575412	69.1361463987627	57.9464677251756	36.6787176905197	28.423307432035	19.9371638073301	30.2198782978915
ENSSSCG00000015340	ASNS	ASNS	ASNS	ASNS		38.4619374402932	47.6223137959042	42.948967966521	41.4942323613542	33.0407512345093	62.5776795528672	42.0178102440306	36.1663506468377	34.7094351013092	36.0961968667608	38.0503606715549	40.8259204427374	11.6735564549547	13.3118203651541	4.50831361769357	12.5233224471771
ENSSSCG00000017861	ASPA	ASPA	ASPA	ASPA		7.44182112036943	5.85728993211656	6.04423906430065	5.03466534114188	5.55552454385555	4.00649777625065	3.44988336740462	3.92165247977758	4.14932525879029	4.21215280284458	3.70311545821382	5.40504457474413	1.43398774110767	0.714153453066206	0.736417762252734	4.40493141291299
ENSSSCG00000006229	ASPH	ASPH	NA	NA		5.5876299994693	8.46052990194614	6.65447473906177	4.1518093334535	12.2540517450594	2.92537932869095	5.86775034285059	8.68365906236464	12.2833200121332	5.85796085163816	4.55245386606103	6.33789490744108	0.179248467638459	0.0285661381226483	0.0538842265062976	0.665861725207778
ENSSSCG00000009959	ASPHD2	ASPHD2	ASPHD2	ASPHD2		31.9973251539116	36.4736556642427	26.1238986481071	31.3771797327089	17.7829948317673	31.8929942030111	13.4751854607172	22.4405669676161	12.5467692349135	18.801264828591	16.9188210843164	15.1725362935711	7.75249622536336	7.62715887874708	2.47867441928969	10.7306178023869
ENSSSCG00000010896	ASPM	ASPM	ASPM	ASPM		54.6485247930159	59.223709313623	50.5042667968968	56.0017040552607	49.707324866076	92.9443888887352	63.8670715709265	100.157759364478	47.9148273931736	40.8383556514203	51.1301721524019	65.4092703867512	3.00241183294419	2.28529104981186	1.63448820402436	7.86229037072261
ENSSSCG00000008072	ASPN	ASPN	ASPN	ASPN		10.8745803577116	36.9546891369286	7.43906346375465	3.60300695029585	23.4448452042134	5.78716345458427	19.0185877946665	12.2629450558124	12.1186642478954	9.03799674252745	20.1802805704496	12.5386059424267	0.201654526093267	0.742719591188855	0.466996629721246	1.43416371583214
ENSSSCG00000013065	ASRGL1	ASRGL1	ASRGL1	ASRGL1		26.9859978001275	36.8132087037857	29.2622535468786	22.2384270044751	211.083351209363	90.8139495950146	188.151331345375	133.211687408318	207.828505620837	143.715306226856	121.455392322151	120.118198721979	14.3398774110767	14.4830320281827	7.07679508116042	11.0379385986366
ENSSSCG00000005701	ASS1	ASS1	ASS1	ASS1		13.5556404919861	23.4291597284662	12.3500077034989	9.87844289683763	1314.85177780773	838.375558481147	1028.21267439971	1156.20274856173	691.784727868314	465.791572860257	221.779245057063	714.426170973413	0.470527227550955	0.199962966858538	0.161652679518893	0.128050331770727
ENSSSCG00000011182	ASTE1	ASTE1	ASTE1	ASTE1		15.78568116442	11.5448033444616	19.6147181173218	18.3968103223715	12.4401219450928	12.0830885315496	15.6276767925166	12.7609326722921	10.6038312169085	12.3296128401146	15.4919325591331	12.8404104618287	4.97414497696724	4.59914823774637	3.14324654620069	6.86349778291095
ENSSSCG00000008126	ASTL	ASTL	ASTL	ASTL		1.10249201783251	0.735698252343142	0.900824091314039	1.33621449812296	0.0265814571476342	0.349773615386961	0.176917095764339	0.0311242260299808	0.197586917085252	0.390530723442544	0.611523653649989	0.301804519401956	0.0224060584548074	0.142830690613241	0.0538842265062976	0.0256100663541453
ENSSSCG00000030443	ASUN	INTS13	INTS13	INTS13		52.6690504882712	48.0184590087043	48.2667359894393	53.2576921394724	34.369824091891	35.9948847834582	29.5156688100173	41.3640963938445	36.1254746737535	39.2762327576501	33.2940655876105	45.7096663021508	9.70182331093161	6.88443928755823	2.9815938666818	18.8233987702968
ENSSSCG00000007248	ASXL1	ASXL1	ASXL1	ASXL1		207.869858634966	168.390011526694	243.048151604859	236.915602711838	125.783455222605	143.057408693267	133.071142197411	130.09926480532	135.808074343263	135.235210517818	144.0817675072	160.450257223876	42.2578262457668	23.224270293713	17.2788752996861	61.1312283873449
ENSSSCG00000003736	ASXL3	ASXL3	ASXL3	ASXL3		0.175396457382444	0.311256952914406	0.232470733242333	0.0238609731807672	1.089839743053	0.127190405595259	0.855099296194307	0.622484520599616	1.58069533668201	0.446320826791479	1.22304730729998	0.603609038803912	0	0	0	0
ENSSSCG00000010438	ATAD1	ATAD1	ATAD1	ATAD1		132.349155413439	130.444959357765	109.086891573965	121.404631543744	187.106876862197	191.294370015269	161.967601172253	206.322494352743	175.555975830246	132.473600402046	135.5204363561	163.166497898494	4.48121169096148	4.42775140901048	2.76605696065661	15.3660398124872
ENSSSCG00000005983	ATAD2	ATAD2	ATAD2	ATAD2		96.9441276589539	77.5595734489443	88.5422905236735	89.0014299642617	77.0862257281392	110.623855266476	65.7541872590795	123.158562400634	81.6692590619041	62.3733355441092	67.8791255551488	99.9796062455208	3.49534511894996	3.97069319904811	1.63448820402436	15.9038512059242
ENSSSCG00000024604	ATAT1	ATAT1	ATAT1	ATAT1		30.2433605800872	26.7680979506389	27.8674291474246	35.0994915489086	79.8506972714932	65.5030588815582	52.2790017983623	52.8489357989074	62.8326396331101	51.2711049776711	32.0030712076828	54.2150663943878	3.51775117740476	2.37098946417981	1.79614088354325	5.01957300541248
ENSSSCG00000026754	ATCAY	ATCAY	ATCAY	ATCAY		9.27095560450063	4.64055820708751	3.69047289022203	4.50972393116501	4.09354440073567	1.55808246854192	1.53328149662427	2.80118034269827	4.41277448157062	5.21637466312541	3.09159180456384	4.77399876144913	0.179248467638459	0.142830690613241	0.0179614088354325	0.537811393437052
ENSSSCG00000010699	ATE1	ATE1	ATE1	ATE1		10.8495237209426	7.15890991703135	11.2457717205978	11.477128099949	11.0844676305635	6.2959250769653	6.95873910006402	11.2358455968231	10.0769327713478	4.54689342293819	5.5037128828499	11.8252498056585	1.38917562419806	0.542756624330317	0.502919447392111	4.55859181103787
ENSSSCG00000015595	ATF3	ATF3	ATF3	ATF3		29.0155853784101	22.15583583018	31.4707255126808	27.4401191578823	36.2571075493731	32.6243390351838	52.1610570678527	36.4775929071375	32.6677036247616	37.3793692437863	23.9853166376051	29.6317164503739	5.78076308134031	2.82804767414218	2.44275160161883	7.9135105034309
ENSSSCG00000000084	ATF4	ATF4	ATF4	ATF4		514.237356408558	520.761178312431	491.617483124223	467.818240182122	459.407323882562	616.809871934207	490.237272362984	467.765993004581	420.695477627349	427.296401549492	501.211581238794	414.624536109306	102.194032612377	73.0436151796116	49.0526075295663	140.778534748737
ENSSSCG00000003201	ATF5	ATF5	ATF5	ATF5		19.4690067694513	24.4761149337238	20.6027187336017	23.264448851248	21.876539232503	41.8138458394413	28.7490280617051	32.43144352324	16.3009206595333	22.4555165979463	25.9897552801245	25.2418325318	2.4198543131192	2.74234925977423	1.65244961285979	2.58661670176868
ENSSSCG00000001430	ATF6B	ATF6B	ATF6B	ATF6B		134.504026175566	122.295686408733	129.021256949495	146.363209490826	72.5142150987461	93.8029241265032	60.653077664541	85.2803793221474	68.7931782985152	76.8787624148322	74.809726963182	91.1175280848997	57.2698854104877	37.4502070787919	21.6614590555316	55.0104225287041
ENSSSCG00000000278	ATF7	ATF7	ATF7	AC023509.3		10.0477113443372	9.76214988686093	9.53130006293564	14.3165839084603	8.05418151573317	4.54705700003049	3.65628664579635	10.2709945898937	10.3074508412806	8.5637808640615	4.6543744750027	13.7183872455435	1.18752109810479	0.799851867434151	0.377189585544083	4.81469247457932
ENSSSCG00000000612	ATF7IP	ATF7IP	ATF7IP	ATF7IP		252.896634908716	204.722186757794	249.034272985849	274.281886712919	117.702692249724	130.751736951926	105.413102892919	165.612006705528	120.066983282138	116.433945689227	135.69030403767	181.302205837102	44.4984320912475	33.5080800178664	17.8895632000908	104.745171388454
ENSSSCG00000020675	ATF7IP2	ATF7IP2	ATF7IP2	ATF7IP2		6.96574502175994	5.74410558560223	7.78776956361814	7.42076265921861	3.08344902912557	4.29267618883998	2.88964589748421	4.10839783595746	3.12845952051649	3.29161609758716	4.38258618449159	6.99637749522717	1.5012059164721	0.771285729311503	0.431073812050381	3.02198782978915
ENSSSCG00000014220	ATG12	ATG12	NA	NA		49.0358381567777	51.5837659239057	47.6855591563335	52.6134458635917	42.9556347505769	41.9092386436377	34.8231816829475	54.3117744223165	40.8675606837996	42.7073241136096	39.7830110235632	52.1847450820473	3.04722394985381	4.57058209962372	3.0893623196944	13.1379640396766
ENSSSCG00000013257	ATG13	ATG13	ATG13	ATG13		95.666239183739	94.4240410795795	105.193006792156	118.111817244798	97.740017931851	85.8853213781984	85.1266092452746	85.4982489043572	84.2708201368599	94.3131697113744	88.8407974608179	96.275641689224	29.1278759912496	18.1394977078816	10.7049996659178	49.7603589261044
ENSSSCG00000005058	ATG14	ATG14	ATG14	ATG14		4.735704349326	5.26307211291633	4.5041204565702	4.74833366297268	6.45929408687511	3.62492655946487	2.71272880171987	7.46981424719539	4.80794831574113	4.40741816456585	3.70311545821382	4.88374585941347	0.358496935276919	0.0571322762452965	0.251459723696056	0.81952212333265
ENSSSCG00000016300	ATG16L1	ATG16L1	ATG16L1	ATG16L1		39.3639763639743	34.0401922141846	37.3115526853944	41.3272055490888	29.1066955766595	28.7132340631296	27.0093432866891	28.2919214612525	30.988214829537	33.362481802663	26.2275700343218	36.8475881415297	5.10858132769609	2.08532808295332	1.92187074539128	9.06596348936744
ENSSSCG00000014819	ATG16L2	ATG16L2	ATG16L2	ATG16L2		41.368507305488	39.7842977997869	42.5712030250022	51.6351459631803	12.5198663165357	22.0039401679797	13.4751854607172	21.4134675086268	13.6664284317299	21.9534056678059	23.7814754197218	22.4981550826913	16.7597317241959	14.540164304428	8.10059538478008	15.340429746133
ENSSSCG00000023890	ATG2A	ATG2A	ATG2A	ATG2A		93.7869914260699	88.3403824544342	107.953596749408	105.918859949426	81.6316549003847	73.77043524525	78.728107615131	60.1631289159529	64.0181611356216	72.5271343536153	62.952962789635	64.1746155346523	35.0878875402284	24.5097465092322	14.782239471561	33.4979667912221
ENSSSCG00000002502	ATG2B	ATG2B	ATG2B	ATG2B		29.6420012976331	27.1642431634391	27.0828404227318	34.1927745680394	22.4879127468985	17.4568831679492	18.8121845162748	32.0579528108802	30.197867161196	24.0455345433909	17.3604770563969	30.4822564595976	3.22647241749227	1.79966670172684	0.880109032936195	15.5709203433204
ENSSSCG00000011930	ATG3	ATG3	ATG3	ATG3		86.9465295881546	86.6709133433479	83.6313462839292	77.5243018643127	87.1340165299449	81.3700619795667	75.7500031697646	80.5806211916203	91.4827426104716	87.8415177228979	82.1480108069819	90.1846777522027	15.6394288014556	17.625307221674	8.08263397594464	27.5308213307062
ENSSSCG00000012569	ATG4A	ATG4A	ATG4A	ATG4A		18.3665147516188	22.0426514836657	18.9463647592501	16.8935690119832	17.9159021175055	19.7145128672651	18.75321215102	17.834181515179	15.8398845196677	16.4859755396102	21.7090897045746	19.2880524672341	30.9203606676342	24.5097465092322	21.1944624258104	32.7552748669519
ENSSSCG00000003816	ATG4C	ATG4C	ATG4C	ATG4C		27.8629800870397	28.324382715211	22.0847196580216	21.8089294872212	22.9132160612607	21.781356958188	12.4431690687585	23.3120452964556	17.8816159962153	22.4276215462718	16.0694826764692	24.0346144541922	3.04722394985381	1.94249739234008	1.32914425382201	11.5757499920737
ENSSSCG00000013645	ATG4D	ATG4D	ATG4D	ATG4D		43.2226984263881	44.0287107940742	60.7329790595594	48.0321390128844	109.409277619662	69.6685446648029	107.418163311581	60.8789861146424	99.5508750581194	91.1610288721595	65.7387927673739	62.0071103498565	12.1888957994152	8.14134936495475	7.23844776067931	11.4220895939488
ENSSSCG00000004370	ATG5	ATG5	ATG5	ATG5		18.2662882045431	17.4586854498353	14.1225970444717	14.6744985061718	20.4677220036783	16.0259911050026	11.4406388594273	19.359268590648	17.5193733148923	16.6533458496571	11.3471611288387	19.5075466631628	2.62150883921247	2.17102649732127	0.772340579923599	5.89031526145342
ENSSSCG00000011575	ATG7	ATG7	ATG7	ATG7		30.4187570374696	32.3424270164697	30.4536660547456	29.8977993955013	20.3879776322354	17.9974423917291	17.544278663297	18.8301567481384	19.198862110117	20.0844372056165	21.0975660509246	21.0714428091548	10.3291929476662	7.91282025997357	4.05927839680775	9.85987554634595
ENSSSCG00000016211	ATG9A	ATG9A	ATG9A	ATG9A		43.5233780676151	40.4351077922442	45.3317929822549	44.1428003844194	89.7655807875607	55.2960288325387	73.4205947422008	55.8991099498455	70.1762867181119	59.918570996756	45.8303004874353	50.5659753870732	22.3836523963526	12.1406087021255	8.40593933498243	20.0782920216499
ENSSSCG00000024431	ATG9B	ATG9B	ATG9B	ATG9B		1.52845484290416	1.04695520525755	1.394824399454	1.67026812265371	0.478466228657416	0.763142433571552	0.914071661449087	0.40461493838975	0.32931152847542	0.585796085163816	1.08715316204443	0.71335613676826	0.425715110641341	0.457058209962372	0.305343950202353	0.460981194374616
ENSSSCG00000016173	ATIC	ATIC	ATIC	ATIC		35.4551410280227	36.7000243572714	33.8244916867594	36.1732353420431	29.1066955766595	36.5990392100357	29.1618346184886	32.4936919752999	31.0870082880796	29.122433948144	32.1389653529383	33.5551752025993	6.13926001661723	4.57058209962372	2.58644287230229	8.60498229499283
ENSSSCG00000008487	ATL2	ATL2	ATL2	ATL2		67.878429007006	59.761334959566	61.7209796758393	69.3161270901288	110.818094848487	91.259116014598	84.2420237664529	94.1196595146619	123.52475433113	141.790547661318	92.0682834106373	109.170925700035	5.17579950306051	5.11333872395404	2.58644287230229	17.4148451208188
ENSSSCG00000015007	ATM	ATM	NA	NA		113.556677836748	94.9333706388939	115.915719362958	117.515292915279	57.1501328674136	75.4239105179883	61.4492045954805	68.037558101538	56.8391698148574	62.5128108024815	78.1051599856292	75.423693075998	6.54256906880376	4.9705080333408	1.92187074539128	26.0198274158116
ENSSSCG00000025117	ATN1	ATN1	ATN1	ATN1		124.155635190002	124.417892905877	141.371264652994	120.712663321501	100.663978218091	74.8515536928097	88.0752275080136	61.3769737311221	96.1589663148225	119.111870649976	116.631150165579	87.9074254694425	27.0889246718622	15.4828468624754	9.8787748594879	30.7320796249744
ENSSSCG00000009196	ATOH1	ATOH1	ATOH1	ATOH1		0.0250566367689206	0	0	0	5.42261725811738	2.54380811190517	2.65375643646509	2.95680147284817	4.34691217587554	6.10901631670837	1.42688852518331	2.85342454707304	0	0	0	0
ENSSSCG00000008230	ATOH8	ATOH8	ATOH8	ATOH8		2.12981412535825	2.0939104105151	2.00506007421512	1.90887785446138	1.86070200033439	0.381571216785776	0.678182200429968	1.55621130149904	0.922072279731175	1.03211691195529	0.883311944161096	0.603609038803912	0.246466643002881	0	0.323305359037786	0.0512201327082906
ENSSSCG00000026414	ATOX1	ATOX1	ATOX1	ATOX1		18.1410050206985	29.880667479783	27.2571934726635	19.0171956250715	49.1756957231233	43.5627139163761	68.7322917044458	35.8862326125678	51.5372542064032	65.9160071067665	49.2276541188241	47.1912521246695	56.1719885462022	53.5043767037202	45.0831361769357	39.2858417872589
ENSSSCG00000004830	ATP10A	ATP10A	ATP10A	ATP10A		18.3915713883877	33.7855274345274	23.2761321658886	21.0215173722559	9.83513914462466	6.04154426577478	8.55099296194307	9.36839203502422	9.08899818592158	12.3575078917891	16.2733238943525	12.2916749720069	5.24301767842493	4.11352388966135	2.02963919840388	10.218416475304
ENSSSCG00000021527	ATP10B	ATP10B	ATP10B	ATP10B		0	0.0282960866285824	0.0290588416552916	0.0238609731807672	7.62887820137102	1.84426088113125	5.69083324708625	13.2900445148018	28.5842406716664	13.4733099587678	6.93060140803321	34.8995771526626	0	0	0	0
ENSSSCG00000008812	ATP10D	ATP10D	ATP10D	ATP10D		68.4046183791533	70.1742948388844	58.7569778269996	79.2184309601472	24.0828001757566	28.3316628463438	21.6428580485042	43.8851587022729	24.4349154128761	44.9110331958925	44.709173789077	70.375326569638	3.42812694358553	4.17065616590665	1.58060397751806	14.0599264284258
ENSSSCG00000012713	ATP11C	ATP11C	ATP11C	ATP11C		54.924147797474	51.8950228768201	49.2256777640639	51.8976166681687	41.1215142073901	26.2648187554209	30.8720332108772	40.0257546745553	41.6579083521406	31.8003589088929	32.4447271797633	42.609310784658	3.98827840495572	3.17084133161396	1.90390933655585	22.1527073963357
ENSSSCG00000013930	ATP13A1	ATP13A1	ATP13A1	ATP13A1		112.57946900276	114.910407798673	129.10843347446	133.072647429139	88.7554854159506	99.3039091684981	82.5023389914369	72.6128193279452	86.6747942947305	94.7037004348169	89.3843740418401	90.9803442124443	57.7180065795839	39.4498367473772	24.8406284194032	55.3177433249539
ENSSSCG00000011825	ATP13A3	ATP13A3	ATP13A3	ATP13A3		92.2084233096279	95.1880354185512	78.3426371026661	106.706272064391	82.987309214914	66.6795701333143	63.4837511967704	92.314454404923	84.6989251238779	67.0597042254197	68.4906492087988	92.5716771329273	4.32436928177783	4.05639161341605	1.27526002731571	23.97102210748
ENSSSCG00000006740	ATP1A1	ATP1A1	ATP1A1	ATP1A1		135.631574830167	166.86202284875	132.537376789785	139.968468678381	1725.18973179576	1119.56174765086	898.414498473943	1007.77131462475	1532.48412891321	1009.94034587409	378.125459173577	694.644256565339	37.9558630224437	24.5383126473549	15.7341941398389	63.2312538283848
ENSSSCG00000006391	ATP1A2	ATP1A2	ATP1A2	ATP1A2		4.30974152425435	2.71642431634391	2.96400184883974	6.70493346379559	21.7967948610601	5.97794906297715	22.5274435273259	10.4888641721035	12.4809069292184	7.39218869373387	11.8227906372331	6.14583748600347	0	0	0	0.0256100663541453
ENSSSCG00000003045	ATP1A3	ATP1A3	ATP1A3	ATP1A3		0.200453094151365	0.367849126171571	0.377764941518791	0.0477219463615344	5.15680268664104	1.5262848671431	3.15502154113072	0.995975232959385	1.11965919681643	1.17159217032763	2.0384121788333	1.09747097964348	0.0448121169096148	0.114264552490593	0.0179614088354325	0
ENSSSCG00000020953	ATP1A4	ATP1A4	NA	ATP1A4		2.70611677104343	1.16013955177188	1.0461182995905	1.83729493491908	2.92396028623976	4.26087858744116	3.06656299324855	3.05017415093812	2.10759378224269	1.56212289377018	1.7326503520083	1.78339034192065	0.0224060584548074	0	0.0179614088354325	0.076830199062436
ENSSSCG00000006296	ATP1B1	ATP1B1	ATP1B1	ATP1B1		24.2047111187773	30.4465892123547	25.513662973346	14.8892472647987	805.976362173417	615.537967878254	691.244579333901	532.971246537391	859.601882779388	658.406904672455	421.339797364843	419.892396811594	2.86797548221535	4.94194189521815	1.74225665703696	9.65499501551279
ENSSSCG00000017951	ATP1B2	ATP1B2	ATP1B2	ATP1B2		4.03411851979622	3.22575387565839	5.20153265629719	4.10408738709196	2.68472717191106	1.5262848671431	1.94608805340773	3.05017415093812	1.44897072529185	4.49110331958926	3.32940655876105	2.79855099809087	0	0.199962966858538	0.0718456353417302	0.307320796249744
ENSSSCG00000000453	ATP23	ATP23	ATP23	ATP23		13.2800174875279	14.6290767869771	14.5875385109564	14.3404448816411	10.9515603448253	11.2563508951804	11.6175559551916	13.5390383230416	11.8552150251151	10.2095889128551	15.3900119501914	14.9530420976424	1.90451496865863	1.11407938678328	0.646610718075572	2.53539656906039
ENSSSCG00000007805	ATP2A1	ATP2A1	ATP2A1	ATP2A1		0.601359282454095	0.396145212800154	0.813647566348164	0.835134061326853	4.9707324866076	2.89358172729213	3.83320374156069	2.70780766460833	3.22725297905911	3.23582599423822	2.24225339671663	2.08519486132261	0.224060584548074	0.17139682873589	0.125729861848028	1.56221404760286
ENSSSCG00000011183	ATP2C1	ATP2C1	ATP2C1	ATP2C1		107.618254922514	115.815882570788	96.8240603954316	95.1098390985382	99.8399530465141	83.882072490073	72.5654954460065	88.0815596648456	90.6923949421306	81.5651310961427	74.7417798905543	94.7666190922143	12.3009260916893	10.4552065528893	5.58599814781952	37.2626465452814
ENSSSCG00000002671	ATP2C2	ATP2C2	ATP2C2	ATP2C2		0	0.0565921732571648	0.0871765249658747	0	51.9667487236249	23.9753914547062	48.0329915000181	35.8862326125678	70.2092178709595	47.4494828982691	44.3694384259381	23.3761318664061	0	0	0	0
ENSSSCG00000009561	ATP4B	ATP4B	ATP4B	ATP4B		0	0	0	0	0.558210600100318	0.286178412589332	0.0294861826273899	0	0.428104987018046	0.11158020669787	0	0.0274367744910869	17.4767255947498	4.45631754713313	6.08891759521163	8.96352322395086
ENSSSCG00000004499	ATP5A1	ATP5A1	ATP5A1	ATP5A1		729.098016702053	676.333062596377	727.02315937374	703.469211315379	1092.23207419629	929.443888887352	1011.96578777202	1000.02138234328	1162.56848897677	1095.02025348122	899.585268055448	1093.62983121473	216.778615550262	175.596051039919	91.3876481546808	265.3458974953
ENSSSCG00000000405	ATP5B	ATP5B	ATP5B	ATP5B		884.273768211978	877.376758092454	932.440111034996	898.365640255886	1495.41961621161	1290.66464077789	1340.64826551954	1370.5552932302	1522.60478305895	1356.92689365279	1156.0854672253	1390.22136346337	328.696877532025	257.209507656325	131.118284498658	362.664149641052
ENSSSCG00000013431	ATP5D	ATP5D	NA	NA		115.410868957648	128.888674593193	115.043954113299	121.500075436467	169.88209263053	172.120416371784	171.757013804546	170.031646801785	168.047672981007	174.204597707049	160.728800301006	155.731132011409	50.5032557571359	33.0795879460267	20.6735815695829	37.2114264125732
ENSSSCG00000006789	ATP5F1	ATP5F1	NA	NA		333.654175214947	259.588298730615	297.707832758462	299.431352445448	429.104462734259	416.86655433846	463.109984345786	462.817241065814	435.448634103047	406.514588052014	408.395880029251	407.984836682463	67.5094541243347	57.989260388976	32.1688832242597	95.2182267047123
ENSSSCG00000017544	ATP5G1	ATP5G1	ATP5G1	ATP5G1		100.0511506183	122.041021629076	108.389479374238	111.64549351281	211.668143266611	183.185981658571	266.614063316859	188.052573673144	238.421546616204	221.54250039862	228.268190493015	181.110148415665	31.6373545381881	30.2801064100072	16.1832293607247	27.6588716624769
ENSSSCG00000015973	ATP5G3	ATP5G3	ATP5G3	ATP5G3		239.34099441673	257.720757013128	245.69250619549	248.774506382679	445.292570137168	436.644662408523	437.722381103603	425.623790959987	453.725423933433	456.530415704334	410.638133425968	439.262759602302	52.7886737195262	44.9345352669257	25.163933778441	54.3189507371422
ENSSSCG00000016881	ATP5H	ATP5H	NA	ATP5H		0.826869013374381	1.41480433142912	1.54011860773045	0.978299900411456	1.089839743053	1.27190405595259	2.29992224493641	1.27609326722921	1.31724611390168	1.47843773874677	1.7326503520083	1.70108001844739	0.537745402915378	0.228529104981186	0.197575497189758	0.179270464479017
ENSSSCG00000023903	ATP5I	ATP5I	ATP5I	ATP5I		93.4863117848429	101.724431429754	94.2668823297659	85.9949473434851	122.726587650627	135.20340114776	158.281828343829	124.279034537713	137.915668125506	127.56407130734	158.112838004836	126.126852335527	19.0227436281315	15.7970743818245	10.5433469863989	16.3392223339447
ENSSSCG00000023777	ATP5L	ATP5L	NA	NA		250.24063141121	205.20322023048	226.920494486172	219.56867520942	238.887555385789	310.63076806502	278.673912011462	296.178134901297	260.320763259819	257.303956645288	289.726317684839	289.293350234021	40.9358687969331	38.9356462611696	20.1347393045199	49.8627991915209
ENSSSCG00000012042	ATP5O	ATP5O	ATP5O	AP000311.1		230.29554854315	252.910422286269	218.144724306274	221.405970144339	284.182358365357	288.245256680255	275.106083913548	299.508427086505	321.638569861942	333.37376256156	300.971558204736	305.481047183762	60.6756062956185	63.3596943560338	31.5222725061841	58.339731154743
ENSSSCG00000005017	ATP5S	ATP5S	NA	NA		16.3118705365673	16.128769378292	16.243892485308	14.9131082379795	20.5474663751212	24.8339266924742	17.544278663297	23.5610391046955	16.4326452709234	17.4623023482166	15.4919325591331	20.7970750642439	2.26301190393555	1.82823283984949	0.826224806429897	5.22445353624565
ENSSSCG00000018081	ATP6	MT-ATP6	ATP6	MT-ATP6		6560.77965830064	9213.3755827862	8839.03127818163	7716.11378525014	9124.21807321118	12558.2718868535	14926.200507811	11224.2985089659	10827.2690889791	11483.8906634481	13965.2637577959	9687.45864763645	986.157850771438	839.730196253368	851.101357666971	750.170063645625
ENSSSCG00000014132	ATP6AP1L	ATP6AP1L	ATP6AP1L	ATP6AP1L		3.2824194167286	2.26368693028659	2.29564849076804	3.45984111121125	2.55181988617288	3.33874814687554	2.0345466012899	2.30319272621858	2.86501029773615	2.87319032247014	1.93649156989163	3.07291874300174	0.51533934446057	0.0285661381226483	0.215536906025191	0.512201327082906
ENSSSCG00000012247	ATP6AP2	ATP6AP2	ATP6AP2	ATP6AP2		113.857357477975	110.411330024729	96.1266481957046	102.220409106407	161.535515086173	126.936024784068	115.644808264623	137.973693990905	161.230924341565	137.299444341729	122.23678365737	135.619976309443	20.1654526093267	19.7392014427499	7.75932861690686	45.1249369160041
ENSSSCG00000009766	ATP6V0A2	ATP6V0A2	ATP6V0A2	ATP6V0A2		49.4868576186182	45.2171464324747	44.547204257562	49.7739900550804	30.6218386340746	24.6113434826825	20.7287863870551	40.1813758047052	35.3680581582601	33.6135372677332	26.9070407605995	48.1789760063487	3.42812694358553	2.54238629291569	0.933993259442492	15.5709203433204
ENSSSCG00000008056	ATP6V0C	ATP6V0C	ATP6V0C	ATP6V0C		189.152550968582	211.428359288768	216.662723381854	206.922359423613	179.929883432336	214.220440623814	206.698140218003	160.103018698221	163.997141180759	196.381163788251	215.086458403227	154.469040384819	102.888620424476	76.7000808593106	39.4432538026099	96.0633588943991
ENSSSCG00000002776	ATP6V0D1	ATP6V0D1	ATP6V0D1	ATP6V0D1		107.818708016665	115.759290397531	126.987138033624	106.085886761691	111.509212734326	94.4388761544795	109.364251364989	80.1448820272005	94.0184413797323	108.372275755306	106.94869231612	93.6691481125708	59.8913942497002	45.6486887199919	29.9955527551723	51.6042837036028
ENSSSCG00000016990	ATP6V0E1	ATP6V0E1	ATP6V0E1	ATP6V0E1		142.847886219617	135.821215817196	137.361144504563	123.838450808182	114.752150506337	110.814640874869	103.938793761549	112.514077098381	120.132845587833	133.952038140793	150.434818797897	129.419265274457	59.443273080604	50.6191967533327	28.9358296338818	61.9251404443234
ENSSSCG00000011916	ATP6V1A	ATP6V1A	ATP6V1A	ATP6V1A		163.845347831972	148.158309587257	155.726332430708	147.627841069407	164.37973100097	136.570698007909	113.787178759098	199.786406886447	164.65576423771	148.959575941656	133.482024177267	191.755616918207	15.5722106260911	17.8824024647778	7.22048635184388	56.4958063772446
ENSSSCG00000006054	ATP6V1C1	ATP6V1C1	ATP6V1C1	ATP6V1C1		70.0332997691332	68.0520883417407	64.3943931081262	64.6155153735177	59.4095567249625	68.1422597976598	50.893151214875	56.2726006622053	50.8786311494523	55.4274676771668	57.5851440520407	63.9551213387236	12.4801745593277	11.455021387182	4.95734883857938	21.6661161356069
ENSSSCG00000008634	ATP6V1C2	ATP6V1C2	ATP6V1C2	ATP6V1C2		2.78128668135019	0.452737386057318	1.19141250786695	8.32747964008776	0.877188085871929	0.317976013988146	1.38585058348732	2.08532314400871	1.08672804396888	0.251055465070207	1.18907377098609	4.30757359510065	1.03067868892114	0.0285661381226483	0.215536906025191	1.30611338406141
ENSSSCG00000002288	ATP6V1D	ATP6V1D	NA	NA		66.8009936259424	56.1111397844789	55.3280345116752	57.5288063388298	69.4307660696206	75.0741369026014	55.434023339493	75.1338816363736	60.9884950736477	64.214408954624	57.1434880799601	65.1897761908226	18.843495160493	15.2543177574942	8.67536046751392	26.5064186765404
ENSSSCG00000000767	ATP6V1E1	ATP6V1E1	ATP6V1E1	ATP6V1E1		143.499358775608	152.855459967602	142.272088744308	137.940285958015	149.281463341114	149.862095392613	151.912812896313	164.118043856089	142.130855689991	150.019587905286	152.337336831475	155.401890717516	80.0568468590269	67.1304245882234	47.5797720050608	107.56227868741
ENSSSCG00000016577	ATP6V1F	ATP6V1F	ATP6V1F	ATP6V1F		53.2453531339563	58.9407484473371	53.613562854013	52.1839483463379	35.3267565492059	43.5945115177749	41.7229484177567	40.3058727088251	37.1792715648749	42.4562686485394	52.7609018954685	39.3443346202187	24.5346340080141	19.167878680297	11.83656842255	20.6673235477953
ENSSSCG00000001401	ATP6V1G2	ATP6V1G2	ATP6V1G2-DDX39B	ATP6V1G2-DDX39B		3.23230614319076	2.20709475702943	2.64435459063153	3.72231181619969	2.28600531469654	3.94290257345302	2.00506041866251	3.42366486329789	2.63449222780336	2.23160413395739	2.37814754197218	3.10035551749282	0.784212045918259	0.257095243103834	0.359228176708651	0.81952212333265
ENSSSCG00000006263	ATP6V1H	ATP6V1H	ATP6V1H	ATP6V1H		43.8992276191489	49.0088220407047	41.060143258927	41.4226494418119	38.6228572355125	40.0013825597088	31.4027844981702	37.224574331857	37.3768584819601	40.5594051346756	32.8863831518439	34.4331519863141	16.8045438411056	12.9404605695597	5.20880856227544	19.9758517562334
ENSSSCG00000012437	ATP7A	ATP7A	ATP7A	ATP7A		15.1091519716591	8.88497120137487	9.73471195452268	12.3838450808182	8.77188085871929	6.48671068535819	3.47936955003201	18.6122871659285	10.5050377583659	7.67113921047854	4.48450679343326	14.2945595098563	1.05308474737595	0.514190486207669	0.161652679518893	6.68422731843193
ENSSSCG00000018080	ATP8	MT-ATP8	ATP8	MT-ATP8		734.835986522135	960.284291914201	1003.51803772384	895.788655152363	1063.52410047684	1234.70086231597	1699.90791465165	1115.02539752406	1260.6703933096	1248.41514263912	1611.67058919455	1068.03132061454	78.6228591179192	75.4146046437914	69.4028837401113	85.2815209593039
ENSSSCG00000004921	ATP8B1	ATP8B1	ATP8B1	ATP8B1		15.0590386981213	14.6007807003485	15.8370687021339	14.1018351498334	131.392142680756	40.7327273918816	63.9260439361813	110.957865796882	180.989616050091	117.382377446159	61.2882595102545	131.367276263324	0	0.0285661381226483	0.0179614088354325	0.153660398124872
ENSSSCG00000007478	ATP9A	ATP9A	ATP9A	ATP9A		20.4462156034392	27.645276636125	18.1036583512467	12.7417596785297	186.123362947735	70.9722463221543	109.718085556518	96.4228522408805	164.721626543405	96.5168787936573	61.729915482335	85.8222306081199	2.17338767011632	2.88517995038747	1.00583889478422	2.74027709989355
ENSSSCG00000028712	ATPAF2	ATPAF2	ATPAF2	ATPAF2		7.64227421452079	7.92290425600307	10.7517714124579	8.75697715734157	7.84152985855209	7.85400754550722	12.708544712405	8.40354102809481	8.16692590619041	9.87484829276147	9.81835199471372	8.67002073918347	2.91278759912496	2.34242332605716	1.4907969333409	2.58661670176868
ENSSSCG00000027072	ATPIF1	ATPIF1	ATPIF1	ATPIF1		66.1244644331815	69.2688200667697	60.5005083263171	63.8281032585523	91.0946536449424	86.0125117837936	106.946384389543	105.106511303245	112.13057544588	107.116998429955	111.738960936379	96.1384578167686	777.73669502482	664.648335699657	643.467471529371	681.739966347348
ENSSSCG00000011679	ATR	ATR	ATR	ATR		76.6231952393593	57.4693519426509	72.356515721676	80.0774259946548	50.6642573233908	87.4116062453415	49.4483282661329	82.4480747534191	48.3758635330392	40.8941457547692	48.0725538841519	72.1587169115586	4.34677534023264	3.65646567969898	1.56264256868263	22.3575879271689
ENSSSCG00000022058	ATRAID	ATRAID	NA	ATRAID		54.3979584253267	67.6276470423119	51.2888555215896	55.9778430820799	46.0656652368501	45.1843915877156	42.6370200792058	41.7375871062042	49.9894900225687	66.7528586570005	55.5807054095213	43.871402411248	24.2209491896468	19.6820691665047	8.47778497032416	23.9966321738342
ENSSSCG00000011359	ATRIP	ATRIP	ATRIP	ATRIP		22.5509730920286	20.4863667190937	20.1958949504277	22.453175763102	13.955265002508	26.5191995666114	14.4777156700484	16.9315789603095	12.8760807633889	15.0912229558869	18.7873655815802	16.736432439563	6.56497512725857	7.17010066878471	3.68208881126367	5.7622649296827
ENSSSCG00000007153	ATRN	ATRN	ATRN	ATRN		50.4390098158372	42.9251634155595	56.2869762862998	46.33800991705	31.4724452627989	29.8261501120881	30.8130608456224	33.1784249479595	49.0015554371424	63.2938722493666	46.8834801131659	68.3450052572975	4.72767833396436	2.19959263544392	1.16749157430312	13.573335167697
ENSSSCG00000010654	ATRNL1	ATRNL1	ATRNL1	ATRNL1		2.05464421505149	1.30161998491479	1.01705945793521	1.14532671267683	1.22274702879117	0.508761622381034	0.383320374156069	2.05419891797873	1.35017726674922	0.86474660190849	0.713444262591654	1.81082711641174	0	0	0	0.0256100663541453
ENSSSCG00000001065	ATXN1	ATXN1	ATXN1	ATXN1		3.73343887856917	3.11256952914406	3.74859057353261	4.60516782388807	2.55181988617288	0.953928041964439	2.29992224493641	3.67265867153773	2.56862992210827	2.3989744440042	2.44609461459996	4.1978264971363	0.6049635782798	0.457058209962372	0.359228176708651	2.04880530833163
ENSSSCG00000009834	ATXN2	ATXN2	ATXN2	ATXN2		81.434069498992	65.7318092381969	78.8366374108061	75.1859264925975	63.5296825828458	52.7204231192347	60.653077664541	51.5105940796182	66.8173091276627	56.3758994340987	58.0268000241212	67.4395916990917	11.8976170395027	8.284180055568	3.7000502200991	27.6076515297687
ENSSSCG00000021845	ATXN2L	ATXN2L	ATXN2L	ATXN2L		332.476513286808	260.041036116672	371.284819829661	357.556683113797	271.34351456305	334.606159519727	301.319300269297	244.636416595649	259.135241757308	252.227057240534	278.073394729176	274.971353949673	58.0316913979512	34.679291680895	24.6789757398843	85.2815209593039
ENSSSCG00000002446	ATXN3L	ATXN3L	ATXN3	ATXN3		56.1519229991511	51.7535424436772	44.1113216327326	45.5983197484462	45.7201062939308	48.3959493289959	39.8063465469764	48.9272833191298	48.3100012273441	39.3320228609991	41.5836084481993	46.8071372817943	6.69941147798741	5.25616941456728	2.62236568997315	16.569712931132
ENSSSCG00000011493	ATXN7	ATXN7	ATXN7	ATXN7		81.5844093196056	57.6674245490509	73.3154574963007	83.3463793204199	57.3096216102994	65.9482253011416	57.851890314939	76.7212171639026	63.8864365242314	48.8721305336669	55.1390494374407	70.6496943145489	2.59910278075766	1.51400532050036	0.898070441771627	17.0563041918608
ENSSSCG00000015432	ATXN7L1	ATXN7L1	ATXN7L1	ATXN7L1		17.5647023750134	13.5821215817196	16.243892485308	20.1386613645675	10.9781418019729	10.9701724825911	11.9124177814655	14.9085042683608	13.2383234447119	10.7674899463444	11.8907377098609	12.1270543250604	6.6545993610778	3.62789954157633	2.96363245784637	10.2952466743664
ENSSSCG00000006828	ATXN7L2	ATXN7L2	ATXN7L2	ATXN7L2		135.982367744932	101.639543169868	146.311267734393	148.057338586661	64.4068706687177	99.7490755880815	88.4585478821697	60.9723587927324	63.2607446201281	72.8339799220344	102.124450159548	72.5702685289249	37.0372146257966	21.5674342825994	15.6084642779909	31.7052621464319
ENSSSCG00000017362	ATXN7L3	ATXN7L3	ATXN7L3	ATXN7L3		148.33528967201	118.645491233646	139.249969212157	146.935872847165	97.8995066747368	127.762762420437	101.285037325084	108.312306584333	88.8811815355158	101.370617785015	105.080147818857	105.905949535596	40.487747627837	23.8812914705339	15.9138082281932	65.6642101320286
ENSSSCG00000023711	ATXN7L3B	ATXN7L3B	NA	NA		14.7082457833564	10.6676246589756	16.9122458433797	17.5855372342254	10.3136053732821	7.98119795110248	5.51391615132191	15.7488583711703	9.18779164446421	9.51221262099339	5.97934239124434	14.5963640292582	0.873836279737489	0.285661381226483	0.341266767873218	5.17323340353736
ENSSSCG00000003552	AUNIP	AUNIP	AUNIP	AUNIP		4.43502470809895	3.19745778902981	5.1724738146419	4.98694339478035	3.90747420070223	7.75861474131077	4.45241357673587	5.63348491142652	2.60156107495582	2.84529527079568	3.66914192189994	4.47219424204717	0.0672181753644222	0.0285661381226483	0	0.614641592499488
ENSSSCG00000008268	AUP1	AUP1	AUP1	AUP1		133.276250973889	136.273953203253	144.916443334939	137.77325914575	145.347407683264	143.884146329636	163.677799764641	117.120462550818	140.550160353309	141.734757557969	161.102509200458	121.682094867971	57.6731944626743	44.1632495376142	25.4333549109725	45.7395785085035
ENSSSCG00000028924	AURKB	AURKB	AURKB	AURKB		77.1744412482755	60.1857762589948	70.8745147972562	75.1620655194168	69.8826508411303	141.022362203743	101.66835769924	101.745094892007	59.8359047239838	59.3048798599177	80.7550958181125	78.4966118189997	5.19820556151532	4.79911120460491	1.99371638073301	4.09761061666325
ENSSSCG00000029571	AVIL	AVIL	AVIL	AVIL		7.41676448360051	10.3846637926897	5.60835643947128	3.34053624530741	11.190793459154	15.6762174896156	8.60996532719785	9.05714977472441	8.26571936473303	8.03377488224662	8.32351639690263	4.33501036959174	62.7817757903704	38.7928155705563	20.4400832547222	129.714986083746
ENSSSCG00000023445	AVL9	AVL9	AVL9	AVL9		8.8700494161979	6.56469209783112	5.81176833105832	10.0216087359222	7.92127422999499	7.24985311892974	6.28055689963405	16.3090944397099	12.2174577064381	7.61534910712961	6.35305129069711	16.0505130772859	1.56842409183652	0.799851867434151	0.466996629721246	3.5597992232262
ENSSSCG00000010526	AVPI1	AVPI1	NA	NA		8.09329367636136	17.2606128434353	11.4201247705296	7.99342601555702	16.4539219743856	10.8747796783946	26.7144814604152	13.9436532614314	21.3393870452072	21.6186650477123	21.7770367772024	17.2028576059115	0.560151461370185	0.685587314943558	0.682533535746437	0.76830199062436
ENSSSCG00000023204	AXIN1	AXIN1	AXIN1	AXIN1		80.9329367636136	74.0791547936287	96.1847658790151	94.3224269835728	54.5185686097978	64.5491308395937	67.4938720340955	50.9503580110785	52.4922576389819	59.4164600666156	68.3887285998571	51.2793315238415	32.9369059285669	18.9107834371931	13.7225163502705	32.6272245351811
ENSSSCG00000007642	AZGP1	AZGP1	AZGP1	AZGP1		1.42822829582848	1.98072606400077	0.174353049931749	0.644246275880715	1.11642120020064	0.953928041964439	1.1794473050956	1.74295665767892	1.31724611390168	1.95265361721272	0.543576581022213	1.6736432439563	0.0224060584548074	0	0	0.0256100663541453
ENSSSCG00000028258	AZI2	AZI2	AZI2	AZI2		63.0174414738354	53.1117546018492	59.2509781351395	58.9843257028566	72.1686561558269	53.7697439653956	59.591575089955	52.4131966344876	71.4606016791661	70.4629005297047	60.9485241471156	65.958005876573	6.47535089343934	4.39918527088783	2.53255864579599	19.2587698983173
ENSSSCG00000023873	AZIN1	AZIN1	AZIN1	AZIN1		177.300761776882	151.638728242573	164.385867243984	178.456218418958	259.355277389467	227.957004428102	186.618049848751	246.783988191718	250.112105877081	191.499529745219	179.957821854666	232.828468331364	13.1523563129719	9.68392082357776	4.66996629721246	44.7920060534002
ENSSSCG00000003619	AZIN2	AZIN2	AZIN2	AZIN2		1.20271856490819	1.78265345760069	1.45294208276458	1.3123535249422	1.11642120020064	0.540559223779849	0.265375643646509	0.529111842509673	0.263449222780336	0.697376291861686	0.985232553102761	0.877976783714782	1.32195744883364	0.399925933717076	0.215536906025191	0.38415099531218
ENSSSCG00000004682	B2M	B2M	NA	NA		1077.08458814882	1464.01122607622	1268.85432087831	1200.08764612669	1242.17807396609	1025.05927629359	1493.06234352051	1222.06161084117	1315.13852011944	1459.55278876316	1342.90594341538	1103.58938035499	640.925302099766	487.681110029851	293.758841503499	638.049193147177
ENSSSCG00000021774	B3GALNT1	B3GALNT1	B3GALNT1	B3GALNT1		28.7650190107209	24.7873718866382	27.2862523143188	33.214474667628	8.74529940157166	9.34849481125151	9.02277188398131	14.2860197477612	7.08019786222152	9.54010767266786	12.468287827197	15.8035821068661	2.46466643002881	1.6568360111136	0.933993259442492	6.91471791561924
ENSSSCG00000010800	B3GALT2	B3GALT2	B3GALT2	B3GALT2		0.77675573983654	1.07525129188613	1.10423598290108	0.644246275880715	40.9088625502091	0.349773615386961	0.206403278391729	0.995975232959385	12.3491823178282	1.03211691195529	0.679470726277766	1.53645937150087	0.0224060584548074	0	0.0179614088354325	0.0512201327082906
ENSSSCG00000001503	B3GALT4	B3GALT4	B3GALT4	B3GALT4		5.16166717439765	7.58335121646008	6.50918053078531	5.8936603756495	17.437435888848	11.6061245105673	20.1095765518799	11.5782120831529	14.7860876285463	16.1233398678422	12.6381555087664	9.49312397391608	1.36676956574325	2.05676194483067	1.20341439197398	1.20367311864483
ENSSSCG00000012070	B3GALT5	B3GALT5	NA	NA		0.250566367689206	0.11318434651433	0.348706099863499	0.69196822224225	9.59590603029595	1.43089206294666	4.12806556783459	6.90957817865574	14.4238449472234	5.52322023154455	1.7326503520083	8.23103234732608	0.0224060584548074	0	0.0179614088354325	0.0256100663541453
ENSSSCG00000022151	B3GALT6	B3GALT6	B3GALT6	B3GALT6		1.40317165905956	1.98072606400077	3.39988447366912	3.17350943304204	1.35565431452934	0.953928041964439	1.29739203560516	1.49396284943908	1.05379689112134	1.45054268707231	1.86854449726386	1.28952840108109	1.27714533192402	0.399925933717076	0.179614088354325	0.563421459791197
ENSSSCG00000020809	B3GAT3	B3GAT3	B3GAT3	B3GAT3		55.2999973490078	55.5452180519072	56.4903881778868	57.8867209365413	48.1921818086608	53.5789583570027	54.4314931301617	41.4263448459044	40.1760064740012	47.3379026915712	59.1139531861656	36.0244849067971	29.5087789849814	19.082180265929	12.123950963917	21.2563550739406
ENSSSCG00000009335	B3GLCT	B3GLCT	B3GLCT	B3GLCT		23.9040314775503	25.6362544854957	20.42836568367	24.2188877784787	10.6325828590537	12.5600525525318	8.31510350092395	10.3332430419536	7.80468322486745	9.54010767266786	10.3959021120498	12.1544910995515	4.75008439241917	1.74253442548154	1.92187074539128	8.42571183051381
ENSSSCG00000013886	B3GNT3	B3GNT3	B3GNT3	B3GNT3		40.3411851979622	51.0744363645912	39.2294362346436	38.7979423919275	18.5538570890487	23.3712370281288	16.0109971666727	20.5108649537573	17.1241994807218	23.2086829931569	20.5879630062163	20.3306498978954	29.9569001540775	24.7382756142134	14.0458217093082	23.8173617093551
ENSSSCG00000024393	B3GNT5	B3GNT5	B3GNT5	B3GNT5		19.243497038531	19.580891946979	11.5944778204613	22.2622879776558	33.8116134917907	22.2901185805691	21.3479962222303	35.3882449960882	44.358262885639	45.1620886609628	24.9705491907079	63.8453742407593	0.806618104373067	1.05694711053799	0.413112403214948	4.30249114749641
ENSSSCG00000027229	B3GNTL1	B3GNTL1	B3GNTL1	B3GNTL1		16.111417442416	18.024607182407	20.1087184254618	21.9282343531251	10.4730941161679	13.8319566084844	13.8879920175006	11.9828270215426	9.22072279731175	12.6922485118827	14.4047793970886	11.2490775413456	9.16407790801623	4.94194189521815	3.23305359037786	7.93912056978505
ENSSSCG00000000433	B4GALNT1	B4GALNT1	B4GALNT1	B4GALNT1		8.24363349697489	7.83801599611732	9.15353512141685	9.87844289683763	4.25303314362147	1.93965368532769	3.18450772375811	4.17064628801743	3.12845952051649	4.04478249279778	8.52735761478596	5.679412319655	5.10858132769609	4.45631754713313	2.9277096401755	4.66103207645445
ENSSSCG00000030269	B4GALNT2	B4GALNT2	LOC110255214	B4GALNT2		51.9173513852035	55.0924806658499	55.5605052449175	71.654502461844	60.7652110394918	50.9397574409011	12.4431690687585	32.7738100095698	57.5307240246558	52.219536734603	21.9808779950857	34.07647391793	15.4377742753623	9.28399488986068	5.9631877333636	31.7052621464319
ENSSSCG00000010998	B4GALT1	B4GALT1	NA	NA		152.895597563954	150.450292604173	166.3909273182	156.504123092652	60.5791408394584	73.0072928116784	68.2310265997802	81.5143479725197	54.6327825740721	78.5803605669747	88.0254325892846	98.3608365505467	38.8969174775457	27.3377941833744	17.5123736145467	69.249619421609
ENSSSCG00000026793	B4GALT2	B4GALT2	B4GALT2	B4GALT2		11.4258263666278	11.9975407305189	8.89200554651922	9.49666732594536	8.66555503012875	10.8429820769958	7.40103183947486	8.34129257603485	7.08019786222152	9.26115715592318	8.66325176004152	7.90179105343304	2.50947854693843	1.82823283984949	1.20341439197398	2.30490597187308
ENSSSCG00000006360	B4GALT3	B4GALT3	B4GALT3	B4GALT3		84.2654694538801	93.2073093545504	79.5921672938436	82.7737159640815	80.2494191287077	130.401963336539	74.0692907600034	96.9830883094201	67.6735191016987	68.7334073258877	63.6664070522267	62.5558458396782	30.7859243169054	23.1671380174677	14.1535901623208	41.1297665647574
ENSSSCG00000007465	B4GALT5	B4GALT5	B4GALT5	B4GALT5		48.7351585155506	29.3147457472114	43.2976740663845	30.8760992959128	87.0011092442068	29.158400482713	47.7381296737442	43.8229102502129	107.092109060206	69.4028885660749	47.9706332752103	76.6034743791147	6.76662965335184	3.71359795594427	1.70633383936609	19.4636504291504
ENSSSCG00000025005	B4GALT6	B4GALT6	B4GALT6	B4GALT6		53.997052237024	48.4146042215045	41.0892021005823	80.6500893509932	23.7106597756897	74.628970483018	24.8568519548897	66.419098347979	24.5995711771139	35.2314502648524	27.076908442169	69.6894072073608	1.05308474737595	0.828418005556799	0.556803673898409	9.09157355572159
ENSSSCG00000014035	B4GALT7	B4GALT7	B4GALT7	B4GALT7		52.092747842586	49.7445202930479	46.84285274833	50.0603217332496	35.0609419777295	45.9157364198883	37.358993388903	33.8942821466491	34.2813301142912	40.0851892562097	45.8982475600631	38.0822429936287	13.3316047806104	8.59840757491713	6.71756690445177	16.4160525330072
ENSSSCG00000012940	B4GAT1	B4GAT1	B4GAT1	B4GAT1		14.4827360524361	18.2792719620642	12.1465958119119	13.6484766593989	11.1376305448587	8.39456676928707	11.0868046678986	8.99490132266445	8.49623743466583	9.23326210424872	10.7696110115026	8.97182525858543	1.32195744883364	0.971248696170041	0.431073812050381	2.43295630364381
ENSSSCG00000003013	B9D2	B9D2	B9D2	B9D2		10.749297173867	14.3178198340627	10.8098890957685	11.1669354485991	8.31999608720951	11.0655652867875	9.81889881492083	9.33726780899424	7.87054553056253	10.1816938611806	11.0074257656998	9.93211236577347	8.31264768673355	6.05602128200143	2.64032709880858	5.68543473062026
ENSSSCG00000015079	BACE1	BACE1	BACE1	BACE1		19.4940634062203	25.8343270918957	19.3531885424242	12.9087864907951	22.8334716898178	11.8605053217579	16.7481517323575	15.2819949807206	20.7466262939514	22.0091957711548	19.0931274084052	15.5840879109374	0.0448121169096148	0.0571322762452965	0.197575497189758	0.230490597187308
ENSSSCG00000012074	BACE2	BACE2	BACE2	BACE2		13.881376769982	16.6946911108636	12.9311845366048	12.1452353490105	20.4677220036783	14.1817302238713	15.9225386187905	17.2739454466393	15.7081599082775	20.4470728773846	22.9661105481885	22.2237873377804	0.246466643002881	0.142830690613241	0.14369127068346	0.179270464479017
ENSSSCG00000012029	BACH1	BACH1	BACH1	BACH1		8.79487950589114	6.79106079085978	5.31776802291836	9.11489175505308	16.5336663458285	4.67424740562575	6.07415362124232	16.7759578301596	16.5973010351612	5.66269548991689	4.04285082135271	10.7003420515239	0.829024162827874	0.771285729311503	0.251459723696056	5.71104479697441
ENSSSCG00000004332	BACH2	BACH2	BACH2	BACH2		12.3779785638468	6.28173123154529	7.67153419699698	14.4358887743642	4.49226625795018	8.20378116089418	5.98569507336015	29.194524016122	10.4721066055183	5.38374497317221	5.02808337445547	15.8584556558482	0.963460513556718	0.971248696170041	0.377189585544083	6.50495685395291
ENSSSCG00000013033	BAD	BAD	BAD	BAD		24.7309004909247	17.7982384893783	22.2009550246428	21.5703197554136	22.1423538039793	40.2557633708993	34.0565409346353	29.9103812148115	18.7378259702514	19.8891718438953	25.3782316264746	17.6144092232778	10.5084414153047	6.79874087319029	4.14908544098492	8.06717090155578
ENSSSCG00000010996	BAG1	BAG1	BAG1	BAG1		108.369954025582	96.6028397499803	101.008533593794	103.532762631349	146.915713654974	101.720526874808	156.925463942969	118.116437783777	112.459886974356	130.241996268088	128.080231903359	117.319647723888	34.3932997281294	21.6531326969674	15.9317696370287	43.1529618067349
ENSSSCG00000001494	BAG2	BAG2	NA	NA		6.91563174822209	4.15952473440161	6.30576863919827	5.15397020704572	6.1403166011035	11.5107317063709	12.4431690687585	8.7459075144246	4.57743024580833	4.71426373298499	10.4638491846776	5.89890651558369	0.425715110641341	0.48562434808502	0.269421132531488	0.230490597187308
ENSSSCG00000010686	BAG3	BAG3	BAG3	BAG3		52.1679177528928	64.0057479538534	60.4714494846618	50.0603217332496	42.3974241504766	38.4750976925657	48.7996322483303	39.9323819964654	40.9004918366471	46.9194769164542	74.8776740358098	48.3161598788041	3.96587234650091	2.37098946417981	2.13740765141647	6.50495685395291
ENSSSCG00000024576	BAG5	BAG5	NA	NA		10.5237874429467	9.960222493261	9.90906500445443	10.2363574945491	13.1312398309313	10.2388276504183	9.31763371025521	12.0450754736026	14.0286711130529	10.8511751013678	8.49338407847207	11.7155027076941	1.61323620874613	0.828418005556799	0.646610718075572	4.09761061666325
ENSSSCG00000001410	BAG6	BAG6	BAG6	BAG6		301.882359791956	281.461173694509	327.929028079966	341.569831082683	246.915155444374	326.46597356163	269.828057223245	273.115083413081	228.245820386313	259.926091502687	261.358414862743	271.486883589305	95.5842453682084	59.9031916431934	41.7423141335452	105.129322383767
ENSSSCG00000023045	BAHCC1	BAHCC1	BAHCC1	BAHCC1		10.097824617875	12.1107250770333	10.2577711043179	7.68323336420705	12.8920067166026	6.26412747556649	9.43557844076477	7.06519930880564	11.2295231210118	15.9001794544464	11.6868964919776	9.54799752289825	0.156842409183652	0.142830690613241	0.0179614088354325	0.153660398124872
ENSSSCG00000004772	BAHD1	BAHD1	BAHD1	BAHD1		83.037694252203	69.6083731063127	87.4671133824277	94.8473683935497	75.8368972422004	63.9767740144151	61.2133151344614	57.4553212513445	61.2190131435805	67.4502349488622	67.2336283651849	69.4699130114321	10.8893444090364	7.02726997817147	4.56219784419987	26.4039784111238
ENSSSCG00000017142	BAIAP2	BAIAP2	BAIAP2	BAIAP2		10.6240139900223	12.9879037625193	11.3910659288743	7.77867725693012	4.59859208654072	4.26087858744116	3.95114847207025	4.07727360992748	3.65535796607716	5.27216476647434	5.53768641916379	3.92345875222543	1.61323620874613	0.714153453066206	0.395150994379516	2.40734623728966
ENSSSCG00000007602	BAIAP2L1	BAIAP2L1	BAIAP2L1	BAIAP2L1		4.38491143456111	6.1119547117738	7.52623998872052	5.22555312658802	83.9708231293765	50.0176270003354	93.2647956504342	75.5696208007934	99.1557012239489	107.08910337828	86.5645705277874	91.4193326043017	0.672181753644222	0.65702117682091	0.790301988759032	2.10002544103992
ENSSSCG00000000111	BAIAP2L2	BAIAP2L2	BAIAP2L2	BAIAP2L2		1.10249201783251	2.06561432388652	0.988000616279914	1.86115590809984	262.093167475673	196.509176644675	391.517532926483	136.448606915436	317.061139616134	227.735201870352	196.401013430588	113.396188971662	0.470527227550955	0.342793657471779	0.107768453012595	0.563421459791197
ENSSSCG00000008029	BAIAP3	BAIAP3	BAIAP3	BAIAP3		5.41223354208686	3.67849126171571	6.24765095588769	6.65721151743406	3.29610068630664	6.67749629375108	7.5779489352392	6.75395704850583	3.98466949455258	5.66269548991689	6.65881311752211	3.81371165426108	2.50947854693843	1.19977780115123	0.682533535746437	1.48538384854043
ENSSSCG00000001516	BAK1	BAK1	BAK1	BAK1		95.64118254697	98.4986775540953	96.0104128290834	105.059864914918	99.334905360709	125.82310873511	120.126708023986	131.313109620489	98.7275962369308	119.390821166721	114.151082014665	119.624336781139	51.1306253938705	32.9938895316587	20.2065849398616	41.6675779581944
ENSSSCG00000011014	BAMBI	BAMBI	BAMBI	BAMBI		17.9154952897783	20.4580706324651	20.4574245253253	7.51620655194168	10.9515603448253	5.62817544759019	9.37660607550999	5.41561532921666	7.80468322486745	8.50799076071256	12.9099437992776	9.84980204230021	0.403309052186533	0.199962966858538	0.287382541366921	0.537811393437052
ENSSSCG00000011438	BAP1	BAP1	BAP1	BAP1		118.993968015604	108.600380480499	124.023136184784	127.584623597562	96.9957371317172	104.518715797904	94.2968120423929	102.554324768787	92.3389525845077	98.9158532376615	89.4862946507818	101.351444970075	40.9806809138427	24.3954819567416	17.5303350233822	42.1029490862149
ENSSSCG00000016170	BARD1	BARD1	BARD1	BARD1		10.1479378914129	5.6309212390879	8.33988755506868	8.47064547917237	11.1376305448587	13.6411710000915	8.55099296194307	21.6935855428966	10.570900064061	6.44375693680198	6.08126300018601	11.3039510903278	0.313684818367304	0.257095243103834	0.215536906025191	1.20367311864483
ENSSSCG00000030582	BATF	BATF	BATF	BATF		29.992794212398	32.9649409222985	41.757555458654	38.4638887673968	4.49226625795018	9.63467322384084	11.3226941289177	10.6444853022534	7.27778477930678	12.0227672716955	26.5333318611468	19.8642247315469	19.5156769141372	9.99814834292689	14.656509609713	11.8318506556151
ENSSSCG00000023178	BATF2	BATF2	BATF2	BATF2		9.12061578388711	13.6387137549767	16.8831870017244	16.8219860924409	14.2476610311319	23.3076418253311	52.1020847025979	33.3340460781094	18.6061013588612	21.0886590658974	35.6042660569549	42.6641843336402	3.04722394985381	2.74234925977423	0.951954668277925	1.66465431301945
ENSSSCG00000003144	BAX	BAX	BAX	BAX		51.9925212955103	47.7354981424185	49.6906192305486	50.2989314650573	71.7699342986124	68.7464142242373	67.9066785908789	58.7936629706337	66.4550664463397	67.9244508273282	63.0888569348906	50.2367340931802	17.2974771271113	12.1120425640029	7.00494944581869	13.1123539733224
ENSSSCG00000001958	BAZ1A	BAZ1A	BAZ1A	BAZ1A		202.056718904576	127.219205482106	197.018946422877	206.898498450433	165.868292601237	150.052881001006	161.99708735488	226.11750210781	164.293521556387	135.542056086237	161.612112245167	208.793853877172	8.62633250510085	11.2264922822008	4.54423643536443	52.2445353624565
ENSSSCG00000027342	BAZ1B	BAZ1B	BAZ1B	BAZ1B		258.83505782295	230.726290369461	276.901702133273	271.728762582577	185.61831526193	223.346352225274	184.288641421187	229.167676258749	182.965485220943	170.801401402764	180.093715999922	220.317299163428	31.0772030768179	20.9389792439012	11.2079191133099	85.4864014901371
ENSSSCG00000000403	BAZ2A	BAZ2A	BAZ2A	BAZ2A		296.144389971873	224.586039571059	259.64075019003	288.813219380007	199.068532578633	181.659696791428	179.069587096139	201.031375927646	230.649794544184	206.702332907804	199.934261207233	234.831352869213	36.5890934567005	23.8241591942886	13.6327093060933	99.3414473877297
ENSSSCG00000015882	BAZ2B	BAZ2B	BAZ2B	BAZ2B		13.1547343036833	10.4978481392041	12.0013016036354	12.4315670271797	18.2082981461294	6.55030588815582	12.1483072424846	18.7367840700484	19.4623113328973	12.4690880984869	10.0901402852248	18.2454550365728	0.156842409183652	0.48562434808502	0.0718456353417302	3.45735895780962
ENSSSCG00000000523	BBS10	BBS10	BBS10	BBS10		7.71744412482755	7.21550209028851	9.24071164638272	11.6680158853952	5.31629142952684	9.66647082523965	5.95620889073276	6.34934211011608	5.17019099706409	6.1648064200573	6.79470726277766	8.28590589630825	0.358496935276919	0.342793657471779	0.251459723696056	1.53660398124872
ENSSSCG00000026290	BBS12	BBS12	BBS12	BBS12		1.42822829582848	1.07525129188613	0.842706408003456	1.21690963221913	0.239233114328708	0.127190405595259	0.265375643646509	2.2720685001886	1.08672804396888	0.530005981814881	0.543576581022213	1.81082711641174	0.0448121169096148	0	0	0.43537112802047
ENSSSCG00000025417	BBS2	BBS2	BBS2	BBS2		10.749297173867	13.1859763689194	27.4315465225953	25.1256047593479	9.78197623032939	13.545778195895	25.1517137811636	23.6544117827854	11.3941788852495	10.0701136544827	24.5968402912551	25.2967060807822	0.739399929008644	0.799851867434151	0.538842265062976	5.7622649296827
ENSSSCG00000001924	BBS4	BBS4	BBS4	BBS4		47.35704349326	53.2532350349921	42.6874383916233	48.3184706910536	38.1178095497075	39.0156569163456	36.5923526405909	32.5870646533899	33.0628774589321	42.8746944236564	41.8214232023965	34.9818874761358	6.18407213352684	6.05602128200143	2.11944624258104	10.756227868741
ENSSSCG00000009093	BBS7	BBS7	BBS7	BBS7		14.8585856039699	13.6953059282339	13.9191851528847	18.0866176710216	5.50236162956028	7.53603153151907	4.21652411571676	7.1274477608656	5.56536483123459	9.12168189755085	8.05172810639153	11.9075601291317	1.5236119749269	0.914116419924744	0.395150994379516	6.70983738478607
ENSSSCG00000020657	BCAM	BCAM	BCAM	BCAM		69.5321670337547	154.609817338574	98.7419439446808	56.5027844920568	36.4431777494065	25.9468427414328	27.8349564002561	21.1644737003869	27.4975126276975	26.8908298141866	30.3723414646161	17.7515930957332	0.0672181753644222	0.0571322762452965	0	0.460981194374616
ENSSSCG00000022869	BCAP29	BCAP29	BCAP29	BCAP29		20.5464421505149	21.9011710505228	16.2148336436527	17.1083177706101	16.9058067458954	11.7015173147638	7.46000420472964	14.0059017134914	21.5369739622924	17.7412528649613	13.3176262350442	17.4497885763313	2.37504219620959	1.68540214923625	1.32914425382201	5.14762333718321
ENSSSCG00000012772	BCAP31	BCAP31	BCAP31	BCAP31		170.435243302198	188.112383906816	168.686575808968	160.918403131094	204.358242551012	190.276846770507	246.298083486588	197.420965708168	214.579391954583	229.994701055984	242.503102208535	191.59099627126	83.2609132180643	64.4452076046945	37.1621548805099	72.1947770523357
ENSSSCG00000028878	BCAR1	BCAR1	BCAR1	BCAR1		22.8265960964867	35.9643261049282	26.6178989562471	21.427153916329	93.3274960453437	54.0241247765861	88.8123820736984	54.0005321620167	90.2972211079601	74.3961028158046	57.1434880799601	47.2186888991606	0.179248467638459	0	0.0179614088354325	0.076830199062436
ENSSSCG00000006893	BCAR3	BCAR3	BCAR3	BCAR3		36.632802956162	24.9571484064097	31.9356669791655	32.8326990967357	40.1911632072229	21.1136073288129	36.3269769969443	32.8049342355998	39.1222095828799	42.9304845270054	31.2216798724633	50.1544237697069	0.963460513556718	0.314227519349131	0.215536906025191	2.30490597187308
ENSSSCG00000007485	BCAS1	BCAS1	BCAS1	BCAS1		3.78355215210702	5.26307211291633	5.37588570622894	6.41860178562638	19.617115374954	8.99872119586454	9.17020279711826	13.041050706562	17.7828225376727	16.1791299711911	11.1772934472692	8.80720461163891	0.649775695189415	0.285661381226483	0.251459723696056	1.94636504291504
ENSSSCG00000006756	BCAS2	BCAS2	BCAS2	BCAS2		26.9859978001275	27.0227627302962	24.4675446737555	24.0518609662134	22.1423538039793	30.366709335868	24.4145592154788	24.339144755445	21.207662433817	20.9212887558506	28.0281674589578	22.5255918571824	3.40572088513073	3.91356092280281	1.77817947470782	6.0439756595783
ENSSSCG00000017676	BCAS3	BCAS3	BCAS3	BCAS3		18.7173076663837	17.0625402370352	20.0506007421512	19.5898589814099	13.2641471166695	10.46141086021	9.58300935390172	12.4185661859623	11.5588346494872	12.1901375817423	12.3663672182553	13.3617091771593	9.90347783702487	6.42738107759586	3.14324654620069	12.5745425798854
ENSSSCG00000007472	BCAS4	BCAS4	BCAS4	BCAS4		31.0201163199237	24.9854444930383	34.1441389449676	12.7656206517105	9.22376563022907	29.6353645036952	17.7801681243161	10.0531250076838	10.5379689112134	17.1554567797975	25.853861134869	10.425974306613	14.4519077033508	10.8551324866063	6.62775986027461	5.58299446520368
ENSSSCG00000029163	BCAT1	BCAT1	BCAT1	BCAT1		12.8039413889184	17.8831267492641	11.8850662370143	13.4337279007719	3.45558942919245	7.28165072032855	2.71272880171987	6.94070240468572	5.92760751255755	8.25693529564236	6.08126300018601	12.0996175505693	2.06135737784228	2.59951856916099	0.700494944581869	6.22324612405731
ENSSSCG00000003139	BCAT2	BCAT2	BCAT2	BCAT2		111.577203532004	45.6415877319034	77.9067544778367	104.344035719495	63.4765196685505	28.0454844337545	35.1475296918488	57.4864454773745	54.8962317968525	29.5966498266099	51.4359339792269	53.638894130075	49.5173891851244	17.1968151498343	14.2972814330043	35.0345707724708
ENSSSCG00000010743	BCCIP	BCCIP	BCCIP	BCCIP		95.039823264516	100.366219271582	83.7475816505503	87.7367983856811	72.7534482130748	82.7055612383169	71.1796448625192	79.8958882189607	77.9151076372843	80.086693357396	87.8555649077151	79.0727840833125	16.0427378536421	14.1116722325882	7.38213903136278	23.0490597187308
ENSSSCG00000026576	BCDIN3D	BCDIN3D	NA	NA		26.6602615221316	20.9108080185224	23.421426374165	26.2947924452055	20.7601180323023	24.0389866575039	19.3429358035678	22.1293247073163	24.4678465657237	22.9576275280867	21.0975660509246	22.4707183082002	4.59324198323552	3.34223816034985	2.11944624258104	8.14400110061821
ENSSSCG00000021503	BCHE	BCHE	NA	NA		6.61495210699505	17.9397189225212	5.02717960636544	2.79173386214977	96.6235967316504	32.3063630211957	43.3741746448905	71.0566080264461	62.6679838688724	66.0275873134644	50.1109660629852	67.6042123460382	0.403309052186533	0.599888900575613	1.07768453012595	2.81710729895599
ENSSSCG00000004465	BCKDHB	BCKDHB	BCKDHB	BCKDHB		7.44182112036943	6.19684297165955	7.9330637718946	7.94570406919549	13.5299616881458	7.44063872732263	8.22664495304178	11.329218274913	14.4238449472234	9.73537303438913	10.4638491846776	10.0418594637378	1.70286044256536	1.51400532050036	0.664572126911004	2.97076769708086
ENSSSCG00000007763	BCKDK	BCKDK	BCKDK	BCKDK		65.9490679757991	68.5614179010552	57.2459180609244	57.6242502315528	65.2840587545896	70.845055916559	53.9597142081235	48.2114261204402	53.1508806959327	57.6311767594497	49.6013630182769	48.617964398206	27.5370458409583	18.7965188847026	10.3098486715383	23.1514999841474
ENSSSCG00000025691	BCL10	BCL10	BCL10	BCL10		29.667057934402	25.8626231785243	30.1049599548821	31.0192651349974	31.8977485771611	30.5892925456597	31.1963812197785	24.308020529415	25.0606073169794	24.1013246467399	24.0532637102329	24.9125912379069	4.59324198323552	3.57076726533103	1.88594792772042	9.3220641529089
ENSSSCG00000008392	BCL11A	BCL11A	BCL11A	BCL11A		25.8083358719883	14.1197472276626	19.3531885424242	26.4856802306516	20.78669948945	19.3011440490805	16.5712346365931	24.1523993992651	25.883886138168	20.9770788591995	22.3545868945385	30.8663713024728	4.14512081413937	2.97087836475542	1.85002511004955	6.45373672124462
ENSSSCG00000002507	BCL11B	BCL11B	BCL11B	BCL11B		8.39397331758841	4.69715038034468	13.1345964281918	12.7656206517105	0.770862257281392	0.158988006994073	0.235889461019119	1.83632933576887	1.28431496105414	2.37107939232973	1.97046510620552	2.05775808683152	0.313684818367304	0.0856984143679448	0.0359228176708651	2.38173617093551
ENSSSCG00000007229	BCL2L1	BCL2L1	NA	NA		17.038513002866	15.0818141730344	18.6557763426972	16.6549592801755	20.3613961750878	26.5509971680102	20.0506041866251	23.0008030361558	13.6005661260348	15.5096487310039	13.2157056261025	16.5169382436343	9.79144754475084	6.68447632069969	7.32825480485648	26.0198274158116
ENSSSCG00000022322	BCL2L11	BCL2L11	BCL2L11	BCL2L11		3.60815569472457	2.74472040297249	3.60329636525616	4.12794836027273	2.31258677184418	2.06684409092295	1.06150257458604	2.77005611666829	1.6465576423771	2.3989744440042	1.66470327938053	4.49963101653826	0.179248467638459	0.314227519349131	0.125729861848028	1.56221404760286
ENSSSCG00000003177	BCL2L12	BCL2L12	BCL2L12	BCL2L12		19.2936103120689	18.36416022195	20.5446010502911	20.4488540159175	12.3337961165023	16.5347527273836	17.1019859238861	16.4958397958898	12.579700387761	13.250149545372	17.632265346908	16.2700072732146	6.02722972434319	4.25635458027459	2.38886737511253	6.2744662567656
ENSSSCG00000023043	BCL2L13	BCL2L13	NA	NA		67.7782024599303	60.1291840857376	67.5618068485529	70.0319562855518	114.193939906237	82.9599420495074	79.6421792765801	85.4982489043572	94.0513725325799	90.4636525802979	66.4182634936516	90.0200571052562	22.8093675069939	15.2257516193715	9.052550053058	34.7784701089293
ENSSSCG00000000623	BCL2L14	BCL2L14	BCL2L14	BCL2L14		13.4804705816793	18.901785867893	22.2009550246428	17.7048421001293	26.3422240333055	14.0227422168773	19.9326594561156	31.2487229341007	30.5271786896714	24.4360652668335	17.7681594921636	35.8049907108684	1.36676956574325	1.94249739234008	0.502919447392111	1.66465431301945
ENSSSCG00000006763	BCL2L15	BCL2L15	NA	NA		11.2504299092454	8.71519468160338	11.6816543454272	12.9326474639758	488.992485687879	306.592472687371	333.282322237388	494.563951616395	695.802328515714	248.656490626203	278.481077164942	488.127654970928	3.38331482667592	2.14246035919862	1.81410229237869	8.06717090155578
ENSSSCG00000002022	BCL2L2	BCL2L2	NA	NA		1.92936103120689	2.82960866285824	1.27858903283283	1.76571201537677	7.12383051556597	3.05256973428621	4.42292739410848	4.41964009625727	6.61916172235594	4.54689342293819	3.22748594981939	4.88374585941347	0.0672181753644222	0.0285661381226483	0	0
ENSSSCG00000027426	BCL3	BCL3	BCL3	BCL3		85.8941508438599	97.7629793017522	123.587253559955	87.8799642247657	73.7369621275373	77.7451354201018	94.2968120423929	52.5999419906675	86.7735877532731	89.7662762884362	113.06392885262	70.5948207655667	21.3305676489767	16.3683971442775	7.88505847875489	15.9550713386325
ENSSSCG00000017927	BCL6B	BCL6B	BCL6B	BCL6B		5.11155390085981	9.50748510720369	5.02717960636544	5.46416285839569	4.14670731503094	2.70279611889924	2.29992224493641	2.83230456872825	3.6882891189247	3.54267156265736	2.3102004693444	2.79855099809087	0.0672181753644222	0.0285661381226483	0.0718456353417302	0.102440265416581
ENSSSCG00000009801	BCL7A	BCL7A	BCL7A	BCL7A		31.3959658714576	9.87533423337526	18.539540976076	19.5898589814099	27.6181339763919	53.2291847416157	26.0068130773579	42.079953592534	23.8421546616204	18.5502093635208	15.7976943859581	30.1530151657045	0.672181753644222	0.371359795594427	0.179614088354325	1.69026437937359
ENSSSCG00000007708	BCL7B	BCL7B	BCL7B	BCL7B		41.0928843010298	35.9926221915568	46.1744993902583	45.3597100166385	37.5064360353119	29.8261501120881	26.6555090951605	24.5881385636848	31.2187328994698	32.581420355778	30.5761826824995	30.5645667830708	16.8269498995604	7.99851867434151	6.50202999842658	17.5941155852978
ENSSSCG00000007776	BCL7C	BCL7C	BCL7C	BCL7C		38.837786991827	45.9811407714464	44.2566158410091	43.9280516257925	21.5309802895837	40.1285729653041	25.033769050654	38.2516737908464	22.6566331591089	28.229792294561	31.3915475540328	27.4367744910869	23.4815492606382	15.511413000598	10.5613083952343	14.8282284190501
ENSSSCG00000006698	BCL9	BCL9	BCL9	BCL9		57.129131833139	49.1785985604762	70.2933379641503	65.0211519175907	47.9263672371845	61.9735251262897	48.8586046135851	47.8068111820505	33.9190874329682	34.7572343863864	43.1463911186381	42.0331385203452	7.05790841326433	3.82786250843487	1.76021806587239	17.3380149217564
ENSSSCG00000015099	BCL9L	BCL9L	BCL9L	BCL9L		155.676884245304	130.841104570565	158.9809226961	165.714458740428	81.8443065575657	47.7281996996208	55.1981338784739	51.3860971754983	66.2245483764069	80.6166993392109	72.3296588122682	74.3536588708456	60.7652305294377	24.0812544373925	19.7575497189758	99.1877869896048
ENSSSCG00000004163	BCLAF1	BCLAF1	BCLAF1	BCLAF1		463.222043947036	364.453595776141	405.922959082768	442.382442771424	286.601270965792	319.629489260885	242.99563103232	367.234742927743	282.944465266081	270.135680415543	269.138354678623	358.18709098114	34.9534511894996	33.9937043659514	16.1832293607247	166.593481633715
ENSSSCG00000015039	BCO2	BCO2	BCO2	BCO2		11.9019024652373	5.57432906583073	9.21165280472743	14.555193640268	76.5014336708913	29.0312100771178	31.4322706807976	38.4072949209963	101.8231246046	62.1780701823879	34.9587688669911	54.7089283352273	1.03067868892114	0.257095243103834	0.341266767873218	2.02319524197748
ENSSSCG00000012241	BCOR	BCOR	BCOR	BCOR		102.581870931961	61.657172763681	103.62382934277	105.72797216398	81.312677414613	113.899008210554	80.0254996507362	123.781046921234	68.5955913814299	58.8306639814518	60.8805770744878	100.308847539414	6.74422359489703	3.28510588410455	1.88594792772042	29.2979159091422
ENSSSCG00000012655	BCORL1	BCORL1	BCORL1	BCORL1		22.425689908184	14.9969259131487	18.8882470759395	16.4402105215486	19.4310451749206	12.8780285665199	13.534157825972	10.3954914940136	18.9354128873366	17.1554567797975	12.8080231903359	13.5263298241059	5.08617526924128	1.74253442548154	1.4369127068346	12.0879513191566
ENSSSCG00000022892	BCS1L	BCS1L	NA	NA		16.0613041688781	16.7795793707494	18.9463647592501	19.2558053568792	15.9488742885805	17.7430615805386	19.6377976298417	16.5269640219198	19.0342063458793	19.4428510171038	25.3442580901607	17.8064666447154	4.88452074314801	3.74216409406692	1.72429524820152	4.17444081572569
ENSSSCG00000002501	BDKRB1	BDKRB1	NA	NA		3.0318530490394	8.85667511474629	2.67341343228683	3.93706057482659	0.50504768580505	0.794940034970366	0.560237469920408	1.15159636310929	0.658623056950839	1.42264763539784	2.98967119562217	3.40216003689478	0	0	0	0
ENSSSCG00000027030	BDKRB2	BDKRB2	BDKRB2	BDKRB2		4.40996807133003	4.81033472685901	5.55023875616069	1.28849255176143	9.40983583026251	8.07659075529892	7.31257329159269	8.87040441854452	6.68502402805102	12.9711990286274	12.9439173355914	9.8772388167913	0	0.0571322762452965	0.0179614088354325	0.0256100663541453
ENSSSCG00000016968	BDP1	BDP1	BDP1	BDP1		20.6967819711284	16.0721772050348	17.1737754182773	24.4097755639249	12.9983325451931	11.4153389021745	8.31510350092395	29.3190209202419	17.618166773435	12.7201435635571	8.49338407847207	25.5985106001841	0.806618104373067	0.399925933717076	0.161652679518893	12.0111211200942
ENSSSCG00000017386	BECN1	BECN1	BECN1	BECN1		157.205339088208	136.245657116624	144.916443334939	161.70581524606	111.429468362883	150.911416238774	107.77199750311	145.31901133398	110.484017803503	107.507529153397	116.801017847148	136.251022122738	31.525324245914	23.7384607799207	14.0997059358145	56.1884855809948
ENSSSCG00000001498	BEND6	BEND6	BEND6	BEND6		0.451019461840571	1.4431004180577	0.755529883037581	0.190887785446138	2.25942385754891	2.03504648952414	1.94608805340773	1.05822368501935	1.15259034966397	1.47843773874677	1.80059742463608	0.685919362277173	0	0	0	0
ENSSSCG00000003929	BEST4	BEST4	BEST4	BEST4		0.175396457382444	0.0282960866285824	0.0581176833105832	0.119304865903836	34.2634982633005	28.7450316645284	37.6538552151769	16.9004547342796	50.5493196209769	26.1097683673015	27.688432095819	13.3068356281772	0	0	0.0179614088354325	0
ENSSSCG00000015325	BET1	BET1	NA	NA		36.4824631355484	41.2556943044731	36.5850816440121	35.4335451734393	34.2634982633005	32.4017558253921	32.1104528812276	28.0118034269827	34.1166743500535	37.8256900705778	31.1537327998356	34.2136577903854	5.1309873861509	5.31330169081258	1.92187074539128	9.34767421926304
ENSSSCG00000014556	BET1L	BET1L	BET1L	BET1L		15.9109643482646	14.1480433142912	15.2558918690281	18.8978907591676	12.7325179737168	10.6521964686029	10.4675948327234	11.360342500943	12.0198707893528	12.9154089252784	11.9247112461748	14.1573756374009	9.45535666792873	4.77054506648226	2.87382541366921	7.58057964082701
ENSSSCG00000012525	BEX1	BEX2	BEX1	BEX2		3.20724950642184	3.98974821463012	4.35882624829374	2.9826216475959	4.9707324866076	5.18300902800679	3.62680046316896	4.35739164419731	4.24811871733291	3.62635671768076	3.63516838558605	2.9357348705463	0	0.0856984143679448	0.0538842265062976	0.153660398124872
ENSSSCG00000012528	BEX3	BEX3	BEX3	BEX3		4.83593089640168	4.78203864023043	3.92294362346436	4.53358490434577	4.0403814864404	2.25762969931584	2.15249133179946	2.30319272621858	2.89794145058369	2.76161011577227	2.51404168722773	1.86570066539391	0.918648396647104	0.371359795594427	0.305343950202353	0.793912056978505
ENSSSCG00000006492	BGLAP	BGLAP	NA	NA		5.23683708470441	5.20647993965916	6.39294516416415	7.37304071285707	5.28970997237921	10.3024228532159	7.43051802210225	6.41159056217604	3.78708257746733	4.90952909470627	6.42099836332489	4.69168843797587	1.88210891020382	1.39974076800976	0.682533535746437	0.742691924270214
ENSSSCG00000012766	BGN	BGN	BGN	BGN		137.134973036303	649.649852905623	153.081977840076	95.3961707767074	30.7281644626651	19.1103584406876	12.3547105208764	15.4064918848405	23.3481873689073	26.2213485739994	22.9661105481885	15.9956395283037	0.0224060584548074	0.0285661381226483	0.0359228176708651	0.0256100663541453
ENSSSCG00000007600	BHLHA15	BHLHA15	NA	NA		1.97947430474473	2.20709475702943	2.47000154069978	3.00648262077667	1.19616557164354	1.43089206294666	1.56276767925166	1.43171439737912	1.6465576423771	2.09212887558506	1.4608620614972	1.75595356742956	0.470527227550955	0.65702117682091	0.269421132531488	1.30611338406141
ENSSSCG00000012520	BHLHB9	BHLHB9	BHLHB9	BHLHB9		50.6394629099886	30.7295500786405	39.9849661176812	37.7957815183353	14.0881722882461	15.4854318812227	10.8214290242521	14.9396284943908	14.4567761000709	16.0396547128188	19.5687569167997	23.7602467092813	1.99413920247786	1.11407938678328	0.269421132531488	5.86470519509928
ENSSSCG00000011534	BHLHE40	BHLHE40	NA	NA		82.085542054984	62.8456084020815	109.319362307207	85.493866906689	116.798922706705	71.703591154327	106.297688371741	72.955185814275	141.735681855821	87.0046661726639	117.038832601345	105.439524369247	7.01309629635472	5.34186782893522	4.45442939118727	15.0331089498833
ENSSSCG00000028552	BHLHE41	BHLHE41	BHLHE41	BHLHE41		26.9609411633586	29.6542987867544	31.1510782544726	34.0734697021356	15.3109193170373	21.622368951194	19.0185877946665	20.5108649537573	12.7772873048463	18.4944192601719	36.5555250737438	27.2172802951582	2.98000577448938	3.34223816034985	1.58060397751806	12.2416117172815
ENSSSCG00000010204	BICC1	BICC1	BICC1	BICC1		21.5236509845028	32.7668683158984	13.6867144196423	13.5768937398566	10.1275351732486	6.83648430074515	7.60743511786659	9.30614358296426	6.05933212394772	9.95853344778487	11.6529229556637	10.6454685025417	0.0224060584548074	0	0.0359228176708651	0.0256100663541453
ENSSSCG00000009896	BICDL1	BICDL1	BICDL1	BICDL1		31.5212490553022	20.4014784592079	44.0822627910773	38.4877497405775	10.1806980875439	18.1246327973243	19.2249910730582	15.5309887889604	8.92434242168387	12.1622425300678	21.5392220230052	20.19346602544	5.62392067215666	2.02819580670803	1.95779356306215	7.55496957447287
ENSSSCG00000020895	BICDL2	BICDL2	BICDL2	BICDL2		0.0501132735378413	0.0848882598857472	0.72647104138229	0.620385302699948	12.5198663165357	7.91760274830485	15.8340800709084	7.81218073352518	13.4688415146447	11.2974959281593	8.1196751790193	7.27074524013804	0	0	0	0.0256100663541453
ENSSSCG00000022302	BICRA	BICRA	BICRA	BICRA		35.2546879338713	27.2208353366963	46.9009704316406	45.5744587752654	23.7372412328373	28.0136868323557	28.4541662354312	21.3512190565668	20.2197278483908	22.3439363912484	27.3486967326801	23.348695091915	6.63219330262299	1.77110056360419	1.74225665703696	11.8318506556151
ENSSSCG00000001646	BICRAL	BICRAL	BICRAL	BICRAL		84.9921119201788	56.2809163042504	67.0387476987577	80.7216722705355	68.4206706980105	99.3039091684981	59.0903099852893	82.9460623698988	69.3859390497709	53.4469190082796	55.2069965100685	75.2041988800693	8.62633250510085	4.0849577515387	2.64032709880858	25.3027455578956
ENSSSCG00000000769	BID	BID	BID	BID		87.2221525926127	92.6696837086074	83.9509935421374	95.3961707767074	77.6975992425348	93.0715792943305	82.8266870003382	66.6369679301889	71.1642213035382	79.249841807162	79.5660220471264	69.2229820410123	24.198543131192	19.4821061996461	10.6151926217406	28.6320541839345
ENSSSCG00000015720	BIN1	BIN1	BIN1	BIN1		73.8419085580091	79.0309699536306	77.1221657531439	85.3268400944236	22.966378975556	16.2485743147943	22.9107639014819	22.4405669676161	23.6774988973827	37.2119989337395	38.6618843252049	32.2382100270271	69.458781209903	33.0795879460267	31.9174235005636	62.6934424349477
ENSSSCG00000009629	BIN3	BIN3	BIN3	BIN3		20.521385513746	20.939104105151	25.7461337065883	26.342514391567	23.2321935470323	18.1246327973243	25.2401723290457	21.4134675086268	20.7466262939514	22.9018374247378	26.1935964980079	25.3515796297643	8.04377498527586	5.7417937626523	3.57432035825108	10.8074480014493
ENSSSCG00000027529	BIRC2	BIRC2	BIRC3	BIRC3		132.725004964973	165.27744199755	149.129975374956	142.282983076915	77.7507621568301	112.436318546209	94.5621876860394	87.6146962743959	69.8469751896365	86.2236047257788	110.447966556451	113.286441873698	7.46121746545087	6.77017473506764	3.59228176708651	35.9821432275742
ENSSSCG00000008513	BIRC6	BIRC6	BIRC6	BIRC6		249.037912846302	176.567580562354	235.463793932828	255.193108168305	180.461512575289	144.869871973	142.860554829704	218.367569826345	193.009486839443	174.176702655375	157.976943859581	226.243642453503	23.8176401374603	18.3394606747402	6.98698803698326	100.673170838145
ENSSSCG00000030835	BLCAP	BLCAP	NA	NA		58.1564539406648	52.4609446093918	56.0835643947128	58.7218549978681	58.2399726104666	68.2058550004574	56.7903877403529	51.4172214015283	56.9379632734001	67.5897102072346	56.8377262531351	66.6987987878323	10.7773141167624	7.3414974975206	4.05927839680775	18.3624175759222
ENSSSCG00000027568	BLK	BLK	BLK	BLK		42.7967356013164	27.1076509901819	37.3987292103603	38.7024984992044	18.1817166889818	57.5854561332533	36.0026289880431	32.7738100095698	14.3909137943758	22.2044611328761	33.5658538781216	27.6013951380335	63.1178666671925	21.5674342825994	16.3987662667499	37.6980176733019
ENSSSCG00000010504	BLNK	BLNK	BLNK	BLNK		157.305565635284	92.6413876219788	105.018653742224	117.515292915279	178.733717860692	259.214046603137	188.121845162748	216.157749778217	127.937528812701	117.131321981089	138.034478043328	170.354932815159	19.9413920247786	19.3107093709102	9.9326590859942	27.0954502026858
ENSSSCG00000000359	BLOC1S1	BLOC1S1	BLOC1S1	AC009779.3		32.3230614319076	38.1714208619577	33.3014325369642	26.652707042917	30.7547459198128	33.3556838673566	24.4735315807336	24.2146478513251	28.4195849074287	29.0945388964695	27.8243262410745	23.4310054153882	14.3174713526219	10.9122647628516	6.8432967662998	9.5525547500962
ENSSSCG00000010551	BLOC1S2	BLOC1S2	BLOC1S2	BLOC1S2		46.2796081121964	50.4519224587624	42.9780268081763	50.8238728750342	37.9051578925264	55.3914216367351	37.9487170414508	50.234500812389	37.5415142461978	48.9279206370159	42.2291056381632	46.4778959879013	4.03309052186533	5.82749217702025	1.5446811598472	9.75743528092937
ENSSSCG00000030673	BLOC1S4	BLOC1S4	BLOC1S4	BLOC1S4		6.76529192760857	4.78203864023043	8.48518176334514	8.6615332646185	5.58210600100318	4.89683061541746	6.51644636065317	7.00295085674568	5.23605330275917	4.99321424972967	6.9645749443471	5.95378006456586	2.08376343629709	1.02838097241534	0.520880856227544	2.33051603822722
ENSSSCG00000026619	BLOC1S5	BLOC1S5-TXNDC5	NA	NA		53.4959195016455	42.3026495097307	50.0102664887568	49.2729096182843	37.4001102067213	42.2590122590247	35.4423915181227	36.9133320715572	38.6611734430143	41.0894111164905	40.0887728503882	47.2735624481428	8.7831749142845	5.71322762452965	2.51459723696056	15.3660398124872
ENSSSCG00000016756	BLVRA	BLVRA	BLVRA	BLVRA		13.8312634964442	20.0053332464078	15.4593037606151	13.1951181689643	22.381586918308	13.7047662028891	18.2519470463543	14.1926470696712	22.9200823818892	24.826595990276	18.3117360731858	16.9833634099828	8.22302345291432	8.284180055568	2.74809555182118	5.91592532780757
ENSSSCG00000021067	BLVRB	BLVRB	BLVRB	BLVRB		7.36665121006267	11.9126524706332	9.06635859645097	5.58346772429953	8.93136960160509	9.82545883223372	8.28561731829656	9.33726780899424	9.81348354856751	13.5848901654656	12.774049654022	8.75233106265673	57.8972550472223	61.2743662730805	53.2735386058929	65.2544490703623
ENSSSCG00000022396	BLZF1	BLZF1	BLZF1	BLZF1		43.247755063157	39.3598565003581	38.067082568432	41.7567030663426	57.2032957817088	60.8288114759324	47.944532952136	62.0928309298117	43.1068790774324	37.5746346055076	44.5053325711937	46.4504592134102	4.41399351559706	4.71341279023696	1.97575497189758	13.5989452340512
ENSSSCG00000011081	BMI1	BMI1	BMI1	COMMD3-BMI1		61.7144963618515	52.4326485227632	50.1846195386886	55.6915114039107	52.392052037987	49.9858293989366	36.0026289880431	60.3187500461028	42.5799806318718	35.8451414016906	40.3605611408993	52.7883541208513	2.53188460539324	1.79966670172684	0.754379171088167	12.2672217836356
ENSSSCG00000009620	BMP1	BMP1	BMP1	BMP1		48.0335726860209	86.8123937764908	45.942028657016	30.2318530200321	56.2995262386893	48.8729133499781	58.6480172458785	36.0107295166878	46.301200903644	66.5296982436048	51.4359339792269	38.8504726793791	0.448121169096148	0.399925933717076	0.233498314860623	1.02440265416581
ENSSSCG00000029061	BMP3	BMP3	BMP3	BMP3		0.250566367689206	0.70740216571456	0.697412199726998	0.453358490434577	72.593959470189	15.3582414756275	44.4356772194766	38.3139222429064	61.8447050476838	22.0370908228293	17.9720007100469	26.1198093155148	0	0	0	0
ENSSSCG00000005045	BMP4	BMP4	BMP4	BMP4		18.7674209399216	35.0871474194422	17.6096580431067	17.0844567974293	46.2251539797359	38.2843120841728	35.8551980749061	37.8159346264267	32.6347724719141	32.1908896323354	40.3605611408993	31.0035551749282	1.34436350728844	0.742719591188855	0.628649309240139	1.66465431301945
ENSSSCG00000001027	BMP6	BMP6	BMP6	BMP6		3.13207959611508	7.83801599611732	4.30070856498315	4.10408738709196	5.36945434382211	2.6074033147028	3.5088557326594	4.91762771273696	5.23605330275917	4.8816340430318	4.85821569288603	5.18555037881543	0.380902993731726	0.17139682873589	0.0359228176708651	0.947572455103377
ENSSSCG00000007501	BMP7	BMP7	BMP7	BMP7		1.95441766797581	2.06561432388652	2.29564849076804	1.07374379313453	7.28331925845177	8.36276916788825	6.92925291743663	4.76200658258706	6.38864365242314	12.1343474783933	16.714979866433	9.0266988075676	0	0	0	0.128050331770727
ENSSSCG00000016665	BMPER	BMPER	BMPER	BMPER		39.3639763639743	40.9727334381873	31.0348428878514	24.8869950275402	9.48958020170541	6.58210348955463	5.63186088183147	6.34934211011608	5.99346981825264	5.74638064494029	5.57165995547768	5.15811360432434	0.268872701457689	0	0.14369127068346	0.614641592499488
ENSSSCG00000010360	BMPR1A	BMPR1A	BMPR1A	BMPR1A		10.9748069047872	11.2901385648044	9.18259396307214	8.70925521098004	35.9647115207491	14.4361110350618	22.9697362667367	26.7045859337235	35.4997827696502	21.9813007194803	18.1758419279302	28.2873145003106	0.0672181753644222	0	0.0179614088354325	0.281710729895599
ENSSSCG00000029621	BMPR1B	BMPR1B	BMPR1B	BMPR1B		0.100226547075683	0.0565921732571648	0.0290588416552916	0	1.06325828590537	0.540559223779849	1.29739203560516	0.342366486329789	0.49396729271313	0.195265361721272	1.29099437992776	0.466425166348478	0	0	0	0
ENSSSCG00000016113	BMPR2	BMPR2	BMPR2	BMPR2		93.3109153274604	89.981555478892	72.9667513964372	68.3855491360789	162.439284629193	59.3661218115869	89.0187853520901	106.600474152684	148.914673176585	87.2557216377341	77.3237686504098	103.162272086487	5.1309873861509	3.3136720222272	1.5446811598472	20.3343926851914
ENSSSCG00000012137	BMX	BMX	BMX	BMX		9.82220161341689	23.8253049412664	8.07835798017106	6.51404567834945	6.80485302979436	1.81246327973243	4.0985793852072	2.70780766460833	4.54449909296079	1.2831723770255	1.63072974306664	1.75595356742956	2.48707248848362	2.65665084540629	1.16749157430312	4.81469247457932
ENSSSCG00000016985	BNIP1	BNIP1	BNIP1	BNIP1		15.78568116442	20.3448862859507	19.4984827507007	17.5139543146831	14.6198014311988	13.8319566084844	13.7405611043637	11.5159636310929	13.304185750407	14.8680625424911	17.1906093748275	15.7487085578839	4.57083592478071	3.48506885096309	2.10148483374561	2.53539656906039
ENSSSCG00000004582	BNIP2	BNIP2	BNIP2	BNIP2		5.08649726409089	5.00840733325908	4.76565003146782	4.98694339478035	3.08344902912557	3.6885217622625	2.44735315807336	3.98390093183754	3.49070220183945	2.566344754051	2.68390936879718	3.84114842875217	0.448121169096148	0.428492071839724	0.251459723696056	1.58782411395701
ENSSSCG00000024388	BNIP3	BNIP3	BNIP3	BNIP3		47.4322134035668	68.7594905074552	67.1549830653788	49.6546851891766	94.8160576456112	75.8690769375717	111.487256514161	65.4853715670796	104.523479138098	88.1762583429915	93.9368279079011	70.8143149614954	24.7586945925622	17.2825135642022	11.6749157430312	20.7441537468577
ENSSSCG00000009658	BNIP3L	BNIP3L	BNIP3L	BNIP3L		134.679422632948	131.718283256051	116.002895887924	111.573910593268	104.863848447417	99.1449211615041	84.3304823143351	114.16366107797	82.4596067302451	81.1746003727002	88.501062097679	93.0655390737669	137.707635263246	130.375854391767	124.562370273725	320.177049559525
ENSSSCG00000006640	BNIPL	BNIPL	BNIPL	BNIPL		2.00453094151365	1.55628476457203	1.83070702428337	2.40995829125749	1.83412054318676	1.87605848253006	1.35636440085994	2.61443498651839	2.17345608793777	1.78528330716592	2.07238571514719	1.61876969497413	0.291278759912496	0.114264552490593	0.14369127068346	0.38415099531218
ENSSSCG00000025826	BOC	BOC	BOC	BOC		8.39397331758841	12.2805015968048	7.38094578044406	6.80037735651866	6.22006097254641	3.30695054547672	5.07162341191106	4.38851587022729	4.37984332872308	5.96954105833603	6.55689250858044	4.17038972264521	0.134436350728844	0	0	0.076830199062436
ENSSSCG00000008735	BOD1L1	BOD1L1	BOD1L1	BOD1L1		90.5546852828792	67.486166609169	94.0925292798342	88.8821250983579	57.336203067447	57.3628729234616	57.8813764975664	62.6219427723213	50.3517327038917	45.4968292810564	55.2409700463824	64.2843626326167	7.08031447171914	5.62752921016171	2.83790259599834	32.243073539869
ENSSSCG00000006667	BOLA1	BOLA1	BOLA1	BOLA1		28.739962373952	33.3044939618415	31.1220194128173	33.1667527212664	30.010465119679	31.734006196017	28.7785142443325	34.7968847015185	30.5601098425189	35.3151354198758	35.2305571575022	36.8475881415297	10.3740050645758	7.94138639809622	4.5801592530353	11.3452593948864
ENSSSCG00000008291	BOLA3	BOLA3	NA	NA		22.8015394597178	19.2979310806932	20.3411891587041	20.9260734795329	17.1184584030764	16.3757647203895	20.0506041866251	17.6163119329691	21.8662854907679	18.6896846218932	25.548099308044	18.0533976151352	7.59565381617971	6.37024880135056	5.01123306508568	9.09157355572159
ENSSSCG00000005920	BOP1	BOP1	BOP1	BOP1		84.616262368645	83.6715281607182	105.222065633811	101.027360447368	48.3516705515466	66.2662013151297	60.9774256734423	54.0939048401066	49.6272473412457	62.7080761642028	77.0519803598987	55.8338360893619	33.3178089222986	21.3389051776182	14.6026253832067	23.4076006476888
ENSSSCG00000025120	BORA	BORA	BORA	BORA		55.5004504431592	36.9546891369286	42.5421441833469	45.4551539093616	39.0747420070223	45.7885460142931	43.1972575491262	49.2074013533996	43.9630890514685	35.1198700581545	40.6663229677243	47.2461256736517	8.7831749142845	5.25616941456728	2.80197977832748	10.7050077360327
ENSSSCG00000028788	BORCS6	BORCS6	BORCS6	BORCS6		8.99533260004251	6.4232116646882	10.1124768960415	7.0628480615071	7.25673780130414	7.63142433571551	5.72031942971364	7.74993228146522	6.3557124995756	6.52744209182538	4.55245386606103	6.39276845642325	5.26542373687974	1.79966670172684	1.27526002731571	4.09761061666325
ENSSSCG00000027579	BORCS8	BORCS8	NA	NA		21.0475748858933	25.2118131860669	24.4675446737555	21.9998172726674	18.8994160319679	22.7988802029501	18.7826983336474	16.18459753559	14.2591891829857	21.5349798926889	19.5687569167997	16.0505130772859	9.05204761574219	6.88443928755823	4.79569615906049	7.86229037072261
ENSSSCG00000001008	BPHL	BPHL	BPHL	BPHL		30.7946065890035	30.8710305117834	35.1321395612475	38.6070546064814	42.4771685219195	35.4225279582795	45.5561521593174	27.2959462282932	47.7831027817834	44.6320826791479	43.6559941633465	31.5797274392411	17.3646953024757	11.8835134590217	6.93310381047696	14.1367566274882
ENSSSCG00000026605	BPI	BPI	BPI	BPI		1.95441766797581	6.81935687748836	1.88882470759395	2.50540218398056	136.575526824545	21.2407977344082	9.0522580666087	13.6635352271616	319.069939939834	137.299444341729	44.4373854985659	51.9103773371365	1.34436350728844	0.828418005556799	0.377189585544083	1.33172345041556
ENSSSCG00000000157	BPIFC	BPIFC	BPIFC	BPIFC		1.32800174875279	0.933770858743219	1.59823629104104	0.739690168603784	1.72779471459622	0.222583209791703	1.26790585297777	0.497987616479693	0.757416515493465	0.669481240187218	1.76662388832219	0.411551617366304	0.201654526093267	0.0285661381226483	0.179614088354325	0.153660398124872
ENSSSCG00000010822	BPNT1	BPNT1	BPNT1	BPNT1		70.7348855986629	65.0527031591109	67.9395717900717	73.5156583699438	164.326568086675	134.281270707194	155.716530455246	168.662180856466	235.12843133145	259.842406347664	169.188210843164	238.645064523474	11.3374655781325	9.68392082357776	5.28065419761717	23.9966321738342
ENSSSCG00000016494	BRAF	BRAF	BRAF	BRAF		6.58989547022613	5.29136819954491	5.46306223119482	5.46416285839569	6.00740931536533	5.4373898391973	3.06656299324855	8.21679567191493	7.08019786222152	5.13268950810201	3.09159180456384	7.27074524013804	1.07549080583076	0.542756624330317	0.449035220885814	3.09881802885158
ENSSSCG00000007563	BRAT1	BRAT1	BRAT1	BRAT1		25.4575429572234	22.2407240900658	33.4757855868959	33.0951698017241	15.0185232884133	20.7002385106283	25.033769050654	15.1886223026306	14.3250514886808	19.2475856553825	24.4949196823135	16.0230763027948	10.822126233672	5.34186782893522	4.27481530283295	9.11718362207573
ENSSSCG00000022101	BRCA1	BRCA1	BRCA1	BRCA1		43.3479816102327	37.1244656567001	40.7695548423741	49.917155894165	35.0875234348772	56.0591712661102	37.5359104846673	66.3257256698891	36.5865108136191	28.5645329146546	34.7209541127938	52.0475612095919	5.46707826297301	5.48469851954847	2.29906033093537	12.164781518219
ENSSSCG00000012813	BRCC3	BRCC3	BRCC3	BRCC3		65.2975954198072	53.5644919879065	54.9502695701564	57.7435550974567	32.9078439487712	39.8423945527148	34.2629442130271	34.6412635713686	33.9849497386633	36.1240919184353	44.2675178169965	37.3688868568604	10.5532535322143	9.08403192300215	4.05927839680775	15.4684800779038
ENSSSCG00000001471	BRD2	BRD2	BRD2	BRD2		595.019953351558	534.14522728775	589.574838344211	580.442033595344	429.476603134326	506.376802276123	396.97247671255	429.514319213735	382.067235337182	412.177283541931	420.660326638565	459.373915304269	158.119554515576	98.5817426612591	65.5591422493288	243.065139767193
ENSSSCG00000005749	BRD3	BRD3	BRD3	BRD3		142.021017206242	118.786971666789	140.354205195058	141.233100256961	115.177453820699	159.910137434639	129.532800282124	154.002670396345	95.1051694237012	90.6031278386702	108.17173962342	105.220030173318	16.0203317951873	10.6551695197478	4.92142602090852	32.7040547342436
ENSSSCG00000022227	BRD4	BRD4	BRD4	BRD4		260.839588764464	191.281545609217	264.08675296329	279.936937356761	206.777155151447	222.010852966524	198.589439995471	168.226441692046	191.922758795475	188.263703750981	201.938699849752	198.971488609362	42.1233898950379	25.0525031335625	15.4108887808011	92.8621006001309
ENSSSCG00000021644	BRD7	BRD7	BRD7	BRD7		125.157900660759	116.551580823131	120.303604452907	123.241926478663	91.1478165592377	98.0956003153432	86.895780202918	92.9680631515526	83.7768528441468	80.4772240808385	90.1317918407456	97.3731126688675	26.3047126259439	17.5967410835513	9.55546950045011	45.9188489729826
ENSSSCG00000014327	BRD8	BRD8	BRD8	BRD8		127.463111243499	100.507699704725	115.654189788061	123.218065505482	95.9856417601071	120.385718895912	92.0263759800839	109.806269433772	92.5036083487454	82.178822232981	92.0003363380095	96.3030784637151	31.2116394275467	18.5108575034761	12.0341439197398	38.6455901284053
ENSSSCG00000024328	BRF2	BRF2	NA	NA		13.4303573081415	11.856060297376	13.0764787448812	11.8350426976605	8.95795105875273	12.178481335746	10.2906777369591	11.6715847612428	9.08899818592158	9.54010767266786	9.68245784945817	10.7826523749972	4.07790263877495	2.25672491168921	2.19129187792277	5.58299446520368
ENSSSCG00000009757	BRI3BP	BRI3BP	NA	NA		5.26189372147333	4.9801112466305	4.41694393160432	7.44462363239937	12.0148186307307	7.72681713991196	7.22411474371052	14.9396284943908	19.4293801800498	12.8596188219295	10.1241138215387	16.5443750181254	0.224060584548074	0.314227519349131	0.161652679518893	1.61343418031116
ENSSSCG00000015515	BRINP2	BRINP2	BRINP2	BRINP2		1.12754865460143	0.509329559314483	1.3657655577987	0.334053624530741	0.345558942919245	0.858535237767995	0.648696017802578	0.217869582209866	0.263449222780336	0.97632680860636	2.81980351405273	0.35667806838413	0	0	0	0
ENSSSCG00000016827	BRIX1	BRIX1	BRIX1	BRIX1		86.2198871218559	81.719098183346	87.496172224083	86.8539423779927	52.0199116379202	71.0040439235531	56.6134706445886	63.3066757449809	52.8545003203049	52.8053328197668	71.2425056502238	69.2504188155034	9.90347783702487	7.57002660250179	3.43062908756762	16.9538639264442
ENSSSCG00000011565	BRK1	BRK1	NA	NA		70.0583564059021	61.459100157281	56.6938000694739	64.4962105076138	45.9327579511119	45.5341652031026	38.1256341372151	49.5186436136994	44.9510236368948	46.5289461930117	43.6899676996604	50.5659753870732	33.8779603836688	23.5099316749395	14.7463166538901	28.6576642502886
ENSSSCG00000012939	BRMS1	BRMS1	BRMS1	BRMS1		60.5368344337122	59.7330388729374	61.1398028427335	62.730498492237	54.4654056955025	65.7892372941475	72.2411474371052	57.2063274431047	54.3693333512918	58.9143491364752	65.8067398400016	57.425169009845	25.2068157616583	15.6828098293339	12.0161825109044	21.0514745431075
ENSSSCG00000001947	BRMS1L	BRMS1L	BRMS1L	BRMS1L		19.0179873076108	19.3262271673218	18.5104821344207	13.6723376325796	14.9387789169704	16.471157524586	13.6226163738541	14.0992743915813	12.8760807633889	12.3854029434635	14.0310704976359	12.7581001383554	0.851430221282681	0.457058209962372	0.161652679518893	3.17564822791402
ENSSSCG00000010836	BROX	BROX	BROX	BROX		19.4188934959135	15.5911437323489	17.144716576622	20.3772710963752	22.1955167182746	16.6301455315801	14.064909113265	23.6544117827854	17.618166773435	16.5417656429592	10.939478693072	24.9674647868891	2.24060584548074	1.54257145862301	0.969916077113357	8.93791315759672
ENSSSCG00000011548	BRPF1	BRPF1	BRPF1	BRPF1		117.941589271309	92.8394602283789	115.363601371508	118.278844057063	80.0367674715266	115.679673888888	99.7812420110874	100.313380494628	76.3014811477547	77.0182376732046	92.2721246285206	92.0778151920877	18.8659012189478	12.5691007739652	7.93894270526118	40.2590243087164
ENSSSCG00000020823	BSCL2	BSCL2	BSCL2	BSCL2		103.508966492411	90.4059967783208	103.304182084562	106.03816481533	84.9011741295437	97.0780770705811	98.8671703496383	79.0555341161512	67.6076567960037	66.4739081402559	95.0579546062595	69.3327291389767	40.2860931017437	27.9662492220726	17.8177175647491	27.4796011979979
ENSSSCG00000026392	BSDC1	BSDC1	BSDC1	BSDC1		25.257089863072	25.2401092726955	21.3582486166393	26.0561827133978	34.2103353490052	22.8306778043489	13.5636440085994	32.9605553657497	33.9190874329682	31.6050935471716	16.3072974306664	38.6035417089593	7.81971440072778	4.88480961897285	3.0893623196944	12.4977123808229
ENSSSCG00000028359	BST1	BST1	BST1	BST1		22.6762562758732	35.5681808921281	19.5275415923559	15.1039960234257	54.7312202669788	36.6626344128333	24.7094210417527	30.750735317621	59.2760751255755	97.6047858089615	30.6781032914411	55.2027902760669	3.45053300204034	4.0849577515387	1.25729861848028	3.22686836062231
ENSSSCG00000001801	BTBD1	BTBD1	BTBD1	BTBD1		25.6329394146058	21.1937688848082	17.842128776349	26.4856802306516	22.5410756611938	16.0895863078002	10.1727330064495	23.8411571389653	17.0583371750267	15.0075378008635	11.0074257656998	22.8273963765843	1.61323620874613	1.17121166302858	0.664572126911004	10.4232970061371
ENSSSCG00000013395	BTBD10	BTBD10	BTBD10	BTBD10		43.1725851528502	41.7084316905305	36.7884935355991	37.6287547060699	33.864776406086	38.3161096855716	26.2721887210044	36.8199593934673	28.4854472131238	26.137663418976	29.6588972020245	31.5248538902589	4.72767833396436	5.54183079579376	1.90390933655585	15.3148196797789
ENSSSCG00000000162	BTBD11	BTBD11	BTBD11	BTBD11		32.197778248063	25.409885792467	56.9262708027162	41.3272055490888	7.01750468697543	6.74109149654871	10.3201639195865	10.2087461378337	6.22398788818543	11.576446444904	19.0931274084052	16.8187427630363	3.96587234650091	3.39937043659514	6.19668604822423	13.2660143714473
ENSSSCG00000003926	BTBD19	BTBD19	BTBD19	BTBD19		30.7695499522345	20.259998026065	32.4006084456501	30.5897676177436	21.0790955180739	36.885217622625	30.7246022977403	30.5951141874711	23.5457742859925	23.2086829931569	29.5569765930828	28.8086132156413	6.29610242580088	3.19940746973661	2.24517610442907	5.96714546051586
ENSSSCG00000013444	BTBD2	BTBD2	BTBD2	BTBD2		95.666239183739	119.324597312732	105.861360150227	103.103265114095	72.593959470189	82.5465732313228	80.2319029291279	68.037558101538	64.0181611356216	79.7798477889768	78.6147630303375	68.180384610351	41.2047414983908	26.3665454872043	18.2847141944703	32.6528346015353
ENSSSCG00000020853	BTBD3	BTBD3	BTBD3	BTBD3		21.2229713432758	30.7012539920119	19.5856592756665	21.6896246213174	188.64860137676	67.1883317556953	95.6236902606254	115.315257441079	176.972015402691	107.842269773491	67.811178482521	110.899442492973	1.32195744883364	0.65702117682091	0.359228176708651	5.01957300541248
ENSSSCG00000002461	BTBD7	BTBD7	BTBD7	BTBD7		75.6710430421403	66.9202448765974	75.0880468372735	76.9516385079743	120.600071078816	75.3285177137919	100.31199329838	98.2280573506194	129.024256856669	100.003760252966	82.8274815332597	90.4316087226225	5.08617526924128	2.51382015479305	1.85002511004955	18.8746189030051
ENSSSCG00000008965	BTC	BTC	BTC	BTC		4.08423179333406	2.8862008361154	3.51611984029028	2.05204369354598	2.71130862905869	2.41661770630991	2.97810444536638	2.73893189063831	1.08672804396888	1.75738825549145	3.43132716770272	1.92057421437609	0	0	0	0.0256100663541453
ENSSSCG00000000914	BTG1	BTG1	NA	NA		528.11873317854	454.350262995148	461.861229269204	531.264567869782	181.471607946899	180.419590336874	172.995433474897	176.754479624261	154.644693772057	223.41146886081	293.0557242436	262.816862850122	114.069243593425	62.9597684223168	33.551911704588	246.829819521253
ENSSSCG00000028322	BTG2	BTG2	BTG2	BTG2		134.027950076956	125.464848111134	122.541135260365	122.86015090777	59.9411858679151	59.4615146157834	52.6033498072636	58.9804083268136	62.6679838688724	76.3766514846918	73.6886002648237	83.4352312273954	31.2116394275467	18.6536881940893	13.8123233944476	58.4677814865138
ENSSSCG00000012014	BTG3	BTG3	BTG3	BTG3		22.2252368140326	28.1829022820681	26.2691928563836	20.3772710963752	26.7941088048153	23.0850586155394	29.722072088409	20.7598587619972	24.3690531071811	20.3633877223612	39.850958096191	22.9371434745487	1.07549080583076	0.999814834292689	0.395150994379516	2.2024657064565
ENSSSCG00000012495	BTK	BTK	NA	NA		1.62868138997984	1.58458085120061	1.94694239090454	1.98046077400368	1.56830597171042	2.22583209791703	1.29739203560516	1.86745356179885	0.790347668341007	0.97632680860636	1.4608620614972	2.16750518479587	0.470527227550955	0.199962966858538	0.269421132531488	0.717081857916069
ENSSSCG00000026742	BTK	BTK	BTK	BTK		35.3048012074092	33.9836000409275	28.0127233557011	34.0018867825933	18.2348796032771	44.6756299653346	25.5940065205744	30.5639899614411	13.9957399602053	16.3186052295634	26.9070407605995	27.9855099809087	10.4860353568499	10.8551324866063	4.36462234701011	13.5477251013429
ENSSSCG00000020713	BTNL2	BTNL2	NA	NA		0.0250566367689206	0	0	0.0477219463615344	93.6464735311153	48.2369613220018	55.2865924263561	64.3648994300003	121.483022854582	87.9252028779213	32.5126742523911	65.1074658673493	0.0448121169096148	0	0	0
ENSSSCG00000001447	BTNL3	BTNL3	LOC100513291	NA		0.0250566367689206	0.0282960866285824	0	0	18.8462531176727	7.88580514690603	27.5695807566096	14.9396284943908	34.149605502901	18.0480984333804	13.2496791624164	11.9349969036228	0	0	0	0
ENSSSCG00000021211	BTNL4	BTNL4	NA	NA		0.0501132735378413	0.11318434651433	0	0.0238609731807672	88.0909489872598	39.8105969513159	80.5562509380292	54.7475135867362	107.948319034243	68.3707716541197	45.8982475600631	51.3067682983326	0	0	0.0179614088354325	0
ENSSSCG00000001441	BTNL5	BTNL5	LOC100155579	NA		0.175396457382444	0.0565921732571648	0.0581176833105832	0.0238609731807672	53.2160772095637	24.2615698672956	118.740857440499	84.315528315218	98.3324224027603	69.9607895995643	80.0076780192069	109.280672797999	0	0.0285661381226483	0	0
ENSSSCG00000030901	BTNL6	BTNL6	NA	NA		0	0	0	0	0.398721857214513	0.158988006994073	6.75233582167229	3.95277670580756	0.922072279731175	0.585796085163816	5.8094747096749	6.06352716253021	0.0224060584548074	0	0.0179614088354325	0
ENSSSCG00000028567	BTNL9	BTNL9	BTNL9	BTNL9		5.01132735378413	6.08365862514522	5.72459180609244	6.08454816109564	3.69482254352116	3.05256973428621	3.74474519367852	3.05017415093812	3.45777104899191	2.20370908228293	1.49483559781109	2.03032131234043	0	0	0	0
ENSSSCG00000010563	BTRC	BTRC	BTRC	BTRC		42.2454895924002	36.0775104514426	38.4157886682955	40.4682105145812	54.4388242383549	33.7054574827435	43.4331470101453	48.2736745725002	52.5251887918294	47.6726433116648	42.6028145376159	49.1666998880278	6.72181753644222	5.82749217702025	3.23305359037786	18.4648578413388
ENSSSCG00000010726	BUB3	BUB3	BUB3	BUB3		213.983678006582	199.911852030935	200.883772363031	212.458105201551	174.055381402709	242.711091477152	178.981128548257	199.599661530267	166.895082631343	163.771848380798	193.411342234966	187.118802029213	30.6066758492669	27.9091169458273	11.6389929253603	55.3177433249539
ENSSSCG00000015065	BUD13	BUD13	BUD13	BUD13		62.4160821913813	48.6409729145331	65.6148644576484	58.220774561072	47.235249351346	54.4374935947707	47.7381296737442	54.2806501962865	45.873095916626	41.4799418399331	51.2320927613436	48.2064127808397	15.1464955154498	10.4552065528893	7.38213903136278	19.5148705618587
ENSSSCG00000007713	BUD23	BUD23	BUD23	BUD23		74.7940607552281	79.0875621268878	75.5529883037581	75.6870069293936	67.144760754924	73.5478520354583	72.3590921676148	59.6962655255032	60.82383930941	73.1408254904536	61.8318360912767	61.0468232426684	32.4887847594707	24.6240110617228	12.8244459084988	31.4235514165363
ENSSSCG00000007623	BUD31	BUD31	BUD31	BUD31		75.0696837596862	73.2868643680284	73.8385166460959	64.9257080248676	68.3940892408628	79.5575986998342	80.0549858333636	64.0225329436705	62.2398788818543	65.3023159699282	71.8200557675599	57.9190309506845	33.1385604546602	24.1955189898831	16.8298400788003	23.1771100505015
ENSSSCG00000004366	BVES	BVES	BVES	BVES		0.0501132735378413	0.254664779657242	0.0581176833105832	0.0954438927230689	1.35565431452934	0.127190405595259	2.12300514917207	1.36946594531915	1.74535110091972	1.00422186028083	1.76662388832219	1.01516065617022	0.0224060584548074	0	0	0.0256100663541453
ENSSSCG00000001631	BYSL	BYSL	NA	NA		30.4438136742386	26.7963940372675	32.0809611874419	29.0388043609937	25.8637578046481	37.9345384687859	29.9284753668007	28.2919214612525	23.512843133145	24.1850098017633	29.3531353751995	24.3638557480852	7.99896286836624	7.11296839253942	3.91558712612429	7.88790043707676
ENSSSCG00000016094	BZW1	BZW1	BZW1	BZW1		384.644431039701	315.076924609265	371.197643304695	393.753779429021	277.536994078449	256.225072071648	223.652695228752	311.584626786138	270.792869865338	250.748619501788	254.393839918396	328.500500981784	44.5208381497023	45.2773289243975	21.1046553816332	147.437152000815
ENSSSCG00000023118	BZW2	BZW2	BZW2	BZW2		51.5916151072076	42.6139064626451	51.4632085715214	49.2251876719228	47.3947380942318	40.8599177974768	41.0447662173267	40.430369612945	50.615181926672	43.1257498887266	41.9912908839659	47.1912521246695	12.1440836825056	9.62678854733246	3.98743276146602	20.0526819552958
ENSSSCG00000022256	C10orf10	C10orf10	C10orf10	C10orf10		3.20724950642184	1.89583780411502	3.1092960571162	2.81559483533053	9.1706027159338	4.07009297904827	3.03707681062116	4.01502515786752	3.42483989614436	3.18003589088929	3.02364473193606	2.24981550826913	0	0	0.0179614088354325	0.0256100663541453
ENSSSCG00000010388	C10orf128	C10orf128	NA	NA		56.0015831785376	31.3803600710979	59.192860451829	53.9496603617147	17.3311100602575	12.2738741399425	18.7826983336474	23.6232875567554	16.6631633408562	21.6186650477123	44.709173789077	34.4331519863141	7.34918717317683	3.99925933717076	6.55591422493288	16.6721531965486
ENSSSCG00000010571	C10orf76	C10orf76	C10orf76	C10orf76		51.9925212955103	50.3670341988767	55.8220348198151	49.5592412964535	49.2288586374186	44.6438323639358	40.8973353041898	42.2666989487139	39.8137637926782	41.6194170983054	36.4196309284883	49.249010211501	13.7573198912517	9.7696192379457	5.53211392131322	17.7477759834227
ENSSSCG00000024634	C10orf99	C10orf99	C10orf99	C10orf99		0.0501132735378413	0	0.0581176833105832	0.0477219463615344	161.588678000468	62.3868939444743	104.322114135705	59.1049052309335	16.893681410789	0.920536705257425	14.3368323244609	2.52418325318	0	0	0	0.0256100663541453
ENSSSCG00000015024	C11orf1	C11orf1	NA	NA		8.54431313820194	11.2618424781758	8.80482902155335	6.20385302699948	10.3136053732821	12.0830885315496	9.84838499754822	5.6646091374565	10.7355558282987	10.4885394295998	10.6676904025609	7.59998653403108	2.46466643002881	3.77073023218957	1.20341439197398	2.10002544103992
ENSSSCG00000015035	C11orf52	C11orf52	C11orf52	C11orf52		1.40317165905956	0.877178685486054	0.639294516416415	1.19304865903836	15.3375007741849	8.39456676928707	10.1137606411947	7.74993228146522	16.7948879522464	11.2974959281593	4.82424215657214	7.24330846564695	0.0224060584548074	0	0.0538842265062976	0.0256100663541453
ENSSSCG00000014948	C11orf54	C11orf54	C11orf54	C11orf54		19.4439501326824	17.4020932765782	17.5515403597961	14.555193640268	117.968506821201	51.5121142660797	67.5528443993502	62.9954334846811	105.939518710543	90.3241773219255	46.3399035321436	75.5060033994712	1.38917562419806	0.971248696170041	0.287382541366921	4.25127101478812
ENSSSCG00000015044	C11orf57	C11orf57	NKAPD1	NKAPD1		22.7514261861799	21.0805845382939	21.2420132500181	26.4379582842901	25.8637578046481	19.8735008742592	19.6377976298417	28.3230456872825	21.8004231850728	18.8849499836144	17.632265346908	26.8057286777919	2.1061694947519	1.19977780115123	0.898070441771627	6.58178705301535
ENSSSCG00000013383	C11orf58	C11orf58	NA	NA		144.476567609596	145.583365704056	150.786329349308	149.656023789772	105.315733218927	148.240417721274	109.275792817107	132.433581757568	97.5091435815718	99.9200750979423	122.542545484195	124.590392964026	29.4415608096169	25.7952227247514	13.6147478972579	43.0505215413183
ENSSSCG00000015138	C11orf63	C11orf63	JHY	JHY		0	0	0	0	2.15309802895837	1.24010645455377	0.973044026703866	1.86745356179885	0.428104987018046	0.223160413395739	0.135894145255553	0.411551617366304	0	0	0	0
ENSSSCG00000012966	C11orf68	C11orf68	C11orf68	C11orf68		33.2251003555888	36.6434321840142	34.3184919948994	34.3598013803048	25.7574319760575	30.2395189302727	25.6824650684566	23.8722813649953	23.8750858144679	29.7361250849823	32.7165154702744	25.0772118848535	19.2468042126796	12.7976298789464	7.88505847875489	15.852631073216
ENSSSCG00000029902	C11orf80	C11orf80	NA	C11orf80		0.751699103067619	0.877178685486054	1.19141250786695	1.88501688128061	0.770862257281392	0.858535237767995	0.412806556783459	0.591360294569635	1.0208657382738	0.86474660190849	0.917285480474984	0.192057421437609	0.0224060584548074	0	0.0179614088354325	0
ENSSSCG00000013048	C11orf84	C11orf84	C11orf84	C11orf84		35.1795180235646	31.2954718112121	37.4277880520156	35.3858232270778	15.9754557457282	24.4205578742896	23.8543217455584	21.8492066730465	13.5017726674922	19.3591658620804	26.4993583248329	20.6050176428063	7.81971440072778	3.88499478468016	2.9815938666818	9.78304534728351
ENSSSCG00000013053	C11orf95	C11orf95	NA	NA		3.73343887856917	4.21611690765878	4.32976740663845	5.51188480475723	2.33916822899181	2.51201051050636	1.739684775016	2.08532314400871	1.77828225376727	3.45898640763396	2.34417400565829	3.29241293893043	0.649775695189415	0.142830690613241	0	0.81952212333265
ENSSSCG00000000267	C12orf10	C12orf10	C12orf10	C12orf10		34.3526490101902	32.8800526624127	35.5970810277322	33.5008063457972	21.3980730038455	32.0201846086063	30.6951161151129	23.9345298170552	24.8300892470466	31.1587727203801	38.0843342078688	25.2143957573089	14.4967198202604	12.1406087021255	7.20252494300845	13.394064703218
ENSSSCG00000000925	C12orf29	C12orf29	C12orf29	C12orf29		55.550563716697	49.0088220407047	49.4000308139957	56.3596186529722	30.1699538625648	37.9663360701847	28.4246800528039	35.7928599344779	31.1528705937747	32.944056027546	40.0547993140743	36.3811629751813	5.55670249679224	3.97069319904811	2.35294455744166	18.1063169123807
ENSSSCG00000000723	C12orf4	C12orf4	C12orf4	C12orf4		32.2729481583698	34.6627061200134	32.487784970616	30.2318530200321	28.2295074907875	30.3985069372668	27.4516360261	38.5317918251162	27.4975126276975	25.66344754051	30.4402885372439	32.2930835760093	5.91519943206915	4.31348685651989	1.79614088354325	8.1952212333265
ENSSSCG00000024329	C12orf43	C12orf43	C12orf43	C12orf43		31.4460791449954	33.6440470013845	29.6109596467421	36.0539304761393	23.7372412328373	26.7099851750043	24.2081559370871	25.3662442144343	23.512843133145	27.7834714677696	26.0916758890662	27.3544641676137	12.3233321501441	8.05565095058681	5.11900151809827	11.3452593948864
ENSSSCG00000027792	C12orf45	C12orf45	C5H12orf45	C12orf45		15.3847749761173	10.4978481392041	14.1225970444717	13.4814498471335	12.573029230831	18.9831680350923	14.1533676611471	18.4566660357786	10.6367623697561	11.158020669787	11.4830552740942	14.8158582251869	1.18752109810479	1.19977780115123	0.880109032936195	2.25368583916479
ENSSSCG00000009863	C12orf49	C12orf49	NA	NA		21.5487076212717	15.4213672125774	17.5224815181408	20.1148003913868	16.7994809173048	16.5029551259848	16.6891793671027	17.0249516383995	20.8124885996465	23.2086829931569	25.0384962633357	24.308982199103	4.41399351559706	2.88517995038747	1.90390933655585	7.01715818103582
ENSSSCG00000026877	C12orf57	C12orf57	NA	NA		52.7943336721158	50.3670341988767	50.3880314302756	45.407431963	32.5357035487043	47.6646044968232	38.9512472507821	38.874158311446	29.045276811532	33.6135372677332	41.5836084481993	31.1407390473837	27.223361022591	20.4819210339388	13.453095217739	19.8734114908168
ENSSSCG00000009774	C12orf65	C12orf65	C12orf65	C12orf65		9.37118215157632	6.87594905074552	8.51424060500043	8.23203574736469	8.45290337294768	10.4932084616088	10.7624566589973	10.3954914940136	6.48743711096577	6.55533714349984	9.51259016788872	9.0266988075676	0.649775695189415	0.542756624330317	0.287382541366921	1.15245298593654
ENSSSCG00000030352	C12orf66	C12orf66	NA	NA		5.63774327300714	4.64055820708751	5.8698860143689	7.2060139005917	2.33916822899181	3.05256973428621	3.65628664579635	4.13952206198744	2.53569876926073	3.15214083921482	4.38258618449159	4.55450456552043	1.38917562419806	0.48562434808502	0.197575497189758	2.38173617093551
ENSSSCG00000029058	C14H10orf116	ADIRF	NA	NA		1.42822829582848	3.76337952160146	1.01705945793521	0.85899503450762	1.0100953716101	0.604154426577478	1.38585058348732	0.715857198689558	1.05379689112134	1.53422784209571	0.917285480474984	0.823103234732608	0.201654526093267	0.0856984143679448	0.0359228176708651	0.204880530833163
ENSSSCG00000002035	C14orf119	C14orf119	C14orf119	C14orf119		25.9336190558329	21.0522884516653	25.0196626652061	27.0822045601708	21.584143203879	18.5380016155089	16.5712346365931	22.3783185155562	19.7916228613727	19.9449619472442	17.6662388832219	24.6656602674872	6.049635782798	3.82786250843487	2.62236568997315	9.24523395384646
ENSSSCG00000005029	C14orf166	C14orf166	RTRAF	RTRAF		174.920381283835	180.217775737441	169.645517583592	185.280456748658	117.543203506838	142.262468658297	129.414855551614	153.317937423685	129.057188009517	139.503153424012	146.222100294975	156.00549975632	26.8648640873141	27.2520957690064	15.0875834217633	45.816408707566
ENSSSCG00000002550	C14orf2	C14orf2	CUNH14orf2	C14orf2		80.0810111134703	102.99775532804	73.6351047545089	93.9645123858613	120.254512135897	140.227422168773	131.242998874512	124.870394832283	131.527024473083	154.817536793294	129.982749936937	124.316025219115	30.7859243169054	33.2795509128852	14.5487411567004	28.6576642502886
ENSSSCG00000001885	C15orf39	C15orf39	C15orf39	C15orf39		31.2205694140751	34.8041865531563	42.6002618666575	37.3901449742622	27.2991564906203	15.6762174896156	25.2401723290457	18.9235294262283	28.7488964359041	31.3261430304269	36.0459220290355	33.5826119770904	11.1134049935845	7.59859274062444	4.11316262331405	14.1367566274882
ENSSSCG00000030131	C15orf40	C15orf40	C7H15orf40	C15orf40		27.8880367238087	26.626617517496	28.8263709220493	22.9065342535365	22.6474014897843	21.781356958188	18.605781237883	17.0872000904595	20.9771443638842	23.6550038199484	19.8065716709969	19.1508685947787	2.86797548221535	1.82823283984949	1.27526002731571	5.40372400072466
ENSSSCG00000026900	C15orf41	C15orf41	C15orf41	C15orf41		5.96347955100311	6.31002731817387	7.11941620554644	7.18215292741094	5.47578017241265	6.90007950354278	4.12806556783459	6.72283282247585	5.30191560845426	4.37952311289139	3.94093021241104	7.16099814217369	1.94932708556824	1.17121166302858	0.592726491569274	2.30490597187308
ENSSSCG00000004670	C15orf48	C15orf48	C15orf48	C15orf48		15.6603979805754	12.1107250770333	12.6696549617071	15.0801350502449	273.789008620632	147.381882483506	251.222275985362	191.071623598052	318.543041494273	205.474950634127	143.809979216689	137.540550523819	5.10858132769609	4.8562434808502	2.28109892209993	6.01836559322415
ENSSSCG00000023975	C15orf52	C15orf52	C15orf52	C15orf52		3.95894860948946	4.30100516754452	3.77764941518791	3.65072889665739	7.76178548710919	2.54380811190517	7.22411474371052	5.60236068539654	4.61036139865588	4.71426373298499	6.48894543595267	3.5667806838413	0.0224060584548074	0.0285661381226483	0	0.0256100663541453
ENSSSCG00000001916	C15orf59	C15orf59	C15orf59	C15orf59		0.726642466298698	0.650809992457395	1.48200092441987	0.978299900411456	1.11642120020064	1.43089206294666	1.94608805340773	0.653608746629597	0.230518069932794	0.390530723442544	1.4608620614972	0.71335613676826	0	0	0	0
ENSSSCG00000004954	C15orf61	C15orf61	C15orf61	C15orf61		5.56257336270038	4.21611690765878	5.11435613133132	5.17783118022649	3.00370465768267	3.21155774128028	3.00759062799377	3.33029218520794	3.58949566038207	3.65425176935523	4.62040093868881	4.74656198695804	1.70286044256536	0.685587314943558	0.736417762252734	1.66465431301945
ENSSSCG00000004763	C15orf62	C15orf62	NA	NA		4.91110080670844	4.0180443012587	3.86482594015378	4.24725322617657	3.26951922915901	2.67099851750043	3.03707681062116	3.01904992490814	3.0625972148214	3.54267156265736	2.71788290511106	3.21010261545717	1.12030292274037	0.685587314943558	0.341266767873218	1.53660398124872
ENSSSCG00000029752	C16orf54	C16orf54	C16orf54	C16orf54		24.2548243923152	19.8638528132648	24.5547211987214	32.594089364928	3.05686757197793	3.72031936366131	4.01012083732503	5.75798181554645	2.40397415787056	7.4479787970828	7.47417798905543	6.28302135845891	53.6849160577185	25.423862929157	17.0633383936609	38.2102190003848
ENSSSCG00000008055	C16orf59	C16orf59	TEDC2	TEDC2		17.4895324647066	16.4400263312064	19.730953483943	23.0735610658019	12.6793550594215	18.0610375945267	17.6917095764339	13.5701625490716	9.87934585426259	14.4775318190486	18.243789000558	13.1422149812306	4.66046015859994	3.05657677912336	1.90390933655585	3.50857909051791
ENSSSCG00000007935	C16orf71	C16orf71	C3H16orf71	C16orf71		0.425962825071651	0.537625645943066	0.581176833105832	0.739690168603784	1.51514305741515	0.826737636369181	1.56276767925166	0.715857198689558	1.15259034966397	0.86474660190849	0.917285480474984	0.631045813294999	0.0224060584548074	0	0.0179614088354325	0.0512201327082906
ENSSSCG00000002662	C16orf74	C16orf74	C16orf74	C16orf74		20.8972350652798	12.7615350694907	15.1105976607516	20.7351856940867	11.483189487778	29.6671621050941	21.2890238569755	22.689560775856	8.16692590619041	7.95008972722322	16.8169004753747	15.0079156466246	5.78076308134031	4.54201596150107	4.09520121447862	5.53177433249539
ENSSSCG00000022333	C16orf87	C16orf87	C16orf87	C16orf87		29.4164915667128	16.9776519771494	19.7890711672536	18.8263078396253	14.9653603741181	27.8229012239628	14.1828538437745	25.2417473103144	17.2888552449595	13.9475258372337	19.6027304531135	22.6627757296378	0.560151461370185	0.428492071839724	0.161652679518893	1.05001272051996
ENSSSCG00000024405	C16orf91	C16orf91	NA	NA		25.5327128675301	24.1365618941808	30.3374306881244	27.9173386214977	21.9031206896506	28.3952580491415	27.7759840350013	23.8100329129353	22.5249085477187	23.7944790783207	30.2704208556745	25.8180047961128	7.84212045918259	5.91319059138819	3.64616599359281	8.16961116697236
ENSSSCG00000017364	C17orf53	C17orf53	C17orf53	C17orf53		4.56030789194356	4.27270908091594	3.69047289022203	5.77435550974567	4.14670731503094	8.52175717488232	4.71778922038238	4.45076432228725	3.19432182621157	4.68636868131053	3.53324777664438	5.54222844719956	0.448121169096148	0.514190486207669	0.0359228176708651	0.179270464479017
ENSSSCG00000017127	C17orf62	C17orf62	C17orf62	C17orf62		123.754729001699	113.721972160273	139.802087203608	145.026994992703	81.5253290717941	143.343587105856	128.058491150754	105.013138625155	73.4035396971711	100.450081079757	119.926583188026	86.7276441663258	46.537383410635	30.1944079956392	21.2663080611521	37.1345962135107
ENSSSCG00000017733	C17orf75	C17orf75	C17orf75	C17orf75		58.2566804877405	43.7174538411598	53.8750924289106	68.3139662165366	48.3516705515466	45.0572011821204	37.1525901105113	54.0005321620167	47.7501716289359	53.056388284837	35.1965836211883	55.2851005995402	3.67459358658841	2.82804767414218	1.27526002731571	10.4489070724913
ENSSSCG00000017696	C17orf78	C17orf78	C17orf78	C17orf78		0	0.0282960866285824	0.0290588416552916	0	56.538759353018	27.8546988253616	49.4483282661329	28.6031637215523	33.1287397646272	9.40063241429552	5.8094747096749	7.02381426971825	0	0	0	0
ENSSSCG00000017246	C17orf80	C17orf80	C17orf80	C17orf80		29.667057934402	27.8433492425251	33.3304913786194	34.240496514401	20.201907432202	26.2012235526233	24.9158243201445	20.8843556661171	19.7916228613727	19.7496965855229	26.3634641795773	25.4613267277287	18.4177800498517	9.94101606668159	6.16076323055336	18.2087571777973
ENSSSCG00000004500	C18orf25	C18orf25	C18orf25	C18orf25		53.8467124164104	48.1599394418472	50.4461491135862	47.2208659247383	44.763173836616	44.26226114715	41.1332247652089	43.729537572123	45.3461974710653	37.6862148122055	41.3457936940021	42.938552078551	5.42226614606339	3.77073023218957	1.68837243053066	14.4696874900921
ENSSSCG00000004531	C18orf54	C18orf54	C18orf54	C18orf54		9.17072905742495	7.30039035017426	6.65447473906177	7.89798212283395	3.85431128640696	5.85075865738189	3.89217610681547	7.40756579513543	3.49070220183945	5.35584992149775	3.87298313978327	6.83175684828065	0.156842409183652	0.199962966858538	0.269421132531488	1.25489325135312
ENSSSCG00000028040	C19orf24	C19orf24	C19orf24	C19orf24		37.8355215210702	35.8794378450425	40.7695548423741	39.9432691046043	31.4458638056513	39.111049720542	35.7962257096513	27.9495549749227	30.2966606197386	35.7056661433183	36.5555250737438	31.7169113116965	22.2940281625334	15.6828098293339	8.87293596470368	14.9050586181126
ENSSSCG00000022265	C19orf25	C19orf25	C19orf25	C19orf25		47.5825532241803	47.6223137959042	51.3760320465555	55.9062601625376	43.4075195220867	47.696402098222	50.7162341191106	44.1030282844828	44.4899874970292	49.2905563087839	54.4595787111629	52.3493657289939	30.136148621716	20.2819580670803	14.0278603004728	25.200305292479
ENSSSCG00000013461	C19orf35	C19orf35	PEAK3	PEAK3		0.726642466298698	0.396145212800154	0.290588416552916	0.811273088146086	1.0100953716101	2.89358172729213	1.88711568815295	1.71183243164894	0.362242681322962	0.390530723442544	0.237814754197218	0.576172264312826	0.313684818367304	0.628455038698262	0.197575497189758	0.102440265416581
ENSSSCG00000013632	C19orf38	C19orf38	C19orf38	C19orf38		3.70838224180025	4.92351907337334	2.87682532387387	4.27111419935733	1.83412054318676	1.62167767133955	0.943557844076477	1.24496904119923	1.67948879522464	1.84107341051485	2.24225339671663	1.37183872455435	11.8752109810479	12.340571668984	4.50831361769357	9.27084402020061
ENSSSCG00000013727	C19orf43	C19orf43	TRIR	TRIR		120.296913127588	108.713564827014	114.782424538402	106.68241109121	80.22283767156	108.874987189541	93.7955469377273	93.5282992200923	80.7471867821729	85.2472779171725	118.499694662842	81.9536454048767	45.6635471308975	34.107968918442	22.0027258234049	39.4395021853838
ENSSSCG00000013859	C19orf44	C19orf44	C19orf44	C19orf44		3.08196632257724	3.5370108285728	3.02211953215032	2.72015094260746	2.31258677184418	1.0811184475597	1.91660187078034	1.96082623988879	1.84414455946235	2.73371506409781	2.48006815091385	3.26497616443935	0.291278759912496	0.199962966858538	0.107768453012595	0.717081857916069
ENSSSCG00000027016	C19orf47	C19orf47	C19orf47	C19orf47		12.327865290309	12.5634624630906	14.6165973526117	11.477128099949	9.80855768747702	16.1531815105978	15.6276767925166	10.6756095282834	9.71469009002488	10.9348602563912	11.2792140562109	10.3436639831398	3.51775117740476	1.82823283984949	1.68837243053066	3.02198782978915
ENSSSCG00000013757	C19orf53	C19orf53	C19orf53	C19orf53		85.5183012923261	92.6413876219788	85.3167590999361	85.9472253971235	72.4078892701556	85.8217261754007	89.5790228220105	75.3828754446135	67.5747256431561	72.3039739402196	91.864442192754	68.3998788062797	33.5642755653015	25.3952967910343	15.1414676482696	26.9161797382067
ENSSSCG00000002999	C19orf54	C19orf54	NA	NA		41.1680542113366	39.3315604137295	52.3930915044907	47.3878927370037	43.6467526364154	64.6445236437902	53.4289629208305	38.0960526606965	41.9213575749209	55.7901033489348	50.6205691076936	39.6735759141117	16.7373256657411	10.4837726910119	5.2986156064526	13.573335167697
ENSSSCG00000013760	C19orf57	C19orf57	C2H19orf57	C19orf57		2.33026721950962	0.905474772114637	2.00506007421512	3.0542045671382	1.32907285738171	1.3037016573514	1.35636440085994	2.11644737003869	1.38310841959676	1.95265361721272	1.42688852518331	2.35956260623348	1.09789686428556	0.114264552490593	0.197575497189758	1.05001272051996
ENSSSCG00000013908	C19orf60	C19orf60	NA	NA		58.73275658635	57.4127597693937	71.7172212052596	67.5026931283905	38.9684161784318	58.9845505948012	62.6876242658309	51.915209018008	39.7149703341356	41.2567814265373	61.0844182923712	43.4872875683728	29.5087789849814	16.7968892161172	11.6030701076894	18.2855873768598
ENSSSCG00000013664	C19orf66	C19orf66	C19orf66	C19orf66		29.4666048402507	35.5681808921281	38.6482594015378	32.498645472205	20.706955118007	18.2518232029196	21.7608027790137	19.9195046591877	17.618166773435	25.66344754051	27.994193922644	23.8699938072456	18.3505618744873	11.5407198015499	7.31029339602104	10.7050077360327
ENSSSCG00000003129	C19orf68	C19orf68	ZSWIM9	ZSWIM9		1.87924775766905	1.72606128434353	2.35376617407862	2.9826216475959	1.91386491462966	3.62492655946487	2.24094987968163	2.70780766460833	1.11965919681643	1.3668575320489	0.985232553102761	1.26209162659	1.03067868892114	0.428492071839724	0.107768453012595	0.793912056978505
ENSSSCG00000013524	C19orf70	C19orf70	C19orf70	C19orf70		29.2661517460993	40.4351077922442	34.3766096782099	32.2361747672165	32.4293777201137	38.6340856995598	40.1896669211324	40.1813758047052	35.8620254509732	32.1908896323354	42.568841001302	37.0396455629674	12.9507017868787	11.4264552490593	5.98114914219904	10.1159762098874
ENSSSCG00000008354	C1D	C1D	NA	NA		24.6807872173868	20.259998026065	22.3753080745745	23.0258391194404	15.0185232884133	16.2167767133955	9.37660607550999	20.9777283442071	14.160395724443	13.2222544936976	11.245240519897	19.2331789182519	0.716993870553837	0.771285729311503	0.341266767873218	5.45494413343295
ENSSSCG00000006284	C1orf112	C1orf112	C1orf112	C1orf112		60.9126839852461	49.5464476866478	54.8340342035352	62.7543594654178	57.2564586960041	104.041751776922	63.9555301188087	94.4309017749617	49.1991423542277	44.4647123691011	54.2897110295935	67.9334536399312	3.024817891399	2.71378312165158	1.92187074539128	8.27205143238894
ENSSSCG00000027882	C1orf115	C1orf115	C1orf115	C1orf115		28.1887163650357	39.6428173666439	26.9666050561106	20.9499344527136	613.526612424545	380.10852712143	503.152220353781	482.892366855152	567.337901257453	556.450490802276	405.304288224687	439.070702180864	0.179248467638459	0.0285661381226483	0.14369127068346	0.281710729895599
ENSSSCG00000003850	C1orf123	C1orf123	C1orf123	C1orf123		37.7102383372255	41.4254708242446	39.1713185513331	34.956325709824	37.9051578925264	40.1603705667029	43.9933844800657	35.1703754138783	41.624977199293	41.0336210131416	42.7047351465576	33.2808074576884	11.0461868182201	9.0554657848795	3.7000502200991	8.11839103426407
ENSSSCG00000010176	C1orf131	C1orf131	C1orf131	C1orf131		24.6056173070801	19.8921488998934	16.3310690102739	22.9303952267173	19.617115374954	19.3329416504793	7.5779489352392	21.6935855428966	17.8157536905202	16.23492007454	8.4254370058443	23.0194537980219	5.53429643833743	3.68503181782163	1.65244961285979	11.447699660303
ENSSSCG00000024797	C1orf159	C1orf159	NA	NA		8.7447662323533	5.77240167223081	9.24071164638272	11.4294061535875	8.98453251590036	4.86503301401864	11.7060145030738	9.18164667884433	7.90347668341007	5.10479445642754	9.34272248631928	8.72489428816565	5.4446722045182	0.971248696170041	2.2631375132645	2.50978650270624
ENSSSCG00000025485	C1orf162	C1orf162	C4H1orf162	C1orf162		25.883505782295	8.82837902811771	17.842128776349	7.277596820134	50.7174202376861	98.6043619377242	80.5267647554018	41.5197175239944	24.2043973429433	12.9433039769529	24.4269726096857	9.57543429738934	9.85866572011526	10.7694340722384	5.92726491569274	4.96835287270419
ENSSSCG00000003427	C1orf167	C1orf167	NA	NA		1.30294511198387	1.16013955177188	0.958941774624622	0.501080436796112	0.265814571476342	0.0953928041964439	0.0294861826273899	0.0933726780899424	0.0658623056950839	0.167370310046805	0	0	0.0672181753644222	0.142830690613241	0.0898070441771627	0.128050331770727
ENSSSCG00000003363	C1orf174	C1orf174	NA	NA		20.6466686975906	13.7236020148625	17.0284812100009	15.1039960234257	17.1716213173717	21.9721425665809	17.0724997412587	21.4445917346568	13.1065988333217	11.4648662382061	15.1521971959942	15.3097201660265	4.18993293104899	2.79948153601953	1.5446811598472	5.37811393437052
ENSSSCG00000015638	C1orf186	C1orf186	C1orf186	C1orf186		65.1221989624247	22.2973162633229	94.1506469631447	57.2424746606606	5.1302212294934	5.11941382520916	7.16514237845574	6.59833591835593	6.71795518089856	9.31694725927212	23.8494224923496	11.6331923842209	635.346193544519	257.038110827589	181.44615205554	527.208825966436
ENSSSCG00000010181	C1orf198	C1orf198	C1orf198	C1orf198		4.53525125517463	10.3280716194326	7.06129852223585	5.63118967066107	6.1403166011035	2.1622368951194	3.5088557326594	3.61041021947777	5.20312214991163	4.35162806121692	2.95569765930828	3.97833230120761	0.0896242338192296	0.0285661381226483	0.0538842265062976	0.793912056978505
ENSSSCG00000015565	C1orf21	C1orf21	C1orf21	C1orf21		27.2115075310478	30.899326598412	29.7271950133633	22.5247586826443	30.0902094911219	17.6476687763421	21.4364547701125	23.3431695224856	23.6774988973827	21.3118194792931	33.46393326918	18.1357079386085	1.77007861792978	1.22834393927388	2.22721469559364	1.97197510926919
ENSSSCG00000003951	C1orf210	C1orf210	C1orf210	C1orf210		0	0.650809992457395	0.0871765249658747	0.262470704988439	97.3412960746365	49.8904365947402	69.0566397133471	40.1813758047052	73.5352643085612	66.9481240187218	33.9735363138883	34.5977726332606	0	0	0.0179614088354325	0.0256100663541453
ENSSSCG00000015577	C1orf27	C1orf27	C1orf27	C1orf27		72.0628873474157	66.4958035771686	70.0318083892527	67.3118053429443	59.0639977820432	53.4517679514074	50.2739413796998	49.3941467095795	62.1081542704642	51.0200495126009	57.9588529514934	59.2085593517656	1.92692102711344	1.57113759674565	0.84418621526533	15.1867693480082
ENSSSCG00000013991	C1orf35	C1orf35	C1orf35	C1orf35		109.697955774335	110.948955670672	121.669370010706	115.749580899902	56.3792706101322	76.0598625459646	82.5907975393191	52.5688177646376	57.2014124961804	70.6302708397515	96.7906049582678	61.869926477401	27.8731367177804	19.8820321333632	13.0040599968532	23.8941919084176
ENSSSCG00000027374	C1orf50	C1orf50	C6H1orf50	C1orf50		24.9564102218449	22.1841319168086	19.4113062257348	25.936877847494	24.853662433038	18.1246327973243	21.4069685874851	22.9385545840958	27.2999257106123	21.367609582642	19.3988892352302	22.3884079847269	11.0685928766749	6.97013770192618	2.81994118716291	11.5245298593654
ENSSSCG00000010902	C1orf53	C1orf53	NA	NA		2.05464421505149	2.29198301691517	3.39988447366912	2.74401191578823	4.89098811516469	3.49773615386961	4.3639550288537	4.41964009625727	6.81674863944119	7.42008374540834	5.02808337445547	3.45703358587695	0.6049635782798	0.399925933717076	0.179614088354325	0.409761061666325
ENSSSCG00000022585	C1orf54	C1orf54	NA	NA		44.0996807133003	63.8359714340819	53.613562854013	39.1081350432775	10.7654901447919	7.12266271333448	5.98569507336015	9.89750387753389	9.28658510300684	12.7201435635571	11.9247112461748	12.9775943342841	1.88210891020382	1.48543918237771	1.38302848032831	2.58661670176868
ENSSSCG00000006639	C1orf56	C1orf56	C1orf56	C1orf56		1.97947430474473	1.64117302445778	1.59823629104104	2.43381926443826	1.88728345748203	2.22583209791703	2.44735315807336	2.17869582209866	1.51483303098693	1.64580804879358	0.917285480474984	0.905413558205869	0.470527227550955	0.314227519349131	0.0359228176708651	0.563421459791197
ENSSSCG00000015613	C1orf74	C1orf74	C1orf74	C1orf74		25.6078827778369	17.0625402370352	22.0847196580216	22.4054538167404	24.1625445471995	16.6301455315801	16.0699695319275	19.2970201385881	25.4228499983024	18.2154687434272	14.914382441797	18.7667537519035	6.63219330262299	1.91393125421743	2.3709059662771	6.76105751749436
ENSSSCG00000003524	C1QA	C1QA	C1QA	C1QA		634.308759805226	950.946583326769	538.838100814072	429.425934334268	190.429559005651	179.433864693511	132.776280371137	225.401644909121	182.73496715101	322.215741891773	344.86536712228	231.346882508845	0.201654526093267	0.17139682873589	0.269421132531488	0.537811393437052
ENSSSCG00000003526	C1QB	C1QB	NA	NA		68.9558643880696	92.0754658894071	38.9388478180907	40.3489056486774	16.639992174419	12.9098261679187	5.92672270810537	20.2618711455175	13.6005661260348	28.7597982763759	20.0104128888802	20.8793853877172	0	0	0	0
ENSSSCG00000003525	C1QC	C1QC	NA	NA		963.753420042994	1422.01983351941	757.244354695243	716.377997806174	259.514766132353	267.386030162632	168.218671889259	328.983069136897	244.645534504389	487.242867597922	510.520330188799	350.449920574653	0.313684818367304	0.17139682873589	0.14369127068346	1.02440265416581
ENSSSCG00000021379	C1QTNF1	C1QTNF1	NA	NA		9.471408698652	19.8921488998934	9.47318237962506	7.61165044466475	4.65175500083599	5.08761622381034	3.5088557326594	2.67668343857835	3.02966606197386	3.45898640763396	3.26145948613328	4.49963101653826	0.0224060584548074	0.0571322762452965	0	0.0256100663541453
ENSSSCG00000017035	C1QTNF2	C1QTNF2	NA	NA		6.06370609807879	11.7711720374903	6.2185921142324	5.94138232201104	6.19347951539877	4.32447379023879	3.71525901105113	4.35739164419731	4.41277448157062	3.31951114926162	5.84344824598879	3.26497616443935	0.963460513556718	0.199962966858538	0.215536906025191	0.845132189686796
ENSSSCG00000024936	C1QTNF5	C1QTNF5	NA	NA		15.3346617025794	26.1738801314387	19.5856592756665	12.8849255176143	11.3502822020398	8.64894758047758	9.3471198928826	9.49288893914414	9.94520815995767	14.0591060439316	16.5790857211775	8.67002073918347	0	0.0285661381226483	0	0.102440265416581
ENSSSCG00000030325	C1QTNF6	C1QTNF6	C1QTNF6	C1QTNF6		34.102082642501	75.4373669518007	38.7063770848484	23.169004958525	15.257756402742	20.2232744896461	10.7034842937425	13.1655476106819	13.8310841959676	22.2881462878995	19.7046510620552	21.2086266816102	1.05308474737595	0.199962966858538	0.556803673898409	0.921962388749232
ENSSSCG00000008737	C1QTNF7	C1QTNF7	C1QTNF7	C1QTNF7		2.50566367689206	5.85728993211656	2.81870764056328	1.83729493491908	3.77456691496406	2.1622368951194	2.71272880171987	2.4276896303385	1.97586917085252	1.45054268707231	2.85377705036662	1.70108001844739	0	0	0	0
ENSSSCG00000000675	C1R	C1R	C1R	C1R		545.031962997562	810.626289735629	655.712761951655	504.826609585492	222.699447982879	203.60004175661	145.219449439895	242.115354287221	172.229929392644	383.501170420578	376.562676503138	275.959077831352	6.02722972434319	5.11333872395404	2.15536906025191	5.81348506239099
ENSSSCG00000001422	C2	C2	C2	C2		216.840134598239	256.645505721242	253.044393134279	210.85941999844	149.945999769805	190.976394001281	170.105787577412	210.30639528458	186.390325117088	339.1201432065	419.097543968126	297.689003228293	28.7469729975179	30.7085984818469	10.7049996659178	24.2527328373756
ENSSSCG00000007155	C20orf194	C20orf194	C20orf194	C20orf194		3.8837786991827	4.4990777739446	3.89388478180907	3.96092154800736	2.31258677184418	0.763142433571552	2.38838079281858	3.26804373314798	2.76621683919353	2.03633877223612	1.08715316204443	3.75883810527891	0.0224060584548074	0.142830690613241	0.0179614088354325	0.43537112802047
ENSSSCG00000007212	C20orf96	C20orf96	C20orf96	C20orf96		2.68106013427451	1.86754171748644	1.07517714124579	2.21907050581135	1.54172451456278	0.667749629375108	0.294861826273899	0.964851006929404	1.21845265535905	1.47843773874677	0.543576581022213	1.15234452862565	0.112030292274037	0.0571322762452965	0.179614088354325	0.204880530833163
ENSSSCG00000012036	C21orf59	C21orf59	NA	NA		50.6144062732197	45.5284033853891	49.4000308139957	41.5896762540773	33.4926360060191	36.1220751890534	42.2536997050497	32.9916795917796	31.6468378864878	32.3582599423822	46.3059299958298	29.8237738718115	17.1406347179277	11.3121906965687	6.87921958397066	18.3624175759222
ENSSSCG00000021429	C21orf91	C21orf91	NA	NA		84.6663756421828	89.6985946126062	74.6812230540994	89.4547884546963	32.5622850058519	30.7800781540526	23.0287086319915	40.5859907430949	29.3745883400074	39.0530723442544	39.6131433419938	49.852619250305	15.3257439830883	16.1398680392963	8.10059538478008	46.2517798355864
ENSSSCG00000010120	C22orf39	C22orf39	NA	NA		8.49419986466409	6.08365862514522	9.21165280472743	9.37736246004152	4.9707324866076	5.18300902800679	5.98569507336015	6.13147252790622	6.19105673533789	4.74215878465946	6.25113068175545	5.51479167270847	1.45639379956248	0.65702117682091	0.377189585544083	3.22686836062231
ENSSSCG00000025821	C2CD2	C2CD2	C2CD2	C2CD2		86.4704534895451	87.1519468160338	80.8416974850212	64.4007666148907	46.437805636917	40.9553106016733	39.2755952596833	41.5508417500244	44.8522301783522	67.5339201038856	75.0135681810654	63.4063858489019	0.537745402915378	0.114264552490593	0.395150994379516	1.02440265416581
ENSSSCG00000015111	C2CD2L	C2CD2L	C2CD2L	C2CD2L		38.6122772609067	36.1906947979569	36.7303758522886	34.240496514401	72.9129369559606	54.1513151821813	70.5899212099714	40.7727360992748	75.5111334794137	77.4087683966471	42.0932114929076	45.1609308123291	13.1971684298816	9.34112716610598	4.14908544098492	15.1355492152999
ENSSSCG00000014835	C2CD3	C2CD3	C2CD3	C2CD3		61.5140432677002	55.5452180519072	47.7146179979888	66.4766712816175	43.6999155507106	49.6678533849485	43.639550288537	58.0466815459142	49.9565588697212	46.2778907279415	41.7195025934548	61.2937542130882	28.9934396405208	18.3394606747402	9.42973963860208	34.1638285164299
ENSSSCG00000008142	C2orf40	C2orf40	NA	NA		131.797909404523	40.7463647451587	98.9744146779231	93.6781807076921	63.3436123828123	133.04116425264	97.7466954097975	84.6267705755178	48.2112077688014	62.484915750807	83.948608231618	69.6345336583786	0.0448121169096148	0	0	0
ENSSSCG00000008332	C2orf42	C2orf42	C2orf42	C2orf42		17.4143625543998	13.3840489753195	17.9002464596596	18.7308639469023	15.2311749455944	16.0577887064014	11.0573184852712	18.5500387138685	12.9748742219315	10.6001196362976	9.20682834106373	15.5840879109374	4.57083592478071	2.65665084540629	1.27526002731571	9.06596348936744
ENSSSCG00000016400	C2orf54	C2orf54	C15H2orf54	C2orf54		0.701585829529778	1.4431004180577	1.48200092441987	2.33837537171519	1.30249140023408	0.381571216785776	1.09098875721343	1.15159636310929	0.658623056950839	0.641586188512751	0.40768243576666	0.603609038803912	2.17338767011632	2.17102649732127	0.718456353417302	2.84271736531013
ENSSSCG00000016072	C2orf66	C2orf66	NA	NA		3.80860878887594	2.94279300937257	3.08023721546091	3.31667527212664	11.0047232591206	4.32447379023879	6.54593254328056	4.20177051404741	6.45450595811823	6.91797281526792	4.58642740237492	4.49963101653826	0.358496935276919	0.428492071839724	0.161652679518893	0.307320796249744
ENSSSCG00000016270	C2orf72	C2orf72	C2orf72	C2orf72		0.927095560450063	1.10354737851471	1.0461182995905	0.42949751725381	13.8223577167698	10.6521964686029	7.01771146531879	8.27904412397489	11.9210773308102	8.81483632913171	10.5997433299331	6.7220097503163	0.134436350728844	0.17139682873589	0.0898070441771627	0.076830199062436
ENSSSCG00000015718	C2orf76	C2orf76	C2orf76	C2orf76		14.2321696847469	10.8656972653756	12.1465958119119	11.7395988049375	12.9185881737502	14.6904918462524	11.9419039640929	14.3793924258511	13.6664284317299	9.90274334443593	13.4195468439859	11.989870452605	0.896242338192296	1.02838097241534	0.269421132531488	2.4841764363521
ENSSSCG00000023868	C3AR1	C3AR1	NA	NA		15.0339820613524	13.6387137549767	7.49718114706523	12.9565084371566	5.63526891529845	3.59312895806606	1.68071240976122	7.9366776376451	3.49070220183945	5.21637466312541	3.15953887719161	7.32561878912021	9.05204761574219	6.25598424885997	3.53839754058021	14.5465176891545
ENSSSCG00000021495	C3orf33	C3orf33	C3orf33	C3orf33		4.78581762286384	5.31966428617349	4.59129698153607	4.2233922529958	2.71130862905869	2.6074033147028	2.80118734960204	1.92970201385881	2.86501029773615	3.37530125261056	3.83900960346938	2.60649357665326	0.201654526093267	0	0.0179614088354325	0.717081857916069
ENSSSCG00000011482	C3orf67	C3orf67	C3orf67	C3orf67		6.4395556496126	7.21550209028851	6.85788663064881	6.70493346379559	7.12383051556597	10.2070300490195	6.75233582167229	9.67963429532402	3.09552836766894	5.52322023154455	4.11079789398048	5.84403296660152	0.403309052186533	0.371359795594427	0.125729861848028	1.12684291958239
ENSSSCG00000001427	C4A	C4B	C4A	C4A		1973.33542873634	1526.40409709225	2217.56738324027	1676.99691709068	744.227637219463	689.976152752879	652.529221544138	843.2797800563	914.629839187631	1328.64131125488	1463.47802379337	1304.45400640424	1.74767255947498	1.74253442548154	1.18545298313855	2.10002544103992
ENSSSCG00000015663	C4BPA	C4BPA	NA	NA		153.622240030252	239.667853744093	68.2592190482799	56.5505064384183	22.6474014897843	5.85075865738189	3.44988336740462	14.1615228436413	14.2921203358332	12.9433039769529	8.73119883266929	7.29818201462912	0.0224060584548074	0.0285661381226483	0.125729861848028	0.793912056978505
ENSSSCG00000015662	C4BPA	C4BPA	C4BPA	C4BPA		8.56936977497086	8.71519468160338	4.59129698153607	6.77651638333789	894.625521760777	376.165624547977	431.08799001244	458.148607161317	1462.70301602927	1083.97381301813	596.133641699798	820.469304381464	12.3457382085989	9.42682558047393	9.25012555024776	17.2355746563398
ENSSSCG00000015661	C4BPB	C4BPB	C4BPB	C4BPB		9.92242816049257	13.1576802822908	10.9551833040449	16.5833763606332	50.1592096375858	20.5730481050331	28.5426247833134	25.1172504061945	65.4342007080659	57.5474916044263	49.9410983814158	47.026631477723	6.18407213352684	5.59896307203906	4.36462234701011	7.65740983988945
ENSSSCG00000008771	C4orf19	C4orf19	C4orf19	C4orf19		0.526189372147333	0.679106079085978	0.406823783174082	0.190887785446138	13.4502173167029	4.92862821681627	12.4726552513859	11.7649574393327	10.9331427453839	6.2484915750807	5.53768641916379	7.49023943606673	0	0.0285661381226483	0.0359228176708651	0
ENSSSCG00000009069	C4orf33	C4orf33	C8H4orf33	NA		5.53751672593146	3.98974821463012	5.81176833105832	5.10624826068419	5.79475765818426	4.89683061541746	5.48442996869452	6.03809984981627	6.3557124995756	5.18847961145094	7.23636323485821	7.90179105343304	1.97173314402305	3.42793657471779	2.22721469559364	5.45494413343295
ENSSSCG00000028492	C4orf46	C4orf46	C4orf46	C4orf46		4.30974152425435	7.21550209028851	3.54517868194557	4.41428003844194	6.80485302979436	8.74434038467403	4.57035830724543	7.15857198689558	6.7508863337461	5.74638064494029	5.94536885493045	6.7220097503163	0.0672181753644222	0.114264552490593	0.0538842265062976	0.332930862603889
ENSSSCG00000015794	C4orf47	C4orf47	C4orf47	C4orf47		4.53525125517463	4.41418951405885	4.30070856498315	5.29713604613032	4.43910334365491	3.84750976925657	2.47683934070075	4.6997581305271	3.42483989614436	3.8495171310765	3.97490374872493	4.80143553594021	0.336090876822111	0.0856984143679448	0.197575497189758	0.845132189686796
ENSSSCG00000005512	C5	C5	C5	C5		0.977208833987905	1.10354737851471	1.0461182995905	1.69412909583447	242.449470643572	82.4193828257276	132.894225101646	170.249516383995	381.145163057451	189.825826644751	117.208700282915	134.851746623692	0.0672181753644222	0.0856984143679448	0.0179614088354325	0.128050331770727
ENSSSCG00000029371	C5AR1	C5AR1	C5AR1	C5AR1		37.0086525076958	32.2858348432125	34.5219038864864	34.0018867825933	11.2173749163016	12.2420765385436	6.33952926488883	17.9275541932689	8.66089319890354	11.8832920133231	20.5879630062163	17.4223518018402	57.6956005211291	36.2504292776406	24.0144036129733	84.9485900967
ENSSSCG00000003113	C5AR2	C5AR2	C5AR2	C5AR2		1.87924775766905	3.11256952914406	1.7144716576622	1.02602184677299	0.903769543019563	0.572356825178664	0.294861826273899	0.933726780899424	0.790347668341007	1.75738825549145	0.373708899452771	1.34440195006326	1.43398774110767	0.999814834292689	0.790301988759032	0.973182521457522
ENSSSCG00000014295	C5orf15	C5orf15	NA	NA		90.2289490048832	81.2663607972887	87.6705252740147	86.4244448607389	64.4866150401606	55.8683856577173	61.183828951834	61.8749613476018	52.4593264861344	55.7064181939114	61.1523653649989	60.909639370213	10.2171626553922	9.68392082357776	4.38258375584554	36.9297156826776
ENSSSCG00000016808	C5orf22	C5orf22	C5orf22	C5orf22		8.31880340728165	3.65019517508713	4.79470887312311	7.61165044466475	4.62517354368835	2.8299865244945	2.47683934070075	6.03809984981627	5.63122713692968	3.7658319760531	2.98967119562217	6.52995232887869	0.448121169096148	0.314227519349131	0.179614088354325	1.61343418031116
ENSSSCG00000030393	C5orf24	C5orf24	NA	NA		11.37571309309	8.00779251588882	10.9261244623896	11.0476305826952	8.05418151573317	5.27840183220323	5.27802669030279	10.6444853022534	11.3941788852495	9.48431756931892	4.82424215657214	10.5905949535596	0.336090876822111	0.428492071839724	0.125729861848028	2.91954756437257
ENSSSCG00000024089	C5orf30	C5orf30	NA	NA		4.93615744347736	7.04572557051702	5.95706253933477	6.87196027606096	12.0679815450259	4.92862821681627	6.19209835175188	10.0842492337138	12.9090119162365	8.14535508894449	4.9261627655138	12.5934794914089	0.6049635782798	0.571322762452965	0.0898070441771627	2.68905696718526
ENSSSCG00000017098	C5orf49	C5orf49	C5orf49	C5orf49		1.62868138997984	2.32027910354376	1.74353049931749	0.715829195423017	0.531629142952684	1.17651125175614	0.235889461019119	0.342366486329789	0.823278821188549	1.14369711865316	0.645497189963878	0.35667806838413	0.0224060584548074	0.0285661381226483	0	0
ENSSSCG00000016864	C5orf51	C5orf51	NA	NA		5.43729017885578	3.93315604137295	4.03917899008553	3.98478252118813	5.02389540090287	2.35302250351228	3.30245245426767	7.7810565074952	6.9814044036789	4.29583795786798	2.64993583248329	7.65486008301325	0.448121169096148	0.142830690613241	0.0718456353417302	1.30611338406141
ENSSSCG00000016861	C6	C6	C6	C6		0.501132735378413	0.0282960866285824	0.0871765249658747	0.0715829195423017	115.762245877947	42.3226074618223	66.6682589205285	101.807343344067	165.742492281679	89.2920604099702	62.8510421806934	56.7118128730767	0.0448121169096148	0	0.0179614088354325	0
ENSSSCG00000001734	C6orf141	C6orf141	NA	C6orf141		1.72890793705552	2.00902215062935	1.56917744938575	1.40779741766527	11.9350742592878	5.56458024479256	8.40356204880612	6.03809984981627	15.2141926155644	10.4327493262508	10.633716866247	8.83464138612999	0.0224060584548074	0.142830690613241	0.0179614088354325	0.0256100663541453
ENSSSCG00000001560	C6orf222	C6orf222	C6orf222	C6orf222		0.476076098609492	0.848882598857472	0.929882932969331	1.04988281995376	22.9929604327036	17.329692762354	20.4634107434086	16.0289764054401	26.3778534308811	14.142791198955	7.88186042482209	13.9653182159632	0.425715110641341	0.228529104981186	0.520880856227544	1.30611338406141
ENSSSCG00000001412	C6orf47	C6orf47	NA	NA		23.8038049304746	24.1365618941808	26.705075481213	26.247070498844	27.6978783478348	33.7372550841423	35.5308500660048	30.5328657354112	27.46458147485	32.107204477312	28.2320086768412	27.9580732064176	11.7183685718643	9.74105309982306	6.7894125397935	12.9586935751975
ENSSSCG00000001040	C6orf52	C6orf52	C7H6orf52	C6orf52		0	0	0	0	1.22274702879117	0.508761622381034	0.619209835175188	1.24496904119923	1.6465576423771	0.97632680860636	0.40768243576666	0.219494195928695	0	0	0	0
ENSSSCG00000001094	C6orf62	C6orf62	NA	NA		418.621230498357	318.529047177952	398.280483727426	443.885684081813	294.230149167163	389.043653114497	401.130028463012	333.589454589334	265.754403479664	271.809383516011	379.314532944563	330.777753264544	49.0244558991186	34.7935562333856	21.7512660997088	147.360321801752
ENSSSCG00000001569	C6orf89	C6orf89	NA	NA		24.7810137644625	34.8324826397849	24.4384858321002	28.0127825142207	24.2954518329377	28.5224484547367	24.7094210417527	33.2095491739895	31.7456313450305	43.1815399920756	32.5806213250189	38.0273694446465	7.21475082244798	6.91300542568088	2.76605696065661	10.8586681341576
ENSSSCG00000016859	C7	C7	C7	C7		364.949914539329	363.604713177284	362.450931966452	233.288734788361	229.743534127002	97.5550410915633	93.1173647372973	207.754208750122	180.067543770359	312.759319374129	265.367292147781	240.428454865395	0.0896242338192296	0.17139682873589	0.0718456353417302	0.076830199062436
ENSSSCG00000028784	C7H6orf12	C7H6orf12	NA	NA		1.50339820613524	1.55628476457203	1.27858903283283	2.02818272036521	0.50504768580505	1.33549925875022	0.619209835175188	1.27609326722921	0.296380375627878	0.641586188512751	0.815364871533319	1.09747097964348	0.112030292274037	0.0285661381226483	0.0898070441771627	0.230490597187308
ENSSSCG00000016760	C7orf25	C7orf25	C7orf25	C7orf25		12.6786582050738	12.5068702898334	11.8269485537037	11.6918768585759	15.3375007741849	12.4646597483353	9.78941263229344	13.8814048093714	11.0648673567741	10.1816938611806	12.7400761177081	12.4288588444624	1.09789686428556	0.65702117682091	0.431073812050381	3.5597992232262
ENSSSCG00000007647	C7orf43	C7orf43	C7orf43	C7orf43		68.7804679306871	54.7246315396784	75.4367529371369	77.8106335424819	59.3829752678148	70.2409014899816	67.4643858514681	53.2535507372971	50.9444934551474	58.4680283096837	68.2528344546016	56.5197554516391	31.8614151227361	21.8245295257033	14.1895129799917	26.788129406436
ENSSSCG00000016531	C7orf49	C7orf49	C7orf49	C7orf49		5.48740345239362	5.91388210537372	7.9330637718946	7.49234557876091	3.56191525778298	5.62817544759019	4.57035830724543	4.26401896610737	3.32604643760174	4.37952311289139	4.48450679343326	3.81371165426108	2.75594518994131	1.31404235364182	1.07768453012595	2.58661670176868
ENSSSCG00000007546	C7orf50	C7orf50	NA	NA		6.21404591869232	8.40393772868897	6.65447473906177	8.49450645235313	5.36945434382211	7.47243632872144	5.77929179496842	7.56318692528533	6.71795518089856	6.77849755689558	6.14921007281378	6.17327426049456	2.82316336530573	1.5997037348683	1.65244961285979	2.4841764363521
ENSSSCG00000024967	C7orf61	C7orf61	NA	NA		12.9041679359941	9.76214988686093	9.09541743810627	12.5747328662643	5.0504768580505	8.10838835669773	5.27802669030279	4.38851587022729	5.03846638567392	5.71848559326582	7.37225738011376	4.47219424204717	2.75594518994131	2.77091539789688	1.23933720964485	3.20125829426817
ENSSSCG00000005840	C8G	C8G	C8G	C8G		0.601359282454095	1.41480433142912	1.19141250786695	0.69196822224225	14.8590345455275	2.32122490211347	20.7877587523099	8.83928019251454	14.9836745456316	2.566344754051	6.08126300018601	10.3436639831398	0.268872701457689	0.0856984143679448	0.305343950202353	0.128050331770727
ENSSSCG00000006092	C8orf37	C8orf37	NA	NA		24.1545978452395	20.3165901993222	18.5104821344207	19.0410565982522	9.43641728741014	9.06231639866217	10.0842744585673	9.18164667884433	7.64002746062974	9.09378684587638	12.4343142908831	10.5082846300863	0.963460513556718	0.428492071839724	0.305343950202353	3.09881802885158
ENSSSCG00000023848	C8orf46	C8orf46	C8orf46	C8orf46		2.20498403566502	1.89583780411502	2.00506007421512	2.86331678169207	2.47207551472998	6.13693706997123	3.74474519367852	5.97585139775631	0.823278821188549	0.920536705257425	0.917285480474984	1.48158582251869	0.627369636734607	0.285661381226483	0.502919447392111	1.45977378218628
ENSSSCG00000006144	C8orf59	C8orf59	NA	NA		30.4688703110075	35.7945495851567	30.889548679575	28.7286117096437	26.4219684047484	30.4621021400644	33.6142481952245	28.5409152694924	29.407519492855	28.7319032247014	34.8908217943633	26.7508551288098	2.1061694947519	2.22815877356656	0.772340579923599	3.89273008583009
ENSSSCG00000005895	C8orf82	C8orf82	C8orf82	C8orf82		12.1274121961576	10.5827363990898	14.7618915608881	16.4879324679102	6.61878282976092	9.28489960845388	8.34458968355134	10.9246033365233	6.32278134672806	8.53588581238703	8.90106651423873	9.84980204230021	4.72767833396436	1.68540214923625	1.38302848032831	2.79149723260184
ENSSSCG00000016856	C9	C9	C9	C9		0.676529192760857	0.650809992457395	0.581176833105832	0.501080436796112	122.567098907741	64.1039644200103	62.8055689963405	99.3796537137287	179.738232241884	275.100999613598	79.5660220471264	121.215669701622	0.0224060584548074	0.0285661381226483	0	0
ENSSSCG00000005452	C9orf152	C9orf152	C9orf152	C9orf152		1.4532849325974	1.49969259131487	1.16235366621166	1.81343396173831	5.28970997237921	1.90785608392888	4.48189975936326	2.67668343857835	7.60709630778219	2.37107939232973	5.09603044708324	3.40216003689478	1.5012059164721	1.37117462988712	0.646610718075572	2.43295630364381
ENSSSCG00000022295	C9orf16	C9orf16	C1H9orf16	NA		31.1955127773062	38.9920073741865	33.0399029620665	31.2340138936243	17.3576915174051	19.2693464476817	23.294084275638	20.9777283442071	15.4117795326496	22.8181522697144	29.18326769363	19.5898569866361	29.9569001540775	14.6829949950412	11.3336489751579	16.5953229974862
ENSSSCG00000025640	C9orf40	C9orf40	NA	NA		31.9722685171427	27.1642431634391	27.5187230475611	28.2513922460284	35.0609419777295	33.6100646785471	32.6117179858932	37.317947009947	38.3647930673864	30.3498162218206	36.1138691016633	39.3443346202187	1.94932708556824	2.79948153601953	1.36506707149287	7.96473063613919
ENSSSCG00000026291	C9orf64	C9orf64	NA	NA		29.6420012976331	23.7687127680092	24.7290742486531	25.0301608666248	30.7015830055175	32.7197318393803	23.4710013714024	31.0931018039508	31.0211459823845	28.1740021912121	30.7460503640689	29.9060841952848	3.04722394985381	2.74234925977423	0.610687900404706	5.63421459791197
ENSSSCG00000011010	C9orf72	C9orf72	C9orf72	C9orf72		50.814859367371	48.584380741276	49.3419131306851	47.1970049515576	37.134295635245	28.9040196715225	33.879623838871	29.6613874065717	31.9432182621157	35.09197500648	35.6382395932688	36.0244849067971	3.29369059285669	5.684661486407	2.2631375132645	15.0074988835292
ENSSSCG00000030426	C9orf78	C9orf78	C9orf78	C9orf78		60.3864946130987	52.3477602628774	62.1568623006687	56.789116170226	62.5461686683833	65.7892372941475	51.3649301369132	57.9844330938542	55.4560613952607	50.3226732207392	53.1685843312352	53.666330904566	19.0899618034959	12.997592845805	7.31029339602104	24.2271227710215
ENSSSCG00000021531	C9orf85	C9orf85	NA	NA		11.5009962769346	8.00779251588882	9.12447627976156	10.5942720922606	8.66555503012875	11.5743269091685	6.60490490853534	12.2940692818424	8.29865051758058	6.13691136838283	6.62483958120822	10.6729052770328	0.470527227550955	0.314227519349131	0.161652679518893	1.53660398124872
ENSSSCG00000006142	CA1	CA1	NA	NA		0.125283183844603	0.254664779657242	0.464941466484665	0.286331678169207	1.96702782892493	0.127190405595259	0.11794473050956	1.21384481516925	0	0	0	0	3.89865417113649	9.51252399484187	7.20252494300845	15.7245807414452
ENSSSCG00000004565	CA12	CA12	CA12	CA12		0	0	0	0	21.2120028038121	4.22908098604235	5.48442996869452	13.5390383230416	4.64329255150342	0.948431756931892	0.271788290511106	0.274367744910869	0	0	0	0
ENSSSCG00000006143	CA13	CA13	CA13	CA13		3.83366542564486	2.63153605645816	2.03411891587041	2.19520953263058	19.8031855749875	8.20378116089418	12.3841967035038	14.597262008061	33.9849497386633	9.01010169085298	5.8094747096749	6.47507877989652	0.0672181753644222	0.114264552490593	0.107768453012595	0.204880530833163
ENSSSCG00000027875	CA14	CA14	CA14	CA14		0	0	0	0	4.0403814864404	3.40234334967317	4.9536786814015	1.55621130149904	2.10759378224269	1.22738227367657	3.66914192189994	1.17978130311674	0	0	0	0.0256100663541453
ENSSSCG00000006140	CA2	CA2	CA2	CA2		2.73117340781235	2.46175953668667	2.70247227394212	1.74185104219601	6.56561991546565	3.52953375526843	2.56529788858292	4.32626741816733	5.17019099706409	5.80217074828922	3.05761826824995	7.90179105343304	9.54498090174796	9.826751514191	10.2020802185257	25.6612864868536
ENSSSCG00000006141	CA3	CA3	CA3	CA3		0.425962825071651	34.8324826397849	6.39294516416415	0.0477219463615344	0.0531629142952684	0.0635952027976293	0.0884585478821697	0.0311242260299808	0	0	0.101920608941665	0.0274367744910869	0	0	0	2.04880530833163
ENSSSCG00000023186	CA4	CA4	CA4	CA4		0	0.848882598857472	0.174353049931749	0.0715829195423017	33.1204956059522	16.7255383357765	22.5864158925807	11.7338332133028	45.2803351653702	1.14369711865316	9.8862990673415	3.31984971342152	0	0	0.0179614088354325	0
ENSSSCG00000012141	CA5B	CA5B	CA5B	CA5B		2.60589022396775	2.51835170994383	2.23753080745745	2.64856802306516	0.372140400066879	0.190785608392888	0.412806556783459	0.560236068539654	0.296380375627878	0.446320826791479	0.543576581022213	1.34440195006326	0.716993870553837	0.542756624330317	0.269421132531488	4.30249114749641
ENSSSCG00000022094	CA7	CA7	NA	NA		0	0.0282960866285824	0	0	23.2321935470323	15.612622286818	21.3185100396029	10.2709945898937	28.1890668374959	0.697376291861686	7.64404567062487	0.685919362277173	0	0	0	0
ENSSSCG00000006233	CA8	CA8	CA8	CA8		5.53751672593146	4.55566994720177	6.04423906430065	6.9196822224225	5.31629142952684	1.87605848253006	2.77170116697465	2.92567724681819	6.09226327679526	4.32373300954245	3.12556534087772	6.25558458396782	1.41158168265287	1.19977780115123	1.00583889478422	4.02078041760082
ENSSSCG00000005315	CA9	CA9	CA9	CA9		36.8833693238512	27.9282375024108	33.0980206453771	38.5593326601198	17.9690650318007	27.3777348043794	25.1517137811636	19.6393866249179	16.8278191050939	22.6507819596675	27.5865114868773	22.7725228276022	7.2595629393576	4.31348685651989	3.37674486106132	5.91592532780757
ENSSSCG00000005127	CAAP1	CAAP1	CAAP1	CAAP1		33.8765729115807	27.4472040297249	30.4246072130903	31.9737040622281	24.5878478615616	28.299865244945	25.033769050654	28.4786668174324	23.940948120163	23.4318434065526	26.3294906432634	29.988394518758	1.09789686428556	1.05694711053799	0.646610718075572	7.01715818103582
ENSSSCG00000009397	CAB39L	CAB39L	CAB39L	CAB39L		58.4320769451229	56.7902458635649	55.3570933533305	53.1145263003878	55.2096864956363	56.3135520773007	49.6252453618972	59.5095201693233	55.9829598408213	59.918570996756	59.1479267224795	59.4280535476943	10.3291929476662	7.76998956936033	4.25685389399751	19.4380403627963
ENSSSCG00000003705	CABLES1	CABLES1	CABLES1	CABLES1		14.1569997744402	19.4394115138361	17.3771873098644	14.9131082379795	19.7234412035446	12.687242958127	17.2199306543957	14.2548955217312	17.3876487035022	16.7370310046805	17.7681594921636	16.736432439563	0.627369636734607	0.228529104981186	0.287382541366921	0.870742256040941
ENSSSCG00000007540	CABLES2	CABLES2	CABLES2	CABLES2		37.885634794608	31.8613935437838	43.7044978495585	49.0820218328382	44.258126150811	69.4141638536124	44.2292739410848	39.6522639621955	28.8476898944468	33.5856422160588	37.5747311631605	33.9667268199656	9.14167184956142	4.88480961897285	3.53839754058021	14.3928572910297
ENSSSCG00000003711	CABYR	CABYR	CABYR	CABYR		5.33706363178009	3.16916170240123	3.8067082568432	4.12794836027273	1.86070200033439	2.92537932869095	1.88711568815295	2.08532314400871	2.53569876926073	2.566344754051	2.88775058668051	2.19494195928695	1.38917562419806	0.342793657471779	0.395150994379516	0.665861725207778
ENSSSCG00000021113	CACFD1	CACFD1	NA	NA		9.22084233096279	9.87533423337526	9.85094732114385	10.8090208508876	12.1743073736165	9.57107802104321	13.4456992780898	10.4888641721035	10.1757262298905	13.8917357338848	9.0029871231804	10.7552156005061	4.66046015859994	2.68521698352894	1.47283552450547	2.4841764363521
ENSSSCG00000004829	CACHD1	CACHD1	CACHD1	CACHD1		2.07970085182041	3.31064213554414	1.62729513269633	1.50324131038834	13.5033802309982	4.70604500702457	6.9882252826914	8.87040441854452	13.9628088073578	9.03799674252745	5.87742178230268	6.80432007378956	0	0	0	0
ENSSSCG00000015543	CACNA1E	CACNA1E	CACNA1E	CACNA1E		0.676529192760857	1.89583780411502	1.62729513269633	0.85899503450762	0.824025171576661	0.381571216785776	0.648696017802578	0.373490712359769	0.395173834170504	0.530005981814881	0.985232553102761	1.07003420515239	0.0672181753644222	0.0285661381226483	0.0179614088354325	0.256100663541453
ENSSSCG00000017562	CACNA1G	CACNA1G	CACNA1G	CACNA1G		1.92936103120689	4.4990777739446	1.22047134952225	0.620385302699948	1.67463180030096	1.04932084616088	1.20893348772299	0.653608746629597	0.691554209798381	1.78528330716592	1.4608620614972	1.01516065617022	0.0224060584548074	0	0	0.0512201327082906
ENSSSCG00000000082	CACNA1I	CACNA1I	CACNA1I	CACNA1I		0.676529192760857	1.01865911862897	0.755529883037581	1.57482422993064	0.584792057247953	0.41336881818459	0.442292739410848	0.622484520599616	0.592760751255755	1.17159217032763	1.29099437992776	0.850540009223695	0.51533934446057	0.142830690613241	0.14369127068346	0.742691924270214
ENSSSCG00000024784	CACNA1S	CACNA1S	CACNA1S	CACNA1S		2.40543712981638	0.565921732571648	0.871765249658747	2.52926315716133	0.983513914462466	0.0953928041964439	0.206403278391729	0.995975232959385	1.28431496105414	0.390530723442544	0.441655972080548	1.01516065617022	0.761805987463452	1.42830690613241	0.0359228176708651	1.0756227868741
ENSSSCG00000015402	CACNA2D1	CACNA2D1	CACNA2D1	CACNA2D1		5.11155390085981	4.15952473440161	2.78964879890799	4.10408738709196	2.84421591479686	1.01752324476207	3.15502154113072	3.39254063726791	5.7300205954723	3.98899238944884	2.64993583248329	6.5025155543876	0	0	0	0
ENSSSCG00000011412	CACNA2D2	CACNA2D2	CACNA2D2	CACNA2D2		0.300679641227048	0.198072606400077	0.261529574897624	0.381775570892276	1.48856160026752	0.826737636369181	1.71019859238861	1.21384481516925	1.74535110091972	1.53422784209571	1.1551002346722	0.71335613676826	0.0448121169096148	0	0	0.0256100663541453
ENSSSCG00000017510	CACNB1	CACNB1	CACNB1	CACNB1		10.5237874429467	8.5171220752033	10.3740064709391	10.4272452799953	4.99731394375523	5.65997304898901	5.21905432504801	4.6997581305271	3.98466949455258	4.77005383633393	5.63960702810546	4.28013682060956	0.672181753644222	0.371359795594427	0.395150994379516	0.665861725207778
ENSSSCG00000011040	CACNB2	CACNB2	CACNB2	CACNB2		1.02732210752575	1.07525129188613	1.10423598290108	1.09760476631529	7.89469277284736	3.05256973428621	4.48189975936326	3.01904992490814	3.22725297905911	2.00844372056165	5.40179227390824	2.08519486132261	0.112030292274037	0.114264552490593	0.0359228176708651	0.204880530833163
ENSSSCG00000029073	CACNB4	CACNB4	CACNB4	AC068547.1		1.72890793705552	1.69776519771494	1.394824399454	2.12362661308828	0.478466228657416	0.47696402098222	0.471778922038238	0.715857198689558	0.32931152847542	0.585796085163816	0.135894145255553	1.34440195006326	0.0224060584548074	0	0.0359228176708651	0.409761061666325
ENSSSCG00000023102	CACNG4	CACNG4	NA	NA		1.4532849325974	0.877178685486054	2.29564849076804	1.40779741766527	0.558210600100318	0.826737636369181	0.737154565684747	0.684732972659577	0.32931152847542	0.390530723442544	1.52880913412497	0.98772388167913	0.806618104373067	0.142830690613241	0.215536906025191	0.460981194374616
ENSSSCG00000015504	CACYBP	CACYBP	CACYBP	CACYBP		202.507738366417	197.563276840762	180.310112471084	182.297835101062	143.353798397191	190.372239574703	168.484047532906	185.438138686626	162.51523930262	144.384787467043	206.083471280046	194.087742749949	29.0158456989756	25.338164514789	11.0283050249556	46.5591006318362
ENSSSCG00000028978	CAD	CAD	CAD	CAD		27.5873570825816	27.5603883762393	32.6330791788924	37.4617278938045	9.80855768747702	13.4503853916986	8.99328570135392	16.3402186657399	13.8310841959676	15.2864883176081	13.5894145255553	24.1717983266476	8.26783556982393	4.94194189521815	2.55052005463142	12.2672217836356
ENSSSCG00000006415	CADM3	CADM3	CADM3	CADM3		1.7038513002866	3.73508343497288	4.79470887312311	3.14964845986127	1.51514305741515	0.0635952027976293	0.884585478821697	0.529111842509673	2.0417314765476	0.781061446885088	0.577550117336101	0.219494195928695	0	0	0	0
ENSSSCG00000003061	CADM4	CADM4	CADM4	CADM4		47.5825532241803	53.4230115547636	51.027325946692	48.7002462619459	12.2540517450594	25.8832475386351	16.2174004450644	20.4797407277274	8.85848011598879	16.9880864697507	29.2172412299439	23.4310054153882	6.87865994562587	3.85642864655751	1.85002511004955	7.65740983988945
ENSSSCG00000016611	CADPS2	CADPS2	CADPS2	CADPS2		9.471408698652	14.8271493933772	14.3841266193693	8.87628202324541	6.61878282976092	3.05256973428621	4.06909320257981	4.88650348670698	8.56209974036091	7.280608487036	7.81391335219431	6.61226265235195	0.201654526093267	0.685587314943558	0.125729861848028	0.973182521457522
ENSSSCG00000026512	CALCA	CALCA	CALCB	CALCA		0	0	0	0	8.29341463006187	2.73459372029806	9.14071661449087	4.73088235655708	6.91554209798381	6.2484915750807	7.64404567062487	4.49963101653826	0	0.0285661381226483	0	0
ENSSSCG00000028481	CALCOCO1	CALCOCO1	CALCOCO1	CALCOCO1		57.7304911155931	67.9954961684835	60.1518022264536	58.6502720783258	54.4654056955025	46.3291052380729	38.2140926850973	43.8851587022729	38.3977242202339	48.7047602236201	37.3369164089632	45.7096663021508	28.9262214651564	17.1968151498343	11.3336489751579	36.2382438911156
ENSSSCG00000017543	CALCOCO2	CALCOCO2	CALCOCO2	CALCOCO2		199.17520567615	193.035902980189	183.942467677996	200.312869852541	250.211256130681	166.937407343777	165.093136530756	188.737306645803	208.256610607855	163.018681985588	155.530849244981	165.937612122094	61.4150062246271	40.363953167302	23.6910982539355	103.413447938039
ENSSSCG00000016031	CALCRL	CALCRL	CALCRL	CALCRL		2.58083358719882	2.80131257622966	2.47000154069978	2.60084607670363	1.86070200033439	0.47696402098222	0.353834191528679	3.73490712359769	1.71241994807218	1.1158020669787	0.781391335219431	2.46930970419782	0.0448121169096148	0.142830690613241	0	1.81831471114432
ENSSSCG00000016535	CALD1	CALD1	CALD1	CALD1		286.547698089376	548.208382342155	313.370548410664	228.182486527677	447.684901280455	198.353437525806	397.031449077805	276.445375598289	259.168172910155	220.343013176618	324.24343057975	228.520894736263	27.5146397825035	18.1394977078816	14.6026253832067	89.5840121068003
ENSSSCG00000010600	CALHM2	CALHM2	CALHM2	CALHM2		6.64000874376397	9.30941250080361	6.50918053078531	6.65721151743406	4.43910334365491	4.00649777625065	1.97557423603512	3.29916795917796	2.99673490912632	4.10057259614671	2.64993583248329	4.17038972264521	2.46466643002881	1.08551324866063	1.13156875663225	4.02078041760082
ENSSSCG00000025768	CALM1	CALM1	CALM3	NA		611.832956623504	589.266004040228	567.11235374467	557.511638368626	963.604403058888	710.104034438329	757.91283825443	694.412606954901	1040.22925614816	795.343713342415	766.44297924132	731.821086000762	175.148158941229	122.005975921831	78.1141670252961	247.316410781981
ENSSSCG00000008433	CALM2	CALM2	CALM3	CALM1		616.34315124191	648.036975967794	561.591173830165	566.34019844551	834.205869664204	744.286455942054	775.722492561373	782.214048585477	798.843905775673	555.864694717112	670.94336866298	612.8826685819	126.235733334385	115.20723504864	62.1285131617612	214.663576180446
ENSSSCG00000022545	CALM3	CALM3	CALM3	NA		294.039632483284	250.222294056554	278.354644216038	270.416409057635	1014.88003389667	668.385581403084	733.586737586833	826.53494645217	960.898108938427	644.013058008429	483.137659919806	644.380085697668	93.7917606918238	60.3031175769105	44.5622553207081	118.292896489797
ENSSSCG00000004959	CALML4	CALML4	NA	NA		0.0250566367689206	0.141480433142912	0.0581176833105832	0.0477219463615344	1.48856160026752	1.90785608392888	2.09351896654468	1.27609326722921	1.81121340661481	1.92475856553825	1.29099437992776	1.37183872455435	0.0448121169096148	0	0	0
ENSSSCG00000013746	CALR	CALR	CALR	CALR		966.384366903731	1262.65627362723	1077.58902510318	1032.65519731724	1027.71887769898	1058.73293617493	1162.5517224501	1026.97496208525	1164.31384007769	1100.62715886779	1328.33129633672	1262.25624723695	207.211228590059	174.282008686277	83.8079336261282	318.53800531286
ENSSSCG00000013858	CALR3	CALR3	CALR3	CALR3		2.12981412535825	1.9241338907436	0.900824091314039	1.4555193640268	0.903769543019563	0.763142433571552	0.737154565684747	0.746981424719539	0.625691904103297	1.25527732535103	0.849338407847207	1.28952840108109	0.0896242338192296	0.114264552490593	0.0359228176708651	0
ENSSSCG00000016581	CALU	CALU	CALU	CALU		177.150421956269	288.62008361154	166.536221526476	143.094256165061	159.701394542986	91.259116014598	101.285037325084	120.730872770295	150.462437360419	124.439825519799	124.037381082006	135.866907279862	9.65701119402199	8.39844460805859	3.68208881126367	19.8221913581085
ENSSSCG00000011550	CAMK1	CAMK1	CAMK1	CAMK1		10.8745803577116	17.4869815364639	10.9842421457002	8.47064547917237	9.30351000167197	6.2959250769653	5.72031942971364	5.57123645936656	6.28985019388052	5.63480043824242	8.93504005055262	5.02092973186891	9.27610820029027	4.19922230402929	2.85586400483377	6.53056692030706
ENSSSCG00000027955	CAMK1D	CAMK1D	NA	NA		18.1410050206985	9.81874206011809	13.3961260030894	20.4249930427367	4.81124374372179	10.0480420420254	6.04466743861493	14.8151315902709	6.91554209798381	7.58745405545514	8.4254370058443	16.2700072732146	3.24887847594707	1.28547621551917	0.700494944581869	9.80865541363766
ENSSSCG00000015619	CAMK1G	CAMK1G	CAMK1G	CAMK1G		3.75849551533809	3.14086561577265	4.01012014843024	3.86547765528429	0.265814571476342	0.381571216785776	0.294861826273899	0.186745356179885	0.16465576423771	0.446320826791479	0.135894145255553	0.411551617366304	0	0	0	0
ENSSSCG00000010311	CAMK2G	CAMK2G	CAMK2G	CAMK2G		30.9950596831548	27.7301648960108	27.2281346310082	31.5203455717935	49.8136506946665	27.4095324057782	36.6513250058456	37.5669408181868	40.3406622382389	34.7293393347119	23.407766520269	29.8512106463026	14.4519077033508	6.71304245882234	4.97531024741481	24.3551731027922
ENSSSCG00000024009	CAMK2N1	CAMK2N1	CAMK2N1	CAMK2N1		18.7173076663837	28.9751927076684	17.5515403597961	13.5530327666758	37.63934332105	14.4361110350618	21.2300514917207	7.84330495955516	21.998010102158	21.841825461108	14.6425941512859	8.6151471902013	1.97173314402305	2.19959263544392	1.23933720964485	5.22445353624565
ENSSSCG00000017873	CAMKK1	CAMKK1	CAMKK1	CAMKK1		10.097824617875	11.0920659584043	9.58941774624622	7.61165044466475	4.65175500083599	3.94290257345302	3.53834191528679	5.72685758951646	5.40070906699688	7.4479787970828	6.04728946387212	6.7220097503163	6.87865994562587	6.02745514387878	3.68208881126367	3.48296902416376
ENSSSCG00000009815	CAMKK2	CAMKK2	CAMKK2	CAMKK2		200.227584420445	162.419537248063	190.567883575402	214.29540013647	95.7995715600737	100.257837210463	107.447649494209	104.733020590885	65.0060957210478	73.9497819890131	100.765508706993	89.0597699980682	115.884134328264	61.2743662730805	44.3826412323538	150.843290825916
ENSSSCG00000014306	CAMLG	CAMLG	NA	NA		13.3301307610658	11.7711720374903	10.6936537291473	13.0758133030604	10.393349744725	10.6203988672041	9.3471198928826	13.3834171928917	10.3074508412806	9.7632680860636	10.9734522293859	11.7978130311674	1.74767255947498	1.7139682873589	1.25729861848028	4.37932134655885
ENSSSCG00000005753	CAMSAP1	CAMSAP1	CAMSAP1	CAMSAP1		87.121926045537	88.0291255015198	98.7419439446808	104.773533236749	58.6652759248287	76.2506481543575	73.0077881854174	55.9924826279354	58.1234847759116	65.1349456598814	73.1450236838015	63.2143284274643	13.5108532482489	8.11278322683211	4.526275026529	21.9734369318567
ENSSSCG00000027314	CAMSAP2	CAMSAP2	CAMSAP2	CAMSAP2		50.7898027306021	50.9046598448197	44.6634396241832	44.8109076334809	52.5781222380205	56.9177065038782	59.591575089955	53.378047641417	50.3188015510441	47.0031620714776	52.8628225044102	46.8894476052676	1.56842409183652	1.19977780115123	0.431073812050381	5.73665486332855
ENSSSCG00000013583	CAMSAP3	CAMSAP3	CAMSAP3	CAMSAP3		4.6104211654814	2.85790474948682	3.83576709849849	3.57914597711508	136.097060595887	61.9417275248909	130.4763581262	72.4571981977953	158.596432113762	118.163438893044	82.2499314159236	74.2713485473723	0.246466643002881	0.114264552490593	0.161652679518893	0.281710729895599
ENSSSCG00000017902	CAMTA2	CAMTA2	CAMTA2	CAMTA2		120.747932589429	98.9797110267812	134.600554547311	129.040142961589	182.960169547166	130.656344147729	160.64072295402	106.600474152684	169.06853871928	146.253755929233	118.56764173547	121.16079615264	31.525324245914	19.8820321333632	11.9443368755626	33.651627189347
ENSSSCG00000011582	CAND2	CAND2	CAND2	CAND2		23.6284084730922	18.4773445684643	18.1617760345572	16.917429985164	18.1285537746865	33.80085028694	24.2966144849693	18.6434113919585	11.1307296624692	13.5848901654656	18.8892861905219	11.989870452605	1.03067868892114	0.914116419924744	0.664572126911004	1.69026437937359
ENSSSCG00000020932	CANT1	CANT1	NA	NA		12.7037148418428	15.5628476457203	12.7858903283283	11.1192135022375	16.4805034315332	11.669719713365	11.2932079462903	11.5782120831529	13.9957399602053	15.6212289377018	11.3471611288387	15.5292143619552	4.21233898950379	3.02801064100072	1.79614088354325	6.5561769866612
ENSSSCG00000014020	CANX	CANX	CANX	CANX		503.262549503771	607.828236868579	466.830291192259	498.980671156204	798.586717086375	589.845505948012	531.458955676075	766.869805152697	879.426436793608	620.91595522197	584.820454107273	789.959611147375	55.5894310263772	56.446688930353	25.7925830876811	166.619091700069
ENSSSCG00000008239	CAPG	CAPG	CAPG	CAPG		100.827906358137	154.241968212403	87.8158194822912	96.3983316502996	35.0343605205819	42.0682266506318	35.1475296918488	41.8620840103242	36.3559927436863	55.678523142237	63.7343541248544	50.7854695830019	184.625921667613	148.801013480875	56.9017431906503	153.788448456643
ENSSSCG00000012999	CAPN1	CAPN1	CAPN1	CAPN1		358.685755347099	305.541143415433	342.167860491058	339.231455710968	549.358974870156	508.698027178237	512.145506055135	451.674768147081	447.4685048924	385.649089399512	371.092937156602	366.143755583555	192.781726945163	133.061071375296	82.7122876871669	194.48284389338
ENSSSCG00000001698	CAPN11	CAPN11	CAPN11	CAPN11		1.37811502229063	0.792290425600307	2.23753080745745	1.40779741766527	0.372140400066879	1.5262848671431	1.12047493984082	0.40461493838975	0.197586917085252	0.613691136838283	0.543576581022213	0.823103234732608	1.12030292274037	0.514190486207669	1.00583889478422	0.460981194374616
ENSSSCG00000020986	CAPN13	CAPN13	CAPN13	CAPN13		0	0.0282960866285824	0	0	5.39603580096975	1.49448726574429	3.30245245426767	1.71183243164894	9.28658510300684	16.1233398678422	3.66914192189994	4.28013682060956	0	0	0	0
ENSSSCG00000007993	CAPN15	CAPN15	CAPN15	CAPN15		112.729808823374	109.647335685757	155.900685480639	153.64080631096	123.444286993613	104.804894210493	156.424198838303	92.8124420214027	120.725606339089	145.026373655556	135.486462819787	103.052524988523	45.0809896110725	20.2533919289576	14.7463166538901	40.0285337115291
ENSSSCG00000004728	CAPN3	CAPN3	CAPN3	CAPN3		7.14114147914238	11.5448033444616	5.81176833105832	5.6789116170226	2.41891260043471	2.98897453148858	2.00506041866251	3.33029218520794	1.31724611390168	2.37107939232973	2.81980351405273	2.63393035114435	25.6549369307545	24.8239740285813	9.96858190366506	25.4564059560205
ENSSSCG00000014875	CAPN5	CAPN5	CAPN5	CAPN5		10.4987308061777	15.6477359056061	10.4321241542497	9.37736246004152	212.518749895336	114.344174630137	128.058491150754	123.687674243144	139.496363462188	120.952944060491	49.6353365545908	59.9219154885339	13.8021320081614	2.37098946417981	3.96947135263059	17.3380149217564
ENSSSCG00000030697	CAPN7	CAPN7	CAPN7	CAPN7		43.247755063157	29.8523713931544	38.0380237267767	37.3424230279007	32.2167260629327	27.7275084197664	25.8298959815935	36.0107295166878	32.0749428735059	28.9829586897717	26.6352524700884	39.3992081692008	3.49534511894996	1.77110056360419	1.18545298313855	9.3220641529089
ENSSSCG00000010182	CAPN9	CAPN9	CAPN9	CAPN9		0.0250566367689206	0	0.0290588416552916	0	5.55552454385555	3.78391456645894	5.21905432504801	3.82827980168764	4.84087946858867	9.42852746596999	3.97490374872493	3.45703358587695	0	0	0.0179614088354325	0
ENSSSCG00000030149	CAPNS1	CAPNS1	CAPNS1	CAPNS1		278.404291139477	367.594461391914	292.709711993752	286.952063471907	586.626177791139	391.396675618009	399.154454226977	305.359781580141	452.375246666684	398.508708221442	330.392640652564	305.920035575619	244.450097741949	176.652998150457	116.87488729216	253.744537436872
ENSSSCG00000013305	CAPRIN1	CAPRIN1	CAPRIN1	CAPRIN1		510.002784794611	466.602468505324	416.471318603639	472.494990925553	391.305630670323	364.750285645803	268.678096100777	452.795240284161	421.255307225757	374.658439039772	347.956958926844	505.495133223786	65.8065936817694	51.6475777257481	25.5770461816559	168.258135946735
ENSSSCG00000022611	CAPRIN2	CAPRIN2	CAPRIN2	CAPRIN2		16.8631165454836	18.6754171748644	20.42836568367	19.2080834105176	16.7994809173048	22.1947257763726	26.5670505472783	19.359268590648	13.9957399602053	13.5012050104422	21.3353808051219	12.7581001383554	1.47879985801729	0.771285729311503	1.18545298313855	4.20005088207983
ENSSSCG00000013532	CAPS	CAPS	CAPS	CAPS		2.53072031366098	2.32027910354376	2.93494300718445	2.93489970123437	1.80753908603913	2.6074033147028	2.15249133179946	0.933726780899424	1.38310841959676	1.72949320381698	2.20827986040274	1.56389614599196	0.649775695189415	0.314227519349131	0.0898070441771627	0.256100663541453
ENSSSCG00000016833	CAPSL	CAPSL	NA	NA		2.20498403566502	0.735698252343142	1.27858903283283	1.62254617629217	1.0100953716101	1.46268966434547	0.442292739410848	1.55621130149904	0.889141126883633	0.86474660190849	0.781391335219431	1.15234452862565	0.179248467638459	0	0	0.332930862603889
ENSSSCG00000006775	CAPZA1	CAPZA1	CAPZA1	CAPZA1		635.110572181831	523.222937849117	548.950577710113	581.086279871224	508.051390462733	504.977707814575	436.454475250625	589.741834816076	491.234007026784	467.074745237283	525.196897876399	590.192456077771	76.0685684540711	76.6715147211879	47.5977334138962	211.53914808524
ENSSSCG00000024886	CAPZA2	CAPZA2	NA	NA		8.29374677051273	7.0740216571456	4.62035582319136	6.37087983926485	7.70862257281392	6.2959250769653	3.06656299324855	9.3995162610542	6.28985019388052	5.27216476647434	3.70311545821382	9.8772388167913	0.268872701457689	0.885550281802096	0.413112403214948	2.50978650270624
ENSSSCG00000003493	CAPZB	CAPZB	CAPZB	CAPZB		365.451047274707	327.017873166527	362.538108491418	348.561096224648	258.345182017857	304.175854981061	258.387418363818	272.368101988362	239.376550048783	254.068130651049	289.55645000327	260.347553145924	138.603877601439	85.7841127823127	57.0454344613338	170.255721122358
ENSSSCG00000017154	CARD14	CARD14	CARD14	CARD14		0.0501132735378413	0.0848882598857472	0.0290588416552916	0.0477219463615344	80.1696747572648	24.1979746644979	31.7861048723263	14.597262008061	70.0116309538742	8.98220663917851	6.45497189963878	3.18266584096608	0	0.0285661381226483	0.0179614088354325	0.0256100663541453
ENSSSCG00000008077	CARD19	CARD19	CARD19	CARD19		30.0178508491669	25.6079583988671	28.4195471388752	26.7242899624593	22.2220981754222	19.4283344546757	24.1491835718323	19.7016350769778	21.3393870452072	26.6676694007909	24.3590255370579	20.0837189274756	11.8752109810479	8.05565095058681	5.46026828597149	9.65499501551279
ENSSSCG00000029367	CARD6	CARD6	CARD6	CARD6		66.1996343434883	61.3742118973952	57.5946241607879	62.4203058408871	57.2032957817088	51.6075070702762	43.4036608275179	47.4955689217507	49.03448658999	47.3657977432457	47.0193742584214	61.1291335661417	22.1595918118045	18.4822913653534	9.8248906329816	33.9845580519508
ENSSSCG00000016117	CARF	CARF	CARF	CARF		21.6238775315785	16.7512832841208	20.4864833669806	22.3577318703789	12.4932848593881	16.7573359371753	14.3892571221663	16.21572176162	12.3491823178282	12.887513873604	10.8375580841304	13.8281343435078	0.918648396647104	0.942682558047393	0.359228176708651	3.8415099531218
ENSSSCG00000026710	CARHSP1	CARHSP1	CARHSP1	CARHSP1		94.6138604394443	94.593817599351	93.6275878133495	90.5762541941924	94.2312655883633	129.670618504366	95.7121488085076	101.278231501557	97.6408681929619	91.7747200089978	97.9796787292538	84.0114034917082	47.2543772811888	33.9365720897061	29.4207876724385	43.4602826029846
ENSSSCG00000013633	CARM1	CARM1	CARM1	CARM1		67.1768431774762	66.8353566167116	73.1411044463689	75.8063117952975	41.8923764646715	38.9520617135479	34.6462645871831	31.7155863245504	42.2836002562439	40.3083496696054	41.8553967387104	48.0143553594021	11.2478413443133	8.25561391744535	4.40054516468097	18.9770591684217
ENSSSCG00000001100	CARMIL1	CARMIL1	CARMIL1	CARMIL1		9.37118215157632	12.8464233293764	8.60141712996631	7.75481628374935	53.9071950954022	23.5938202379205	29.6041273578995	33.0539280438396	67.9040371716315	66.0275873134644	29.1492941573162	67.9608904144223	0.0224060584548074	0.114264552490593	0.0359228176708651	0.204880530833163
ENSSSCG00000002012	CARMIL3	CARMIL3	CARMIL3	CARMIL3		2.83139995488803	3.48041865531563	3.05117837380562	2.767872888969	1.51514305741515	2.89358172729213	2.0345466012899	1.58733552752902	1.48190187813939	1.45054268707231	1.76662388832219	1.61876969497413	2.4198543131192	0.314227519349131	1.18545298313855	0.665861725207778
ENSSSCG00000005271	CARNMT1	CARNMT1	CARNMT1	CARNMT1		103.333570035029	58.544603234537	83.9509935421374	91.3398053359769	124.348056536633	97.9366123083491	90.0802879266761	109.526151399502	144.930003682032	93.1415775410467	93.4272248631928	112.820016707349	5.64632673061147	3.54220112720838	2.74809555182118	18.7209585048802
ENSSSCG00000012911	CARNS1	CARNS1	CARNS1	CARNS1		4.15940170364082	2.12220649714368	1.27858903283283	1.69412909583447	4.09354440073567	1.71707047553599	1.739684775016	0.902602554869443	3.32604643760174	1.42264763539784	1.4608620614972	1.6736432439563	0.918648396647104	0	0.0718456353417302	0.358540928958034
ENSSSCG00000012857	CARS	CARS	CARS	CARS		38.8127303550581	46.3206938109894	47.9470887312311	49.3922144841882	28.4687406051162	41.6548578324472	41.2511694957185	40.9594814554547	27.0694076406795	31.9956242706141	42.2970527107909	41.347219158068	16.3116105550998	11.5692859396725	8.02874974943835	16.2623921348823
ENSSSCG00000017477	CASC3	CASC3	CASC3	CASC3		243.27488638945	214.937074030712	249.876979393852	256.934959210501	194.204125920616	192.152905253037	173.673615675326	166.483485034367	188.49791889933	178.33306535487	173.366955809772	197.215535041933	57.2698854104877	31.4513180730357	20.224546348697	85.640061888262
ENSSSCG00000015327	CASD1	CASD1	CASD1	CASD1		59.0584928643459	44.2833755737315	55.211799145054	56.6936722775029	24.7739180615951	37.1078008324167	24.8863381375171	39.6833881882255	25.4557811511499	29.5966498266099	29.4550559841412	40.716173344773	1.88210891020382	1.25691007739652	0.646610718075572	14.0087062957175
ENSSSCG00000012253	CASK	CASK	CASK	CASK		23.1523323744827	25.2118131860669	21.0676602000864	16.4163495483679	59.0905792391909	21.1136073288129	26.9798571040618	35.606114578298	72.8437100987628	46.4731560896627	35.2305571575022	43.2677933724441	1.23233321501441	2.02819580670803	0.466996629721246	4.02078041760082
ENSSSCG00000028711	CASP1	CASP1	CASP1	CASP1		18.617081119308	31.2105835513264	19.6147181173218	21.4748758626905	124.693615479552	55.3278264339375	107.536108042091	132.122339497268	171.966480169864	126.336689033663	109.734522293859	134.577378878781	44.3864017989735	58.3034879083251	23.2061402153788	42.9224712095476
ENSSSCG00000026940	CASP10	CASP10	CASP10	CASP10		5.81313973038959	7.30039035017426	5.89894485602419	8.78083813052234	5.68843182959372	3.65672416086368	4.80624776826455	14.2548955217312	11.0977985096216	7.58745405545514	5.57165995547768	13.7183872455435	2.44226037157401	1.6568360111136	0.84418621526533	4.60981194374616
ENSSSCG00000016464	CASP2	CASP2	CASP2	CASP2		129.467642185013	115.334849098102	126.609373092105	136.174573942639	110.33962861983	141.849099840112	103.467014839511	115.782120831529	103.897787233995	97.4095204472402	108.477501450245	110.460454101116	23.7728280205507	15.4257145862301	7.83117425224859	35.4955519668454
ENSSSCG00000015783	CASP3	CASP3	NA	NA		20.2958757828257	21.5899140976084	19.033541284216	21.9043733799443	62.2271911826117	51.639304671675	52.6033498072636	86.4942241373166	69.2212832855332	66.6970685536516	50.8244103255769	130.708793675538	1.03067868892114	0.285661381226483	0.197575497189758	3.8415099531218
ENSSSCG00000014997	CASP4	CASP4	LOC100522887	CASP4		122.752463530942	163.806045492864	128.701609691286	96.6846633284688	181.950074175556	107.444095126595	130.063551569417	128.200687017491	236.807920126674	173.144585743419	163.650524424	170.053128295757	35.715257176963	37.0217150069521	17.0992612113318	40.0285337115291
ENSSSCG00000009140	CASP6	CASP6	CASP6	CASP6		73.8920218315469	60.8082901648236	60.5295671679724	55.2620138866569	132.375656595218	91.958663245372	98.159501966581	93.3415538639124	170.517509444572	151.219075127288	129.371226283287	127.059702668224	8.69355068046527	6.6273440444544	3.82578008194713	14.7770082863419
ENSSSCG00000003460	CASP9	CASP9	CASP9	CASP9		42.0450364982488	32.3141309298411	33.6501386368277	34.8131598707394	51.0363977234577	37.9345384687859	32.818121264285	31.7467105505804	48.7051750615146	36.2914622284821	31.5274416992883	33.9667268199656	8.13339921909509	4.17065616590665	2.2631375132645	13.6501653667595
ENSSSCG00000006390	CASQ1	CASQ1	CASQ1	CASQ1		18.942817397304	8.5171220752033	12.2337723368778	11.1430744754183	16.0817815743187	36.4400512030416	22.9992224493641	20.1996226934575	12.7114249991512	9.48431756931892	15.5938531680747	13.6635136965613	0.918648396647104	0.771285729311503	0.287382541366921	2.66344690083111
ENSSSCG00000011878	CASR	CASR	CASR	CASR		9.17072905742495	5.149887766402	6.27670979754298	7.22987487377247	2.07335365751547	3.6885217622625	3.44988336740462	3.236919507118	2.73328568634598	3.62635671768076	3.70311545821382	4.71912521246695	0	0	0	0
ENSSSCG00000007495	CASS4	CASS4	CASS4	CASS4		21.6238775315785	12.8181272427478	14.5584796693011	19.5421370350484	4.14670731503094	2.63920091610162	1.59225386187905	4.13952206198744	3.55656450753453	7.25271343536153	4.24669203923604	7.16099814217369	8.7831749142845	2.71378312165158	1.90390933655585	25.6868965532078
ENSSSCG00000014170	CAST	CAST	CAST	CAST		51.9173513852035	59.6481506130517	41.960967350241	51.3010923386495	83.784752929343	58.5393841752178	47.2958369343334	91.6297214322634	65.1048891795905	74.4518929191536	48.8879187556853	99.403433981208	34.0796149097621	27.5948894264782	12.2856036434359	66.2020215254657
ENSSSCG00000009998	CASTOR1	CASTOR1	CASTOR1	CASTOR1		68.7052980203804	74.7016686994575	76.0179297702428	96.3267487307573	25.6776876046146	48.8729133499781	34.2924303956544	35.4193692221181	23.6774988973827	34.1156481978737	42.0592379565937	34.0490371434389	36.9699964504322	23.6527623655528	14.0458217093082	32.2942936725772
ENSSSCG00000024045	CASTOR2	CASTOR2	CASTOR2	GATS		1.42822829582848	1.18843563840046	1.19141250786695	1.64640714947294	14.4868941454606	6.70929389514989	10.05478827594	8.5902863842747	15.0166056984791	17.7133578132868	7.88186042482209	15.0079156466246	0.470527227550955	0.342793657471779	0.179614088354325	0.793912056978505
ENSSSCG00000013302	CAT	CAT	CAT	CAT		177.025138772424	197.676461187277	144.073736926936	125.079221413582	138.515973196322	105.758822252458	85.4509572541759	142.517830991282	167.05973839558	353.486094818851	111.433199109554	215.049438461139	53.6849160577185	37.4216409406692	19.7575497189758	71.0935441991074
ENSSSCG00000004701	CATSPER2	CATSPER2	CATSPER2	CATSPER2		28.4893960062628	23.2593832086947	28.9716651303257	30.9238212422743	21.1588398895168	27.0597587903913	25.033769050654	24.4636416595649	26.6413026536615	27.392940744327	25.548099308044	30.3176358126511	3.78662387886245	2.31385718793451	0.84418621526533	4.66103207645445
ENSSSCG00000002955	CATSPERG	CATSPERG	CATSPERG	CATSPERG		33.8014030012739	29.4562261803543	35.8295517609745	30.6136285909243	15.3906636884802	20.8592265176224	19.7852285429786	12.1695723777225	14.522638405766	24.4918553701824	32.24088596188	16.9284898610006	6.92347206253549	2.14246035919862	1.95779356306215	3.81589988676765
ENSSSCG00000016634	CAV1	CAV1	CAV1	CAV1		58.1063406671269	151.723616502459	63.3192159668804	50.5852631432265	110.392791534125	46.9014620632516	63.2773479183787	56.4593460183851	67.7064502545463	53.6700794216753	61.42415365551	42.6916211081313	0.112030292274037	0	0.0538842265062976	0.43537112802047
ENSSSCG00000016635	CAV2	CAV2	CAV2	CAV2		23.4279553789408	53.9889332873352	24.6709565653426	20.1625223377483	29.8775578339409	11.6061245105673	15.1853840531058	18.3010449056287	19.1329998044219	20.586548135757	17.8361065647914	14.2396859608741	0	0	0.0359228176708651	0.128050331770727
ENSSSCG00000014633	CAVIN3	CAVIN3	CAVIN3	CAVIN3		20.9974616123555	61.4308040706524	43.4429682746609	23.1928659317057	18.9525789462632	19.0149656364912	22.8517915362272	14.7217589121809	13.370048056102	14.4775318190486	25.2083639449051	8.94438848409434	8.06618104373067	2.19959263544392	2.44275160161883	3.40613882510133
ENSSSCG00000027410	CBFA2T2	CBFA2T2	CBFA2T2	CBFA2T2		19.3186669488378	17.7133502294926	14.7618915608881	18.3729493491908	31.5521896342418	21.7177617553904	21.3185100396029	30.8752322217409	26.7400961122041	20.3075976190123	18.7873655815802	21.8122357204141	0.873836279737489	0.342793657471779	0.233498314860623	3.94395021853838
ENSSSCG00000002648	CBFA2T3	CBFA2T3	CBFA2T3	CBFA2T3		59.2088326849595	47.2544646697326	54.8049753618799	55.5722065380069	23.471426661361	35.0727543428926	29.9874477320555	25.895356056944	24.1056038844007	32.581420355778	46.237982923202	37.231702984405	7.66287199154413	7.76998956936033	4.93938742974395	9.75743528092937
ENSSSCG00000015115	CBL	CBL	CBL	CBL		3.40770260057321	1.75435737097211	2.38282501573391	2.8394558085113	0.558210600100318	0.763142433571552	1.26790585297777	3.42366486329789	1.48190187813939	1.00422186028083	1.05317962573054	3.67652778180565	0.560151461370185	0.428492071839724	0.449035220885814	9.42450441832548
ENSSSCG00000022486	CBLB	CBLB	CBLB	CBLB		124.005295369388	89.3307454864346	136.605614621526	142.330705023276	73.3914031846181	100.86199163704	69.2925291743663	101.931840248187	64.3145415112495	60.9785829603858	79.1583396113597	97.7572275117427	21.173725239793	15.2257516193715	11.2977261574871	45.4578677786079
ENSSSCG00000028585	CBLL1	CBLL1	CBLL1	CBLL1		80.1561810237771	59.9028153927089	74.1581639043041	75.7585898489359	57.2564586960041	54.4692911961695	52.8392392682827	61.594843313332	54.8633006440049	49.8763523939478	55.9204407726601	60.607834850811	7.41640534854125	5.59896307203906	2.24517610442907	25.3027455578956
ENSSSCG00000020859	CBLN2	CBLN2	CBLN2	CBLN2		0.0250566367689206	0	0	0	4.62517354368835	0.794940034970366	1.12047493984082	1.15159636310929	3.72122027177224	1.14369711865316	0.883311944161096	0.411551617366304	0	0	0	0
ENSSSCG00000001985	CBLN3	CBLN3	CBLN3	CBLN3		2.3052105827407	2.82960866285824	3.83576709849849	2.48154121079979	0.531629142952684	1.27190405595259	1.59225386187905	0.871478328839462	0.526898445560671	1.1158020669787	1.01920608941665	0.740792911259347	1.5236119749269	0.742719591188855	0.431073812050381	0.845132189686796
ENSSSCG00000012053	CBR3	CBR3	CBR3	CBR3		1.77902121059336	4.83863081348759	2.0631777575257	2.14748758626905	1.83412054318676	2.51201051050636	1.59225386187905	1.55621130149904	2.20638724078531	1.25527732535103	2.20827986040274	1.15234452862565	2.33023007929997	3.17084133161396	1.85002511004955	2.97076769708086
ENSSSCG00000009717	CBR4	CBR4	CBR4	CBR4		24.7309004909247	19.0998584742931	22.9855437493356	25.936877847494	20.494303460826	24.4841530770873	23.7363770150489	22.9385545840958	22.9859446875843	22.2881462878995	25.548099308044	22.3335344357448	0.985866572011526	0.285661381226483	0.556803673898409	4.25127101478812
ENSSSCG00000017529	CBX1	CBX1	CBX1	CBX1		94.2129542511416	98.3006049476952	80.2605206519154	76.1403654198282	91.3338867592712	90.1779975670383	75.0128486040799	81.4209752944297	91.812054138947	88.4273138080617	78.2410541308847	84.0662770406904	15.3257439830883	11.854947320899	5.85541928035101	24.5088335009171
ENSSSCG00000024261	CBX2	CBX2	CBX2	CBX2		57.2293583802147	39.501336933501	58.6407424603784	58.7457159710489	46.5175500083599	95.7107802104321	73.8628874816117	63.182178840861	35.1375400883273	36.9609434686693	54.1538168843379	48.4807805257506	3.98827840495572	2.77091539789688	1.86798651888498	8.7586426931177
ENSSSCG00000017160	CBX4	CBX4	CBX4	CBX4		110.324371693558	88.7365276672344	133.55443624772	125.580301850378	60.0475116965057	75.3921129165895	84.477913227472	61.594843313332	46.9927551134424	50.2947781690648	64.3458777785044	56.9313070690054	15.7738651521844	7.59859274062444	5.49619110364236	35.4443318341371
ENSSSCG00000000090	CBX7	CBX7	CBX7	CBX7		6.79034856437749	4.32930125417311	7.41000462209935	7.58778947148398	6.03399077251297	6.04154426577478	4.92419249877411	5.07324884288687	6.05933212394772	7.83850952052535	4.41655972080548	6.0909639370213	1.97173314402305	0.999814834292689	0.610687900404706	3.45735895780962
ENSSSCG00000017161	CBX8	CBX8	NA	NA		20.7468952446663	19.043266301036	24.4675446737555	21.9759562994866	16.1615259457616	24.1661770630991	24.7389072243801	20.9154798921471	21.4381805037498	18.5502093635208	17.8361065647914	16.4895014691432	5.33264191224416	3.45650271284044	2.01167778956845	7.52935950811872
ENSSSCG00000024599	CBY1	CBY1	NA	NA		25.4074296836855	27.1925392500677	25.0487215068613	22.7633684144519	17.4905988031433	26.1058307484268	19.2249910730582	24.6503870157448	19.0671374987268	20.1681223606399	25.548099308044	20.5501440938241	5.35504797069897	4.19922230402929	1.79614088354325	7.65740983988945
ENSSSCG00000013761	CC2D1A	CC2D1A	CC2D1A	CC2D1A		92.7346126817753	89.8966672190063	99.0325323612337	95.6825024548766	87.2403423585355	87.4116062453415	104.616975961979	69.2825271427372	81.241154074886	93.9505340396063	95.6355047235956	65.025155543876	37.9110509055341	24.3954819567416	18.3206370121412	29.3491360418505
ENSSSCG00000008738	CC2D2A	CC2D2A	CC2D2A	CC2D2A		10.9748069047872	15.0818141730344	11.6525955037719	8.56608937189543	7.94785568714263	4.89683061541746	6.07415362124232	4.29514319213735	5.49950252553951	5.02110930140414	6.387024827011	5.73428586863717	0.0448121169096148	0.142830690613241	0.0179614088354325	0.307320796249744
ENSSSCG00000009628	CCAR2	CCAR2	CCAR2	CCAR2		292.285667909459	211.230286682368	279.546056723905	310.097207457251	268.818276134025	252.981716728969	298.842460928597	248.807062883666	275.238575499756	243.356430808054	280.927171779542	259.771380881611	78.9589499947413	49.1623237090777	34.090753969651	83.5656465135762
ENSSSCG00000004907	CCBE1	CCBE1	CCBE1	CCBE1		0.927095560450063	1.81094954422927	0.261529574897624	0.167026812265371	2.39233114328708	0.540559223779849	1.09098875721343	2.92567724681819	2.0417314765476	2.67792496074887	1.18907377098609	1.59133292048304	0	0	0	0
ENSSSCG00000028723	CCDC102A	CCDC102A	CCDC102A	CCDC102A		18.8927041237662	22.15583583018	21.8813077664346	16.917429985164	8.85162523016219	8.14018595809655	6.48696017802578	6.44271478820602	7.3765782378494	9.62379282769126	12.774049654022	7.9841013769063	9.18648396647104	3.74216409406692	1.93983215422671	9.45011448467962
ENSSSCG00000005313	CCDC107	CCDC107	CCDC107	CCDC107		16.5624369042565	12.874719416005	15.4302449189598	18.3013664296485	13.1578212880789	13.1960045805081	14.4187433047937	9.27501935693427	13.3371169032545	15.7607041960741	14.8804089054831	11.7429394821852	9.52257484329315	6.65591018257704	2.55052005463142	7.75985010530603
ENSSSCG00000015795	CCDC110	CCDC110	CCDC110	CCDC110		1.12754865460143	0.396145212800154	1.10423598290108	0.811273088146086	0.345558942919245	0.286178412589332	0.471778922038238	0.0933726780899424	0.49396729271313	0.223160413395739	0.40768243576666	0.0823103234732608	0	0	0	0
ENSSSCG00000029866	CCDC112	CCDC112	CCDC112	CCDC112		1.37811502229063	2.32027910354376	1.45294208276458	1.98046077400368	1.72779471459622	0.604154426577478	1.71019859238861	0.746981424719539	2.23931839363285	1.39475258372337	0.781391335219431	0.795666460241521	0.0448121169096148	0.114264552490593	0.0359228176708651	0.43537112802047
ENSSSCG00000026689	CCDC114	CCDC114	CCDC114	CCDC114		90.3792888254967	55.6584023984216	84.009111225448	123.957755674086	8.79846231586692	9.47568521684676	8.19715877041439	12.978802254502	5.56536483123459	11.3811810831827	16.8848475480025	21.7573621714319	59.9586124250646	24.3954819567416	16.0754609077121	27.9405823923725
ENSSSCG00000010086	CCDC116	CCDC116	LOC100154312	CCDC116		0.927095560450063	0.735698252343142	0.435882624829374	1.19304865903836	5.39603580096975	3.72031936366131	9.84838499754822	3.26804373314798	6.05933212394772	2.65002990907441	2.85377705036662	3.07291874300174	0.0448121169096148	0.0285661381226483	0	0.0512201327082906
ENSSSCG00000012288	CCDC120	CCDC120	CCDC120	CCDC120		15.0339820613524	11.3467307380615	15.4011860773045	14.8176643452564	117.490040592543	73.1026856158749	114.376902411645	62.2795762859916	104.786928360879	75.7071702445046	60.0991857392684	61.0193864681773	4.34677534023264	2.25672491168921	1.41895129799917	4.9171327399959
ENSSSCG00000009426	CCDC122	CCDC122	CCDC122	CCDC122		3.40770260057321	5.29136819954491	3.98106130677495	5.20169215340726	1.78095762889149	1.71707047553599	1.50379531399688	2.64555921254837	1.61362648952956	2.566344754051	2.71788290511106	2.90829809605521	0.224060584548074	0.199962966858538	0.0898070441771627	1.53660398124872
ENSSSCG00000013891	CCDC124	CCDC124	CCDC124	CCDC124		38.211371072604	42.5007221161308	39.3747304429201	40.4682105145812	34.5558942919245	46.6788788534599	45.52666597669	37.193450105827	38.2659996088438	41.4241517365841	47.6988449846992	33.9118532709834	18.1713134068488	13.1404235364182	8.96274300888084	13.7782156985302
ENSSSCG00000029174	CCDC126	CCDC126	CCDC126	CCDC126		2.83139995488803	3.0559773558869	2.03411891587041	2.9826216475959	5.02389540090287	3.40234334967317	1.94608805340773	3.48591331535785	2.30518069932794	4.35162806121692	1.35894145255553	3.37472326240369	0.0224060584548074	0.257095243103834	0.0179614088354325	0.614641592499488
ENSSSCG00000029086	CCDC127	CCDC127	NA	NA		12.7788847521495	14.1197472276626	14.2969500944035	13.9586693107488	11.0047232591206	14.8494798532464	11.5290974073094	10.4577399460735	10.4062442998233	10.4327493262508	12.7061025813942	9.19131945451412	5.22061161997013	3.91356092280281	2.33498314860623	4.73786227551688
ENSSSCG00000013755	CCDC130	CCDC130	CCDC130	CCDC130		34.5029888308037	33.7006391746416	42.0772027168622	38.2730009819506	28.123181662197	40.478346580691	42.1652411571676	30.2527477011413	27.7280306976303	32.3303648907077	39.4432756604243	27.9855099809087	12.1888957994152	8.34131233181329	7.6156373462234	12.4208821817605
ENSSSCG00000016579	CCDC136	CCDC136	CCDC136	CCDC136		1.17766192813927	1.21673172502904	1.01705945793521	1.4555193640268	1.56830597171042	1.46268966434547	1.91660187078034	0.809229876779501	1.05379689112134	1.59001794544464	2.48006815091385	0.411551617366304	0.134436350728844	0.199962966858538	0.14369127068346	0.102440265416581
ENSSSCG00000025524	CCDC137	CCDC137	NA	NA		27.2365641678167	21.6748023574941	27.0247227394212	26.6049850965555	15.6830597171042	20.7956313148248	17.2199306543957	16.3402186657399	15.6093664497349	18.1875736917528	20.078359961508	18.7118802029213	6.99069023789991	4.31348685651989	3.12528513736526	5.01957300541248
ENSSSCG00000008135	CCDC138	CCDC138	CCDC138	CCDC138		3.18219286965292	5.99877036525947	3.95200246511966	4.27111419935733	6.27322388684167	3.37054574827435	5.04213722928367	3.39254063726791	6.42157480527068	4.01688744112331	5.2319245923388	4.63681488899369	0.134436350728844	0	0	0.153660398124872
ENSSSCG00000025349	CCDC14	CCDC14	CCDC14	CCDC14		18.8175342134594	14.2046354875484	17.1737754182773	19.2558053568792	12.8920067166026	21.7495593567892	17.5737648459244	17.4295665767892	12.3821134706758	10.1537988095061	13.691335134497	14.7335479017137	0.829024162827874	0.257095243103834	0.179614088354325	2.84271736531013
ENSSSCG00000015412	CCDC146	CCDC146	CCDC146	CCDC146		1.17766192813927	0.650809992457395	2.03411891587041	0.930577954049922	0.318977485771611	0.158988006994073	0.176917095764339	0.124496904119923	0.296380375627878	0.362635671768076	0.509603044708325	0.493861940839565	0.291278759912496	0.17139682873589	0.0179614088354325	0.204880530833163
ENSSSCG00000023001	CCDC149	CCDC149	CCDC149	CCDC149		22.3254633611083	15.7043280788632	32.2553142373737	21.9759562994866	25.9700836332386	12.9098261679187	20.9941620307016	13.2900445148018	23.3152562160597	15.6491239893762	24.936575654394	14.9530420976424	5.22061161997013	2.54238629291569	2.40682878394796	9.29645408655475
ENSSSCG00000015206	CCDC15	CCDC15	CCDC15	CCDC15		14.7583590568943	11.5730994310902	12.0884781286013	14.7938033720757	11.6160967735161	10.0798396434242	8.07921403990483	14.4416408779111	9.35244740870192	9.87484829276147	8.56133115109985	11.8526865801496	1.54601803338171	0.714153453066206	0.502919447392111	3.89273008583009
ENSSSCG00000013621	CCDC159	CCDC159	NA	NA		2.95668313873263	2.97108909600115	2.49906038235508	3.22123137940358	2.49865697187762	4.35627139163761	3.24348008901289	1.55621130149904	1.91000686515743	2.73371506409781	4.45053325711937	2.74367744910869	0.201654526093267	0.428492071839724	0.0718456353417302	0.102440265416581
ENSSSCG00000021448	CCDC17	CCDC17	CCDC17	CCDC17		6.36438573930584	4.61226212045893	4.18447319836199	0.42949751725381	2.31258677184418	3.65672416086368	4.45241357673587	0.871478328839462	2.33811185217548	2.73371506409781	4.14477143029437	0.493861940839565	1.25473927346921	0.914116419924744	0.323305359037786	0.0512201327082906
ENSSSCG00000004087	CCDC170	CCDC170	CCDC170	CCDC170		3.35758932703536	3.70678734834429	2.52811922401037	3.24509235258434	1.35565431452934	0.89033283916681	0.796126930939527	1.68070820561896	0.592760751255755	0.86474660190849	1.93649156989163	1.42671227353652	0.649775695189415	0.17139682873589	0.125729861848028	0.537811393437052
ENSSSCG00000028804	CCDC181	CCDC181	CCDC181	CCDC181		15.6102847070376	5.26307211291633	15.6917744938575	14.2211400157373	28.920625376626	52.1162686926572	35.9141704401609	52.2575755043377	16.0045402839054	14.1985813023039	17.8021330284775	24.6656602674872	0.0672181753644222	0.114264552490593	0.0359228176708651	0.512201327082906
ENSSSCG00000005830	CCDC183	CCDC183	CCDC183	CCDC183		0.0250566367689206	0.11318434651433	0.174353049931749	0.0238609731807672	0.425303314362147	0.254380811190517	0.825613113566917	0.217869582209866	2.0417314765476	1.14369711865316	0.679470726277766	0.466425166348478	0.156842409183652	0.628455038698262	0.0179614088354325	0.0256100663541453
ENSSSCG00000010648	CCDC186	CCDC186	CCDC186	CCDC186		15.5100581599619	12.2239094235476	12.059419286946	15.1278569966064	23.0992862612941	10.6203988672041	15.4212735141249	39.3721459279257	29.3745883400074	14.7564823357933	11.4830552740942	37.3140133078782	0.224060584548074	0.599888900575613	0.0359228176708651	5.01957300541248
ENSSSCG00000007778	CCDC189	CCDC189	CCDC189	CCDC189		4.20951497717867	5.60262515245932	3.92294362346436	3.55528500393432	1.96702782892493	4.10189058044709	2.18197751442685	2.05419891797873	1.18552150251151	4.07267754447224	3.32940655876105	2.71624067461761	1.12030292274037	0.742719591188855	0.628649309240139	0.512201327082906
ENSSSCG00000012297	CCDC22	CCDC22	CCDC22	CCDC22		57.2293583802147	51.9516150500773	60.7620379012147	59.9387646300873	39.4468824070892	46.5198908464658	45.4676936114352	39.2165247977758	39.4185899585077	42.6236389585862	48.7180510741158	40.0302539824958	27.7611064255064	17.539608807306	11.4234560193351	17.6709457843603
ENSSSCG00000029067	CCDC24	CCDC24	NA	NA		9.37118215157632	7.13061383040276	24.2060150988579	8.30361866690699	10.2604424589868	6.42311548256056	23.8543217455584	5.07324884288687	6.58623056950839	7.08534312531473	22.3885604308524	5.56966522169065	3.87624811268168	2.22815877356656	4.40054516468097	1.94636504291504
ENSSSCG00000024972	CCDC25	CCDC25	CCDC25	CCDC25		70.8601687825075	72.8341269819711	74.2743992709253	63.9235471512754	55.6349898099984	66.4569869235226	56.0237469920408	55.9924826279354	52.3934641804393	59.5280402733135	54.7993140743018	56.4374451281658	10.3740050645758	8.39844460805859	5.17288574460457	18.6185182394636
ENSSSCG00000004148	CCDC28A	CCDC28A	CCDC28A	CCDC28A		29.2410951093304	29.6260027001258	30.4536660547456	33.214474667628	30.4091869768935	30.7164829512549	27.9234149481382	26.2065983172438	24.7971580941991	31.4656182887993	27.3147231963662	26.6959815798276	11.2254352858585	9.54109013296452	7.23844776067931	21.6661161356069
ENSSSCG00000011110	CCDC3	CCDC3	CCDC3	CCDC3		23.9541447510881	29.8240753065258	19.2078943341477	15.8198252188487	2.17967948610601	1.39909446154784	1.14996112246821	2.64555921254837	1.15259034966397	2.84529527079568	4.41655972080548	3.86858520324326	0	0	0	0
ENSSSCG00000003965	CCDC30	CCDC30	NA	CCDC30		3.48287251087997	3.96145212800154	2.96400184883974	3.65072889665739	6.67194574405619	4.19728338464353	5.95620889073276	4.23289474007739	6.81674863944119	3.82162207940204	6.52291897226655	5.29529747677978	1.25473927346921	0.885550281802096	0.323305359037786	1.28050331770727
ENSSSCG00000013336	CCDC34	CCDC34	CCDC34	CCDC34		17.7651554691647	17.6284619696068	17.4643638348302	16.1300178701986	14.5666385169035	20.7002385106283	20.4634107434086	23.8411571389653	16.8278191050939	12.9990940803018	19.8745187436247	18.8216273008856	0.448121169096148	0.914116419924744	0.197575497189758	1.48538384854043
ENSSSCG00000017988	CCDC42	CCDC42	CCDC42	CCDC42		0.40090618830273	0.226368693028659	0.0871765249658747	0.143165839084603	0.292396028623976	0.254380811190517	0.294861826273899	0	0.263449222780336	0.0278950516744674	0.0339735363138883	0.0823103234732608	3.11444212521823	3.39937043659514	3.07140091085896	3.66223948864278
ENSSSCG00000017352	CCDC43	CCDC43	NA	CCDC43		22.4507465449529	19.0149702144074	20.3993068420147	22.2384270044751	19.7234412035446	18.188228000122	13.5046716433446	17.3984423507593	16.3338518123808	14.1985813023039	15.7297473133303	16.2425704987235	1.97173314402305	1.37117462988712	0.484958038556679	4.68664214280859
ENSSSCG00000028698	CCDC47	CCDC47	CCDC47	CCDC47		46.6554576637302	45.1888503458461	42.9780268081763	45.5028758557231	64.0878931829461	42.5769882730128	43.5510917406549	61.0346072447923	66.6855845162725	53.3911289049306	39.7490374872493	54.928422531156	5.39986008760858	4.48488368525578	1.86798651888498	15.161159281654
ENSSSCG00000011350	CCDC51	CCDC51	CCDC51	CCDC51		36.3571799517038	31.5218405042408	38.3286121433296	40.2534617559543	30.1965353197125	40.1603705667029	39.5704570859572	33.1784249479595	31.416319816555	33.6972224227566	38.1862548168104	32.9790029382865	9.79144754475084	6.97013770192618	4.34666093817468	10.8586681341576
ENSSSCG00000029553	CCDC57	CCDC57	NA	CCDC57		2.83139995488803	2.12220649714368	2.84776648221858	2.95876067441514	3.53533380063535	1.33549925875022	3.15502154113072	2.52106230842844	3.98466949455258	2.81740021912121	1.90251803357774	2.66136712563543	0.851430221282681	0.285661381226483	0.197575497189758	0.742691924270214
ENSSSCG00000025107	CCDC58	CCDC58	CCDC58	CCDC58		14.9838687878145	15.0252219997773	12.3790665451542	16.297044682464	11.6426782306638	14.7858846504488	16.5417484539657	15.6866099191103	16.6302321880087	12.9990940803018	17.326503520083	16.5169382436343	0.291278759912496	0.17139682873589	0.125729861848028	0.973182521457522
ENSSSCG00000000942	CCDC59	CCDC59	NA	NA		35.05423483972	35.5964769787567	33.7082563201382	34.2166355412202	23.179030632737	28.5860436575344	23.5004875540297	27.7939338447728	24.731295788504	25.4123920754398	26.4993583248329	29.5494061269006	4.79489650932878	3.3136720222272	1.92187074539128	6.65861725207778
ENSSSCG00000010211	CCDC6	CCDC6	CCDC6	CCDC6		45.8035320135869	39.6711134532725	43.9079097411456	51.1340655263842	47.5808082942652	37.0760032310179	35.8257118922787	56.739464052655	47.7501716289359	42.791009268633	38.9676461520299	59.9493522630249	3.71940570349803	2.85661381226483	1.61652679518893	11.8574607219693
[truncated: 13,333 more rows]
