# Supplementary material for: Immunome differences between porcine ileal and jejunal Peyer’s patches revealed by global transcriptome sequencing of gut-associated lymphoid tissues
Source: Sci Rep. 2018 Jun 13;8:9077. doi: 10.1038/s41598-018-27019-7 (PMC5998120; doi:10.1038/s41598-018-27019-7)
Supplement: Supplementary file 3 — Supplementary Table S2 [file 41598_2018_27019_MOESM3_ESM.xlsx]

## Sheet: cpm_expr_antisens
Supplementary Table S2 : Count per million of reads mapping to annotated genes in the antisense orientation for the four samples from the four pigs (Pig1 to Pig4)
Pig_Genes_Ensembl	Pig_Gene_Names (1)(3)	Human_Ortholog_Gene_Names(1)(3)	Pig_Gene_Names (2)(3)	Human_Ortholog_Gene_Names(2)(3)	BLASTP(6)	Mesenteric lymph node (MLN)				Ileal Peyer's patches (IPPs)				Jejunal Peyer's patches (JPPs)				Peripheral blood (PB)
						MLN - PIG1	MLN - PIG2	MLN - PIG3	MLN - PIG4	IPP - PIG1	IPP - PIG2	IPP - PIG3	IPP - PIG4	JPP - PIG1	JPP - PIG2	JPPb- PIG3	JPP - PIG4	PB - PIG1	PB - PIG2	PB - PIG3	PB - PIG4
ENSSSCG00000019468	5S_rRNA	RNA5SP338	NA	NA		0	0	0	0	38.7889046101495	1.8727310692639	70.0589013726355	1.04696474450919	33.9276509260607	0	28.3637652898422	0.920924792676806	0	0	0	0
ENSSSCG00000018895	5S_rRNA	RNA5SP480	NA	NA		0	1.73032234174904	0	0	33.4995085269473	4.68182767315974	11.2440212079538	19.8923301456747	43.7776140981428	38.0661678523245	18.2338491148986	54.3345627679316	1.29059235607959	0	0	0
ENSSSCG00000019097	7SK	RN7SKP255	NA	NA		26.818765879273	15.5729010757414	9.80203454593412	20.570886171736	9.69722615253737	2.80909660389584	6.91939766643314	16.7514359121471	32.8332105736071	41.6072067223082	13.1688910274267	30.3905181583346	3.87177706823878	2.15393297391372	2.7429273617976	23.0527708662155
ENSSSCG00000022473	A4GNT	A4GNT	A4GNT	A4GNT		25.2411914157863	36.3367691767299	31.1882917370631	43.3457958618724	37.9073385962824	35.581890316014	25.0828165408201	34.5498365688034	33.9276509260607	42.4924664398041	27.3507736723479	39.5997660851027	6.45296178039797	32.3089946087058	5.48585472359521	16.9053653018914
ENSSSCG00000000268	AAAS	AAAS	AAAS	AAAS		982.82889075218	846.992786286157	972.183608146738	890.425501433717	632.96439795653	832.428960287801	778.432237473728	687.85583714254	743.124999315975	815.324199813741	1016.03059234685	731.214285385384	698.21046463906	775.415870608938	441.611305249414	602.445745303766
ENSSSCG00000004951	AAGAB	AAGAB	AAGAB	AAGAB		49.6935955998293	36.3367691767299	37.4259500844757	83.752893699211	60.8280549568253	35.581890316014	45.8410095401195	50.2543077364413	47.0609351555036	31.8693498298531	54.7015473446957	38.6788412924259	27.1024394776715	34.4629275826195	17.8290278516844	21.5159194751345
ENSSSCG00000017176	AANAT	AANAT	NA	NA		18.9308935618397	16.4380622466159	5.34656429778225	13.9588156165352	15.8681882496066	2.80909660389584	4.32462354152071	15.7044711676379	6.56664211472143	17.7051943499184	9.11692455744929	22.1021950242433	0	2.15393297391372	0	1.53685139108104
ENSSSCG00000001706	AARS2	AARS2	AARS2	AARS2		6.31029785394658	6.05612819612166	8.91094049630374	11.7547920981349	8.81566013867034	11.2363864155834	6.91939766643314	24.0801891237114	2.18888070490714	13.2788957624388	12.1558994099324	13.8138718901521	11.6153312047163	0	0	0
ENSSSCG00000014998	AASDHPPT	AASDHPPT	AASDHPPT	AASDHPPT		36.2842126601928	28.5503186388592	27.6239155385416	11.0201175920015	30.8548104853462	32.7727937121182	4.32462354152071	18.8453654011655	20.7943666966178	18.5904540674143	19.2468407323929	11.0510975121217	1.29059235607959	2.15393297391372	0	15.3685139108104
ENSSSCG00000017141	AATK	AATK	NA	NA		18.9308935618397	22.4941904427376	42.772514382258	15.428164628802	13.2234902080055	11.2363864155834	7.78432237473728	6.28178846705516	8.75552281962857	13.2788957624388	30.389748524831	4.60462396338403	0	4.30786594782744	1.3714636808988	3.07370278216207
ENSSSCG00000024520	ABCB4	ABCB4	NA	NA		14.9869574031231	21.6290292718631	16.9307869429771	28.6523057392038	42.3151686656176	41.2000835238057	19.0283435826911	12.5635769341103	33.9276509260607	50.4598038972674	23.2988072023704	36.8369917070722	0	2.15393297391372	0	0
ENSSSCG00000009043	ABCE1	ABCE1	ABCE1	ABCE1		16.5645318666098	14.7077399048669	16.9307869429771	22.0402351840029	22.0391503466758	19.6636762272709	15.5686447494746	10.4696474450919	14.2277245818964	28.3283109598694	16.2078658799098	16.5766462681825	5.16236942431837	0	5.48585472359521	12.2948111286483
ENSSSCG00000016441	ABCF2	ABCF2	ABCF2	ABCF2		7.88787231743322	8.65161170874522	5.34656429778225	14.6934901226686	0	2.80909660389584	1.72984941660828	0	2.18888070490714	0	2.02598323498873	2.76277437803042	10.3247388486367	0	4.11439104269641	18.4422166929724
ENSSSCG00000008554	ABHD1	ABHD1	ABHD1	ABHD1		1798.43488837478	1824.62490937437	1731.39573843182	1652.28296429408	2227.71731704199	1739.76716334616	2172.69086726001	1788.2157836217	2493.13512288923	2557.51532384571	2211.3607009902	2366.77671717939	1151.208381623	1139.43054320036	577.386209658396	1254.07073512213
ENSSSCG00000007715	ABHD11	ABHD11	ABHD11	ABHD11		0	0	0.891094049630374	0.73467450613343	1637.94965376495	988.802004571337	1772.23072731519	1122.34620611386	1913.08173608884	2167.11578843001	937.017246182288	1201.80685444323	0	2.15393297391372	0	0
ENSSSCG00000005023	ABHD12B	ABHD12B	NA	NA		51.271170063316	52.7748314233459	44.5547024815187	52.896564441607	36.1442065685484	25.2818694350626	34.5969883321657	14.6575064231287	53.627577270225	33.6398692648449	36.4676982297972	35.9160669143954	27.1024394776715	10.7696648695686	20.571955213482	38.4212847770259
ENSSSCG00000026847	ABHD14B	ABHD14B	NA	NA		250.834339694377	291.559314584714	254.852898194287	328.399504241643	251.246313952105	217.236804034612	193.743134660128	211.486878390857	267.043445998671	331.97239406097	175.247549826525	230.231198169202	89.050872569492	53.8483243478429	49.3726925123569	72.2320153808087
ENSSSCG00000017789	ABHD15	ABHD15	ABHD15	ABHD15		80.4562976378189	51.0445090815968	122.079884799361	124.15999153655	59.9464889429583	44.9455456623335	52.7604072065527	63.8648494150608	33.9276509260607	55.7713622022429	61.7924886671563	57.097337145962	176.811152782904	56.0022573217567	79.5448934921305	104.505894593511
ENSSSCG00000011959	ABI3BP	ABI3BP	ABI3BP	ABI3BP		1874.94724985388	2059.08358668136	1759.01965397036	1679.46592102102	2257.69056151347	1815.61277165135	1937.43134660128	1971.43461391081	2712.02319337995	2704.46843695003	2453.46569757135	2737.90940862814	533.014643060872	538.483243478429	278.407127222457	915.963429084298
ENSSSCG00000014430	ABLIM3	ABLIM3	ABLIM3	ABLIM3		12.6205957078932	3.46064468349809	13.3664107444556	7.3467450613343	7.05252811093627	9.36365534631948	10.3790964996497	11.5166121896011	12.0388438769893	6.19681802247143	12.1558994099324	2.76277437803042	7.74355413647756	2.15393297391372	5.48585472359521	7.68425695540518
ENSSSCG00000004145	ABRACL	ABRACL	ABRACL	ABRACL		2.36636169522997	6.92128936699618	8.91094049630374	7.3467450613343	8.81566013867034	9.36365534631948	4.32462354152071	15.7044711676379	4.37776140981428	8.85259717495919	5.06495808747183	5.52554875606084	5.16236942431837	2.15393297391372	0	0
ENSSSCG00000017694	ACACA	ACACA	ACACA	ACACA		35.4954254284495	35.4716080058554	20.4951631414986	31.5910037637375	36.1442065685484	41.2000835238057	21.6231177076036	31.4089423352758	66.7608614996678	81.4438940096246	44.5716311697521	29.4695933656578	14.1965159168755	0	1.3714636808988	19.9790680840535
ENSSSCG00000011629	ACAD11	ACAD11	ACAD11	ACAD11		21.2972552570697	25.0896739553611	24.0595393400201	11.7547920981349	68.7621490816286	11.2363864155834	31.1372894989491	55.4891314589873	75.5163843192964	43.3777261573	13.1688910274267	38.6788412924259	0	0	0	9.22110834648622
ENSSSCG00000023354	ACAD9	ACAD9	ACAD9	ACAD9		12.6205957078932	12.9774175631178	5.34656429778225	5.87739604906744	0	4.68182767315974	0.864924708304142	0	0	0.885259717495919	4.05196646997746	0	0	2.15393297391372	0	0
ENSSSCG00000016156	ACADL	ACADL	ACADL	ACADL		8.67665954917655	6.05612819612166	2.67328214889112	4.40804703680058	18.5128862912077	9.36365534631948	12.108945916258	6.28178846705516	10.9444035245357	13.2788957624388	8.10393293995492	9.20924792676806	3.87177706823878	6.46179892174115	0	9.22110834648622
ENSSSCG00000003776	ACADM	ACADM	ACADM	ACADM		16.5645318666098	21.6290292718631	26.7328214889112	21.3055606778695	39.6704706240165	16.8545796233751	12.108945916258	37.690730802331	25.1721281064321	46.9187650272837	26.3377820548535	29.4695933656578	5.16236942431837	8.61573189565487	1.3714636808988	10.7579597375673
ENSSSCG00000017943	ACAP1	ACAP1	ACAP1	ACAP1		14.9869574031231	16.4380622466159	24.9506333896505	17.6321881472023	3.52626405546813	10.3000208809514	4.32462354152071	9.42268270058274	6.56664211472143	7.96733745746327	12.1558994099324	16.5766462681825	33.5554012580694	8.61573189565487	6.85731840449401	9.22110834648622
ENSSSCG00000026153	ACAT1	ACAT1	ACAT1	ACAT1		18.9308935618397	19.0335457592395	22.2773512407594	34.5297017882712	32.6179425130802	29.9636971082223	19.0283435826911	42.9255545248769	22.983247401525	22.131492937398	27.3507736723479	37.7579164997491	20.6494776972735	10.7696648695686	4.11439104269641	1.53685139108104
ENSSSCG00000004049	ACAT2	ACAT2	ACAT2	ACAT2		528.487445268026	512.175413157717	511.487984487835	475.334405468329	338.521349324941	396.082621149314	469.654116609149	418.785897803677	361.165316309678	408.104729765619	627.041811229012	441.12297569219	175.520560426825	183.084302782666	101.488312386511	244.359371181885
ENSSSCG00000029590	ACD	ACD	ACD	ACD		836.114465647922	665.308940402508	776.142917228056	966.831650071594	249.48318192437	495.3373678203	417.758634110901	404.128391380549	236.399116129971	319.578758016027	572.340263884316	447.569449240928	458.160286408256	394.16973422621	275.664199860659	356.549522730801
ENSSSCG00000017296	ACE	ACE	ACE	AC113554.1		0.788787231743322	0	0	0	7.05252811093627	0.936365534631948	12.9738706245621	14.6575064231287	22.983247401525	58.4271413547307	33.4287233773141	44.2043900484867	0	0	0	0
ENSSSCG00000012138	ACE2	ACE2	ACE2	ACE2		0	0	0.891094049630374	0.73467450613343	104.02478963631	62.7364908203405	83.0327719971977	77.4753910936803	101.782952778182	115.969022991965	25.3247904373591	93.9343288530342	0	0	0	0
ENSSSCG00000002034	ACIN1	ACIN1	ACIN1	ACIN1		321.825190551276	299.345765122585	269.110402988373	276.23761430617	247.720049896636	267.800542904737	211.906553534515	234.520102770059	200.282584499004	225.741227961459	192.468407323929	224.705649413141	131.640420320119	112.004514643513	96.0024576629162	159.832544672428
ENSSSCG00000023807	ACO1	ACO1	ACO1	ACO1		61.5254040759791	120.257402751559	24.9506333896505	33.7950272821378	31.7363764992132	41.2000835238057	40.6514612902947	42.9255545248769	47.0609351555036	77.017595422145	47.6106060222352	35.9160669143954	85.1790955012532	60.3101232695841	21.9434188943808	23.0527708662155
ENSSSCG00000000064	ACO2	ACO2	ACO2	ACO2		315.514892697329	339.143178982813	304.754164973588	260.074775171234	153.392486412864	208.809514222924	177.309565202349	157.044711676379	205.754786261271	232.823305701427	214.754222908805	184.184958535361	112.281534978925	90.4651849043761	46.6297651505593	116.800705722159
ENSSSCG00000002349	ACOT4	ACOT4	ACOT4	ACOT4		63.1029785394658	112.470952213688	86.4361228141463	77.1408231440102	21.1575843328088	28.0909660389584	23.3529671242118	36.6437660578218	38.305412335875	33.6398692648449	30.389748524831	39.5997660851027	6.45296178039797	0	0	3.07370278216207
ENSSSCG00000007426	ACOT8	ACOT8	ACOT8	ACOT8		9.46544678091987	21.6290292718631	35.643761985215	22.7749096901363	15.8681882496066	17.790945158007	30.272364790645	9.42268270058274	32.8332105736071	51.3450636147633	50.6495808747183	46.9671644265171	1.29059235607959	10.7696648695686	8.22878208539282	1.53685139108104
ENSSSCG00000013242	ACP2	ACP2	ACP2	ACP2		16.5645318666098	15.5729010757414	4.45547024815187	17.6321881472023	17.6313202773407	15.9182140887431	10.3790964996497	4.18785897803677	8.75552281962857	12.3936360449429	11.142907792438	9.20924792676806	6.45296178039797	2.15393297391372	4.11439104269641	1.53685139108104
ENSSSCG00000000700	ACRBP	ACRBP	ACRBP	ACRBP		8.67665954917655	13.8425787339924	10.6931285955645	10.285443085868	2.6446980416011	5.61819320779169	9.51417179134556	2.09392948901839	3.28332105736071	3.54103886998368	18.2338491148986	7.36739834141445	7.74355413647756	10.7696648695686	5.48585472359521	3.07370278216207
ENSSSCG00000001760	ACSBG1	ACSBG1	NA	NA		1593.35020812151	1932.77005573368	2068.2292891921	1587.63160775434	3376.39783311074	1949.51304310371	2485.7936116661	2321.12083857688	3521.90905419559	2958.53797587136	2590.21956593309	2498.46896253218	398.793038028594	516.943913739292	260.578099370772	728.467559372411
ENSSSCG00000017566	ACSF2	ACSF2	ACSF2	ACSF2		33.1290637332195	42.3928973728516	30.2971976874327	45.5498193802727	49.3676967765539	24.3455039004306	51.0305577899444	19.8923301456747	33.9276509260607	23.9020123723898	36.4676982297972	39.5997660851027	50.3331018871041	10.7696648695686	23.3148825752796	15.3685139108104
ENSSSCG00000016223	ACSL3	ACSL3	ACSL3	ACSL3		0.788787231743322	0	0	2.20402351840029	12.3419241941385	9.36365534631948	1.72984941660828	4.18785897803677	24.0776877539786	41.6072067223082	4.05196646997746	20.2603454388897	0	0	0	0
ENSSSCG00000007857	ACSM3	ACSM3	ACSM3	ACSM3		145.136850640771	125.448369776806	135.446295543817	149.87359925122	119.01141187205	171.354892837646	124.549157995796	153.903817442851	121.482879122346	81.4438940096246	134.727885126751	151.952590791673	0	0	6.85731840449401	29.2001764305397
ENSSSCG00000030033	ACSM4	ACSM4	NA	NA		7.88787231743322	6.05612819612166	13.3664107444556	8.08141956746773	2.6446980416011	3.74546213852779	6.054472958129	2.09392948901839	3.28332105736071	7.96733745746327	7.09094132246056	11.9720223047985	6.45296178039797	2.15393297391372	4.11439104269641	4.61055417324311
ENSSSCG00000007286	ACSS2	ACSS2	ACSS2	ACSS2		485.892934753887	550.242504676196	540.002994076007	513.537479787268	500.729495876475	426.046318257536	444.571300068329	494.167359408339	541.747974464518	575.418816372347	628.054802846507	559.001349154821	214.238331109213	196.007900626148	135.774904408981	190.569572494049
ENSSSCG00000010447	ACTA2	ACTA2	ACTA2	NA		29.9739148062462	46.7187032272242	14.257504794086	6.61207055520087	23.8022823744099	7.49092427705558	9.51417179134556	4.18785897803677	14.2277245818964	20.3609735024061	4.05196646997746	5.52554875606084	0	4.30786594782744	1.3714636808988	9.22110834648622
ENSSSCG00000007585	ACTB	ACTB	ACTB	ACTB		51.271170063316	64.0219266447147	57.9211132259743	49.2231919109398	73.1699791509638	73.0365117012919	45.8410095401195	28.2680481017482	43.7776140981428	74.3618162696572	41.532656317269	48.8090140118707	40.0083630384674	53.8483243478429	26.0578099370772	36.8844333859449
ENSSSCG00000028355	ACTG1	ACTG1	ACTG1	ACTG1		18.1421063300964	34.6064468349809	34.7526679355846	12.4894666042683	14.9866222357396	28.0909660389584	35.4619130404698	13.6105416786195	24.0776877539786	15.0494151974306	20.2598323498873	18.4184958535361	15.4871082729551	34.4629275826195	9.60024576629162	18.4422166929724
ENSSSCG00000011762	ACTL6A	ACTL6A	ACTL6A	ACTL6A		453.55265825241	442.962519487755	356.43761985215	377.622696152583	338.521349324941	421.364490584376	318.292292655924	466.9462760511	331.615426793432	362.071224455831	377.845873325398	445.727599655574	61.9484330918205	146.467442226133	43.8868377887617	213.622343360264
ENSSSCG00000010585	ACTR1A	ACTR1A	ACTR1A	ACTR1A		13.4093829396365	21.6290292718631	11.5842226451949	13.2241411104017	29.9732444714791	22.4727728311667	21.6231177076036	19.8923301456747	19.6999263441643	31.8693498298531	13.1688910274267	15.6557214755057	18.0682929851143	0	1.3714636808988	16.9053653018914
ENSSSCG00000008358	ACTR2	ACTR2	ACTR2	ACTR2		167.222893129584	132.369659143802	145.248330089751	152.07762276962	112.84044977498	129.218443779209	128.008856829013	115.166121896011	107.25515454045	117.739542426957	134.727885126751	130.771320560106	24.5212547655123	53.8483243478429	10.9717094471904	67.6214612075656
ENSSSCG00000015710	ACTR3	ACTR3	ACTR3	ACTR3		63.8917657712091	63.1567654738401	77.5251823178426	74.9367996256099	52.893960832022	103.000208809514	43.2462354152071	64.91181415957	41.5887333932357	68.1649982471858	52.675564109707	81.0413817555589	27.1024394776715	32.3089946087058	13.714636808988	21.5159194751345
ENSSSCG00000000233	ACVR1B	ACVR1B	ACVR1B	ACVR1B		6.31029785394658	6.05612819612166	0.891094049630374	1.46934901226686	10.5787921664044	11.2363864155834	14.7037200411704	2.09392948901839	7.661082467175	13.2788957624388	3.0389748524831	0	6.45296178039797	0	0	0
ENSSSCG00000015669	ACVR2A	ACVR2A	ACVR2A	ACVR2A		8.67665954917655	6.05612819612166	11.5842226451949	11.0201175920015	8.81566013867034	4.68182767315974	4.32462354152071	1.04696474450919	1.09444035245357	6.19681802247143	3.0389748524831	5.52554875606084	2.58118471215919	4.30786594782744	0	15.3685139108104
ENSSSCG00000004710	ADAL	ADAL	ADAL	ADAL		11.8318084761498	12.1122563922433	25.8417274392809	22.7749096901363	21.1575843328088	11.2363864155834	19.8932682909953	19.8923301456747	18.6054859917107	21.2462332199021	7.09094132246056	13.8138718901521	1.29059235607959	4.30786594782744	0	13.8316625197293
ENSSSCG00000017349	ADAM11	ADAM11	ADAM11	ADAM11		0	0.865161170874522	1.78218809926075	0.73467450613343	21.1575843328088	4.68182767315974	25.0828165408201	8.37571795607355	26.2665684588857	10.623116609951	18.2338491148986	12.8929470974753	0	0	0	0
ENSSSCG00000008641	ADAM17	ADAM17	ADAM17	ADAM17		200.351956862804	273.390929996349	311.882917370631	249.789332085366	157.800316482199	313.682454101702	287.155003156975	315.136388097267	171.827135335211	228.397007113947	252.234912756097	311.27257992476	51.6236942431837	66.7719221913252	71.3161114067377	175.201058583238
ENSSSCG00000017052	ADAM19	ADAM19	ADAM19	ADAM19		24.452404184043	63.1567654738401	21.386257191129	27.1829567269369	24.6838483882769	25.2818694350626	12.108945916258	14.6575064231287	16.4166052868036	12.3936360449429	12.1558994099324	21.1812702315665	24.5212547655123	30.155061634792	19.2004915325832	13.8316625197293
ENSSSCG00000007145	ADAM33	ADAM33	ADAM33	ADAM33		11.0430212444065	12.9774175631178	17.8218809926075	11.7547920981349	10.5787921664044	5.61819320779169	2.59477412491243	12.5635769341103	10.9444035245357	6.19681802247143	9.11692455744929	6.44647354873764	0	0	0	0
ENSSSCG00000026994	ADAMTS10	ADAMTS10	ADAMTS10	ADAMTS10		156.968659116921	139.290948510798	150.594894387533	160.893716843221	43.1967346794846	20.6000417619028	36.326837748774	41.8785897803677	19.6999263441643	48.6892844622756	94.208220426976	58.9391867313156	291.673872473988	196.007900626148	167.318569069654	282.780655958911
ENSSSCG00000016816	ADAMTS12	ADAMTS12	ADAMTS12	ADAMTS12		14.9869574031231	10.3819340504943	7.12875239704299	6.61207055520087	8.81566013867034	7.49092427705558	6.054472958129	6.28178846705516	5.47220176226786	0.885259717495919	16.2078658799098	11.9720223047985	0	2.15393297391372	0	12.2948111286483
ENSSSCG00000021241	ADAMTS13	ADAMTS13	ADAMTS13	ADAMTS13		2.36636169522997	0	0	0.73467450613343	13.2234902080055	4.68182767315974	17.2984941660828	5.23482372254597	5.47220176226786	3.54103886998368	21.2728239673817	11.0510975121217	1.29059235607959	0	1.3714636808988	36.8844333859449
ENSSSCG00000015250	ADAMTS15	ADAMTS15	ADAMTS15	ADAMTS15		6.31029785394658	7.7864505378707	3.5643761985215	2.93869802453372	14.1050562218725	11.2363864155834	6.054472958129	17.7984006566563	31.7387702211536	14.1641554799347	14.1818826449211	12.8929470974753	0	0	0	0
ENSSSCG00000006651	ADAMTSL4	ADAMTSL4	ADAMTSL4	ADAMTSL4		15.7757446348664	5.19096702524713	1.78218809926075	16.8975136410689	2.6446980416011	1.8727310692639	0	9.42268270058274	12.0388438769893	7.96733745746327	0	11.0510975121217	15.4871082729551	2.15393297391372	0	12.2948111286483
ENSSSCG00000002706	ADAT1	ADAT1	ADAT1	ADAT1		44.172084977626	9.51677287961975	19.6040690918682	38.2030743189384	29.0916784576121	8.42728981168753	26.8126659574284	17.7984006566563	24.0776877539786	18.5904540674143	27.3507736723479	15.6557214755057	27.1024394776715	8.61573189565487	5.48585472359521	21.5159194751345
ENSSSCG00000005907	ADCK5	ADCK5	ADCK5	ADCK5		13.4093829396365	11.2470952213688	4.45547024815187	13.2241411104017	14.9866222357396	10.3000208809514	20.7581929992994	23.0332243792023	10.9444035245357	16.8199346324225	8.10393293995492	6.44647354873764	1.29059235607959	0	5.48585472359521	1.53685139108104
ENSSSCG00000008578	ADCY3	ADCY3	ADCY3	ADCY3		463.01810503333	406.625750311025	360.893090100302	521.618899354735	451.361799099921	589.910286818127	482.627987233711	693.090660865086	473.892672612396	477.1549877303	511.560766834654	624.387009434875	90.3414649255715	53.8483243478429	39.7724467460653	104.505894593511
ENSSSCG00000027952	ADCY5	ADCY5	ADCY5	ADCY5		12.6205957078932	14.7077399048669	25.8417274392809	22.7749096901363	13.2234902080055	1.8727310692639	3.45969883321657	9.42268270058274	18.6054859917107	11.5083763274469	10.1299161749437	11.9720223047985	21.9400700533531	2.15393297391372	9.60024576629162	7.68425695540518
ENSSSCG00000015825	ADGRA2	ADGRA2	ADGRA2	ADGRA2		288.696126818056	256.952867749733	288.714472080241	254.9320536283	196.589221092348	253.755059885258	232.664746533814	264.882080360826	224.360272252982	213.347591916517	197.533365411401	237.598596510616	166.486413934268	129.235978434823	126.17465864269	265.875290657019
ENSSSCG00000013775	ADGRE5	ADGRE5	ADGRE5	ADGRE5		54.4263189902892	54.5051537650949	55.2478310770832	39.6724233312052	23.8022823744099	118.918422898257	47.5708589567278	68.0527083930976	37.2109719834214	37.1809081348286	62.8054802846506	43.2834652558099	12.9059235607959	12.9235978434823	9.60024576629162	29.2001764305397
ENSSSCG00000025503	ADGRG5	ADGRG5	ADGRG5	ADGRG5		37.8617871236795	23.3593516136121	50.7923608289313	36.7337253066715	29.9732444714791	33.7091592467501	27.6775906657325	28.2680481017482	33.9276509260607	35.4103886998368	39.5066730822802	36.8369917070722	14.1965159168755	12.9235978434823	17.8290278516844	12.2948111286483
ENSSSCG00000013773	ADGRL1	ADGRL1	ADGRL1	ADGRL1		73.357212552129	44.9883808854752	49.0101727296706	52.896564441607	40.5520366378835	44.0091801277015	54.490256623161	74.3344968601527	27.3610088113393	33.6398692648449	38.4936814647859	48.8090140118707	18.0682929851143	15.077530817396	6.85731840449401	6.14740556432415
ENSSSCG00000009185	ADH5	ADH5	ADH5	ADH5		3.15514892697329	12.1122563922433	6.23765834741262	13.2241411104017	8.81566013867034	4.68182767315974	0	4.18785897803677	8.75552281962857	10.623116609951	11.142907792438	12.8929470974753	0	0	0	3.07370278216207
ENSSSCG00000006213	ADHFE1	ADHFE1	ADHFE1	ADHFE1		18.9308935618397	0.865161170874522	2.67328214889112	0	22.9207163605429	16.8545796233751	11.2440212079538	23.0332243792023	19.6999263441643	0.885259717495919	5.06495808747183	4.60462396338403	6.45296178039797	2.15393297391372	0	0
ENSSSCG00000007473	ADNP	ADNP	ADNP	ADNP		13.4093829396365	6.05612819612166	15.1485988437164	11.0201175920015	9.69722615253737	2.80909660389584	2.59477412491243	2.09392948901839	6.56664211472143	11.5083763274469	3.0389748524831	1.84184958535361	2.58118471215919	0	0	0
ENSSSCG00000021059	ADORA1	ADORA1	ADORA1	ADORA1		40.2281488189094	79.5948277204561	45.4457965311491	46.2844938864061	27.328546429878	38.3909869199098	41.5163859985988	46.0664487584045	22.983247401525	79.6733745746327	149.922759389166	93.0134040603574	967.944267059695	1587.44860177441	662.416957874122	739.225519109979
ENSSSCG00000018009	ADPRM	ADPRM	ADPRM	ADPRM		0	3.46064468349809	8.01984644667337	1.46934901226686	24.6838483882769	3.74546213852779	21.6231177076036	12.5635769341103	28.4554491637928	26.5577915248776	9.11692455744929	8.28832313409126	2.58118471215919	0	0	0
ENSSSCG00000007139	ADRA1D	ADRA1D	NA	NA		89.9217444187388	43.2580585437261	71.2875239704299	53.6312389477404	37.9073385962824	65.5455874242363	30.272364790645	59.676990437024	22.983247401525	54.0008427672511	39.5066730822802	54.3345627679316	1.29059235607959	0	0	1.53685139108104
ENSSSCG00000012918	ADRBK1	GRK2	GRK2	GRK2		49.6935955998293	13.8425787339924	32.9704798363238	48.4885174048064	15.8681882496066	17.790945158007	40.6514612902947	18.8453654011655	5.47220176226786	17.7051943499184	16.2078658799098	17.4975710608593	29.6836241898307	21.5393297391372	10.9717094471904	26.1264736483776
ENSSSCG00000016754	AEBP1	AEBP1	AEBP1	AEBP1		81.2450848695622	173.897395345779	83.7628406652552	60.2433095029413	60.8280549568253	40.2637179891737	26.8126659574284	47.1134135029137	42.6831737456893	82.3291537271205	24.3117988198648	46.0462396338403	2.58118471215919	0	0	0
ENSSSCG00000014291	AFF4	AFF4	AFF4	AFF4		3.15514892697329	0	0	1.46934901226686	86.3934693589693	41.2000835238057	77.8432237473728	20.9392948901839	210.132547671086	86.7554523146001	51.6625724922126	38.6788412924259	0	0	0	0
ENSSSCG00000022947	AFG3L2	AFG3L2	AFG3L2	AFG3L2		3.94393615871661	25.9548351262357	8.01984644667337	8.81609407360116	18.5128862912077	6.55455874242363	2.59477412491243	6.28178846705516	14.2277245818964	16.8199346324225	7.09094132246056	16.5766462681825	5.16236942431837	0	1.3714636808988	3.07370278216207
ENSSSCG00000008363	AFTPH	AFTPH	AFTPH	AFTPH		29.1851275745029	12.1122563922433	13.3664107444556	12.4894666042683	31.7363764992132	13.1091174848473	13.8387953328663	8.37571795607355	10.9444035245357	17.7051943499184	17.2208574974042	14.7347966828289	10.3247388486367	4.30786594782744	0	12.2948111286483
ENSSSCG00000016529	AGBL3	AGBL3	AGBL3	AGBL3		145.136850640771	76.134183036958	142.57504794086	154.28164628802	71.4068471232297	63.6728563549724	70.0589013726355	53.3952019699689	62.3831000898536	69.9355176821776	73.9483880770887	84.7250809262662	33.5554012580694	28.0011286608783	21.9434188943808	158.295693281347
ENSSSCG00000008558	AGBL5	AGBL5	AGBL5	AGBL5		3488.80592600071	3203.69181574836	3117.93807965668	3205.38487026016	3221.24221467014	2593.73253093049	2980.53054481607	2956.62843849396	3329.28755216376	2558.40058356321	3518.11988755793	3035.36811666275	3543.96660979456	2836.72972664437	2498.80682659762	3207.40885318612
ENSSSCG00000007664	AGFG2	AGFG2	AGFG2	AGFG2		306.838233148152	262.14383477498	265.546026789852	470.191683925395	75.8146771925649	108.618402017306	44.9760848318154	107.837368684447	50.3442562128643	99.1490883595429	84.0783042520323	164.845537889148	277.477356557113	159.391040069615	79.5448934921305	444.15005202242
ENSSSCG00000014094	AGGF1	AGGF1	AGGF1	AGGF1		15.7757446348664	26.8199962971102	10.6931285955645	14.6934901226686	16.7497542634736	13.1091174848473	10.3790964996497	13.6105416786195	6.56664211472143	11.5083763274469	15.1948742624155	13.8138718901521	0	6.46179892174115	2.7429273617976	4.61055417324311
ENSSSCG00000016492	AGK	AGK	AGK	AGK		11.8318084761498	12.1122563922433	4.45547024815187	12.4894666042683	3.52626405546813	2.80909660389584	2.59477412491243	2.09392948901839	4.37776140981428	1.77051943499184	6.07794970496619	3.68369917070722	7.74355413647756	38.7707935304469	41.1439104269641	23.0527708662155
ENSSSCG00000003629	AGO4	AGO4	NA	NA		7.88787231743322	8.65161170874522	19.6040690918682	15.428164628802	3.52626405546813	6.55455874242363	9.51417179134556	6.28178846705516	6.56664211472143	10.623116609951	7.09094132246056	12.8929470974753	0	0	0	21.5159194751345
ENSSSCG00000001435	AGPAT1	AGPAT1	AGPAT1	AGPAT1		29.1851275745029	18.168384588365	17.8218809926075	28.6523057392038	7.9340941248033	18.727310692639	13.8387953328663	6.28178846705516	5.47220176226786	22.131492937398	14.1818826449211	11.0510975121217	27.1024394776715	12.9235978434823	12.3431731280892	24.5896222572966
ENSSSCG00000004033	AGPAT4	AGPAT4	AGPAT4	AGPAT4		14.9869574031231	10.3819340504943	13.3664107444556	18.3668626533358	14.1050562218725	14.9818485541112	12.108945916258	26.1741186127298	25.1721281064321	20.3609735024061	15.1948742624155	20.2603454388897	0	2.15393297391372	1.3714636808988	12.2948111286483
ENSSSCG00000023983	AGPS	AGPS	AGPS	AGPS		7.88787231743322	18.168384588365	8.91094049630374	24.2442587024032	13.2234902080055	5.61819320779169	3.45969883321657	3.14089423352758	28.4554491637928	12.3936360449429	5.06495808747183	12.8929470974753	3.87177706823878	0	0	3.07370278216207
ENSSSCG00000015363	AGR2	AGR2	AGR2	AGR2		22.8748297205563	12.1122563922433	20.4951631414986	15.428164628802	32.6179425130802	7.49092427705558	4.32462354152071	21.9862596346931	35.0220912785143	24.7872720898857	25.3247904373591	29.4695933656578	2.58118471215919	0	2.7429273617976	4.61055417324311
ENSSSCG00000010863	AHCTF1	AHCTF1	AHCTF1	AHCTF1		9.46544678091987	12.9774175631178	2.67328214889112	12.4894666042683	7.05252811093627	0	7.78432237473728	2.09392948901839	8.75552281962857	4.4262985874796	7.09094132246056	4.60462396338403	3.87177706823878	4.30786594782744	0	9.22110834648622
ENSSSCG00000007278	AHCY	AHCY	NA	NA		13.4093829396365	7.7864505378707	23.1684452903897	22.7749096901363	24.6838483882769	28.0909660389584	21.6231177076036	15.7044711676379	20.7943666966178	19.4757137849102	27.3507736723479	28.548668572981	15.4871082729551	30.155061634792	10.9717094471904	33.8107306037828
ENSSSCG00000006816	AHCYL1	AHCYL1	AHCYL1	AHCYL1		22.8748297205563	19.0335457592395	12.4753166948252	7.3467450613343	34.3810745408143	9.36365534631948	13.8387953328663	9.42268270058274	35.0220912785143	40.7219470048123	16.2078658799098	17.4975710608593	2.58118471215919	8.61573189565487	0	3.07370278216207
ENSSSCG00000022403	AHSP	AHSP	NA	NA		0	0	0	0	0	0	1.72984941660828	0	0	0	0	0	19.3588853411939	51.6943913739292	96.0024576629162	29.2001764305397
ENSSSCG00000012657	AIFM1	AIFM1	AIFM1	AIFM1		37.8617871236795	50.1793479107223	41.8814203326276	34.5297017882712	38.7889046101495	30.9000626428543	36.326837748774	33.5028718242942	48.1553755079571	35.4103886998368	39.5066730822802	23.0231198169202	12.9059235607959	21.5393297391372	6.85731840449401	24.5896222572966
ENSSSCG00000010258	AIFM2	AIFM2	AIFM2	AIFM2		93.8656805774554	105.549662846692	84.6539347148856	76.4061486378767	61.7096209706923	41.2000835238057	62.2745789978982	50.2543077364413	40.4942930407821	52.2303233322592	74.961379694583	44.2043900484867	1.29059235607959	0	0	0
ENSSSCG00000024245	AIMP2	AIMP2	AIMP2	AIMP2		1063.28518839	1555.55978523239	1113.86756203797	1641.99752120822	986.47236951721	1205.10244307132	802.650129306244	1210.29124465263	943.407583814978	1230.51100731933	900.549547952491	1317.84337832051	939.551235225944	1212.66426431342	665.159885235919	1180.30186835024
ENSSSCG00000012904	AIP	AIP	AIP	AIP		31.5514892697329	12.9774175631178	22.2773512407594	24.2442587024032	12.3419241941385	10.3000208809514	13.8387953328663	5.23482372254597	14.2277245818964	8.85259717495919	10.1299161749437	27.6277437803042	5.16236942431837	10.7696648695686	0	4.61055417324311
ENSSSCG00000023595	AK3	AK3	AK3	NA		52.0599572950593	51.0445090815968	46.3368905807795	51.4272154293401	46.7229987349528	30.9000626428543	36.326837748774	33.5028718242942	49.2498158604107	54.0008427672511	41.532656317269	29.4695933656578	14.1965159168755	0	5.48585472359521	58.4003528610794
ENSSSCG00000004091	AKAP12	AKAP12	NA	NA		12.6205957078932	20.7638681009885	11.5842226451949	2.93869802453372	28.2101124437451	6.55455874242363	12.108945916258	11.5166121896011	4.37776140981428	14.1641554799347	10.1299161749437	10.1301727194449	0	0	0	0
ENSSSCG00000000720	AKAP3	AKAP3	AKAP3	AKAP3		44.172084977626	38.9322526893535	39.2081381837365	51.4272154293401	22.9207163605429	48.6910078008613	38.9216118736864	72.2405673711343	30.6443298687	15.9346749149265	29.3767569073366	45.1253148411635	7.74355413647756	15.077530817396	19.2004915325832	24.5896222572966
ENSSSCG00000002268	AKAP5	AKAP5	AKAP5	AKAP5		42.5945105141394	21.6290292718631	36.5348560348453	38.9377488250718	14.9866222357396	12.1727519502153	5.18954824982485	12.5635769341103	10.9444035245357	14.1641554799347	14.1818826449211	25.7858941949506	30.9742165459102	17.2314637913097	12.3431731280892	63.0109070343225
ENSSSCG00000013837	AKAP8	AKAP8	AKAP8	AKAP8		9.46544678091987	12.9774175631178	8.91094049630374	6.61207055520087	7.05252811093627	3.74546213852779	5.18954824982485	8.37571795607355	20.7943666966178	7.96733745746327	6.07794970496619	7.36739834141445	5.16236942431837	0	0	0
ENSSSCG00000013838	AKAP8L	AKAP8L	AKAP8L	AKAP8L		22.086042488813	17.3032234174904	25.8417274392809	25.7136077146701	21.1575843328088	29.0273315735904	25.0828165408201	14.6575064231287	13.1332842294429	23.0167526548939	16.2078658799098	17.4975710608593	19.3588853411939	12.9235978434823	10.9717094471904	12.2948111286483
ENSSSCG00000015310	AKAP9	AKAP9	AKAP9	AKAP9		40.2281488189094	15.5729010757414	46.3368905807795	24.2442587024032	29.0916784576121	14.9818485541112	30.272364790645	36.6437660578218	35.0220912785143	15.0494151974306	13.1688910274267	26.7068189876274	0	4.30786594782744	4.11439104269641	29.2001764305397
ENSSSCG00000014574	AKIP1	AKIP1	NA	NA		16.5645318666098	34.6064468349809	25.8417274392809	39.6724233312052	1.76313202773407	3.74546213852779	6.054472958129	4.18785897803677	3.28332105736071	14.1641554799347	9.11692455744929	15.6557214755057	1.29059235607959	0	0	0
ENSSSCG00000003652	AKIRIN1	AKIRIN1	AKIRIN1	AKIRIN1		7.0990850856899	17.3032234174904	7.12875239704299	16.8975136410689	9.69722615253737	11.2363864155834	3.45969883321657	15.7044711676379	5.47220176226786	14.1641554799347	6.07794970496619	30.3905181583346	0	4.30786594782744	0	7.68425695540518
ENSSSCG00000004307	AKIRIN2	AKIRIN2	AKIRIN2	AKIRIN2		39.4393615871661	34.6064468349809	33.8615738859542	47.753842898673	36.1442065685484	36.518255850646	22.4880424159077	29.3150128462574	30.6443298687	37.1809081348286	25.3247904373591	30.3905181583346	15.4871082729551	10.7696648695686	5.48585472359521	30.7370278216207
ENSSSCG00000003491	AKR7A2	AKR7A2	AKR7A2	AKR7L		14.9869574031231	6.92128936699618	16.9307869429771	30.1216547514706	19.3944523050747	22.4727728311667	17.2984941660828	13.6105416786195	26.2665684588857	15.0494151974306	27.3507736723479	23.944044609597	16.7777006290347	12.9235978434823	8.22878208539282	18.4422166929724
ENSSSCG00000010872	AKT3	AKT3	AKT3	AKT3		71.7796380886423	57.965798448593	41.8814203326276	60.2433095029413	31.7363764992132	20.6000417619028	44.1111601235113	33.5028718242942	18.6054859917107	47.8040247447796	46.5976144047408	34.9951421217186	45.1707324627858	23.6932627130509	10.9717094471904	46.1055417324311
ENSSSCG00000026181	AKTIP	AKTIP	AKTIP	AKTIP		11.0430212444065	7.7864505378707	21.386257191129	16.1628391349355	9.69722615253737	1.8727310692639	6.054472958129	2.09392948901839	1.09444035245357	7.08207773996735	5.06495808747183	8.28832313409126	2.58118471215919	0	1.3714636808988	9.22110834648622
ENSSSCG00000011437	ALAS1	ALAS1	ALAS1	ALAS1		5.52151062220326	1.73032234174904	2.67328214889112	3.67337253066715	10.5787921664044	26.2182349696945	8.64924708304142	5.23482372254597	4.37776140981428	8.85259717495919	9.11692455744929	0.920924792676806	0	0	0	0
ENSSSCG00000012347	ALAS2	ALAS2	ALAS2	ALAS2		9.46544678091987	11.2470952213688	9.80203454593412	11.7547920981349	12.3419241941385	14.0454830194792	12.108945916258	18.8453654011655	9.84996317208214	18.5904540674143	10.1299161749437	25.7858941949506	394.921260960356	452.325924521881	405.953249546046	315.054535171613
ENSSSCG00000003168	ALDH16A1	ALDH16A1	ALDH16A1	ALDH16A1		14.1981701713798	14.7077399048669	17.8218809926075	22.0402351840029	14.1050562218725	13.1091174848473	23.3529671242118	24.0801891237114	12.0388438769893	7.96733745746327	14.1818826449211	19.3394206462129	7.74355413647756	4.30786594782744	10.9717094471904	12.2948111286483
ENSSSCG00000000839	ALDH1L2	ALDH1L2	ALDH1L2	ALDH1L2		645.227955566038	436.906391291634	566.735815564918	734.67450613343	490.150703710071	846.474443307281	719.617357309046	1131.76888881444	443.248342743696	428.465703268025	515.612733304632	791.074396909376	95.5038343498899	77.5415870608938	35.6580557033689	282.780655958911
ENSSSCG00000009889	ALDH2	ALDH2	ALDH2	ALDH2		30.7627020379896	22.4941904427376	34.7526679355846	32.3256782698709	44.9598667072187	32.7727937121182	31.1372894989491	51.3012724809505	40.4942930407821	32.754609547349	24.3117988198648	40.5206908777795	12.9059235607959	4.30786594782744	0	9.22110834648622
ENSSSCG00000018041	ALDH3A2	ALDH3A2	ALDH3A2	ALDH3A2		12.6205957078932	18.168384588365	15.1485988437164	13.9588156165352	19.3944523050747	13.1091174848473	18.163418874387	4.18785897803677	10.9444035245357	13.2788957624388	13.1688910274267	14.7347966828289	0	6.46179892174115	0	0
ENSSSCG00000006324	ALDH9A1	ALDH9A1	ALDH9A1	ALDH9A1		8.67665954917655	19.0335457592395	12.4753166948252	14.6934901226686	51.1308288042879	31.8364281774862	46.7059342484237	23.0332243792023	73.3275036143893	70.8207773996735	43.5586395522577	44.2043900484867	9.03414649255716	10.7696648695686	10.9717094471904	15.3685139108104
ENSSSCG00000005394	ALDOB	ALDOB	NA	NA		0	0	0	0	22.9207163605429	6.55455874242363	3.45969883321657	3.14089423352758	25.1721281064321	39.8366872873164	14.1818826449211	9.20924792676806	0	0	0	0
ENSSSCG00000009381	ALG11	ALG11	ALG11	ALG11		22.8748297205563	15.5729010757414	19.6040690918682	19.1015371594692	47.6045647488198	9.36365534631948	27.6775906657325	31.4089423352758	28.4554491637928	35.4103886998368	13.1688910274267	20.2603454388897	1.29059235607959	0	1.3714636808988	10.7579597375673
ENSSSCG00000000980	ALG12	ALG12	ALG12	ALG12		14.9869574031231	12.9774175631178	10.6931285955645	24.9789332085366	0	8.42728981168753	0.864924708304142	4.18785897803677	1.09444035245357	9.73785689245511	9.11692455744929	14.7347966828289	9.03414649255716	8.61573189565487	8.22878208539282	30.7370278216207
ENSSSCG00000005383	ALG2	ALG2	ALG2	ALG2		1243.91746445922	1588.43590972562	1198.52149675285	1315.80204048497	967.077917212136	1025.32026042198	934.118684968474	1356.86630888391	1157.91789289588	1194.21535890199	1191.27814217337	1306.79228080839	535.595827773031	693.566417600217	364.809339119081	642.403881471873
ENSSSCG00000026053	ALKBH2	ALKBH2	NA	NA		498.51353046178	465.456709930493	534.656429778225	590.678302931278	362.323631699351	489.719174612509	396.135516403297	331.887824009414	237.493556482425	435.547781007992	446.729303315015	401.523209607087	220.691292889611	152.929241147874	83.659284534827	239.748817008642
ENSSSCG00000024254	ALKBH7	ALKBH7	ALKBH7	ALKBH7		163.278956970868	87.3812782583267	79.3073704171033	85.9569172176113	193.06295703688	180.718548183966	149.631974536617	183.218830289109	90.8385492536464	112.427984121982	102.312153366931	96.6971032310646	56.7860636675021	21.5393297391372	10.9717094471904	13.8316625197293
ENSSSCG00000017930	ALOX12	ALOX12	NA	NA		201.140744094547	97.763212308821	181.783186124596	203.50483819896	116.366713830448	78.6547049090836	161.740920452875	103.64950970641	137.89948440915	82.3291537271205	113.455061159369	126.166696596722	141.965159168755	32.3089946087058	48.0012288314581	41.494987559188
ENSSSCG00000017923	ALOX15	ALOX15	ALOX15	ALOX15		5.52151062220326	10.3819340504943	1.78218809926075	8.08141956746773	11.4603581802714	16.8545796233751	22.4880424159077	36.6437660578218	29.5498895162464	13.2788957624388	19.2468407323929	15.6557214755057	10.3247388486367	25.8471956869646	13.714636808988	13.8316625197293
ENSSSCG00000010404	ALOX5	ALOX5	ALOX5	ALOX5		0	5.19096702524713	7.12875239704299	12.4894666042683	7.05252811093627	20.6000417619028	20.7581929992994	6.28178846705516	13.1332842294429	18.5904540674143	8.10393293995492	14.7347966828289	7.74355413647756	4.30786594782744	6.85731840449401	18.4422166929724
ENSSSCG00000011388	AMIGO3	AMIGO3	NA	NA		209.02861641198	200.717391642889	192.476314720161	237.299865481098	169.26067466247	183.527644787862	154.821522786441	145.528099486778	202.471465203911	135.444736776876	140.805834831717	157.478139547734	82.597910789094	53.8483243478429	50.7441561932557	63.0109070343225
ENSSSCG00000022492	AMPD3	AMPD3	AMPD3	AMPD3		6.31029785394658	6.05612819612166	11.5842226451949	11.0201175920015	1.76313202773407	2.80909660389584	4.32462354152071	0	7.661082467175	4.4262985874796	0	4.60462396338403	0	0	1.3714636808988	0
ENSSSCG00000022975	AMT	AMT	AMT	AMT		3.15514892697329	14.7077399048669	9.80203454593412	16.8975136410689	9.69722615253737	3.74546213852779	22.4880424159077	12.5635769341103	14.2277245818964	7.08207773996735	10.1299161749437	3.68369917070722	9.03414649255716	4.30786594782744	0	13.8316625197293
ENSSSCG00000007564	AMZ1	AMZ1	NA	NA		10.2542340126632	32.8761244932318	16.9307869429771	14.6934901226686	3.52626405546813	3.74546213852779	6.054472958129	5.23482372254597	5.47220176226786	14.1641554799347	6.07794970496619	8.28832313409126	1.29059235607959	0	0	0
ENSSSCG00000017264	AMZ2	AMZ2	AMZ2	AMZ2		26.0299786475296	28.5503186388592	12.4753166948252	12.4894666042683	17.6313202773407	24.3455039004306	11.2440212079538	4.18785897803677	20.7943666966178	41.6072067223082	21.2728239673817	23.944044609597	7.74355413647756	4.30786594782744	6.85731840449401	7.68425695540518
ENSSSCG00000010286	ANAPC16	ANAPC16	NA	NA		37.0729998919361	38.067091518479	32.0793857866935	58.7739604906744	17.6313202773407	31.8364281774862	15.5686447494746	32.455907079785	1.09444035245357	26.5577915248776	20.2598323498873	26.7068189876274	9.03414649255716	10.7696648695686	8.22878208539282	32.2738792127018
ENSSSCG00000015753	ANGPT2	ANGPT2	ANGPT2	ANGPT2		64.6805530029524	34.6064468349809	43.6636084318883	66.1207055520087	24.6838483882769	58.0546631471807	59.6798048729858	73.2875321156435	38.305412335875	27.4430512423735	48.6235976397295	58.9391867313156	15.4871082729551	8.61573189565487	5.48585472359521	21.5159194751345
ENSSSCG00000015522	ANGPTL1	ANGPTL1	ANGPTL1	ANGPTL1		2.36636169522997	13.8425787339924	4.45547024815187	11.0201175920015	3.52626405546813	13.1091174848473	5.18954824982485	26.1741186127298	1.09444035245357	3.54103886998368	7.09094132246056	8.28832313409126	0	6.46179892174115	2.7429273617976	0
ENSSSCG00000013663	ANGPTL6	ANGPTL6	NA	NA		71.7796380886423	51.9096702524713	86.4361228141463	62.4473330213416	46.7229987349528	34.6455247813821	48.435783665032	23.0332243792023	58.0053386800393	61.9681802247143	35.4547066123028	46.9671644265171	68.4013948722185	90.4651849043761	50.7441561932557	35.3475819948638
ENSSSCG00000010212	ANK3	ANK3	NA	ANK3		41.8057232823961	13.8425787339924	19.6040690918682	22.0402351840029	73.1699791509638	80.5274359783475	96.8715673300639	93.1798622613182	97.4051913683678	71.7060371171694	67.8704383721225	55.2554875606084	0	2.15393297391372	4.11439104269641	3.07370278216207
ENSSSCG00000016042	ANKAR	ANKAR	NA	NA		122.262020920215	62.2916043029656	78.4162763674729	73.467450613343	94.3275634837726	58.0546631471807	54.490256623161	64.91181415957	77.7052650242036	78.7881148571368	68.8834299896168	50.6508635972243	18.0682929851143	32.3089946087058	6.85731840449401	46.1055417324311
ENSSSCG00000014364	ANKHD1	ANKHD1	ANKHD1	ANKHD1-EIF4EBP3		29.9739148062462	14.7077399048669	17.8218809926075	15.428164628802	7.05252811093627	27.1546005043265	16.4335694577787	25.1271538682206	19.6999263441643	7.96733745746327	17.2208574974042	23.0231198169202	14.1965159168755	12.9235978434823	5.48585472359521	16.9053653018914
ENSSSCG00000003790	ANKRD13C	ANKRD13C	ANKRD13C	ANKRD13C		105.697489053605	78.7296665495815	120.297696700101	116.078571969082	62.5911869845594	84.2728981168753	42.381310706903	79.5693205826987	48.1553755079571	39.8366872873164	84.0783042520323	87.4878553042966	5.16236942431837	8.61573189565487	2.7429273617976	64.5477584254035
ENSSSCG00000010445	ANKRD22	ANKRD22	ANKRD22	ANKRD22		5.52151062220326	7.7864505378707	4.45547024815187	2.20402351840029	11.4603581802714	17.790945158007	9.51417179134556	8.37571795607355	8.75552281962857	11.5083763274469	10.1299161749437	15.6557214755057	0	0	2.7429273617976	0
ENSSSCG00000002859	ANKRD27	ANKRD27	ANKRD27	ANKRD27		82.0338721013055	40.6625750311025	52.5745489281921	38.2030743189384	53.775526845889	88.954725790035	60.5447295812899	65.9587789040792	45.96649480305	55.7713622022429	43.5586395522577	56.1764123532852	11.6153312047163	17.2314637913097	19.2004915325832	6.14740556432415
ENSSSCG00000008198	ANKRD39	ANKRD39	NA	NA		4.73272339045993	0	14.257504794086	5.87739604906744	13.2234902080055	4.68182767315974	12.9738706245621	9.42268270058274	4.37776140981428	5.31155830497551	5.06495808747183	3.68369917070722	1.29059235607959	0	0	6.14740556432415
ENSSSCG00000017560	ANKRD40	ANKRD40	NA	NA		7.0990850856899	6.92128936699618	10.6931285955645	6.61207055520087	10.5787921664044	6.55455874242363	17.2984941660828	8.37571795607355	4.37776140981428	7.96733745746327	2.02598323498873	13.8138718901521	6.45296178039797	0	0	4.61055417324311
ENSSSCG00000014956	ANKRD49	ANKRD49	ANKRD49	ANKRD49		8.67665954917655	6.92128936699618	1.78218809926075	8.08141956746773	1.76313202773407	17.790945158007	0	30.3619775907666	4.37776140981428	16.8199346324225	1.01299161749437	6.44647354873764	0	2.15393297391372	1.3714636808988	3.07370278216207
ENSSSCG00000016917	ANKRD55	ANKRD55	ANKRD55	ANKRD55		5.52151062220326	5.19096702524713	10.6931285955645	12.4894666042683	0.881566013867033	0	0.864924708304142	2.09392948901839	0	0	0	3.68369917070722	0	0	0	0
ENSSSCG00000007939	ANKS3	ANKS3	ANKS3	ANKS3		451.18629655718	375.479948159543	493.666103495227	513.537479787268	370.257725824154	352.073441021612	382.296721070431	340.263541965488	315.198821506628	347.907068975896	416.339554790184	308.50980554673	251.665509435521	236.932627130509	157.718323303362	248.969925355128
ENSSSCG00000007850	ANKS4B	ANKS4B	ANKS4B	ANKS4B		0	0	0	0	33.4995085269473	1.8727310692639	4.32462354152071	6.28178846705516	29.5498895162464	20.3609735024061	8.10393293995492	10.1301727194449	0	0	0	0
ENSSSCG00000016212	ANKZF1	ANKZF1	NA	ANKZF1		746.192721229183	781.240537299694	812.677773262901	639.901494842218	597.701757401849	777.183393744516	655.61292889454	545.46863188929	528.614690235075	569.221998349876	645.275660343911	477.959967399262	167.777006290347	122.774179513082	50.7441561932557	156.758841890266
ENSSSCG00000016658	ANLN	ANLN	ANLN	ANLN		3.15514892697329	20.7638681009885	8.01984644667337	4.40804703680058	3.52626405546813	13.1091174848473	16.4335694577787	9.42268270058274	10.9444035245357	11.5083763274469	2.02598323498873	9.20924792676806	1.29059235607959	0	0	1.53685139108104
ENSSSCG00000005372	ANP32B	ANP32B	NA	NA		376.251509541565	301.076087464334	456.240153410752	376.153347140316	374.665555893489	506.573754235884	420.353408235813	475.321994007174	309.726619744361	323.11979688601	372.780915237926	389.551187302289	77.4355413647756	71.0797881391527	58.9729382786485	107.579597375673
ENSSSCG00000001849	ANPEP	ANPEP	ANPEP	ANPEP		3.15514892697329	0	0	0	169.26067466247	116.109326294361	140.982727453575	53.3952019699689	151.032768638593	86.7554523146001	43.5586395522577	49.7299388045475	0	0	0	0
ENSSSCG00000010331	ANXA11	ANXA11	ANXA11	ANXA11		16.5645318666098	10.3819340504943	12.4753166948252	4.40804703680058	22.0391503466758	13.1091174848473	18.163418874387	4.18785897803677	27.3610088113393	14.1641554799347	5.06495808747183	11.0510975121217	1.29059235607959	2.15393297391372	2.7429273617976	6.14740556432415
ENSSSCG00000004578	ANXA2	ANXA2	ANXA2	ANXA2		0.788787231743322	13.8425787339924	1.78218809926075	3.67337253066715	14.9866222357396	9.36365534631948	11.2440212079538	4.18785897803677	3.28332105736071	11.5083763274469	8.10393293995492	10.1301727194449	2.58118471215919	6.46179892174115	5.48585472359521	3.07370278216207
ENSSSCG00000016868	ANXA2R	ANXA2R	NA	ANXA2R		26.818765879273	3.46064468349809	18.7129750422379	12.4894666042683	6.17096209706923	0	2.59477412491243	2.09392948901839	5.47220176226786	0	10.1299161749437	11.9720223047985	5.16236942431837	0	0	6.14740556432415
ENSSSCG00000008336	ANXA4	ANXA4	ANXA4	ANXA4		0.788787231743322	1.73032234174904	1.78218809926075	4.40804703680058	105.787921664044	19.6636762272709	37.1917624570781	35.5968013133126	71.1386229094821	28.3283109598694	32.4157317598197	35.9160669143954	0	0	0	0
ENSSSCG00000009097	ANXA5	ANXA5	ANXA5	ANXA5		18.9308935618397	58.8309596194675	25.8417274392809	22.7749096901363	30.8548104853462	26.2182349696945	6.91939766643314	15.7044711676379	25.1721281064321	23.0167526548939	23.2988072023704	16.5766462681825	18.0682929851143	51.6943913739292	13.714636808988	21.5159194751345
ENSSSCG00000006643	ANXA9	ANXA9	ANXA9	ANXA9		46.538446672856	23.3593516136121	36.5348560348453	28.6523057392038	72.2884131370967	28.0909660389584	51.8954824982485	25.1271538682206	50.3442562128643	44.262985874796	34.4417149948084	25.7858941949506	9.03414649255716	30.155061634792	4.11439104269641	38.4212847770259
ENSSSCG00000016442	AOC1	AOC1	AOC1	AOC1		18.9308935618397	18.168384588365	16.0396928933467	16.8975136410689	33.4995085269473	10.3000208809514	36.326837748774	31.4089423352758	36.1165316309678	38.9514275698204	18.2338491148986	36.8369917070722	1.29059235607959	2.15393297391372	2.7429273617976	0
ENSSSCG00000009128	AP1AR	AP1AR	AP1AR	AP1AR		36.2842126601928	24.2245127844866	36.5348560348453	27.9176312330703	24.6838483882769	14.0454830194792	21.6231177076036	23.0332243792023	29.5498895162464	22.131492937398	16.2078658799098	34.9951421217186	6.45296178039797	2.15393297391372	5.48585472359521	19.9790680840535
ENSSSCG00000002740	AP1G1	AP1G1	AP1G1	AP1G1		22.086042488813	11.2470952213688	11.5842226451949	14.6934901226686	22.9207163605429	14.9818485541112	10.3790964996497	16.7514359121471	22.983247401525	17.7051943499184	4.05196646997746	11.0510975121217	1.29059235607959	10.7696648695686	0	15.3685139108104
ENSSSCG00000021145	AP1S1	AP1S1	AP1S1	AP1S1		4.73272339045993	2.59548351262357	8.01984644667337	8.08141956746773	7.9340941248033	14.9818485541112	3.45969883321657	10.4696474450919	25.1721281064321	8.85259717495919	18.2338491148986	11.9720223047985	1.29059235607959	0	1.3714636808988	1.53685139108104
ENSSSCG00000012142	AP1S2	AP1S2	NA	NA		21.2972552570697	8.65161170874522	9.80203454593412	19.8362116656026	5.2893960832022	9.36365534631948	5.18954824982485	25.1271538682206	12.0388438769893	3.54103886998368	4.05196646997746	21.1812702315665	10.3247388486367	2.15393297391372	0	10.7579597375673
ENSSSCG00000003199	AP2A1	AP2A1	AP2A1	AP2A1		25.2411914157863	50.1793479107223	48.1190786800402	81.5488701808108	54.6570928597561	48.6910078008613	51.0305577899444	62.8178846705516	44.8720544505964	48.6892844622756	44.5716311697521	36.8369917070722	47.751917174945	58.1561902956704	13.714636808988	44.5686903413501
ENSSSCG00000005065	AP5M1	AP5M1	AP5M1	AP5M1		19.7196807935831	9.51677287961975	16.9307869429771	19.8362116656026	6.17096209706923	8.42728981168753	9.51417179134556	21.9862596346931	12.0388438769893	7.08207773996735	10.1299161749437	24.8649694022738	1.29059235607959	2.15393297391372	0	7.68425695540518
ENSSSCG00000023811	AP5S1	AP5S1	NA	NA		41.0169360506528	32.8761244932318	37.4259500844757	35.2643762944046	22.9207163605429	24.3455039004306	26.8126659574284	26.1741186127298	18.6054859917107	19.4757137849102	24.3117988198648	27.6277437803042	20.6494776972735	15.077530817396	6.85731840449401	24.5896222572966
ENSSSCG00000007577	AP5Z1	AP5Z1	AP5Z1	AP5Z1		18.1421063300964	46.7187032272242	13.3664107444556	11.7547920981349	20.2760183189418	25.2818694350626	17.2984941660828	14.6575064231287	15.32216493435	44.262985874796	34.4417149948084	34.0742173290418	1.29059235607959	0	0	0
ENSSSCG00000023329	APC2	APC2	APC2	APC2		40.2281488189094	28.5503186388592	28.515009588172	80.0795211685439	18.5128862912077	10.3000208809514	14.7037200411704	58.6300256925148	75.5163843192964	50.4598038972674	30.389748524831	89.3297048896502	6.45296178039797	2.15393297391372	4.11439104269641	6.14740556432415
ENSSSCG00000008346	APLF	APLF	APLF	APLF		11.8318084761498	8.65161170874522	10.6931285955645	7.3467450613343	5.2893960832022	5.61819320779169	8.64924708304142	3.14089423352758	10.9444035245357	11.5083763274469	9.11692455744929	7.36739834141445	0	0	0	4.61055417324311
ENSSSCG00000015244	APLP2	APLP2	APLP2	APLP2		5.52151062220326	27.6851574679847	20.4951631414986	13.2241411104017	65.2358850261605	14.0454830194792	19.8932682909953	37.690730802331	35.0220912785143	26.5577915248776	27.3507736723479	41.4416156704563	2.58118471215919	0	0	0
ENSSSCG00000006480	APOA1BP	NAXE	NAXE	NA		909.471678200051	840.071496919161	941.886410459306	880.874732853983	698.200282982691	755.646986447982	675.506197185535	787.317487870914	666.514174644225	764.864395916474	879.276723985109	757.000179580335	323.938681375978	409.247265043606	219.434188943808	448.760606195663
ENSSSCG00000015068	APOA4	APOA4	NA	NA		0	0	0	0	0	1.8727310692639	0	2.09392948901839	7.661082467175	30.0988303948612	4.05196646997746	15.6557214755057	0	0	0	0
ENSSSCG00000003088	APOE	APOE	APOE	APOE		62.3141913077225	76.134183036958	70.3964299207996	36.7337253066715	21.1575843328088	56.1819320779169	19.8932682909953	30.3619775907666	14.2277245818964	61.0829205072184	39.5066730822802	34.0742173290418	0	2.15393297391372	0	0
ENSSSCG00000001411	APOM	APOM	APOM	APOM		165.645318666098	119.392241580684	147.030518189012	174.852532459756	128.708638024587	124.536616106049	64.0044284145065	161.232570654416	114.916237007625	146.067853386827	72.9353964595943	187.868657706068	103.247388486367	51.6943913739292	54.8585472359521	115.263854331078
ENSSSCG00000012022	APP	APP	APP	APP		29.9739148062462	61.4264431320911	15.1485988437164	17.6321881472023	102.261657608576	28.0909660389584	29.4074400823408	57.5830609480056	42.6831737456893	71.7060371171694	27.3507736723479	41.4416156704563	0	0	0	7.68425695540518
ENSSSCG00000000841	APPL2	APPL2	APPL2	APPL2		115.162935834525	106.414824017566	119.40660265047	152.812297275753	118.129845858182	124.536616106049	96.8715673300639	117.26005138503	84.271907138925	75.2470759871531	128.649935421784	139.059643694198	28.3930318337511	58.1561902956704	28.8007372988749	106.042745984592
ENSSSCG00000012275	ARAF	ARAF	ARAF	ARAF		9.46544678091987	12.9774175631178	8.91094049630374	2.20402351840029	1.76313202773407	0	1.72984941660828	3.14089423352758	2.18888070490714	2.65577915248776	0	4.60462396338403	2.58118471215919	4.30786594782744	6.85731840449401	4.61055417324311
ENSSSCG00000008768	ARAP2	ARAP2	ARAP2	ARAP2		7.88787231743322	8.65161170874522	10.6931285955645	14.6934901226686	0	0	0	3.14089423352758	6.56664211472143	3.54103886998368	4.05196646997746	1.84184958535361	0	0	0	0
ENSSSCG00000014391	ARAP3	ARAP3	ARAP3	ARAP3		19.7196807935831	12.1122563922433	10.6931285955645	16.1628391349355	2.6446980416011	4.68182767315974	9.51417179134556	3.14089423352758	5.47220176226786	3.54103886998368	6.07794970496619	11.9720223047985	5.16236942431837	0	5.48585472359521	0
ENSSSCG00000030053	ARCN1	ARCN1	ARCN1	ARCN1		7.88787231743322	8.65161170874522	1.78218809926075	14.6934901226686	7.05252811093627	0	4.32462354152071	6.28178846705516	10.9444035245357	0	0	10.1301727194449	2.58118471215919	0	0	6.14740556432415
ENSSSCG00000011466	ARF4	ARF4	NA	NA		10.2542340126632	13.8425787339924	8.01984644667337	18.3668626533358	15.8681882496066	17.790945158007	12.9738706245621	16.7514359121471	12.0388438769893	19.4757137849102	16.2078658799098	9.20924792676806	7.74355413647756	21.5393297391372	5.48585472359521	12.2948111286483
ENSSSCG00000005012	ARF6	ARF6	ARF6	ARF6		4.73272339045993	11.2470952213688	13.3664107444556	4.40804703680058	7.05252811093627	9.36365534631948	3.45969883321657	8.37571795607355	8.75552281962857	5.31155830497551	6.07794970496619	1.84184958535361	5.16236942431837	12.9235978434823	2.7429273617976	15.3685139108104
ENSSSCG00000006201	ARFGEF1	ARFGEF1	ARFGEF1	ARFGEF1		496.935955998293	545.051537650949	425.051861673689	526.761620897669	599.464889429583	646.092218896044	569.98538277243	633.413670428062	508.914763890911	424.924664398041	474.080076987363	450.332223618958	49.0425095310246	79.6955200348076	8.22878208539282	189.032721102968
ENSSSCG00000002294	ARG2	ARG2	ARG2	ARG2		434.621764690571	340.873501324562	328.813704313608	440.804703680058	222.154635494492	263.118715231577	180.769264035566	316.183352841776	222.171391548075	245.21694174637	235.014055258693	297.458708034608	122.606273827561	107.696648695686	45.2583014696605	373.454888032692
ENSSSCG00000009536	ARGLU1	ARGLU1	ARGLU1	ARGLU1		26.0299786475296	20.7638681009885	15.1485988437164	36.7337253066715	15.8681882496066	17.790945158007	8.64924708304142	8.37571795607355	15.32216493435	14.1641554799347	6.07794970496619	24.8649694022738	3.87177706823878	0	5.48585472359521	21.5159194751345
ENSSSCG00000013256	ARHGAP1	ARHGAP1	ARHGAP1	ARHGAP1		8.67665954917655	11.2470952213688	10.6931285955645	8.08141956746773	7.05252811093627	3.74546213852779	5.18954824982485	4.18785897803677	4.37776140981428	6.19681802247143	2.02598323498873	6.44647354873764	12.9059235607959	0	9.60024576629162	15.3685139108104
ENSSSCG00000008344	ARHGAP25	ARHGAP25	ARHGAP25	ARHGAP25		18.9308935618397	6.92128936699618	13.3664107444556	13.2241411104017	0	5.61819320779169	9.51417179134556	2.09392948901839	0	0	6.07794970496619	13.8138718901521	9.03414649255716	6.46179892174115	8.22878208539282	18.4422166929724
ENSSSCG00000017328	ARHGAP27	ARHGAP27	ARHGAP27	ARHGAP27		16.5645318666098	5.19096702524713	14.257504794086	7.3467450613343	13.2234902080055	11.2363864155834	11.2440212079538	2.09392948901839	4.37776140981428	10.623116609951	2.02598323498873	9.20924792676806	5.16236942431837	0	5.48585472359521	0
ENSSSCG00000006372	ARHGAP30	ARHGAP30	ARHGAP30	ARHGAP30		169.589254824814	143.616754365171	162.179117032728	160.159042337088	75.8146771925649	132.027540383105	77.8432237473728	77.4753910936803	52.5331369177714	76.132335704649	62.8054802846506	130.771320560106	150.999305661312	62.4640562434978	56.2300109168509	156.758841890266
ENSSSCG00000026224	ARHGAP31	ARHGAP31	ARHGAP31	ARHGAP31		11.8318084761498	36.3367691767299	9.80203454593412	20.570886171736	15.8681882496066	17.790945158007	12.9738706245621	10.4696474450919	15.32216493435	15.0494151974306	10.1299161749437	11.0510975121217	1.29059235607959	12.9235978434823	9.60024576629162	10.7579597375673
ENSSSCG00000027565	ARHGAP45	ARHGAP45	ARHGAP45	ARHGAP45		13.4093829396365	17.3032234174904	28.515009588172	24.2442587024032	7.05252811093627	11.2363864155834	6.91939766643314	8.37571795607355	1.09444035245357	11.5083763274469	9.11692455744929	7.36739834141445	23.2306624094327	21.5393297391372	15.0861004898868	13.8316625197293
ENSSSCG00000012112	ARHGAP6	ARHGAP6	ARHGAP6	ARHGAP6		38.6505743554228	37.2019303476045	54.3567370274528	47.0191683925395	44.9598667072187	35.581890316014	44.1111601235113	53.3952019699689	60.1942193849464	42.4924664398041	44.5716311697521	42.3625404631331	16.7777006290347	21.5393297391372	8.22878208539282	10.7579597375673
ENSSSCG00000000604	ARHGDIB	ARHGDIB	NA	NA		101.753552894889	116.796758068061	121.188790749731	106.527803389347	49.3676967765539	64.6092218896044	42.381310706903	42.9255545248769	28.4554491637928	61.0829205072184	78.0003545470661	47.8880892191939	194.879445768019	142.159576278305	119.317340238196	159.832544672428
ENSSSCG00000003040	ARHGEF1	ARHGEF1	ARHGEF1	ARHGEF1		17.3533190983531	7.7864505378707	17.8218809926075	13.9588156165352	0.881566013867033	0	5.18954824982485	5.23482372254597	3.28332105736071	10.623116609951	4.05196646997746	10.1301727194449	5.16236942431837	0	2.7429273617976	10.7579597375673
ENSSSCG00000006502	ARHGEF2	ARHGEF2	ARHGEF2	ARHGEF2		14.1981701713798	19.898706930114	3.5643761985215	13.2241411104017	7.05252811093627	8.42728981168753	4.32462354152071	8.37571795607355	3.28332105736071	7.08207773996735	4.05196646997746	10.1301727194449	2.58118471215919	4.30786594782744	0	12.2948111286483
ENSSSCG00000005314	ARHGEF39	ARHGEF39	ARHGEF39	ARHGEF39		11.8318084761498	11.2470952213688	1.78218809926075	13.9588156165352	4.40783006933517	7.49092427705558	2.59477412491243	9.42268270058274	7.661082467175	11.5083763274469	6.07794970496619	19.3394206462129	11.6153312047163	0	1.3714636808988	15.3685139108104
ENSSSCG00000030685	ARID2	ARID2	ARID2	ARID2		12.6205957078932	10.3819340504943	4.45547024815187	13.9588156165352	4.40783006933517	10.3000208809514	6.91939766643314	4.18785897803677	13.1332842294429	4.4262985874796	4.05196646997746	8.28832313409126	0	2.15393297391372	2.7429273617976	3.07370278216207
ENSSSCG00000005073	ARID4A	ARID4A	ARID4A	ARID4A		20.5084680253264	16.4380622466159	24.0595393400201	16.1628391349355	8.81566013867034	4.68182767315974	12.108945916258	14.6575064231287	10.9444035245357	7.96733745746327	10.1299161749437	19.3394206462129	5.16236942431837	6.46179892174115	0	16.9053653018914
ENSSSCG00000010156	ARID4B	ARID4B	ARID4B	ARID4B		14.1981701713798	8.65161170874522	8.01984644667337	12.4894666042683	4.40783006933517	0	2.59477412491243	11.5166121896011	7.661082467175	9.73785689245511	2.02598323498873	5.52554875606084	0	0	0	12.2948111286483
ENSSSCG00000029208	ARL16	ARL16	NA	NA		7.88787231743322	3.46064468349809	3.5643761985215	17.6321881472023	4.40783006933517	7.49092427705558	5.18954824982485	9.42268270058274	1.09444035245357	11.5083763274469	4.05196646997746	5.52554875606084	0	0	0	0
ENSSSCG00000002819	ARL2BP	ARL2BP	ARL2BP	ARL2BP		4.73272339045993	9.51677287961975	4.45547024815187	2.93869802453372	113.722015788847	37.4546213852779	67.4641272477231	38.7376955468402	126.955080884614	46.0335053097878	57.7405221971788	36.8369917070722	0	0	0	0
ENSSSCG00000025281	ARL6IP1	ARL6IP1	ARL6IP1	AC138811.2		10.2542340126632	2.59548351262357	1.78218809926075	16.1628391349355	3.52626405546813	5.61819320779169	1.72984941660828	4.18785897803677	12.0388438769893	2.65577915248776	6.07794970496619	11.0510975121217	1.29059235607959	0	0	3.07370278216207
ENSSSCG00000011507	ARL6IP5	ARL6IP5	NA	NA		37.0729998919361	22.4941904427376	23.1684452903897	39.6724233312052	30.8548104853462	28.0909660389584	34.5969883321657	38.7376955468402	40.4942930407821	48.6892844622756	46.5976144047408	34.9951421217186	25.8118471215919	34.4629275826195	10.9717094471904	23.0527708662155
ENSSSCG00000028444	ARMC10	ARMC10	ARMC10	ARMC10		1785.81429266688	1604.00881080136	1570.99880949835	1800.68721453304	2357.30752108045	1302.48445867304	1386.47430741154	2024.82981588078	2737.19532148638	1968.81761171092	1778.81328032011	2598.84976493395	309.742165459102	452.325924521881	248.234926242683	1290.95516850807
ENSSSCG00000013927	ARMC6	ARMC6	ARMC6	ARMC6		48.1160211363427	39.797413860228	54.3567370274528	72.7327761072096	25.565414402144	64.6092218896044	57.0850307480734	98.4146859838642	39.3998526883286	31.8693498298531	37.4806898472915	52.492713182578	14.1965159168755	10.7696648695686	0	26.1264736483776
ENSSSCG00000017214	ARMC7	ARMC7	ARMC7	ARMC7		117.529297529755	95.1677287961975	105.149097856384	128.56803857335	112.84044977498	134.836636987	124.549157995796	147.622028975796	112.727356302718	102.690127229527	109.403094689391	129.85039576743	40.0083630384674	49.5404584000155	26.0578099370772	36.8844333859449
ENSSSCG00000006646	ARNT	ARNT	ARNT	ARNT		15.7757446348664	15.5729010757414	20.4951631414986	5.87739604906744	19.3944523050747	9.36365534631948	12.9738706245621	5.23482372254597	14.2277245818964	20.3609735024061	10.1299161749437	15.6557214755057	6.45296178039797	4.30786594782744	2.7429273617976	1.53685139108104
ENSSSCG00000016185	ARPC2	ARPC2	ARPC2	ARPC2		35.4954254284495	40.6625750311025	33.8615738859542	15.428164628802	33.4995085269473	21.5364072965348	21.6231177076036	17.7984006566563	19.6999263441643	17.7051943499184	31.4027401423253	34.9951421217186	23.2306624094327	10.7696648695686	8.22878208539282	9.22110834648622
ENSSSCG00000009821	ARPC3	ARPC3	ARPC3	ARPC3		15.7757446348664	8.65161170874522	31.1882917370631	27.1829567269369	8.81566013867034	10.3000208809514	15.5686447494746	32.455907079785	13.1332842294429	20.3609735024061	19.2468407323929	10.1301727194449	1.29059235607959	2.15393297391372	2.7429273617976	0
ENSSSCG00000015560	ARPC5	ARPC5	ARPC5	ARPC5		19.7196807935831	11.2470952213688	14.257504794086	10.285443085868	8.81566013867034	18.727310692639	9.51417179134556	21.9862596346931	7.661082467175	15.0494151974306	14.1818826449211	13.8138718901521	0	12.9235978434823	2.7429273617976	18.4422166929724
ENSSSCG00000005596	ARPC5L	ARPC5L	ARPC5L	ARPC5L		26.818765879273	31.1458021514828	34.7526679355846	25.7136077146701	34.3810745408143	21.5364072965348	25.0828165408201	18.8453654011655	37.2109719834214	23.9020123723898	27.3507736723479	20.2603454388897	7.74355413647756	6.46179892174115	5.48585472359521	10.7579597375673
ENSSSCG00000002252	ARRDC4	ARRDC4	ARRDC4	ARRDC4		3.15514892697329	5.19096702524713	1.78218809926075	5.87739604906744	18.5128862912077	2.80909660389584	15.5686447494746	4.18785897803677	6.56664211472143	0	2.02598323498873	3.68369917070722	0	0	0	0
ENSSSCG00000022129	ARSE	ARSE	NA	NA		14.1981701713798	8.65161170874522	12.4753166948252	6.61207055520087	4.40783006933517	8.42728981168753	0.864924708304142	0	4.37776140981428	6.19681802247143	8.10393293995492	3.68369917070722	0	2.15393297391372	0	0
ENSSSCG00000008976	ART3	ART3	NA	NA		52.0599572950593	32.0109633223573	39.2081381837365	43.3457958618724	35.2626405546813	29.0273315735904	13.8387953328663	19.8923301456747	31.7387702211536	22.131492937398	18.2338491148986	43.2834652558099	14.1965159168755	2.15393297391372	1.3714636808988	21.5159194751345
ENSSSCG00000010133	ARVCF	ARVCF	ARVCF	ARVCF		4055.15515839242	3978.87622485193	4126.65654383826	4225.84775927949	14907.2812944915	8029.33445946895	10623.0052673915	9586.00920072618	12582.7807321587	12460.0305237551	7739.25595765695	8138.21239288494	2326.93801801151	2248.70602476592	1168.48705612578	3196.65089344856
ENSSSCG00000010592	AS3MT	AS3MT	AS3MT	AS3MT		3.94393615871661	4.32580585437261	7.12875239704299	4.40804703680058	12.3419241941385	9.36365534631948	2.59477412491243	4.18785897803677	9.84996317208214	21.2462332199021	10.1299161749437	11.9720223047985	1.29059235607959	4.30786594782744	2.7429273617976	1.53685139108104
ENSSSCG00000006995	ASAH1	ASAH1	ASAH1	ASAH1		17.3533190983531	21.6290292718631	6.23765834741262	5.14272154293401	13.2234902080055	7.49092427705558	7.78432237473728	11.5166121896011	7.661082467175	15.9346749149265	19.2468407323929	7.36739834141445	1.29059235607959	0	2.7429273617976	3.07370278216207
ENSSSCG00000008642	ASAP2	ASAP2	ASAP2	ASAP2		96.2320422726853	103.819340504943	76.6340882682122	78.610172156277	43.1967346794846	89.891091324667	72.6536754975479	58.6300256925148	72.2330632619357	65.509219094698	66.8574467546281	73.6739834141445	60.6578407357409	36.6168605565332	28.8007372988749	56.8635014699984
ENSSSCG00000011145	ASB13	ASB13	ASB13	ASB13		0.788787231743322	2.59548351262357	2.67328214889112	0.73467450613343	3.52626405546813	0	2.59477412491243	2.09392948901839	5.47220176226786	29.2135706773653	9.11692455744929	6.44647354873764	0	12.9235978434823	1.3714636808988	0
ENSSSCG00000002467	ASB2	ASB2	ASB2	ASB2		62.3141913077225	25.0896739553611	75.7429942185818	58.039285984541	20.2760183189418	25.2818694350626	30.272364790645	40.8316250358585	19.6999263441643	36.2956484173327	44.5716311697521	58.0182619386388	20.6494776972735	8.61573189565487	8.22878208539282	16.9053653018914
ENSSSCG00000021024	ASB8	ASB8	ASB8	ASB8		9.46544678091987	1.73032234174904	1.78218809926075	1.46934901226686	8.81566013867034	11.2363864155834	15.5686447494746	2.09392948901839	9.84996317208214	5.31155830497551	9.11692455744929	7.36739834141445	0	0	0	0
ENSSSCG00000004247	ASF1A	ASF1A	ASF1A	ASF1A		262.666148170526	176.492878858403	196.040690918682	226.279747889096	205.404881231019	341.773420140661	194.608059368432	294.197093207083	204.660345908818	170.855125476712	153.974725859144	240.361370888646	45.1707324627858	30.155061634792	21.9434188943808	101.432191811348
ENSSSCG00000007738	ASL	ASL	ASL	AC068533.4		4.73272339045993	6.92128936699618	1.78218809926075	8.08141956746773	14.1050562218725	12.1727519502153	9.51417179134556	14.6575064231287	13.1332842294429	11.5083763274469	9.11692455744929	4.60462396338403	0	0	1.3714636808988	1.53685139108104
ENSSSCG00000017861	ASPA	ASPA	ASPA	ASPA		34.7066381967062	24.2245127844866	27.6239155385416	22.7749096901363	29.0916784576121	28.0909660389584	24.217891832516	29.3150128462574	19.6999263441643	16.8199346324225	30.389748524831	36.8369917070722	3.87177706823878	6.46179892174115	4.11439104269641	6.14740556432415
ENSSSCG00000008072	ASPN	ASPN	ASPN	ASPN		23.6636169522997	8.65161170874522	12.4753166948252	13.9588156165352	19.3944523050747	21.5364072965348	15.5686447494746	18.8453654011655	16.4166052868036	11.5083763274469	5.06495808747183	14.7347966828289	2.58118471215919	0	1.3714636808988	1.53685139108104
ENSSSCG00000013065	ASRGL1	ASRGL1	ASRGL1	ASRGL1		3.15514892697329	12.1122563922433	1.78218809926075	5.87739604906744	39.6704706240165	16.8545796233751	25.0828165408201	19.8923301456747	47.0609351555036	29.2135706773653	11.142907792438	23.0231198169202	5.16236942431837	0	2.7429273617976	4.61055417324311
ENSSSCG00000005701	ASS1	ASS1	ASS1	ASS1		0	0	0	0	21.1575843328088	16.8545796233751	18.163418874387	14.6575064231287	9.84996317208214	0	10.1299161749437	7.36739834141445	0	0	0	0
ENSSSCG00000030443	ASUN	INTS13	INTS13	INTS13		11.0430212444065	28.5503186388592	12.4753166948252	22.7749096901363	12.3419241941385	14.0454830194792	12.108945916258	10.4696474450919	3.28332105736071	12.3936360449429	8.10393293995492	26.7068189876274	7.74355413647756	2.15393297391372	4.11439104269641	7.68425695540518
ENSSSCG00000007248	ASXL1	ASXL1	ASXL1	ASXL1		3.15514892697329	10.3819340504943	11.5842226451949	2.93869802453372	11.4603581802714	1.8727310692639	3.45969883321657	0	7.661082467175	10.623116609951	14.1818826449211	6.44647354873764	2.58118471215919	0	5.48585472359521	3.07370278216207
ENSSSCG00000026754	ATCAY	ATCAY	ATCAY	ATCAY		6.31029785394658	14.7077399048669	9.80203454593412	10.285443085868	9.69722615253737	12.1727519502153	8.64924708304142	17.7984006566563	5.47220176226786	15.0494151974306	5.06495808747183	15.6557214755057	1.29059235607959	0	1.3714636808988	3.07370278216207
ENSSSCG00000000084	ATF4	ATF4	ATF4	ATF4		69.4132763934124	65.7522489864637	64.1587715733869	99.1810583280131	80.2225072619	72.10014616666	70.0589013726355	84.8041443052447	82.0830264340178	46.0335053097878	78.0003545470661	46.9671644265171	24.5212547655123	12.9235978434823	8.22878208539282	36.8844333859449
ENSSSCG00000000612	ATF7IP	ATF7IP	ATF7IP	ATF7IP		27.6075531110163	11.2470952213688	13.3664107444556	11.0201175920015	5.2893960832022	6.55455874242363	3.45969883321657	11.5166121896011	10.9444035245357	10.623116609951	2.02598323498873	15.6557214755057	9.03414649255716	6.46179892174115	0	6.14740556432415
ENSSSCG00000014220	ATG12	ATG12	NA	NA		17.3533190983531	12.1122563922433	8.01984644667337	9.55076857973459	7.05252811093627	17.790945158007	9.51417179134556	12.5635769341103	7.661082467175	4.4262985874796	6.07794970496619	8.28832313409126	2.58118471215919	0	0	7.68425695540518
ENSSSCG00000011930	ATG3	ATG3	ATG3	ATG3		33.9178509649629	33.7412856641064	37.4259500844757	24.9789332085366	51.1308288042879	41.2000835238057	35.4619130404698	43.9725192693861	42.6831737456893	45.1482455922919	18.2338491148986	40.5206908777795	18.0682929851143	8.61573189565487	0	10.7579597375673
ENSSSCG00000013645	ATG4D	ATG4D	ATG4D	ATG4D		1993.26533461538	1565.07655811201	2041.49646770319	1787.46307342264	1235.07398542771	1629.27603025959	1480.75110061669	1362.10113260646	1121.80136126491	1140.21451613474	1524.55238432902	1355.60129482026	1260.90873188976	1232.04966107865	809.163571730293	1254.07073512213
ENSSSCG00000016211	ATG9A	ATG9A	ATG9A	ATG9A		6.31029785394658	5.19096702524713	12.4753166948252	17.6321881472023	16.7497542634736	21.5364072965348	23.3529671242118	39.7846602913494	4.37776140981428	5.31155830497551	23.2988072023704	21.1812702315665	0	8.61573189565487	0	0
ENSSSCG00000008487	ATL2	ATL2	ATL2	ATL2		29.1851275745029	28.5503186388592	32.0793857866935	13.9588156165352	11.4603581802714	13.1091174848473	4.32462354152071	11.5166121896011	19.6999263441643	17.7051943499184	20.2598323498873	33.153292536365	0	0	0	3.07370278216207
ENSSSCG00000015007	ATM	NA	NA	NA		15.7757446348664	7.7864505378707	5.34656429778225	16.1628391349355	26.446980416011	11.2363864155834	1.72984941660828	10.4696474450919	7.661082467175	13.2788957624388	7.09094132246056	16.5766462681825	0	4.30786594782744	0	0
ENSSSCG00000025117	ATN1	ATN1	ATN1	ATN1		9.46544678091987	12.1122563922433	8.91094049630374	2.93869802453372	7.9340941248033	10.3000208809514	5.18954824982485	5.23482372254597	3.28332105736071	14.1641554799347	9.11692455744929	4.60462396338403	1.29059235607959	4.30786594782744	1.3714636808988	1.53685139108104
ENSSSCG00000021527	ATP10B	ATP10B	ATP10B	ATP10B		13.4093829396365	7.7864505378707	22.2773512407594	19.8362116656026	8.81566013867034	14.9818485541112	13.8387953328663	16.7514359121471	5.47220176226786	14.1641554799347	12.1558994099324	11.0510975121217	0	0	0	1.53685139108104
ENSSSCG00000006740	ATP1A1	ATP1A1	ATP1A1	ATP1A1		13.4093829396365	10.3819340504943	9.80203454593412	1.46934901226686	92.5644314560385	27.1546005043265	27.6775906657325	47.1134135029137	68.949742204575	79.6733745746327	8.10393293995492	30.3905181583346	5.16236942431837	4.30786594782744	0	9.22110834648622
ENSSSCG00000020953	ATP1A4	ATP1A4	NA	ATP1A4		20.5084680253264	6.05612819612166	15.1485988437164	36.7337253066715	34.3810745408143	29.9636971082223	25.0828165408201	88.9920032832814	16.4166052868036	9.73785689245511	20.2598323498873	58.0182619386388	0	2.15393297391372	0	0
ENSSSCG00000006296	ATP1B1	ATP1B1	ATP1B1	ATP1B1		58.3702551490059	45.8535420563497	50.7923608289313	38.9377488250718	137.524298163257	100.191112205618	43.2462354152071	97.367721239355	89.7441089011928	71.7060371171694	17.2208574974042	65.3856602800532	20.6494776972735	25.8471956869646	0	10.7579597375673
ENSSSCG00000007805	ATP2A1	ATP2A1	ATP2A1	ATP2A1		150.658361262975	96.8980511379465	149.703800337903	195.423418631492	80.2225072619	165.736699629855	121.954383870884	165.420429632453	79.8941457291107	101.804867512031	120.546002481829	218.259175864403	37.4271783263082	36.6168605565332	20.571955213482	26.1264736483776
ENSSSCG00000011183	ATP2C1	ATP2C1	ATP2C1	ATP2C1		11.8318084761498	3.46064468349809	11.5842226451949	15.428164628802	7.05252811093627	12.1727519502153	6.054472958129	3.14089423352758	5.47220176226786	10.623116609951	11.142907792438	9.20924792676806	2.58118471215919	0	0	15.3685139108104
ENSSSCG00000004499	ATP5A1	ATP5A1	ATP5A1	ATP5A1		7.88787231743322	19.898706930114	16.9307869429771	14.6934901226686	24.6838483882769	29.9636971082223	2.59477412491243	6.28178846705516	13.1332842294429	25.6725318073817	7.09094132246056	23.0231198169202	2.58118471215919	0	1.3714636808988	6.14740556432415
ENSSSCG00000000405	ATP5B	ATP5B	ATP5B	ATP5B		6.31029785394658	15.5729010757414	8.91094049630374	5.14272154293401	12.3419241941385	10.3000208809514	5.18954824982485	11.5166121896011	13.1332842294429	7.08207773996735	0	13.8138718901521	0	4.30786594782744	2.7429273617976	3.07370278216207
ENSSSCG00000023777	ATP5L	ATP5L	NA	NA		7.88787231743322	2.59548351262357	1.78218809926075	3.67337253066715	7.05252811093627	12.1727519502153	6.91939766643314	11.5166121896011	2.18888070490714	7.08207773996735	2.02598323498873	8.28832313409126	1.29059235607959	0	0	0
ENSSSCG00000005017	ATP5S	ATP5S	NA	NA		46.538446672856	64.0219266447147	35.643761985215	46.2844938864061	91.6828654421715	65.5455874242363	65.7342778311148	86.8980737942631	89.7441089011928	66.3944788121939	109.403094689391	97.6180280237415	2.58118471215919	0	0	6.14740556432415
ENSSSCG00000018081	ATP6	MT-ATP6	ATP6	MT-ATP6		1173.71540083406	2043.51068560562	1234.16525873807	1475.96108282206	1821.31538464929	2357.76841620324	2531.63462120622	606.192587070823	2376.0300051767	2368.06974430158	3060.24767645048	2396.24631054505	300.708018966545	308.012415269662	187.890524283136	267.4121420481
ENSSSCG00000002776	ATP6V0D1	ATP6V0D1	ATP6V0D1	ATP6V0D1		104.119914590119	70.9432160117108	60.5943953748654	80.8141956746773	1275.6260220656	603.955769837606	902.981395469524	789.411417359932	684.025220283482	272.659992988743	306.936460100793	145.506117242935	3.87177706823878	6.46179892174115	2.7429273617976	4.61055417324311
ENSSSCG00000008634	ATP6V1C2	ATP6V1C2	ATP6V1C2	ATP6V1C2		22.8748297205563	27.6851574679847	11.5842226451949	16.8975136410689	13.2234902080055	43.0728145930696	32.8671389155574	18.8453654011655	15.32216493435	21.2462332199021	12.1558994099324	10.1301727194449	0	2.15393297391372	0	0
ENSSSCG00000016577	ATP6V1F	ATP6V1F	ATP6V1F	ATP6V1F		7.88787231743322	19.0335457592395	3.5643761985215	6.61207055520087	4.40783006933517	3.74546213852779	7.78432237473728	5.23482372254597	3.28332105736071	0	1.01299161749437	0	1.29059235607959	6.46179892174115	1.3714636808988	0
ENSSSCG00000001088	ATP6V1G1	ATP6V1G1	NA	NA		11.8318084761498	7.7864505378707	3.5643761985215	17.6321881472023	12.3419241941385	0	0.864924708304142	33.5028718242942	17.5110456392571	14.1641554799347	0	34.9951421217186	0	4.30786594782744	0	4.61055417324311
ENSSSCG00000001401	ATP6V1G2	ATP6V1G2	ATP6V1G2-DDX39B	ATP6V1G2-DDX39B		16.5645318666098	2.59548351262357	7.12875239704299	6.61207055520087	13.2234902080055	14.0454830194792	12.108945916258	2.09392948901839	9.84996317208214	6.19681802247143	7.09094132246056	10.1301727194449	0	4.30786594782744	2.7429273617976	0
ENSSSCG00000018080	ATP8	MT-ATP8	ATP8	MT-ATP8		46.538446672856	51.9096702524713	28.515009588172	76.4061486378767	67.8805830677616	103.000208809514	138.387953328663	15.7044711676379	105.066273835543	100.034348077039	142.831818066706	143.664267657582	3.87177706823878	2.15393297391372	5.48585472359521	9.22110834648622
ENSSSCG00000004921	ATP8B1	ATP8B1	ATP8B1	ATP8B1		205.084680253264	315.783827369201	169.307869429771	123.425317030416	295.324614645456	280.909660389584	441.111601235113	228.238314303004	218.888070490714	205.380254459053	100.286170131942	73.6739834141445	0	0	0	1.53685139108104
ENSSSCG00000028712	ATPAF2	ATPAF2	ATPAF2	ATPAF2		101.753552894889	95.1677287961975	93.5648752111893	85.2222427114779	40.5520366378835	58.0546631471807	38.9216118736864	43.9725192693861	39.3998526883286	77.017595422145	43.5586395522577	40.5206908777795	52.9142865992633	32.3089946087058	23.3148825752796	86.0636779005381
ENSSSCG00000027072	ATPIF1	ATPIF1	ATPIF1	ATPIF1		1.57757446348664	1.73032234174904	0.891094049630374	2.93869802453372	0.881566013867033	3.74546213852779	3.45969883321657	0	3.28332105736071	1.77051943499184	2.02598323498873	4.60462396338403	19.3588853411939	51.6943913739292	31.5436646606725	13.8316625197293
ENSSSCG00000011679	ATR	ATR	ATR	ATR		5.52151062220326	9.51677287961975	3.5643761985215	16.1628391349355	5.2893960832022	11.2363864155834	9.51417179134556	10.4696474450919	9.84996317208214	4.4262985874796	9.11692455744929	7.36739834141445	2.58118471215919	0	0	4.61055417324311
ENSSSCG00000022058	ATRAID	ATRAID	NA	ATRAID		66.2581274664391	79.5948277204561	78.4162763674729	64.6513565397419	362.323631699351	127.345712709945	104.655889704801	176.937041822054	373.204160186668	235.479084853914	93.1952288094816	196.15698084016	18.0682929851143	23.6932627130509	15.0861004898868	50.7160959056742
ENSSSCG00000007153	ATRN	ATRN	ATRN	ATRN		41.8057232823961	37.2019303476045	29.4061036378024	43.3457958618724	52.012394818155	94.5729189978267	76.9782990390687	82.7102148162263	65.6664211472143	54.0008427672511	86.1042874870211	81.9623065482357	0	2.15393297391372	0	3.07370278216207
ENSSSCG00000009834	ATXN2	ATXN2	ATXN2	ATXN2		7.0990850856899	7.7864505378707	8.91094049630374	8.81609407360116	6.17096209706923	3.74546213852779	6.91939766643314	5.23482372254597	5.47220176226786	0.885259717495919	4.05196646997746	3.68369917070722	0	0	0	3.07370278216207
ENSSSCG00000021845	ATXN2L	ATXN2L	ATXN2L	ATXN2L		9.46544678091987	8.65161170874522	18.7129750422379	19.8362116656026	7.9340941248033	11.2363864155834	6.054472958129	5.23482372254597	5.47220176226786	16.8199346324225	10.1299161749437	11.0510975121217	7.74355413647756	0	0	0
ENSSSCG00000002446	ATXN3L	ATXN3L	ATXN3	ATXN3		8.67665954917655	10.3819340504943	17.8218809926075	5.87739604906744	13.2234902080055	10.3000208809514	6.054472958129	11.5166121896011	19.6999263441643	12.3936360449429	10.1299161749437	12.8929470974753	2.58118471215919	6.46179892174115	1.3714636808988	4.61055417324311
ENSSSCG00000011493	ATXN7	ATXN7	ATXN7	ATXN7		16.5645318666098	12.1122563922433	18.7129750422379	16.1628391349355	21.1575843328088	28.0909660389584	27.6775906657325	15.7044711676379	21.8888070490714	14.1641554799347	17.2208574974042	16.5766462681825	3.87177706823878	10.7696648695686	1.3714636808988	23.0527708662155
ENSSSCG00000003552	AUNIP	AUNIP	AUNIP	AUNIP		232.69223336428	163.515461295285	197.822879017943	182.199277521091	185.128862912077	135.773002521632	163.470769869483	127.729698830122	155.410530048407	137.215256211867	112.442069541875	145.506117242935	34.845993614149	19.3853967652235	5.48585472359521	69.1583125986467
ENSSSCG00000008268	AUP1	AUP1	AUP1	AUP1		14.1981701713798	10.3819340504943	8.91094049630374	9.55076857973459	7.9340941248033	19.6636762272709	9.51417179134556	10.4696474450919	2.18888070490714	7.08207773996735	7.09094132246056	2.76277437803042	9.03414649255716	12.9235978434823	2.7429273617976	1.53685139108104
ENSSSCG00000029571	AVIL	AVIL	AVIL	AVIL		12.6205957078932	25.0896739553611	26.7328214889112	20.570886171736	14.1050562218725	6.55455874242363	11.2440212079538	12.5635769341103	24.0776877539786	15.0494151974306	31.4027401423253	18.4184958535361	14.1965159168755	8.61573189565487	5.48585472359521	30.7370278216207
ENSSSCG00000010526	AVPI1	AVPI1	NA	NA		7.88787231743322	6.92128936699618	5.34656429778225	16.1628391349355	5.2893960832022	10.3000208809514	3.45969883321657	6.28178846705516	8.75552281962857	3.54103886998368	13.1688910274267	8.28832313409126	0	2.15393297391372	0	4.61055417324311
ENSSSCG00000028258	AZI2	AZI2	AZI2	AZI2		504.035041083983	320.974794394448	434.853896219623	412.887072446988	439.90144091965	259.373253093049	287.155003156975	313.042458608249	423.548416399532	339.054471800937	320.105351128219	243.124145266677	77.4355413647756	38.7707935304469	27.429273617976	156.758841890266
ENSSSCG00000004682	B2M	B2M	NA	NA		168.800467593071	444.692841829504	227.228982655745	238.034539987231	315.600632964398	220.98226617314	278.505756073934	219.862596346931	268.137886351125	338.169212083441	243.117988198648	232.073047754555	219.400700533531	252.010157947905	117.945876557297	178.2747613654
ENSSSCG00000026246	B3GAT2	B3GAT2	NA	NA		2166.79852559891	1641.21074114897	2127.0414964677	1869.01194360345	2312.34765437323	2332.48654676818	1869.10229464525	2146.27772624385	2089.28663283387	1843.995991544	2040.16511763365	2209.29857763166	716.278757624174	656.949557043684	455.325942058402	1221.79685590942
ENSSSCG00000006360	B4GALT3	B4GALT3	B4GALT3	B4GALT3		1440.32548516331	1408.48238618372	1556.74130470426	1542.08178837407	1200.6929108869	1397.05737767087	1075.10141242205	1209.24427990812	1084.59038928149	1310.18438189396	1125.43368703624	1181.54650900434	1011.8244071664	835.725993878523	560.92864548761	785.33106084241
ENSSSCG00000007465	B4GALT5	B4GALT5	B4GALT5	B4GALT5		7.88787231743322	3.46064468349809	8.01984644667337	9.55076857973459	28.2101124437451	7.49092427705558	12.9738706245621	2.09392948901839	25.1721281064321	15.9346749149265	27.3507736723479	4.60462396338403	0	4.30786594782744	1.3714636808988	0
ENSSSCG00000015079	BACE1	BACE1	BACE1	BACE1		582.913764258315	552.83798818882	585.448790607156	599.494397004879	543.92623055596	588.973921283495	515.495126149269	524.529336999106	561.447900808682	540.893687390007	482.184009927318	566.368747496236	237.468993518645	176.622503860925	124.803194961791	336.570454646747
ENSSSCG00000004332	BACH2	BACH2	BACH2	BACH2		42.5945105141394	19.898706930114	50.7923608289313	35.2643762944046	19.3944523050747	31.8364281774862	32.0022142072533	54.4421667144781	48.1553755079571	40.7219470048123	18.2338491148986	38.6788412924259	9.03414649255716	10.7696648695686	4.11439104269641	21.5159194751345
ENSSSCG00000013033	BAD	BAD	BAD	BAD		38.6505743554228	18.168384588365	28.515009588172	25.7136077146701	18.5128862912077	29.9636971082223	32.0022142072533	34.5498365688034	13.1332842294429	22.131492937398	16.2078658799098	25.7858941949506	21.9400700533531	15.077530817396	26.0578099370772	9.22110834648622
ENSSSCG00000001410	BAG6	BAG6	BAG6	BAG6		17.3533190983531	2.59548351262357	13.3664107444556	25.7136077146701	9.69722615253737	26.2182349696945	11.2440212079538	26.1741186127298	12.0388438769893	9.73785689245511	8.10393293995492	23.0231198169202	2.58118471215919	4.30786594782744	1.3714636808988	3.07370278216207
ENSSSCG00000007602	BAIAP2L1	BAIAP2L1	BAIAP2L1	BAIAP2L1		4.73272339045993	11.2470952213688	9.80203454593412	4.40804703680058	15.8681882496066	9.36365534631948	12.9738706245621	17.7984006566563	25.1721281064321	8.85259717495919	4.05196646997746	14.7347966828289	1.29059235607959	2.15393297391372	5.48585472359521	1.53685139108104
ENSSSCG00000008029	BAIAP3	BAIAP3	BAIAP3	BAIAP3		20.5084680253264	9.51677287961975	16.0396928933467	19.1015371594692	2.6446980416011	0.936365534631948	15.5686447494746	14.6575064231287	8.75552281962857	5.31155830497551	19.2468407323929	1.84184958535361	1.29059235607959	0	6.85731840449401	0
ENSSSCG00000001516	BAK1	BAK1	BAK1	BAK1		29.9739148062462	33.7412856641064	43.6636084318883	47.753842898673	20.2760183189418	34.6455247813821	38.0566871653823	38.7376955468402	15.32216493435	33.6398692648449	42.5456479347633	28.548668572981	7.74355413647756	8.61573189565487	6.85731840449401	13.8316625197293
ENSSSCG00000001958	BAZ1A	BAZ1A	BAZ1A	BAZ1A		85.9778082600221	55.3703149359694	72.1786180200603	72.7327761072096	78.459375234166	32.7727937121182	62.2745789978982	65.9587789040792	50.3442562128643	20.3609735024061	52.675564109707	73.6739834141445	0	10.7696648695686	0	29.2001764305397
ENSSSCG00000027342	BAZ1B	BAZ1B	BAZ1B	BAZ1B		14.1981701713798	9.51677287961975	9.80203454593412	13.2241411104017	10.5787921664044	7.49092427705558	12.108945916258	8.37571795607355	4.37776140981428	11.5083763274469	3.0389748524831	10.1301727194449	3.87177706823878	8.61573189565487	0	9.22110834648622
ENSSSCG00000000403	BAZ2A	BAZ2A	BAZ2A	BAZ2A		46.538446672856	50.1793479107223	48.1190786800402	32.3256782698709	29.0916784576121	36.518255850646	23.3529671242118	11.5166121896011	27.3610088113393	34.5251289823408	31.4027401423253	38.6788412924259	6.45296178039797	21.5393297391372	1.3714636808988	4.61055417324311
ENSSSCG00000001924	BBS4	BBS4	BBS4	BBS4		32.3402765014762	18.168384588365	34.7526679355846	23.5095841962698	10.5787921664044	18.727310692639	7.78432237473728	23.0332243792023	13.1332842294429	15.0494151974306	13.1688910274267	16.5766462681825	14.1965159168755	21.5393297391372	6.85731840449401	18.4422166929724
ENSSSCG00000012772	BCAP31	BCAP31	BCAP31	BCAP31		56.0038934537759	67.4825713282127	62.3765834741262	61.7126585152081	76.6962432064319	88.0183602554031	96.0066426217598	85.8511090497539	133.521722999336	169.969865759216	75.9743713120774	159.319989133087	58.0766560235817	40.9247265043606	42.5153741078629	73.7688667718898
ENSSSCG00000006893	BCAR3	BCAR3	BCAR3	BCAR3		1.57757446348664	0.865161170874522	0	0	19.3944523050747	2.80909660389584	19.0283435826911	6.28178846705516	6.56664211472143	10.623116609951	19.2468407323929	4.60462396338403	0	0	0	0
ENSSSCG00000007485	BCAS1	BCAS1	BCAS1	BCAS1		0	4.32580585437261	5.34656429778225	5.87739604906744	11.4603581802714	10.3000208809514	5.18954824982485	10.4696474450919	17.5110456392571	13.2788957624388	11.142907792438	10.1301727194449	0	4.30786594782744	0	1.53685139108104
ENSSSCG00000003139	BCAT2	BCAT2	BCAT2	BCAT2		2.36636169522997	0.865161170874522	2.67328214889112	1.46934901226686	26.446980416011	14.9818485541112	20.7581929992994	27.221083357239	96.3107510159143	111.542724404486	23.2988072023704	68.1484346580837	1.29059235607959	2.15393297391372	1.3714636808988	0
ENSSSCG00000010743	BCCIP	BCCIP	BCCIP	BCCIP		377.829084005051	325.30060024882	371.586218695866	364.398555042181	558.912852791699	441.964532346279	445.436224776633	373.766413789782	505.63144283355	489.548623775243	446.729303315015	362.844368314662	271.024394776715	359.706806643591	229.0344347101	330.423049082423
ENSSSCG00000026576	BCDIN3D	BCDIN3D	NA	NA		16.5645318666098	11.2470952213688	11.5842226451949	15.428164628802	11.4603581802714	11.2363864155834	14.7037200411704	14.6575064231287	18.6054859917107	14.1641554799347	8.10393293995492	10.1301727194449	7.74355413647756	0	1.3714636808988	6.14740556432415
ENSSSCG00000003177	BCL2L12	BCL2L12	BCL2L12	BCL2L12		265.032509865756	275.986413508973	244.159769598723	258.605426158967	315.600632964398	261.245984162313	348.564657446569	327.699965031378	411.509572522543	463.876091967862	253.247904373591	388.630262509612	166.486413934268	137.851710330478	94.6309939820174	130.632368241888
ENSSSCG00000023043	BCL2L13	BCL2L13	NA	NA		85.1890210282788	45.8535420563497	72.1786180200603	44.0804703680058	29.9732444714791	47.7546422662293	47.5708589567278	54.4421667144781	55.8164579751321	40.7219470048123	39.5066730822802	37.7579164997491	21.9400700533531	12.9235978434823	2.7429273617976	21.5159194751345
ENSSSCG00000006763	BCL2L15	BCL2L15	NA	NA		0	0	0	0	21.1575843328088	3.74546213852779	7.78432237473728	12.5635769341103	17.5110456392571	5.31155830497551	4.05196646997746	21.1812702315665	0	0	0	0
ENSSSCG00000027426	BCL3	BCL3	BCL3	BCL3		23.6636169522997	12.9774175631178	8.91094049630374	27.9176312330703	65.2358850261605	65.5455874242363	56.2201060397692	40.8316250358585	58.0053386800393	69.9355176821776	42.5456479347633	21.1812702315665	5.16236942431837	2.15393297391372	0	10.7579597375673
ENSSSCG00000015099	BCL9L	BCL9L	BCL9L	BCL9L		3529.03407481962	2523.67513544098	3018.13554609808	3917.28446670345	1007.62995385002	1891.45837995653	1152.07971146112	1736.91451114075	1131.65132443699	1835.14339436904	2331.90670347203	3282.17596110014	1966.8627506653	2337.01727669638	1200.03072078645	2906.18598053424
ENSSSCG00000004163	BCLAF1	BCLAF1	BCLAF1	BCLAF1		46.538446672856	34.6064468349809	34.7526679355846	43.3457958618724	21.1575843328088	16.8545796233751	14.7037200411704	42.9255545248769	21.8888070490714	23.0167526548939	12.1558994099324	50.6508635972243	0	10.7696648695686	2.7429273617976	12.2948111286483
ENSSSCG00000012241	BCOR	BCOR	BCOR	BCOR		17.3533190983531	10.3819340504943	12.4753166948252	15.428164628802	2.6446980416011	8.42728981168753	9.51417179134556	11.5166121896011	3.28332105736071	4.4262985874796	4.05196646997746	1.84184958535361	2.58118471215919	0	0	4.61055417324311
ENSSSCG00000012655	BCORL1	BCORL1	BCORL1	BCORL1		4.73272339045993	5.19096702524713	11.5842226451949	13.2241411104017	7.05252811093627	4.68182767315974	4.32462354152071	7.32875321156435	5.47220176226786	10.623116609951	6.07794970496619	7.36739834141445	2.58118471215919	2.15393297391372	4.11439104269641	3.07370278216207
ENSSSCG00000003929	BEST4	BEST4	BEST4	BEST4		28.3963403427596	18.168384588365	22.2773512407594	27.1829567269369	18.5128862912077	17.790945158007	14.7037200411704	49.2073429919321	26.2665684588857	23.0167526548939	16.2078658799098	30.3905181583346	7.74355413647756	2.15393297391372	9.60024576629162	3.07370278216207
ENSSSCG00000006492	BGLAP	BGLAP	NA	NA		11.8318084761498	12.9774175631178	7.12875239704299	10.285443085868	2.6446980416011	1.8727310692639	5.18954824982485	6.28178846705516	7.661082467175	11.5083763274469	19.2468407323929	7.36739834141445	7.74355413647756	2.15393297391372	1.3714636808988	7.68425695540518
ENSSSCG00000028552	BHLHE41	BHLHE41	BHLHE41	BHLHE41		14.1981701713798	2.59548351262357	8.01984644667337	10.285443085868	0.881566013867033	4.68182767315974	3.45969883321657	7.32875321156435	0	6.19681802247143	9.11692455744929	11.9720223047985	10.3247388486367	2.15393297391372	2.7429273617976	1.53685139108104
ENSSSCG00000000769	BID	BID	BID	BID		14.1981701713798	5.19096702524713	17.8218809926075	9.55076857973459	16.7497542634736	24.3455039004306	19.0283435826911	30.3619775907666	21.8888070490714	19.4757137849102	19.2468407323929	10.1301727194449	1.29059235607959	0	1.3714636808988	9.22110834648622
ENSSSCG00000009629	BIN3	BIN3	BIN3	BIN3		7.88787231743322	7.7864505378707	10.6931285955645	17.6321881472023	10.5787921664044	11.2363864155834	12.9738706245621	9.42268270058274	20.7943666966178	7.08207773996735	16.2078658799098	12.8929470974753	0	4.30786594782744	2.7429273617976	3.07370278216207
ENSSSCG00000008513	BIRC6	BIRC6	BIRC6	BIRC6		19.7196807935831	27.6851574679847	14.257504794086	24.9789332085366	26.446980416011	12.1727519502153	8.64924708304142	14.6575064231287	8.75552281962857	20.3609735024061	14.1818826449211	23.0231198169202	2.58118471215919	8.61573189565487	2.7429273617976	12.2948111286483
ENSSSCG00000010504	BLNK	BLNK	BLNK	BLNK		58.3702551490059	31.1458021514828	31.1882917370631	58.7739604906744	35.2626405546813	36.518255850646	23.3529671242118	36.6437660578218	26.2665684588857	23.0167526548939	31.4027401423253	26.7068189876274	5.16236942431837	8.61573189565487	5.48585472359521	32.2738792127018
ENSSSCG00000022396	BLZF1	BLZF1	BLZF1	BLZF1		151.447148494718	59.696120790342	89.1094049630374	117.547920981349	271.522332271046	495.3373678203	278.505756073934	449.147875394444	114.916237007625	101.804867512031	136.753868361739	211.812702315665	6.45296178039797	2.15393297391372	0	12.2948111286483
ENSSSCG00000001027	BMP6	BMP6	BMP6	BMP6		4719.3140075203	9463.13288702552	5827.75508458265	5130.23207632974	4105.45292657878	2777.26017571836	2625.91141441138	4008.8280067257	4722.51012083716	6598.72593421458	5108.51672702408	5497.92101228053	2494.71502430185	4025.70072824474	1560.72566886284	4831.86077355878
ENSSSCG00000010360	BMPR1A	BMPR1A	BMPR1A	BMPR1A		1.57757446348664	23.3593516136121	16.0396928933467	0	1.76313202773407	3.74546213852779	2.59477412491243	0	1.09444035245357	11.5083763274469	9.11692455744929	0	0	0	0	0
ENSSSCG00000024388	BNIP3	BNIP3	BNIP3	BNIP3		42.5945105141394	34.6064468349809	10.6931285955645	60.9779840090747	35.2626405546813	55.2455665432849	12.108945916258	34.5498365688034	52.5331369177714	52.2303233322592	26.3377820548535	46.0462396338403	51.6236942431837	30.155061634792	2.7429273617976	39.958136168107
ENSSSCG00000009658	BNIP3L	BNIP3L	BNIP3L	BNIP3L		7.0990850856899	13.8425787339924	6.23765834741262	3.67337253066715	3.52626405546813	3.74546213852779	5.18954824982485	6.28178846705516	2.18888070490714	8.85259717495919	3.0389748524831	1.84184958535361	18.0682929851143	25.8471956869646	27.429273617976	32.2738792127018
ENSSSCG00000025826	BOC	BOC	BOC	BOC		2.36636169522997	6.92128936699618	9.80203454593412	13.9588156165352	0	3.74546213852779	0	0	0	1.77051943499184	0	1.84184958535361	1.29059235607959	0	1.3714636808988	0
ENSSSCG00000005920	BOP1	BOP1	BOP1	BOP1		127.783531542418	176.492878858403	139.010671742338	143.996203202152	355.271103588414	278.100563785688	363.26837748774	199.970266201256	396.187407588193	308.955641406076	203.611315116367	181.422184157331	94.2132419938103	30.155061634792	15.0861004898868	19.9790680840535
ENSSSCG00000025120	BORA	BORA	BORA	BORA		924.458635603174	779.510214957945	834.955124503661	944.056740381458	749.331111786978	789.356145694732	468.789191900845	794.646241082478	643.5309272427	648.895372924509	536.885557272014	777.260525019224	250.374917079441	284.319152556611	141.260759132577	683.898869031061
ENSSSCG00000010822	BPNT1	BPNT1	BPNT1	BPNT1		24.452404184043	25.0896739553611	17.8218809926075	17.6321881472023	12.3419241941385	10.3000208809514	5.18954824982485	12.5635769341103	7.661082467175	13.2788957624388	2.02598323498873	18.4184958535361	3.87177706823878	6.46179892174115	0	10.7579597375673
ENSSSCG00000001471	BRD2	BRD2	BRD2	BRD2		47.3272339045993	65.7522489864637	50.7923608289313	41.1417723434721	31.7363764992132	53.372835474021	40.6514612902947	51.3012724809505	24.0776877539786	33.6398692648449	35.4547066123028	29.4695933656578	40.0083630384674	25.8471956869646	12.3431731280892	35.3475819948638
ENSSSCG00000005749	BRD3	BRD3	BRD3	BRD3		53.6375317585459	47.5838643980987	75.7429942185818	51.4272154293401	60.8280549568253	55.2455665432849	70.9238260809397	64.91181415957	29.5498895162464	34.5251289823408	23.2988072023704	51.5717883899011	6.45296178039797	0	10.9717094471904	13.8316625197293
ENSSSCG00000022227	BRD4	BRD4	BRD4	BRD4		14.9869574031231	30.2806409806083	38.3170441341061	11.0201175920015	27.328546429878	15.9182140887431	19.8932682909953	13.6105416786195	17.5110456392571	15.9346749149265	20.2598323498873	22.1021950242433	14.1965159168755	0	0	15.3685139108104
ENSSSCG00000021644	BRD7	BRD7	BRD7	BRD7		108.852637980578	73.5386995243344	73.0697120696907	81.5488701808108	53.775526845889	16.8545796233751	23.3529671242118	24.0801891237114	20.7943666966178	23.9020123723898	39.5066730822802	46.0462396338403	103.247388486367	84.003385982635	39.7724467460653	61.4740556432415
ENSSSCG00000014327	BRD8	BRD8	BRD8	BRD8		11.8318084761498	11.2470952213688	12.4753166948252	14.6934901226686	8.81566013867034	7.49092427705558	5.18954824982485	10.4696474450919	5.47220176226786	4.4262985874796	5.06495808747183	11.9720223047985	5.16236942431837	4.30786594782744	0	3.07370278216207
ENSSSCG00000024328	BRF2	BRF2	NA	NA		1059.34125223128	1708.69331247718	891.985143680005	753.776043292899	978.538275392407	532.791989205578	581.229403980383	573.736679991038	727.802834381625	847.193549643595	980.575885734546	815.018441518973	1.29059235607959	0	0	7.68425695540518
ENSSSCG00000008045	BRICD5	BRICD5	NA	NA		51.271170063316	37.2019303476045	59.7033013252351	79.3448466624105	43.1967346794846	33.7091592467501	57.0850307480734	43.9725192693861	71.1386229094821	52.2303233322592	50.6495808747183	77.3576825848517	16.7777006290347	10.7696648695686	5.48585472359521	10.7579597375673
ENSSSCG00000020823	BSCL2	BSCL2	BSCL2	BSCL2		16.5645318666098	61.4264431320911	8.91094049630374	24.9789332085366	228.325597591562	185.400375857126	192.01328524352	127.729698830122	221.076951195621	179.707722651672	103.325144984425	91.1715544750038	2.58118471215919	4.30786594782744	6.85731840449401	9.22110834648622
ENSSSCG00000028359	BST1	BST1	BST1	BST1		8.67665954917655	7.7864505378707	8.01984644667337	9.55076857973459	5.2893960832022	9.36365534631948	11.2440212079538	11.5166121896011	14.2277245818964	17.7051943499184	6.07794970496619	10.1301727194449	0	2.15393297391372	1.3714636808988	4.61055417324311
ENSSSCG00000013395	BTBD10	BTBD10	BTBD10	BTBD10		7.0990850856899	14.7077399048669	3.5643761985215	5.87739604906744	11.4603581802714	5.61819320779169	11.2440212079538	12.5635769341103	6.56664211472143	1.77051943499184	6.07794970496619	11.9720223047985	0	0	5.48585472359521	10.7579597375673
ENSSSCG00000013444	BTBD2	BTBD2	BTBD2	BTBD2		93.8656805774554	57.965798448593	67.7231477719084	49.2231919109398	45.8414327210857	79.5910704437156	35.4619130404698	33.5028718242942	30.6443298687	53.1155830497551	39.5066730822802	45.1253148411635	77.4355413647756	43.0786594782744	35.6580557033689	36.8844333859449
ENSSSCG00000000914	BTG1	BTG1	NA	NA		10.2542340126632	16.4380622466159	8.91094049630374	15.428164628802	2.6446980416011	20.6000417619028	4.32462354152071	14.6575064231287	7.661082467175	4.4262985874796	9.11692455744929	20.2603454388897	5.16236942431837	2.15393297391372	2.7429273617976	12.2948111286483
ENSSSCG00000012014	BTG3	BTG3	BTG3	BTG3		6.31029785394658	16.4380622466159	1.78218809926075	0.73467450613343	10.5787921664044	5.61819320779169	11.2440212079538	16.7514359121471	10.9444035245357	6.19681802247143	26.3377820548535	15.6557214755057	0	0	1.3714636808988	0
ENSSSCG00000020713	BTNL2	BTNL2	NA	NA		0	0	0	0	46.7229987349528	37.4546213852779	22.4880424159077	13.6105416786195	80.9885860815643	38.0661678523245	9.11692455744929	23.944044609597	1.29059235607959	0	0	0
ENSSSCG00000007623	BUD31	BUD31	BUD31	BUD31		128.572318774162	105.549662846692	112.277850253427	87.4262662298782	99.6169595669748	78.6547049090836	116.764835621059	64.91181415957	102.877393130636	128.362659036908	127.63694380429	92.0924792676806	72.2731719404572	62.4640562434978	28.8007372988749	46.1055417324311
ENSSSCG00000001631	BYSL	BYSL	NA	NA		32.3402765014762	40.6625750311025	51.6834548785617	60.2433095029413	7.9340941248033	27.1546005043265	25.9477412491243	31.4089423352758	28.4554491637928	16.8199346324225	30.389748524831	17.4975710608593	90.3414649255715	45.2325924521881	37.0295193842677	41.494987559188
ENSSSCG00000016094	BZW1	BZW1	BZW1	BZW1		6.31029785394658	9.51677287961975	12.4753166948252	15.428164628802	7.05252811093627	14.0454830194792	5.18954824982485	0	9.84996317208214	9.73785689245511	12.1558994099324	5.52554875606084	2.58118471215919	2.15393297391372	0	3.07370278216207
ENSSSCG00000014634	C11orf42	C11orf42	NA	NA		45.7496594411127	19.898706930114	49.901266779301	57.3046114784076	55.5386588736231	19.6636762272709	47.5708589567278	46.0664487584045	145.560566876325	87.640712032096	42.5456479347633	74.5949082068213	6.45296178039797	4.30786594782744	9.60024576629162	24.5896222572966
ENSSSCG00000013383	C11orf58	C11orf58	NA	NA		22.8748297205563	28.5503186388592	36.5348560348453	30.1216547514706	75.8146771925649	44.9455456623335	52.7604072065527	34.5498365688034	65.6664211472143	52.2303233322592	43.5586395522577	48.8090140118707	5.16236942431837	6.46179892174115	8.22878208539282	9.22110834648622
ENSSSCG00000029902	C11orf80	C11orf80	NA	C11orf80		24.452404184043	17.3032234174904	22.2773512407594	24.9789332085366	13.2234902080055	5.61819320779169	9.51417179134556	18.8453654011655	12.0388438769893	9.73785689245511	17.2208574974042	4.60462396338403	2.58118471215919	0	0	3.07370278216207
ENSSSCG00000013268	C11orf94	C11orf94	NA	NA		6.31029785394658	9.51677287961975	19.6040690918682	13.2241411104017	14.1050562218725	8.42728981168753	10.3790964996497	8.37571795607355	10.9444035245357	5.31155830497551	6.07794970496619	0.920924792676806	3.87177706823878	0	1.3714636808988	0
ENSSSCG00000000925	C12orf29	C12orf29	C12orf29	C12orf29		261.877360938783	285.503186388592	254.852898194287	229.21844591363	152.510920398997	242.518673469674	175.579715785741	179.030971311072	107.25515454045	167.314086606729	189.429432471446	222.863799827787	20.6494776972735	30.155061634792	12.3431731280892	63.0109070343225
ENSSSCG00000024329	C12orf43	C12orf43	C12orf43	C12orf43		1.57757446348664	1.73032234174904	0	1.46934901226686	1312.65179464801	551.519299898217	1016.28653225737	874.215561665177	1465.45563193533	976.441468397999	826.601159875402	741.344458104829	1.29059235607959	0	0	1.53685139108104
ENSSSCG00000030131	C15orf40	C15orf40	C7H15orf40	C15orf40		22.8748297205563	2.59548351262357	24.0595393400201	19.1015371594692	8.81566013867034	9.36365534631948	12.9738706245621	7.32875321156435	6.56664211472143	7.96733745746327	12.1558994099324	27.6277437803042	1.29059235607959	0	0	7.68425695540518
ENSSSCG00000004763	C15orf62	C15orf62	NA	NA		134.882616628108	140.156109681673	146.139424139381	163.097740361622	71.4068471232297	74.9092427705558	89.0872449553266	95.2737917503366	102.877393130636	131.903697906892	85.0912958695267	120.641147840662	81.3073184330144	43.0786594782744	23.3148825752796	52.2529472967553
ENSSSCG00000007935	C16orf71	C16orf71	C3H16orf71	C16orf71		31.5514892697329	19.898706930114	21.386257191129	20.570886171736	3.52626405546813	8.42728981168753	5.18954824982485	1.04696474450919	6.56664211472143	11.5083763274469	10.1299161749437	6.44647354873764	2.58118471215919	6.46179892174115	0	3.07370278216207
ENSSSCG00000017127	C17orf62	C17orf62	C17orf62	C17orf62		9.46544678091987	0.865161170874522	7.12875239704299	3.67337253066715	7.9340941248033	15.9182140887431	22.4880424159077	13.6105416786195	13.1332842294429	7.08207773996735	8.10393293995492	7.36739834141445	0	0	1.3714636808988	0
ENSSSCG00000017246	C17orf80	C17orf80	C17orf80	C17orf80		13.4093829396365	7.7864505378707	26.7328214889112	19.1015371594692	7.9340941248033	10.3000208809514	1.72984941660828	11.5166121896011	18.6054859917107	21.2462332199021	18.2338491148986	12.8929470974753	14.1965159168755	12.9235978434823	4.11439104269641	18.4422166929724
ENSSSCG00000013727	C19orf43	C19orf43	TRIR	TRIR		11.0430212444065	14.7077399048669	7.12875239704299	11.0201175920015	8.81566013867034	17.790945158007	9.51417179134556	4.18785897803677	3.28332105736071	5.31155830497551	4.05196646997746	5.52554875606084	19.3588853411939	12.9235978434823	2.7429273617976	0
ENSSSCG00000013859	C19orf44	C19orf44	C19orf44	C19orf44		14.9869574031231	6.05612819612166	10.6931285955645	19.8362116656026	6.17096209706923	2.80909660389584	5.18954824982485	5.23482372254597	8.75552281962857	4.4262985874796	5.06495808747183	20.2603454388897	0	0	0	0
ENSSSCG00000013757	C19orf53	C19orf53	C19orf53	C19orf53		4.73272339045993	12.1122563922433	4.45547024815187	9.55076857973459	17.6313202773407	4.68182767315974	12.108945916258	3.14089423352758	2.18888070490714	8.85259717495919	2.02598323498873	13.8138718901521	3.87177706823878	2.15393297391372	0	3.07370278216207
ENSSSCG00000002999	C19orf54	C19orf54	NA	NA		12.6205957078932	6.92128936699618	7.12875239704299	5.87739604906744	29.9732444714791	52.4364699393891	10.3790964996497	26.1741186127298	20.7943666966178	15.9346749149265	15.1948742624155	12.8929470974753	0	0	0	3.07370278216207
ENSSSCG00000013908	C19orf60	C19orf60	NA	NA		43.3832977458827	31.1458021514828	50.7923608289313	43.3457958618724	39.6704706240165	63.6728563549724	51.8954824982485	34.5498365688034	29.5498895162464	50.4598038972674	38.4936814647859	45.1253148411635	21.9400700533531	2.15393297391372	8.22878208539282	16.9053653018914
ENSSSCG00000013664	C19orf66	C19orf66	C19orf66	C19orf66		37.0729998919361	32.8761244932318	23.1684452903897	24.2442587024032	40.5520366378835	23.4091383657987	19.0283435826911	34.5498365688034	29.5498895162464	33.6398692648449	22.285815584876	11.0510975121217	25.8118471215919	6.46179892174115	1.3714636808988	6.14740556432415
ENSSSCG00000013769	C19orf67	C19orf67	NA	NA		24.452404184043	15.5729010757414	21.386257191129	23.5095841962698	5.2893960832022	3.74546213852779	6.91939766643314	6.28178846705516	8.75552281962857	1.77051943499184	3.0389748524831	8.28832313409126	14.1965159168755	32.3089946087058	9.60024576629162	9.22110834648622
ENSSSCG00000013482	C19orf71	C19orf71	NA	NA		457.496594411127	447.288325342128	543.567370274528	462.844938864061	818.093260868607	697.592323300801	842.436665888235	832.336971884809	678.553018521214	716.175111454198	586.522146529237	627.149783812905	314.904534883421	295.088817426179	189.261987964035	328.886197691342
ENSSSCG00000006284	C1orf112	C1orf112	C1orf112	C1orf112		1461.62274042038	1273.5172435273	1358.02733163669	1506.08273757353	1042.01102839083	901.720009850565	820.813548180631	912.953257212017	1148.0679297238	1072.93477760505	921.822371919872	1231.27644780889	801.457853125428	553.560774295825	297.60761875504	882.152698480515
ENSSSCG00000027882	C1orf115	C1orf115	C1orf115	C1orf115		5.52151062220326	5.19096702524713	0.891094049630374	1.46934901226686	72.2884131370967	48.6910078008613	33.7320636238615	42.9255545248769	64.5719807947607	58.4271413547307	18.2338491148986	23.944044609597	0	0	0	0
ENSSSCG00000003850	C1orf123	C1orf123	C1orf123	C1orf123		7.0990850856899	19.898706930114	4.45547024815187	10.285443085868	2.6446980416011	4.68182767315974	10.3790964996497	10.4696474450919	13.1332842294429	7.96733745746327	8.10393293995492	1.84184958535361	0	4.30786594782744	0	0
ENSSSCG00000010176	C1orf131	C1orf131	C1orf131	C1orf131		65.4693402346957	49.3141867398478	73.0697120696907	52.1618899354735	33.4995085269473	39.3273524545418	30.272364790645	76.4284263491711	48.1553755079571	38.0661678523245	19.2468407323929	42.3625404631331	15.4871082729551	25.8471956869646	16.4575641707856	38.4212847770259
ENSSSCG00000003427	C1orf167	C1orf167	NA	NA		139.615340018568	141.021270852547	208.516007613508	199.831465668293	80.2225072619	53.372835474021	57.9499554563775	73.2875321156435	48.1553755079571	74.3618162696572	87.1172791045154	76.4367577921749	197.460630480178	88.3112519304624	131.660513366285	316.591386562694
ENSSSCG00000006837	C1orf194	C1orf194	NA	NA		11.8318084761498	6.92128936699618	6.23765834741262	11.7547920981349	10.5787921664044	5.61819320779169	3.45969883321657	8.37571795607355	3.28332105736071	3.54103886998368	2.02598323498873	0	0	0	1.3714636808988	0
ENSSSCG00000013991	C1orf35	C1orf35	C1orf35	C1orf35		21.2972552570697	12.9774175631178	22.2773512407594	17.6321881472023	7.05252811093627	6.55455874242363	4.32462354152071	7.32875321156435	7.661082467175	7.96733745746327	5.06495808747183	7.36739834141445	24.5212547655123	6.46179892174115	4.11439104269641	3.07370278216207
ENSSSCG00000010902	C1orf53	C1orf53	NA	NA		2.36636169522997	6.05612819612166	6.23765834741262	16.1628391349355	11.4603581802714	7.49092427705558	12.108945916258	16.7514359121471	18.6054859917107	24.7872720898857	7.09094132246056	15.6557214755057	1.29059235607959	0	0	1.53685139108104
ENSSSCG00000022585	C1orf54	C1orf54	NA	NA		22.8748297205563	18.168384588365	16.9307869429771	29.3869802453372	17.6313202773407	24.3455039004306	14.7037200411704	20.9392948901839	9.84996317208214	5.31155830497551	10.1299161749437	28.548668572981	0	15.077530817396	1.3714636808988	0
ENSSSCG00000003524	C1QA	C1QA	C1QA	C1QA		18.1421063300964	29.4154798097338	14.257504794086	5.87739604906744	1.76313202773407	4.68182767315974	0	5.23482372254597	2.18888070490714	15.0494151974306	8.10393293995492	12.8929470974753	0	0	0	0
ENSSSCG00000003525	C1QC	C1QC	NA	NA		41.0169360506528	87.3812782583267	24.9506333896505	28.6523057392038	7.05252811093627	5.61819320779169	0	2.09392948901839	14.2277245818964	27.4430512423735	18.2338491148986	15.6557214755057	0	0	0	0
ENSSSCG00000010074	C22orf15	C22orf15	NA	NA		8.67665954917655	0.865161170874522	5.34656429778225	8.81609407360116	14.9866222357396	22.4727728311667	3.45969883321657	17.7984006566563	18.6054859917107	23.9020123723898	11.142907792438	11.0510975121217	2.58118471215919	8.61573189565487	2.7429273617976	6.14740556432415
ENSSSCG00000025821	C2CD2	C2CD2	C2CD2	C2CD2		100.964765663145	91.7070841126994	71.2875239704299	94.0383367850791	47.6045647488198	73.0365117012919	62.2745789978982	88.9920032832814	138.993924761604	80.5586342921286	83.065312634538	76.4367577921749	42.5895477506266	34.4629275826195	13.714636808988	46.1055417324311
ENSSSCG00000023348	C2CD4D	C2CD4D	NA	NA		3.94393615871661	6.05612819612166	10.6931285955645	3.67337253066715	1.76313202773407	1.8727310692639	8.64924708304142	8.37571795607355	10.9444035245357	14.1641554799347	8.10393293995492	11.9720223047985	2.58118471215919	0	0	1.53685139108104
ENSSSCG00000016270	C2orf72	C2orf72	C2orf72	C2orf72		7.88787231743322	2.59548351262357	12.4753166948252	11.7547920981349	6.17096209706923	3.74546213852779	6.91939766643314	10.4696474450919	12.0388438769893	8.85259717495919	3.0389748524831	2.76277437803042	6.45296178039797	6.46179892174115	1.3714636808988	9.22110834648622
ENSSSCG00000001427	C4A	C4B	C4A	C4A		48.1160211363427	68.3477324990873	53.4656429778225	38.2030743189384	14.9866222357396	24.3455039004306	27.6775906657325	7.32875321156435	27.3610088113393	52.2303233322592	39.5066730822802	36.8369917070722	0	0	0	0
ENSSSCG00000015662	C4BPA	C4BPA	C4BPA	C4BPA		0	0	0	0	40.5520366378835	5.61819320779169	6.054472958129	13.6105416786195	48.1553755079571	30.9840901123572	6.07794970496619	18.4184958535361	2.58118471215919	4.30786594782744	0	0
ENSSSCG00000005512	C5	C5	C5	C5		0	0	0	0	14.1050562218725	3.74546213852779	9.51417179134556	4.18785897803677	13.1332842294429	17.7051943499184	10.1299161749437	7.36739834141445	0	0	0	0
ENSSSCG00000001094	C6orf62	C6orf62	NA	NA		110.430212444065	104.684501675817	93.5648752111893	130.772062091751	103.143223622443	92.7001879285628	141.847652161879	113.072192406993	89.7441089011928	92.0670106195756	101.299161749437	117.878373462631	19.3588853411939	36.6168605565332	23.3148825752796	47.6423931235121
ENSSSCG00000016859	C7	C7	C7	C7		15.7757446348664	29.4154798097338	19.6040690918682	12.4894666042683	14.1050562218725	5.61819320779169	1.72984941660828	4.18785897803677	10.9444035245357	31.8693498298531	2.02598323498873	13.8138718901521	0	0	0	0
ENSSSCG00000028784	C7H6orf12	NA	NA	NA		145.136850640771	139.290948510798	178.218809926075	162.363065855488	123.419241941385	164.800334095223	95.1417179134556	121.447910363066	110.538475597811	100.034348077039	109.403094689391	119.720223047985	152.289898017392	90.4651849043761	56.2300109168509	82.989975118376
ENSSSCG00000007647	C7orf43	C7orf43	C7orf43	C7orf43		29.9739148062462	12.1122563922433	27.6239155385416	36.7337253066715	15.8681882496066	11.2363864155834	16.4335694577787	7.32875321156435	3.28332105736071	21.2462332199021	15.1948742624155	18.4184958535361	12.9059235607959	17.2314637913097	5.48585472359521	15.3685139108104
ENSSSCG00000006144	C8orf59	C8orf59	NA	NA		123.050808151958	101.223856992319	118.51550860084	87.4262662298782	22.9207163605429	41.2000835238057	24.217891832516	32.455907079785	32.8332105736071	46.0335053097878	42.5456479347633	39.5997660851027	0	2.15393297391372	1.3714636808988	0
ENSSSCG00000016856	C9	C9	C9	C9		1.57757446348664	4.32580585437261	0	0	16.7497542634736	4.68182767315974	2.59477412491243	6.28178846705516	15.32216493435	30.9840901123572	11.142907792438	10.1301727194449	0	0	0	0
ENSSSCG00000022295	C9orf16	C9orf16	C1H9orf16	NA		147.503212336001	112.470952213688	147.030518189012	187.341999064025	127.82707201072	123.600250571417	114.170061496147	118.307016129539	123.671759827254	138.100515929363	91.1692455744929	107.748200743186	153.580490373472	77.5415870608938	83.659284534827	104.505894593511
ENSSSCG00000030426	C9orf78	C9orf78	C9orf78	C9orf78		13.4093829396365	22.4941904427376	19.6040690918682	27.1829567269369	37.0257725824154	36.518255850646	21.6231177076036	25.1271538682206	32.8332105736071	24.7872720898857	18.2338491148986	32.2323677436882	10.3247388486367	12.9235978434823	12.3431731280892	4.61055417324311
ENSSSCG00000012141	CA5B	CA5B	CA5B	CA5B		18.9308935618397	7.7864505378707	17.8218809926075	12.4894666042683	2.6446980416011	4.68182767315974	6.91939766643314	9.42268270058274	9.84996317208214	13.2788957624388	5.06495808747183	13.8138718901521	2.58118471215919	0	0	9.22110834648622
ENSSSCG00000003705	CABLES1	CABLES1	CABLES1	CABLES1		12.6205957078932	12.9774175631178	14.257504794086	13.2241411104017	19.3944523050747	25.2818694350626	11.2440212079538	19.8923301456747	36.1165316309678	21.2462332199021	7.09094132246056	16.5766462681825	2.58118471215919	15.077530817396	1.3714636808988	13.8316625197293
ENSSSCG00000021113	CACFD1	CACFD1	NA	NA		11.0430212444065	14.7077399048669	23.1684452903897	19.1015371594692	10.5787921664044	33.7091592467501	41.5163859985988	31.4089423352758	12.0388438769893	39.8366872873164	108.390103071897	30.3905181583346	0	2.15393297391372	0	0
ENSSSCG00000015543	CACNA1E	CACNA1E	CACNA1E	CACNA1E		3.94393615871661	15.5729010757414	3.5643761985215	4.40804703680058	38.7889046101495	21.5364072965348	49.3007083733361	42.9255545248769	49.2498158604107	173.5109046292	82.0523210170436	186.947732913392	7.74355413647756	17.2314637913097	2.7429273617976	9.22110834648622
ENSSSCG00000012298	CACNA1F	NA	NA	NA		20.5084680253264	4.32580585437261	12.4753166948252	29.3869802453372	9.69722615253737	14.9818485541112	4.32462354152071	19.8923301456747	17.5110456392571	8.85259717495919	16.2078658799098	13.8138718901521	2.58118471215919	0	0	9.22110834648622
ENSSSCG00000011412	CACNA2D2	CACNA2D2	CACNA2D2	CACNA2D2		10.2542340126632	4.32580585437261	6.23765834741262	5.14272154293401	5.2893960832022	4.68182767315974	15.5686447494746	12.5635769341103	5.47220176226786	7.08207773996735	6.07794970496619	5.52554875606084	0	0	0	1.53685139108104
ENSSSCG00000011040	CACNB2	CACNB2	CACNB2	CACNB2		32.3402765014762	19.0335457592395	32.9704798363238	35.2643762944046	29.9732444714791	19.6636762272709	28.5425153740367	36.6437660578218	48.1553755079571	16.8199346324225	26.3377820548535	27.6277437803042	6.45296178039797	6.46179892174115	5.48585472359521	7.68425695540518
ENSSSCG00000023102	CACNG4	CACNG4	NA	NA		22.086042488813	2.59548351262357	20.4951631414986	13.2241411104017	1.76313202773407	0	6.054472958129	2.09392948901839	1.09444035245357	4.4262985874796	7.09094132246056	3.68369917070722	14.1965159168755	4.30786594782744	10.9717094471904	1.53685139108104
ENSSSCG00000015504	CACYBP	CACYBP	CACYBP	CACYBP		44.172084977626	37.2019303476045	38.3170441341061	32.3256782698709	44.9598667072187	61.8001252857085	37.1917624570781	38.7376955468402	32.8332105736071	36.2956484173327	39.5066730822802	48.8090140118707	18.0682929851143	6.46179892174115	2.7429273617976	13.8316625197293
ENSSSCG00000003061	CADM4	CADM4	CADM4	CADM4		194.041659008857	147.942560219543	183.565374223857	228.483771407497	81.9856392896341	142.327561264056	120.224534454276	163.326500143434	112.727356302718	131.903697906892	142.831818066706	211.812702315665	138.093382100517	116.312380591341	46.6297651505593	92.2110834648622
ENSSSCG00000016535	CALD1	CALD1	CALD1	CALD1		29.9739148062462	92.5722452835739	53.4656429778225	38.9377488250718	136.64273214939	16.8545796233751	135.79317920375	52.3482372254597	67.8553018521214	48.6892844622756	64.8314635196394	60.7810363166692	2.58118471215919	2.15393297391372	2.7429273617976	15.3685139108104
ENSSSCG00000010600	CALHM2	CALHM2	CALHM2	CALHM2		52.0599572950593	61.4264431320911	27.6239155385416	25.7136077146701	44.0783006933517	35.581890316014	17.2984941660828	15.7044711676379	53.627577270225	35.4103886998368	23.2988072023704	19.3394206462129	29.6836241898307	32.3089946087058	4.11439104269641	13.8316625197293
ENSSSCG00000025768	CALM1	NA	CALM3	NA		7.0990850856899	20.7638681009885	16.0396928933467	16.1628391349355	48.4861307626868	25.2818694350626	20.7581929992994	24.0801891237114	36.1165316309678	38.0661678523245	30.389748524831	21.1812702315665	7.74355413647756	10.7696648695686	17.8290278516844	23.0527708662155
ENSSSCG00000008433	CALM2	CALM2	CALM3	CALM1		59.9478296124925	86.5161170874522	49.0101727296706	71.9981016010762	141.050562218725	96.4456500670906	89.9521696636308	73.2875321156435	80.9885860815643	85.8701925971042	61.7924886671563	58.9391867313156	27.1024394776715	32.3089946087058	6.85731840449401	6.14740556432415
ENSSSCG00000022545	CALM3	NA	CALM3	NA		17.3533190983531	20.7638681009885	15.1485988437164	17.6321881472023	64.3543190122934	32.7727937121182	23.3529671242118	45.0194840138953	53.627577270225	50.4598038972674	19.2468407323929	50.6508635972243	7.74355413647756	12.9235978434823	8.22878208539282	7.68425695540518
ENSSSCG00000013746	CALR	CALR	CALR	CALR		174.321978215274	250.031578382737	154.159270586055	172.648508941356	219.509937452891	204.127686549765	194.608059368432	163.326500143434	238.587996834879	179.707722651672	195.507382176413	216.417326279049	51.6236942431837	68.925855165239	32.9151283415713	75.3057181629708
ENSSSCG00000016581	CALU	CALU	CALU	CALU		15.7757446348664	19.0335457592395	12.4753166948252	7.3467450613343	7.05252811093627	5.61819320779169	1.72984941660828	8.37571795607355	6.56664211472143	6.19681802247143	0	9.20924792676806	0	4.30786594782744	0	9.22110834648622
ENSSSCG00000011550	CAMK1	CAMK1	CAMK1	CAMK1		253.200701389606	178.223201200152	212.971477861659	252.7280301099	152.510920398997	236.900480261883	187.688661701999	236.614032259078	130.238401941975	122.165841014437	180.312507913997	209.049927937635	73.5637642965368	49.5404584000155	24.6863462561784	98.3584890291864
ENSSSCG00000009815	CAMKK2	CAMKK2	CAMKK2	CAMKK2		12.6205957078932	9.51677287961975	9.80203454593412	12.4894666042683	11.4603581802714	6.55455874242363	6.91939766643314	7.32875321156435	4.37776140981428	10.623116609951	4.05196646997746	0.920924792676806	7.74355413647756	8.61573189565487	5.48585472359521	12.2948111286483
ENSSSCG00000005753	CAMSAP1	CAMSAP1	CAMSAP1	CAMSAP1		7.88787231743322	5.19096702524713	2.67328214889112	16.8975136410689	3.52626405546813	5.61819320779169	2.59477412491243	0	0	5.31155830497551	0	0.920924792676806	0	2.15393297391372	0	0
ENSSSCG00000027314	CAMSAP2	CAMSAP2	CAMSAP2	CAMSAP2		7.0990850856899	14.7077399048669	7.12875239704299	12.4894666042683	0	5.61819320779169	3.45969883321657	2.09392948901839	5.47220176226786	9.73785689245511	13.1688910274267	12.8929470974753	5.16236942431837	0	0	9.22110834648622
ENSSSCG00000017902	CAMTA2	CAMTA2	CAMTA2	CAMTA2		10.2542340126632	10.3819340504943	16.9307869429771	8.08141956746773	6.17096209706923	26.2182349696945	16.4335694577787	18.8453654011655	1.09444035245357	13.2788957624388	5.06495808747183	7.36739834141445	1.29059235607959	10.7696648695686	1.3714636808988	7.68425695540518
ENSSSCG00000011582	CAND2	CAND2	CAND2	CAND2		32179.3639062006	32449.6000359907	29031.8441369576	31878.2614956357	16704.7943967664	22620.7185856386	18883.9011564043	23727.3620048119	17374.2405952004	20845.2105678764	26770.3294755236	22939.3156607866	12739.4371468617	15435.0836910657	8647.07850806695	14235.8544355836
ENSSSCG00000014020	CANX	CANX	CANX	CANX		62.3141913077225	108.145146359315	79.3073704171033	69.7940780826759	169.26067466247	73.0365117012919	74.3835249141562	112.025227662484	167.449373925396	94.7227897720633	107.377111454403	172.212936230563	2.58118471215919	8.61573189565487	2.7429273617976	64.5477584254035
ENSSSCG00000002967	CAPN12	CAPN12	NA	NA		24.452404184043	33.7412856641064	31.1882917370631	24.2442587024032	61.7096209706923	48.6910078008613	44.9760848318154	25.1271538682206	30.6443298687	42.4924664398041	56.7275305796845	44.2043900484867	12.9059235607959	8.61573189565487	2.7429273617976	27.6633250394587
ENSSSCG00000004728	CAPN3	CAPN3	CAPN3	CAPN3		19.7196807935831	32.8761244932318	33.8615738859542	17.6321881472023	13.2234902080055	9.36365534631948	6.91939766643314	11.5166121896011	4.37776140981428	15.9346749149265	20.2598323498873	11.0510975121217	18.0682929851143	8.61573189565487	9.60024576629162	0
ENSSSCG00000030149	CAPNS1	CAPNS1	CAPNS1	CAPNS1		27.6075531110163	37.2019303476045	15.1485988437164	22.0402351840029	23.8022823744099	18.727310692639	31.1372894989491	14.6575064231287	17.5110456392571	25.6725318073817	33.4287233773141	22.1021950242433	7.74355413647756	12.9235978434823	2.7429273617976	6.14740556432415
ENSSSCG00000013305	CAPRIN1	CAPRIN1	CAPRIN1	CAPRIN1		17.3533190983531	8.65161170874522	12.4753166948252	8.81609407360116	13.2234902080055	18.727310692639	15.5686447494746	9.42268270058274	15.32216493435	18.5904540674143	4.05196646997746	24.8649694022738	11.6153312047163	8.61573189565487	0	12.2948111286483
ENSSSCG00000013532	CAPS	CAPS	CAPS	CAPS		55.2151062220326	54.5051537650949	59.7033013252351	47.0191683925395	33.4995085269473	64.6092218896044	61.4096542895941	52.3482372254597	41.5887333932357	33.6398692648449	65.8444551371337	57.097337145962	29.6836241898307	21.5393297391372	28.8007372988749	35.3475819948638
ENSSSCG00000006775	CAPZA1	CAPZA1	CAPZA1	CAPZA1		15.7757446348664	25.0896739553611	32.9704798363238	25.7136077146701	29.0916784576121	26.2182349696945	15.5686447494746	21.9862596346931	19.6999263441643	17.7051943499184	23.2988072023704	31.3114429510114	7.74355413647756	12.9235978434823	1.3714636808988	6.14740556432415
ENSSSCG00000003493	CAPZB	CAPZB	CAPZB	CAPZB		67.8357019299257	62.2916043029656	38.3170441341061	38.9377488250718	38.7889046101495	45.8819111969654	40.6514612902947	21.9862596346931	41.5887333932357	46.9187650272837	37.4806898472915	36.8369917070722	32.2648089019898	10.7696648695686	19.2004915325832	30.7370278216207
ENSSSCG00000008077	CARD19	CARD19	CARD19	CARD19		87.5553827235088	92.5722452835739	85.5450287645159	106.527803389347	28.2101124437451	27.1546005043265	26.8126659574284	35.5968013133126	31.7387702211536	72.5912968346654	53.6885557272014	52.492713182578	24.5212547655123	30.155061634792	12.3431731280892	30.7370278216207
ENSSSCG00000029367	CARD6	CARD6	CARD6	CARD6		6.31029785394658	15.5729010757414	8.01984644667337	14.6934901226686	10.5787921664044	0	6.054472958129	10.4696474450919	0	14.1641554799347	0	10.1301727194449	5.16236942431837	0	5.48585472359521	12.2948111286483
ENSSSCG00000016117	CARF	CARF	CARF	CARF		70.2020636251557	48.4490255689732	58.8122072756047	59.5086349968078	44.9598667072187	34.6455247813821	55.3551813314651	50.2543077364413	59.0997790324928	47.8040247447796	60.7794970496619	48.8090140118707	12.9059235607959	19.3853967652235	16.4575641707856	29.2001764305397
ENSSSCG00000013633	CARM1	CARM1	CARM1	CARM1		40.2281488189094	23.3593516136121	26.7328214889112	33.0603527760044	31.7363764992132	32.7727937121182	28.5425153740367	51.3012724809505	40.4942930407821	43.3777261573	22.285815584876	36.8369917070722	14.1965159168755	17.2314637913097	4.11439104269641	7.68425695540518
ENSSSCG00000017477	CASC3	CASC3	CASC3	CASC3		6.31029785394658	6.92128936699618	8.91094049630374	18.3668626533358	6.17096209706923	5.61819320779169	6.91939766643314	2.09392948901839	10.9444035245357	8.85259717495919	8.10393293995492	3.68369917070722	0	0	0	3.07370278216207
ENSSSCG00000012253	CASK	CASK	CASK	CASK		0	6.05612819612166	8.01984644667337	0.73467450613343	40.5520366378835	9.36365534631948	21.6231177076036	9.42268270058274	15.32216493435	20.3609735024061	16.2078658799098	26.7068189876274	0	0	0	0
ENSSSCG00000028711	CASP1	CASP1	CASP1	CASP1		1.57757446348664	1.73032234174904	3.5643761985215	0	19.3944523050747	1.8727310692639	12.108945916258	4.18785897803677	15.32216493435	10.623116609951	2.02598323498873	12.8929470974753	0	12.9235978434823	5.48585472359521	12.2948111286483
ENSSSCG00000014997	CASP4	CASP4	LOC100522887	CASP4		7.88787231743322	6.05612819612166	7.12875239704299	13.2241411104017	14.9866222357396	10.3000208809514	8.64924708304142	2.09392948901839	13.1332842294429	9.73785689245511	10.1299161749437	15.6557214755057	5.16236942431837	2.15393297391372	1.3714636808988	3.07370278216207
ENSSSCG00000014170	CAST	CAST	CAST	CAST		485.892934753887	299.345765122585	483.864068949293	454.763519296593	256.535710035307	185.400375857126	235.259520658727	209.392948901839	342.559830317968	223.085448808972	289.715602603389	244.96599485203	117.443904403243	64.6179892174115	38.4009830651665	135.242922415131
ENSSSCG00000028585	CBLL1	CBLL1	CBLL1	CBLL1		15.7757446348664	11.2470952213688	9.80203454593412	20.570886171736	22.0391503466758	12.1727519502153	8.64924708304142	6.28178846705516	8.75552281962857	2.65577915248776	5.06495808747183	14.7347966828289	1.29059235607959	0	1.3714636808988	4.61055417324311
ENSSSCG00000017529	CBX1	CBX1	CBX1	CBX1		23.6636169522997	24.2245127844866	36.5348560348453	29.3869802453372	38.7889046101495	30.9000626428543	18.163418874387	29.3150128462574	20.7943666966178	31.8693498298531	25.3247904373591	47.8880892191939	9.03414649255716	10.7696648695686	0	19.9790680840535
ENSSSCG00000017160	CBX4	CBX4	CBX4	CBX4		13.4093829396365	17.3032234174904	26.7328214889112	11.7547920981349	12.3419241941385	9.36365534631948	10.3790964996497	2.09392948901839	2.18888070490714	3.54103886998368	6.07794970496619	7.36739834141445	3.87177706823878	0	2.7429273617976	7.68425695540518
ENSSSCG00000013761	CC2D1A	CC2D1A	CC2D1A	CC2D1A		6.31029785394658	11.2470952213688	8.01984644667337	13.2241411104017	7.05252811093627	4.68182767315974	4.32462354152071	3.14089423352758	6.56664211472143	5.31155830497551	3.0389748524831	0.920924792676806	1.29059235607959	8.61573189565487	0	6.14740556432415
ENSSSCG00000008738	CC2D2A	CC2D2A	CC2D2A	CC2D2A		108.063850748835	65.7522489864637	89.1094049630374	100.65040734028	155.155618440598	147.945754471848	127.143932120709	144.481134742269	178.393777449932	195.642397566598	91.1692455744929	166.687387474502	49.0425095310246	45.2325924521881	15.0861004898868	86.0636779005381
ENSSSCG00000009628	CCAR2	CCAR2	CCAR2	CCAR2		1194.22386885939	1081.45146359315	1378.52249477819	1557.50995300287	1035.84006629376	851.15627098044	1206.56996808428	1288.81360049082	1156.82345254342	1215.4615921219	1214.57694937574	1476.24244266092	632.390254479001	521.25177968712	351.094702310093	1003.56395837592
ENSSSCG00000005313	CCDC107	CCDC107	CCDC107	CCDC107		40.2281488189094	39.797413860228	32.0793857866935	46.2844938864061	40.5520366378835	55.2455665432849	52.7604072065527	50.2543077364413	26.2665684588857	52.2303233322592	35.4547066123028	65.3856602800532	11.6153312047163	23.6932627130509	13.714636808988	9.22110834648622
ENSSSCG00000009426	CCDC122	CCDC122	CCDC122	CCDC122		3.94393615871661	4.32580585437261	13.3664107444556	13.2241411104017	8.81566013867034	4.68182767315974	13.8387953328663	10.4696474450919	4.37776140981428	7.96733745746327	9.11692455744929	4.60462396338403	0	0	0	4.61055417324311
ENSSSCG00000008135	CCDC138	CCDC138	CCDC138	CCDC138		11.8318084761498	3.46064468349809	8.91094049630374	10.285443085868	6.17096209706923	4.68182767315974	5.18954824982485	5.23482372254597	4.37776140981428	3.54103886998368	2.02598323498873	8.28832313409126	0	0	0	1.53685139108104
ENSSSCG00000015412	CCDC146	CCDC146	CCDC146	CCDC146		28.3963403427596	18.168384588365	26.7328214889112	29.3869802453372	17.6313202773407	17.790945158007	11.2440212079538	21.9862596346931	21.8888070490714	11.5083763274469	17.2208574974042	25.7858941949506	6.45296178039797	12.9235978434823	6.85731840449401	12.2948111286483
ENSSSCG00000015109	CCDC153	CCDC153	NA	NA		0	0	0	0	42.3151686656176	12.1727519502153	23.3529671242118	8.37571795607355	25.1721281064321	30.0988303948612	13.1688910274267	28.548668572981	0	0	0	0
ENSSSCG00000028804	CCDC181	CCDC181	CCDC181	CCDC181		18.9308935618397	3.46064468349809	9.80203454593412	8.81609407360116	25.565414402144	4.68182767315974	18.163418874387	14.6575064231287	14.2277245818964	6.19681802247143	9.11692455744929	10.1301727194449	1.29059235607959	2.15393297391372	0	4.61055417324311
ENSSSCG00000007778	CCDC189	CCDC189	CCDC189	CCDC189		29.1851275745029	12.1122563922433	13.3664107444556	15.428164628802	6.17096209706923	19.6636762272709	12.108945916258	21.9862596346931	12.0388438769893	11.5083763274469	15.1948742624155	13.8138718901521	3.87177706823878	12.9235978434823	8.22878208539282	3.07370278216207
ENSSSCG00000024972	CCDC25	CCDC25	CCDC25	CCDC25		20.5084680253264	9.51677287961975	8.91094049630374	6.61207055520087	9.69722615253737	11.2363864155834	8.64924708304142	6.28178846705516	4.37776140981428	3.54103886998368	0	5.52554875606084	0	0	1.3714636808988	4.61055417324311
ENSSSCG00000011376	CCDC36	CCDC36	NA	NA		40.2281488189094	17.3032234174904	13.3664107444556	14.6934901226686	16.7497542634736	4.68182767315974	7.78432237473728	13.6105416786195	14.2277245818964	9.73785689245511	16.2078658799098	23.944044609597	2.58118471215919	2.15393297391372	0	0
ENSSSCG00000000894	CCDC38	CCDC38	NA	NA		26.818765879273	16.4380622466159	16.0396928933467	30.8563292576041	22.9207163605429	30.9000626428543	14.7037200411704	31.4089423352758	21.8888070490714	7.96733745746327	13.1688910274267	40.5206908777795	12.9059235607959	6.46179892174115	6.85731840449401	15.3685139108104
ENSSSCG00000011768	CCDC39	CCDC39	NA	NA		1219.46506027518	866.891493216271	706.637581356887	1509.7561101042	725.528829412568	637.664929084356	378.837022237214	855.370196264011	803.319218700921	704.666735126752	412.287588320207	1023.14744466393	161.324044509949	90.4651849043761	60.3444019595473	1046.59579732619
ENSSSCG00000028698	CCDC47	CCDC47	CCDC47	CCDC47		15.7757446348664	10.3819340504943	14.257504794086	16.8975136410689	27.328546429878	36.518255850646	32.0022142072533	40.8316250358585	33.9276509260607	19.4757137849102	11.142907792438	37.7579164997491	0	0	0	9.22110834648622
ENSSSCG00000000179	CCDC65	CCDC65	CCDC65	CCDC65		36.2842126601928	32.0109633223573	38.3170441341061	39.6724233312052	20.2760183189418	4.68182767315974	16.4335694577787	18.8453654011655	18.6054859917107	16.8199346324225	30.389748524831	23.0231198169202	18.0682929851143	4.30786594782744	4.11439104269641	0
ENSSSCG00000021439	CCDC66	CCDC66	CCDC66	CCDC66		5070.32432564608	3895.82075244797	4518.73792567563	4820.93410924757	2141.32384768302	2536.61423331795	2015.27457034865	3221.51051885479	2139.63088904673	2160.03371069004	2636.81718033783	3333.74774949004	382.01533739956	463.095589391449	305.836400840433	2970.73373895964
ENSSSCG00000028058	CCDC69	CCDC69	NA	NA		0.788787231743322	7.7864505378707	9.80203454593412	4.40804703680058	7.05252811093627	0.936365534631948	1.72984941660828	7.32875321156435	0	4.4262985874796	2.02598323498873	1.84184958535361	12.9059235607959	30.155061634792	5.48585472359521	19.9790680840535
ENSSSCG00000026433	CCDC73	CCDC73	NA	NA		1747.16371831146	1665.43525393346	1559.41458685316	1534.73504331274	1267.69192794079	1525.33945591544	1308.63108366417	1670.95573223667	1315.51730364919	1274.77399319412	1532.65631726897	1473.47966828289	389.758891536037	516.943913739292	281.150054584255	928.258240212946
ENSSSCG00000011928	CCDC80	CCDC80	CCDC80	CCDC80		43.3832977458827	112.470952213688	43.6636084318883	30.8563292576041	17.6313202773407	3.74546213852779	1.72984941660828	18.8453654011655	6.56664211472143	15.0494151974306	4.05196646997746	12.8929470974753	0	0	0	0
ENSSSCG00000014917	CCDC81	CCDC81	CCDC81	CCDC81		43.3832977458827	64.8870878155892	53.4656429778225	52.1618899354735	41.4336026517506	53.372835474021	35.4619130404698	56.5360962034964	33.9276509260607	38.9514275698204	49.6365892572239	38.6788412924259	3.87177706823878	0	1.3714636808988	27.6633250394587
ENSSSCG00000014972	CCDC82	CCDC82	CCDC82	CCDC82		27.6075531110163	14.7077399048669	34.7526679355846	37.4683998128049	23.8022823744099	12.1727519502153	19.8932682909953	17.7984006566563	18.6054859917107	13.2788957624388	18.2338491148986	40.5206908777795	3.87177706823878	2.15393297391372	0	33.8107306037828
ENSSSCG00000015102	CCDC84	CCDC84	CCDC84	CCDC84		1809.47790961918	1459.52689526532	1501.49347362718	996.218630316931	953.85442700413	1089.92948231159	930.658986135257	756.955510280147	901.818850421743	1223.42892957936	1354.36979258997	728.451511007354	412.98955394547	491.096718052328	244.120535199987	399.58136168107
ENSSSCG00000013105	CCDC86	CCDC86	CCDC86	CCDC86		466.173253960303	506.119284961595	490.101727296706	341.623645352045	655.003548303206	605.82850090687	760.268818599341	371.672484300764	479.364874374664	595.779789874754	466.989135664902	266.147265083597	623.356107986444	469.55738831319	353.837629671891	620.887961996739
ENSSSCG00000012933	CCDC87	CCDC87	NA	NA		0.788787231743322	0.865161170874522	0	4.40804703680058	7.9340941248033	0.936365534631948	7.78432237473728	2.09392948901839	59.0997790324928	71.7060371171694	8.10393293995492	16.5766462681825	1.29059235607959	0	0	0
ENSSSCG00000008406	CCDC88A	CCDC88A	CCDC88A	CCDC88A		78.8787231743322	51.9096702524713	50.7923608289313	99.9157328341465	52.893960832022	75.8456083051878	71.7887507892438	78.5223558381895	56.9108983275857	41.6072067223082	56.7275305796845	60.7810363166692	14.1965159168755	23.6932627130509	2.7429273617976	50.7160959056742
ENSSSCG00000024240	CCDC9	CCDC9	CCDC9	CCDC9		23.6636169522997	17.3032234174904	19.6040690918682	12.4894666042683	11.4603581802714	1.8727310692639	10.3790964996497	5.23482372254597	21.8888070490714	11.5083763274469	8.10393293995492	13.8138718901521	11.6153312047163	4.30786594782744	16.4575641707856	13.8316625197293
ENSSSCG00000014903	CCDC90B	CCDC90B	CCDC90B	CCDC90B		37.0729998919361	45.8535420563497	67.7231477719084	88.8956152421451	19.3944523050747	15.9182140887431	25.0828165408201	52.3482372254597	29.5498895162464	18.5904540674143	24.3117988198648	66.30658507273	3.87177706823878	2.15393297391372	0	29.2001764305397
ENSSSCG00000010966	CCL19	CCL19	CCL19	CCL19		11.0430212444065	10.3819340504943	8.91094049630374	13.2241411104017	8.81566013867034	4.68182767315974	12.108945916258	7.32875321156435	6.56664211472143	13.2788957624388	5.06495808747183	2.76277437803042	0	6.46179892174115	4.11439104269641	3.07370278216207
ENSSSCG00000010965	CCL21	CCL21	NA	NA		45.7496594411127	44.1232197146006	69.5053358711692	19.8362116656026	0	2.80909660389584	3.45969883321657	0	2.18888070490714	0	0	1.84184958535361	0	0	0	0
ENSSSCG00000017702	CCL23	CCL23	NA	NA		16.5645318666098	14.7077399048669	8.91094049630374	9.55076857973459	4.40783006933517	6.55455874242363	10.3790964996497	7.32875321156435	7.661082467175	3.54103886998368	5.06495808747183	7.36739834141445	9.03414649255716	8.61573189565487	4.11439104269641	12.2948111286483
ENSSSCG00000017705	CCL5	CCL5	CCL5	CCL5		630.240998162915	477.568966322736	588.122072756047	603.90244404168	565.083814888768	469.119132850606	441.111601235113	631.319740939044	585.525588562661	495.745441797715	443.690328462532	446.648524448251	220.691292889611	133.54384438265	96.0024576629162	313.517683780532
ENSSSCG00000016734	CCM2	CCM2	CCM2	CCM2		11.8318084761498	4.32580585437261	17.8218809926075	19.1015371594692	7.05252811093627	7.49092427705558	6.054472958129	2.09392948901839	13.1332842294429	4.4262985874796	6.07794970496619	13.8138718901521	7.74355413647756	0	0	7.68425695540518
ENSSSCG00000009094	CCNA2	CCNA2	NA	NA		82.8226593330488	77.864505378707	131.881919345295	121.221293512016	134.879600121656	75.8456083051878	118.494685037667	88.9920032832814	95.2163106634607	73.4765565521613	108.390103071897	106.82727595051	24.5212547655123	12.9235978434823	19.2004915325832	58.4003528610794
ENSSSCG00000029326	CCNB1	CCNB1	CCNB1	CCNB1		13.4093829396365	3.46064468349809	9.80203454593412	13.2241411104017	7.05252811093627	13.1091174848473	7.78432237473728	13.6105416786195	7.661082467175	7.08207773996735	9.11692455744929	13.8138718901521	6.45296178039797	0	0	6.14740556432415
ENSSSCG00000026752	CCND3	CCND3	BYSL	BYSL		1033.31127358375	789.026987837564	1050.59988451421	1002.096026366	914.183956380114	1232.25704357564	1056.93799354766	957.972741225912	817.546943282818	882.603938343431	1131.51163674121	877.641327420996	493.006280022405	519.097846713206	314.065182925826	445.686903413501
ENSSSCG00000006095	CCNE2	CCNE2	CCNE2	CCNE2		85.1890210282788	63.1567654738401	110.495662154166	88.1609407360116	64.3543190122934	64.6092218896044	66.599202539419	53.3952019699689	52.5331369177714	53.1155830497551	70.9094132246056	74.5949082068213	19.3588853411939	17.2314637913097	8.22878208539282	29.2001764305397
ENSSSCG00000026326	CCNF	CCNF	CCNF	CCNF		61.5254040759791	35.4716080058554	75.7429942185818	60.2433095029413	29.9732444714791	28.0909660389584	50.1656330816402	29.3150128462574	26.2665684588857	29.2135706773653	43.5586395522577	41.4416156704563	19.3588853411939	17.2314637913097	8.22878208539282	9.22110834648622
ENSSSCG00000017024	CCNG1	CCNG1	CCNG1	CCNG1		56.7926806855192	47.5838643980987	65.9409596726477	89.6302897482785	51.1308288042879	68.3546840281322	38.9216118736864	54.4421667144781	55.8164579751321	65.509219094698	54.7015473446957	47.8880892191939	18.0682929851143	21.5393297391372	10.9717094471904	29.2001764305397
ENSSSCG00000008988	CCNG2	CCNG2	CCNG2	CCNG2		26.818765879273	15.5729010757414	12.4753166948252	9.55076857973459	20.2760183189418	28.0909660389584	11.2440212079538	19.8923301456747	9.84996317208214	24.7872720898857	35.4547066123028	10.1301727194449	2.58118471215919	8.61573189565487	0	12.2948111286483
ENSSSCG00000014147	CCNH	CCNH	CCNH	CCNH		115.951723066268	71.8083771825853	107.822380005275	88.1609407360116	101.380091594709	18.727310692639	43.2462354152071	65.9587789040792	70.0441825570285	54.0008427672511	51.6625724922126	83.8041561335894	19.3588853411939	28.0011286608783	8.22878208539282	119.874408504321
ENSSSCG00000008987	CCNI	CCNI	CCNI	CCNI		38.6505743554228	32.8761244932318	22.2773512407594	29.3869802453372	39.6704706240165	28.0909660389584	6.91939766643314	31.4089423352758	17.5110456392571	35.4103886998368	35.4547066123028	32.2323677436882	14.1965159168755	8.61573189565487	0	9.22110834648622
ENSSSCG00000014284	CCNI2	CCNI2	NA	NA		32.3402765014762	38.067091518479	20.4951631414986	13.9588156165352	27.328546429878	7.49092427705558	15.5686447494746	25.1271538682206	27.3610088113393	14.1641554799347	23.2988072023704	8.28832313409126	1.29059235607959	0	0	0
ENSSSCG00000010502	CCNJ	CCNJ	CCNJ	CCNJ		7.0990850856899	14.7077399048669	13.3664107444556	2.93869802453372	9.69722615253737	0	5.18954824982485	3.14089423352758	7.661082467175	7.08207773996735	0	4.60462396338403	0	0	0	0
ENSSSCG00000017036	CCNJL	CCNJL	CCNJL	CCNJL		0	0	0	0	22.9207163605429	1.8727310692639	12.9738706245621	10.4696474450919	6.56664211472143	0	2.02598323498873	0.920924792676806	0	0	0	0
ENSSSCG00000002509	CCNK	CCNK	CCNK	CCNK		204.29589302152	228.402549110874	229.011170755006	144.730877708286	1880.38030757838	807.147090852739	1308.63108366417	1112.92352341327	1808.0154622533	1354.44736776876	898.523564717502	1095.9005032854	9.03414649255716	28.0011286608783	15.0861004898868	18.4422166929724
ENSSSCG00000029352	CCNL1	CCNL1	CCNL1	CCNL1		15.7757446348664	6.92128936699618	18.7129750422379	26.4482822208035	17.6313202773407	10.3000208809514	7.78432237473728	7.32875321156435	15.32216493435	13.2788957624388	23.2988072023704	8.28832313409126	3.87177706823878	0	0	10.7579597375673
ENSSSCG00000024696	CCNYL1	CCNYL1	CCNYL1	CCNYL1		18.9308935618397	19.0335457592395	4.45547024815187	16.1628391349355	293.561482617722	72.10014616666	175.579715785741	154.950782187361	244.060198597146	106.23116609951	99.2731785144478	151.952590791673	0	0	2.7429273617976	0
ENSSSCG00000004610	CCPG1	CCPG1	CCPG1	CCPG1		18.9308935618397	9.51677287961975	15.1485988437164	25.7136077146701	7.9340941248033	10.3000208809514	12.9738706245621	12.5635769341103	6.56664211472143	20.3609735024061	9.11692455744929	11.0510975121217	10.3247388486367	0	1.3714636808988	27.6633250394587
ENSSSCG00000017392	CCR10	CCR10	CCR10	CCR10		3.94393615871661	6.92128936699618	9.80203454593412	15.428164628802	4.40783006933517	1.8727310692639	1.72984941660828	8.37571795607355	1.09444035245357	5.31155830497551	4.05196646997746	11.9720223047985	0	0	0	1.53685139108104
ENSSSCG00000011316	CCR9	CCR9	CCR9	CCR9		45.7496594411127	14.7077399048669	52.5745489281921	38.2030743189384	6.17096209706923	10.3000208809514	13.8387953328663	12.5635769341103	20.7943666966178	13.2788957624388	25.3247904373591	48.8090140118707	0	0	0	6.14740556432415
ENSSSCG00000023776	CCSAP	CCSAP	CCSAP	CCSAP		136.460191091595	36.3367691767299	71.2875239704299	102.85443085868	121.656109913651	124.536616106049	61.4096542895941	88.9920032832814	96.3107510159143	39.8366872873164	64.8314635196394	69.9902842434373	54.2048789553429	25.8471956869646	19.2004915325832	55.3266500789173
ENSSSCG00000006487	CCT3	CCT3	CCT3	CCT3		22.086042488813	22.4941904427376	17.8218809926075	21.3055606778695	24.6838483882769	36.518255850646	23.3529671242118	19.8923301456747	2.18888070490714	19.4757137849102	9.11692455744929	17.4975710608593	25.8118471215919	8.61573189565487	5.48585472359521	21.5159194751345
ENSSSCG00000008377	CCT4	CCT4	CCT4	CCT4		40.2281488189094	26.8199962971102	50.7923608289313	56.5699369722741	10.5787921664044	33.7091592467501	11.2440212079538	24.0801891237114	28.4554491637928	25.6725318073817	13.1688910274267	32.2323677436882	11.6153312047163	2.15393297391372	8.22878208539282	35.3475819948638
ENSSSCG00000024126	CCT5	CCT5	CCT5	CCT5		17.3533190983531	18.168384588365	8.01984644667337	18.3668626533358	7.9340941248033	12.1727519502153	12.9738706245621	8.37571795607355	7.661082467175	4.4262985874796	11.142907792438	18.4184958535361	18.0682929851143	4.30786594782744	2.7429273617976	9.22110834648622
ENSSSCG00000026761	CCT8	CCT8	CCT8	CCT8		3.94393615871661	15.5729010757414	14.257504794086	8.08141956746773	3.52626405546813	23.4091383657987	4.32462354152071	4.18785897803677	1.09444035245357	1.77051943499184	1.01299161749437	6.44647354873764	0	2.15393297391372	0	0
ENSSSCG00000006734	CD101	CD101	CD101	CD101		18.9308935618397	12.9774175631178	12.4753166948252	10.285443085868	4.40783006933517	14.9818485541112	12.108945916258	12.5635769341103	14.2277245818964	10.623116609951	9.11692455744929	8.28832313409126	5.16236942431837	15.077530817396	2.7429273617976	6.14740556432415
ENSSSCG00000014369	CD14	CD14	CD14	CD14		134.882616628108	79.5948277204561	114.060038352688	88.8956152421451	66.9990170538945	61.8001252857085	38.9216118736864	55.4891314589873	58.0053386800393	58.4271413547307	65.8444551371337	63.5438106946996	37.4271783263082	62.4640562434978	34.2865920224701	81.453123727295
ENSSSCG00000007807	CD19	CD19	CD19	CD19		14.1981701713798	7.7864505378707	16.0396928933467	13.2241411104017	16.7497542634736	20.6000417619028	20.7581929992994	2.09392948901839	10.9444035245357	7.96733745746327	6.07794970496619	11.0510975121217	0	0	2.7429273617976	4.61055417324311
ENSSSCG00000006736	CD2	CD2	CD2	CD2		17.3533190983531	27.6851574679847	16.0396928933467	13.9588156165352	5.2893960832022	3.74546213852779	1.72984941660828	8.37571795607355	2.18888070490714	5.31155830497551	8.10393293995492	6.44647354873764	11.6153312047163	2.15393297391372	4.11439104269641	9.22110834648622
ENSSSCG00000013579	CD209	CD209	CD209	NA		20.5084680253264	46.7187032272242	2.67328214889112	9.55076857973459	0.881566013867033	0	0	0	0	1.77051943499184	0	0	0	0	0	0
ENSSSCG00000006374	CD244	CD244	CD244	CD244		15.7757446348664	0	8.91094049630374	8.08141956746773	0	2.80909660389584	12.108945916258	5.23482372254597	0	3.54103886998368	0	5.52554875606084	2.58118471215919	0	9.60024576629162	16.9053653018914
ENSSSCG00000006309	CD247	CD247	CD247	CD247		21.2972552570697	10.3819340504943	35.643761985215	24.9789332085366	18.5128862912077	29.9636971082223	12.108945916258	14.6575064231287	13.1332842294429	13.2788957624388	16.2078658799098	18.4184958535361	42.5895477506266	17.2314637913097	4.11439104269641	49.1792445145932
ENSSSCG00000000705	CD27	CD27	CD27	CD27		176.688339910504	136.695464998175	174.654433727553	217.463653815495	57.3017909013572	52.4364699393891	41.5163859985988	41.8785897803677	61.2886597374	80.5586342921286	92.1822371919872	127.087621389399	51.6236942431837	36.6168605565332	20.571955213482	67.6214612075656
ENSSSCG00000015884	CD302	CD302	NA	NA		11.8318084761498	12.1122563922433	13.3664107444556	6.61207055520087	12.3419241941385	16.8545796233751	6.054472958129	13.6105416786195	10.9444035245357	7.96733745746327	8.10393293995492	11.0510975121217	6.45296178039797	0	0	10.7579597375673
ENSSSCG00000008742	CD38	CD38	CD38	CD38		45.7496594411127	35.4716080058554	29.4061036378024	43.3457958618724	28.2101124437451	32.7727937121182	18.163418874387	35.5968013133126	24.0776877539786	23.0167526548939	47.6106060222352	30.3905181583346	6.45296178039797	4.30786594782744	8.22878208539282	15.3685139108104
ENSSSCG00000015092	CD3E	CD3E	NA	NA		18.9308935618397	26.8199962971102	37.4259500844757	17.6321881472023	8.81566013867034	2.80909660389584	3.45969883321657	9.42268270058274	15.32216493435	9.73785689245511	11.142907792438	11.9720223047985	23.2306624094327	21.5393297391372	23.3148825752796	26.1264736483776
ENSSSCG00000020754	CD3EAP	CD3EAP	CD3EAP	CD3EAP		93.8656805774554	105.549662846692	116.733320501579	130.772062091751	91.6828654421715	97.3820156017225	118.494685037667	85.8511090497539	68.949742204575	77.017595422145	109.403094689391	69.9902842434373	83.8885031451736	88.3112519304624	49.3726925123569	61.4740556432415
ENSSSCG00000015094	CD3G	CD3G	CD3G	CD3G		4.73272339045993	7.7864505378707	10.6931285955645	11.7547920981349	0	2.80909660389584	0	1.04696474450919	5.47220176226786	16.8199346324225	8.10393293995492	1.84184958535361	6.45296178039797	0	0	6.14740556432415
ENSSSCG00000030172	CD40LG	CD40LG	CD40LG	CD40LG		17.3533190983531	15.5729010757414	11.5842226451949	35.9990508005381	13.2234902080055	6.55455874242363	10.3790964996497	11.5166121896011	9.84996317208214	9.73785689245511	13.1688910274267	8.28832313409126	14.1965159168755	10.7696648695686	4.11439104269641	1.53685139108104
ENSSSCG00000013297	CD44	CD44	CD44	CD44		15.7757446348664	10.3819340504943	12.4753166948252	10.285443085868	3.52626405546813	12.1727519502153	3.45969883321657	2.09392948901839	7.661082467175	8.85259717495919	0	2.76277437803042	15.4871082729551	10.7696648695686	4.11439104269641	13.8316625197293
ENSSSCG00000013111	CD6	CD6	CD6	CD6		62.3141913077225	35.4716080058554	75.7429942185818	60.2433095029413	3.52626405546813	0.936365534631948	9.51417179134556	27.221083357239	8.75552281962857	29.2135706773653	15.1948742624155	34.0742173290418	7.74355413647756	6.46179892174115	1.3714636808988	3.07370278216207
ENSSSCG00000017956	CD68	CD68	CD68	CD68		338.389722417885	265.604479458478	270.892591087634	413.621746953121	208.931145286487	225.664093846299	224.880424159077	250.224573937697	206.849226613725	246.102201463865	222.85815584876	298.379632827285	188.426483987621	146.467442226133	78.1734298112317	173.664207192157
ENSSSCG00000005311	CD72	CD72	CD72	CD72		70.2020636251557	32.0109633223573	43.6636084318883	49.9578664170733	42.3151686656176	48.6910078008613	39.7865365819905	36.6437660578218	31.7387702211536	38.0661678523245	62.8054802846506	30.3905181583346	33.5554012580694	40.9247265043606	13.714636808988	30.7370278216207
ENSSSCG00000003041	CD79A	CD79A	NA	NA		11.0430212444065	6.92128936699618	3.5643761985215	18.3668626533358	4.40783006933517	11.2363864155834	7.78432237473728	6.28178846705516	0	5.31155830497551	4.05196646997746	7.36739834141445	2.58118471215919	0	0	6.14740556432415
ENSSSCG00000017283	CD79B	CD79B	CD79B	CD79B		13.4093829396365	12.1122563922433	9.80203454593412	2.93869802453372	18.5128862912077	11.2363864155834	9.51417179134556	17.7984006566563	0	0	8.10393293995492	9.20924792676806	7.74355413647756	8.61573189565487	2.7429273617976	6.14740556432415
ENSSSCG00000011899	CD80	CD80	CD80	CD80		46.538446672856	25.0896739553611	27.6239155385416	28.6523057392038	29.0916784576121	11.2363864155834	13.8387953328663	16.7514359121471	41.5887333932357	18.5904540674143	2.02598323498873	26.7068189876274	6.45296178039797	6.46179892174115	2.7429273617976	26.1264736483776
ENSSSCG00000011877	CD86	CD86	CD86	CD86		13.4093829396365	6.92128936699618	14.257504794086	1.46934901226686	7.05252811093627	8.42728981168753	3.45969883321657	8.37571795607355	10.9444035245357	8.85259717495919	2.02598323498873	6.44647354873764	0	0	2.7429273617976	0
ENSSSCG00000004719	CDAN1	CDAN1	CDAN1	CDAN1		10.2542340126632	19.898706930114	16.0396928933467	7.3467450613343	13.2234902080055	21.5364072965348	6.91939766643314	17.7984006566563	13.1332842294429	14.1641554799347	19.2468407323929	25.7858941949506	0	4.30786594782744	0	3.07370278216207
ENSSSCG00000003949	CDC20	CDC20	CDC20	CDC20		3052.60658684666	2929.43572458113	3133.0866785004	2932.08595397852	8106.88106352124	5293.2743672744	7254.98845325515	4891.41928634695	7282.40610522606	5349.62447282784	4919.08729455264	4734.47435915146	2635.38959111453	2313.32401398333	1344.03440728083	2283.76116714642
ENSSSCG00000007151	CDC25B	CDC25B	CDC25B	CDC25B		10.2542340126632	12.9774175631178	9.80203454593412	13.2241411104017	3.52626405546813	6.55455874242363	1.72984941660828	7.32875321156435	14.2277245818964	2.65577915248776	6.07794970496619	4.60462396338403	14.1965159168755	4.30786594782744	8.22878208539282	13.8316625197293
ENSSSCG00000024123	CDC26	CDC26	NA	NA		68.624489161669	64.8870878155892	48.1190786800402	60.9779840090747	51.1308288042879	69.2910495627641	24.217891832516	67.0057436485884	58.0053386800393	55.7713622022429	28.3637652898422	65.3856602800532	24.5212547655123	17.2314637913097	27.429273617976	67.6214612075656
ENSSSCG00000013647	CDC37	CDC37	CDC37	CDC37		12.6205957078932	14.7077399048669	14.257504794086	5.87739604906744	8.81566013867034	5.61819320779169	3.45969883321657	4.18785897803677	8.75552281962857	17.7051943499184	11.142907792438	1.84184958535361	7.74355413647756	0	6.85731840449401	6.14740556432415
ENSSSCG00000005219	CDC37L1	CDC37L1	CDC37L1	CDC37L1		33.1290637332195	18.168384588365	15.1485988437164	39.6724233312052	44.9598667072187	18.727310692639	20.7581929992994	25.1271538682206	63.4775404423071	25.6725318073817	22.285815584876	41.4416156704563	7.74355413647756	10.7696648695686	2.7429273617976	35.3475819948638
ENSSSCG00000004403	CDC40	CDC40	CDC40	CDC40		9.46544678091987	0	9.80203454593412	7.3467450613343	10.5787921664044	2.80909660389584	6.91939766643314	9.42268270058274	3.28332105736071	6.19681802247143	23.2988072023704	8.28832313409126	0	4.30786594782744	0	0
ENSSSCG00000003520	CDC42	CDC42	CDC42	CDC42		10.2542340126632	15.5729010757414	21.386257191129	16.1628391349355	12.3419241941385	13.1091174848473	14.7037200411704	4.18785897803677	17.5110456392571	16.8199346324225	4.05196646997746	13.8138718901521	2.58118471215919	2.15393297391372	2.7429273617976	12.2948111286483
ENSSSCG00000010862	CDC42BPA	CDC42BPA	CDC42BPA	CDC42BPA		48.904808368086	43.2580585437261	29.4061036378024	41.8764468496055	23.8022823744099	18.727310692639	12.9738706245621	14.6575064231287	26.2665684588857	30.0988303948612	24.3117988198648	12.8929470974753	3.87177706823878	2.15393297391372	1.3714636808988	4.61055417324311
ENSSSCG00000002523	CDC42BPB	CDC42BPB	CDC42BPB	CDC42BPB		2.36636169522997	1.73032234174904	3.5643761985215	0	288.27208653452	117.982057363625	357.213904529611	173.796147588526	352.40979349005	75.2470759871531	95.2212120444703	68.1484346580837	0	0	0	0
ENSSSCG00000026108	CDC42EP1	CDC42EP1	CDC42EP1	CDC42EP1		0	0	0	0	795.172544508064	431.664511465328	537.118243856872	597.816869114749	817.546943282818	323.11979688601	399.11869729278	229.310273376525	0	0	0	0
ENSSSCG00000001708	CDC5L	CDC5L	CDC5L	CDC5L		13.4093829396365	6.05612819612166	12.4753166948252	12.4894666042683	6.17096209706923	8.42728981168753	6.91939766643314	5.23482372254597	4.37776140981428	14.1641554799347	8.10393293995492	8.28832313409126	0	2.15393297391372	0	3.07370278216207
ENSSSCG00000015961	CDCA7	CDCA7	CDCA7	CDCA7		23.6636169522997	5.19096702524713	14.257504794086	12.4894666042683	25.565414402144	29.9636971082223	12.9738706245621	17.7984006566563	17.5110456392571	23.0167526548939	23.2988072023704	23.944044609597	2.58118471215919	0	2.7429273617976	0
ENSSSCG00000015380	CDCA7L	CDCA7L	CDCA7L	CDCA7L		16.5645318666098	23.3593516136121	28.515009588172	40.4070978373387	33.4995085269473	18.727310692639	12.108945916258	26.1741186127298	27.3610088113393	18.5904540674143	36.4676982297972	35.9160669143954	18.0682929851143	4.30786594782744	0	18.4422166929724
ENSSSCG00000002795	CDH11	CDH11	CDH11	CDH11		209.02861641198	178.223201200152	204.060537365356	191.015371594692	163.089712565401	174.163989441542	134.063329787142	183.218830289109	135.710603704243	183.248761521655	163.091650416593	175.89663540127	70.9825795843776	60.3101232695841	43.8868377887617	109.116448766754
ENSSSCG00000006106	CDH17	CDH17	CDH17	CDH17		0	0	0	0	24.6838483882769	14.0454830194792	6.91939766643314	4.18785897803677	15.32216493435	21.2462332199021	5.06495808747183	2.76277437803042	0	0	0	0
ENSSSCG00000012852	CDHR5	CDHR5	CDHR5	CDHR5		0.788787231743322	6.92128936699618	0.891094049630374	3.67337253066715	25.565414402144	22.4727728311667	29.4074400823408	8.37571795607355	21.8888070490714	27.4430512423735	22.285815584876	16.5766462681825	3.87177706823878	0	0	0
ENSSSCG00000007941	CDIP1	CDIP1	CDIP1	CDIP1		59.9478296124925	24.2245127844866	33.8615738859542	53.6312389477404	28.2101124437451	18.727310692639	36.326837748774	107.837368684447	54.7220176226786	41.6072067223082	28.3637652898422	47.8880892191939	18.0682929851143	4.30786594782744	8.22878208539282	41.494987559188
ENSSSCG00000025401	CDK10	CDK10	CDK10	CDK10		217.705275961157	237.919321990494	319.902763817304	257.870751652834	204.523315217152	164.800334095223	332.131087988791	270.116904083372	186.054859917107	241.675902876386	240.079013346165	197.077905632837	340.716382005013	252.010157947905	160.46125066516	287.391210132154
ENSSSCG00000016769	CDK13	CDK13	CDK13	CDK13		53.6375317585459	57.1006372777185	38.3170441341061	41.8764468496055	33.4995085269473	43.0728145930696	32.0022142072533	37.690730802331	48.1553755079571	27.4430512423735	42.5456479347633	26.7068189876274	11.6153312047163	12.9235978434823	20.571955213482	33.8107306037828
ENSSSCG00000012269	CDK16	CDK16	CDK16	CDK16		36.2842126601928	29.4154798097338	28.515009588172	25.7136077146701	17.6313202773407	21.5364072965348	25.9477412491243	24.0801891237114	12.0388438769893	19.4757137849102	31.4027401423253	34.9951421217186	20.6494776972735	0	0	19.9790680840535
ENSSSCG00000009775	CDK2AP1	CDK2AP1	CDK2AP1	CDK2AP1		7.88787231743322	10.3819340504943	8.91094049630374	10.285443085868	8.81566013867034	14.0454830194792	10.3790964996497	11.5166121896011	8.75552281962857	2.65577915248776	12.1558994099324	5.52554875606084	5.16236942431837	0	0	10.7579597375673
ENSSSCG00000025092	CDK4	CDK4	CDK4	CDK4		2054.79073869135	2155.98163781931	2068.2292891921	1905.01099440398	2143.08697971076	1906.44022851065	1785.20459793975	2253.06813018378	2224.99723653811	2330.00357644926	1993.56750322891	2285.73533542383	1601.62511389478	2147.47117499198	1082.08484422916	1778.13705948076
ENSSSCG00000016961	CDK7	CDK7	CDK7	CDK7		8.67665954917655	13.8425787339924	5.34656429778225	11.0201175920015	14.9866222357396	4.68182767315974	6.91939766643314	15.7044711676379	14.2277245818964	10.623116609951	13.1688910274267	5.52554875606084	2.58118471215919	4.30786594782744	2.7429273617976	3.07370278216207
ENSSSCG00000014302	CDKL3	CDKL3	NA	NA		44.9608722093694	69.2128936699618	40.9903262829972	46.2844938864061	42.3151686656176	56.1819320779169	37.1917624570781	36.6437660578218	51.4386965653178	45.1482455922919	25.3247904373591	55.2554875606084	28.3930318337511	53.8483243478429	6.85731840449401	46.1055417324311
ENSSSCG00000005132	CDKN2B	CDKN2B	NA	NA		34.7066381967062	36.3367691767299	44.5547024815187	59.5086349968078	8.81566013867034	20.6000417619028	16.4335694577787	14.6575064231287	20.7943666966178	17.7051943499184	21.2728239673817	23.944044609597	9.03414649255716	23.6932627130509	5.48585472359521	18.4422166929724
ENSSSCG00000009317	CDX2	CDX2	CDX2	CDX2		0	0	0	0	2.6446980416011	12.1727519502153	12.108945916258	10.4696474450919	10.9444035245357	7.08207773996735	5.06495808747183	4.60462396338403	0	0	0	0
ENSSSCG00000003078	CEACAM19	CEACAM19	CEACAM19	CEACAM19		3.15514892697329	5.19096702524713	1.78218809926075	5.87739604906744	7.9340941248033	16.8545796233751	12.9738706245621	21.9862596346931	10.9444035245357	11.5083763274469	2.02598323498873	8.28832313409126	0	0	1.3714636808988	0
ENSSSCG00000006276	CEBPD	CEBPD	NA	NA		4.73272339045993	4.32580585437261	0	9.55076857973459	3.52626405546813	5.61819320779169	10.3790964996497	12.5635769341103	13.1332842294429	9.73785689245511	8.10393293995492	14.7347966828289	5.16236942431837	0	0	7.68425695540518
ENSSSCG00000008493	CEBPZ	CEBPZ	CEBPZ	CEBPZ		895.273508028671	683.477324990873	760.99431838434	844.875682053445	1149.56208208261	759.39244858651	883.088127178529	1199.82159720754	1415.11137572247	1053.45906382014	913.718438979918	1130.89564540712	161.324044509949	135.697777356564	123.431731280892	470.276525670797
ENSSSCG00000020689	CEBPZOS	CEBPZOS	NA	NA		1300.71014514474	1239.77595786319	1242.18510518474	1257.76275450043	893.026372047305	1003.78385312545	829.462795263672	1052.19956823174	952.163106634607	858.701925971042	959.303061767164	1008.4126479811	198.751222836257	224.009029287027	142.632222813475	501.013553492418
ENSSSCG00000003459	CELA2A	CELA2A	NA	NA		70.990850856899	70.0780548408363	61.4854894244958	57.3046114784076	92.5644314560385	69.2910495627641	55.3551813314651	42.9255545248769	78.7997053766571	75.2470759871531	75.9743713120774	68.1484346580837	23.2306624094327	8.61573189565487	1.3714636808988	46.1055417324311
ENSSSCG00000006618	CELF3	CELF3	CELF3	CELF3		59.9478296124925	38.067091518479	51.6834548785617	57.3046114784076	57.3017909013572	54.309201008653	44.9760848318154	39.7846602913494	67.8553018521214	29.2135706773653	58.7535138146732	51.5717883899011	43.8801401067062	32.3089946087058	19.2004915325832	23.0527708662155
ENSSSCG00000013476	CELF5	CELF5	NA	NA		13.4093829396365	24.2245127844866	31.1882917370631	24.2442587024032	6.17096209706923	8.42728981168753	15.5686447494746	12.5635769341103	9.84996317208214	19.4757137849102	17.2208574974042	12.8929470974753	11.6153312047163	12.9235978434823	17.8290278516844	16.9053653018914
ENSSSCG00000011360	CELSR3	CELSR3	CELSR3	CELSR3		7.88787231743322	3.46064468349809	11.5842226451949	9.55076857973459	47.6045647488198	28.0909660389584	140.117802745271	37.690730802331	369.920839129307	99.1490883595429	196.520373793907	80.1204569628821	3.87177706823878	8.61573189565487	0	6.14740556432415
ENSSSCG00000023296	CENPE	CENPE	CENPE	CENPE		7.0990850856899	9.51677287961975	12.4753166948252	6.61207055520087	8.81566013867034	13.1091174848473	5.18954824982485	4.18785897803677	7.661082467175	8.85259717495919	9.11692455744929	8.28832313409126	0	0	0	0
ENSSSCG00000012491	CENPI	CENPI	CENPI	CENPI		59.9478296124925	45.8535420563497	54.3567370274528	65.3860310458753	32.6179425130802	34.6455247813821	49.3007083733361	28.2680481017482	26.2665684588857	40.7219470048123	48.6235976397295	38.6788412924259	15.4871082729551	32.3089946087058	12.3431731280892	29.2001764305397
ENSSSCG00000008579	CENPO	CENPO	CENPO	CENPO		212.183765338954	194.661263446768	212.080383812029	135.914783634685	197.470787106215	102.063843274882	192.878209951824	94.2268270058274	151.032768638593	178.822462934176	210.702256438828	135.375944523491	47.751917174945	23.6932627130509	16.4575641707856	47.6423931235121
ENSSSCG00000015785	CENPU	CENPU	CENPU	CENPU		168.011680361328	151.403204903041	130.099731246035	134.445434622418	137.524298163257	244.391404538938	146.1722757034	215.674737368894	88.6496685487393	97.3785689245511	183.35148276648	122.482997426015	19.3588853411939	40.9247265043606	2.7429273617976	55.3266500789173
ENSSSCG00000017143	CEP131	CEP131	CEP131	CEP131		15.7757446348664	17.3032234174904	15.1485988437164	5.14272154293401	0	0	1.72984941660828	0	2.18888070490714	3.54103886998368	1.01299161749437	9.20924792676806	2.58118471215919	0	0	3.07370278216207
ENSSSCG00000021918	CEP19	CEP19	CEP19	CEP19		97.809616736172	83.0554724039541	78.4162763674729	96.2423603034794	91.6828654421715	43.0728145930696	50.1656330816402	90.0389680277906	59.0997790324928	61.0829205072184	61.7924886671563	71.8321338287909	58.0766560235817	17.2314637913097	43.8868377887617	101.432191811348
ENSSSCG00000000926	CEP290	CEP290	CEP290	CEP290		1228.14171982435	900.632778880378	1086.24364649943	1257.0280799943	662.937642428009	686.355936885218	543.172716815001	871.074667431649	705.914027332553	649.780632642005	743.535847240864	791.995321702053	191.00766869978	99.080916800031	68.5731840449401	634.719624516468
ENSSSCG00000014946	CEP295	CEP295	CEP295	CEP295		2760.75531110163	2079.84745478235	2699.1238763304	2530.95367362967	1761.36889570633	1778.15815026607	1695.25242827612	1678.28448544824	1728.12131652419	1516.44989607051	2084.7367488034	1772.78022590285	511.074573007519	413.555130991434	200.233697411225	1181.83871974132
ENSSSCG00000024563	CEP83	CEP83	CEP83	CEP83		51.271170063316	42.3928973728516	81.0895585163641	49.2231919109398	23.8022823744099	13.1091174848473	10.3790964996497	14.6575064231287	12.0388438769893	25.6725318073817	35.4547066123028	20.2603454388897	33.5554012580694	23.6932627130509	28.8007372988749	21.5159194751345
ENSSSCG00000026731	CEP85	CEP85	CEP85	CEP85		29.9739148062462	21.6290292718631	21.386257191129	26.4482822208035	11.4603581802714	9.36365534631948	5.18954824982485	6.28178846705516	2.18888070490714	11.5083763274469	8.10393293995492	19.3394206462129	16.7777006290347	2.15393297391372	6.85731840449401	10.7579597375673
ENSSSCG00000029918	CEPT1	CEPT1	CEPT1	CEPT1		12.6205957078932	12.1122563922433	15.1485988437164	10.285443085868	23.8022823744099	24.3455039004306	4.32462354152071	8.37571795607355	18.6054859917107	7.08207773996735	15.1948742624155	20.2603454388897	38.7177706823878	30.155061634792	10.9717094471904	33.8107306037828
ENSSSCG00000016010	CERKL	CERKL	NA	NA		726.4730404356	757.881185686081	823.370901858466	863.977219212914	171.905372704072	179.782182649334	153.956598078137	241.848855981624	160.882731810675	321.349277451019	370.754932002938	378.500089790167	369.109413838764	501.866382921896	393.610076417956	1204.89149060753
ENSSSCG00000006644	CERS2	CERS2	CERS2	CERS2		32.3402765014762	31.1458021514828	34.7526679355846	35.2643762944046	37.0257725824154	29.9636971082223	26.8126659574284	29.3150128462574	22.983247401525	32.754609547349	40.5196646997746	33.153292536365	24.5212547655123	15.077530817396	13.714636808988	18.4422166929724
ENSSSCG00000023957	CFAP126	CFAP126	CFAP126	CFAP126		55.2151062220326	33.7412856641064	40.0992322333668	16.1628391349355	25.565414402144	44.9455456623335	35.4619130404698	48.1603782474229	47.0609351555036	68.1649982471858	46.5976144047408	32.2323677436882	15.4871082729551	12.9235978434823	0	19.9790680840535
ENSSSCG00000009875	CFAP73	CFAP73	NA	NA		609.732530137588	560.62443872669	587.230978706417	620.065283176615	432.848912808713	633.919466945829	532.793620315352	540.233808166744	384.148563711203	432.892001855504	533.84658241953	480.722741777293	385.887114467798	353.24500772185	186.519060602237	404.191915854313
ENSSSCG00000024914	CFB	CFB	CFB	AL645922.1		90.7105316504821	38.9322526893535	78.4162763674729	59.5086349968078	65.2358850261605	81.4638015129794	61.4096542895941	52.3482372254597	72.2330632619357	82.3291537271205	42.5456479347633	65.3856602800532	61.9484330918205	25.8471956869646	30.1722009797737	15.3685139108104
ENSSSCG00000013418	CFD	CFD	CFD	CFD		29.1851275745029	14.7077399048669	32.0793857866935	41.8764468496055	34.3810745408143	17.790945158007	24.217891832516	14.6575064231287	21.8888070490714	35.4103886998368	23.2988072023704	30.3905181583346	18.0682929851143	28.0011286608783	5.48585472359521	18.4422166929724
ENSSSCG00000009138	CFI	CFI	CFI	CFI		5.52151062220326	11.2470952213688	6.23765834741262	7.3467450613343	136.64273214939	49.6273733354932	60.5447295812899	46.0664487584045	160.882731810675	101.804867512031	57.7405221971788	71.8321338287909	0	0	0	0
ENSSSCG00000016101	CFLAR	CFLAR	CFLAR	CFLAR		11.8318084761498	11.2470952213688	11.5842226451949	10.285443085868	9.69722615253737	13.1091174848473	13.8387953328663	15.7044711676379	10.9444035245357	8.85259717495919	5.06495808747183	15.6557214755057	3.87177706823878	2.15393297391372	4.11439104269641	6.14740556432415
ENSSSCG00000012278	CFP	CFP	CFP	CFP		4.73272339045993	15.5729010757414	17.8218809926075	7.3467450613343	3.52626405546813	10.3000208809514	6.91939766643314	2.09392948901839	2.18888070490714	0	2.02598323498873	0.920924792676806	6.45296178039797	0	0	0
ENSSSCG00000008555	CGREF1	CGREF1	CGREF1	CGREF1		51.271170063316	40.6625750311025	61.4854894244958	49.9578664170733	325.297859116935	251.882328815994	297.534099656625	184.265795033618	477.175993669757	447.056157335439	178.286524679008	97.6180280237415	25.8118471215919	45.2325924521881	13.714636808988	13.8316625197293
ENSSSCG00000030812	CH242-139K22.10	NA	NA	NA		445.664785934977	389.322526893535	534.656429778225	539.251087501938	335.87665128334	527.173795997786	397.000441111601	433.443404226806	264.854565293764	283.283109598694	337.326208625624	384.025638546228	78.7261337208552	60.3101232695841	28.8007372988749	209.011789187021
ENSSSCG00000030974	CH242-14E6.2	NA	NA	NA		20.5084680253264	12.1122563922433	10.6931285955645	17.6321881472023	22.0391503466758	51.5001044047571	21.6231177076036	62.8178846705516	27.3610088113393	13.2788957624388	23.2988072023704	34.9951421217186	0	0	0	0
ENSSSCG00000030895	CH242-157F23.1	NA	NA	NA		0	0	0	0	0	0	0	0	5.47220176226786	9.73785689245511	5.06495808747183	19.3394206462129	0	0	0	0
ENSSSCG00000030894	CH242-168N3.3	NA	NA	NA		103.331127358375	158.324494270038	95.3470633104501	68.324729070409	64.3543190122934	50.5637388701252	64.8693531228107	91.0859327722998	65.6664211472143	69.0502579646817	74.961379694583	53.4136379752548	73.5637642965368	81.8494530087213	31.5436646606725	64.5477584254035
ENSSSCG00000022906	CH242-204P3.4	SIGLEC10	LOC100513863	SIGLEC10		2.36636169522997	5.19096702524713	0.891094049630374	5.14272154293401	13.2234902080055	16.8545796233751	8.64924708304142	15.7044711676379	5.47220176226786	12.3936360449429	8.10393293995492	10.1301727194449	1.29059235607959	17.2314637913097	5.48585472359521	9.22110834648622
ENSSSCG00000030866	CH242-226A14.5	NA	NA	NA		47.3272339045993	18.168384588365	55.2478310770832	35.2643762944046	37.9073385962824	17.790945158007	21.6231177076036	10.4696474450919	10.9444035245357	12.3936360449429	27.3507736723479	21.1812702315665	1.29059235607959	6.46179892174115	1.3714636808988	9.22110834648622
ENSSSCG00000020837	CH242-238L13.2	CEACAM7	CEACAM1	PSG6		6.31029785394658	1.73032234174904	2.67328214889112	5.14272154293401	15.8681882496066	21.5364072965348	12.108945916258	13.6105416786195	6.56664211472143	13.2788957624388	14.1818826449211	10.1301727194449	0	0	0	0
ENSSSCG00000030753	CH242-247J8.3	NA	NA	NA		38.6505743554228	34.6064468349809	35.643761985215	53.6312389477404	354.389537574547	171.354892837646	286.290078448671	198.923301456747	337.0876285557	216.003371069004	159.039683946615	256.017092364152	21.9400700533531	17.2314637913097	9.60024576629162	27.6633250394587
ENSSSCG00000012614	CH242-272B23.4	NA	NA	NA		7.88787231743322	12.1122563922433	7.12875239704299	12.4894666042683	6.17096209706923	10.3000208809514	5.18954824982485	8.37571795607355	4.37776140981428	4.4262985874796	7.09094132246056	0.920924792676806	2.58118471215919	2.15393297391372	0	9.22110834648622
ENSSSCG00000021334	CH242-307A4.1	REG3G	NA	NA		0	0	0	0	59.9464889429583	35.581890316014	0	0	66.7608614996678	11.5083763274469	0	7.36739834141445	0	0	0	0
ENSSSCG00000017235	CH242-307O4.3	NA	NA	NA		14.1981701713798	23.3593516136121	31.1882917370631	5.87739604906744	12.3419241941385	3.74546213852779	6.91939766643314	1.04696474450919	10.9444035245357	6.19681802247143	8.10393293995492	2.76277437803042	3.87177706823878	8.61573189565487	8.22878208539282	4.61055417324311
ENSSSCG00000030846	CH242-358M12.6	NA	NA	NA		2622.71754554655	2210.4867915844	2673.28214889112	2422.95652122805	1512.76727979583	2046.89505870544	1805.96279093905	1466.79760705738	1554.10530048407	1655.43567171737	2291.38703877225	1577.54416985537	984.72196768873	962.808039339432	681.617449406705	1621.37821759049
ENSSSCG00000006732	CH242-366F10.1	TRIM45	TRIM45	TRIM45		216.12770149767	159.189655440912	175.545527777184	176.321881472023	117.248279844315	73.0365117012919	79.5730731639811	92.132897516809	108.349594892904	131.903697906892	93.1952288094816	118.799298255308	163.905229222108	109.8505816696	100.116848705613	99.8953404202674
ENSSSCG00000031026	CH242-369P7.3	NA	NA	NA		29.1851275745029	67.4825713282127	25.8417274392809	50.6925409232067	21.1575843328088	39.3273524545418	29.4074400823408	30.3619775907666	13.1332842294429	28.3283109598694	32.4157317598197	28.548668572981	9.03414649255716	8.61573189565487	2.7429273617976	15.3685139108104
ENSSSCG00000031034	CH242-414D14.6	NA	NA	NA		47.3272339045993	32.8761244932318	38.3170441341061	49.9578664170733	22.0391503466758	4.68182767315974	7.78432237473728	16.7514359121471	6.56664211472143	12.3936360449429	25.3247904373591	17.4975710608593	9.03414649255716	8.61573189565487	1.3714636808988	35.3475819948638
ENSSSCG00000003410	CH242-449E16.1	MASP2	MASP2	MASP2		605.788593978872	355.581241229429	482.081880850032	497.374640652332	296.206180659323	255.627790954522	166.930468702699	298.38495218512	255.004602121682	314.267199711051	229.949097171221	338.900323705065	108.409757910686	34.4629275826195	38.4009830651665	176.737909974319
ENSSSCG00000030952	CH242-506C13.1	NA	NA	NA		26.818765879273	31.1458021514828	30.2971976874327	32.3256782698709	16.7497542634736	23.4091383657987	25.9477412491243	23.0332243792023	27.3610088113393	35.4103886998368	22.285815584876	29.4695933656578	15.4871082729551	8.61573189565487	1.3714636808988	18.4422166929724
ENSSSCG00000030787	CH242-51E15.1	NA	NA	NA		1.57757446348664	0	2.67328214889112	2.20402351840029	4.40783006933517	0	21.6231177076036	2.09392948901839	7.661082467175	15.0494151974306	9.11692455744929	15.6557214755057	2.58118471215919	0	1.3714636808988	0
ENSSSCG00000030902	CH242-68L18.2	NA	NA	NA		55.2151062220326	64.8870878155892	49.901266779301	44.0804703680058	38.7889046101495	36.518255850646	38.0566871653823	36.6437660578218	44.8720544505964	38.9514275698204	44.5716311697521	41.4416156704563	21.9400700533531	12.9235978434823	1.3714636808988	15.3685139108104
ENSSSCG00000030773	CH242-77E21.3	NA	NA	NA		59.1590423807492	33.7412856641064	40.9903262829972	55.8352624661407	25.565414402144	23.4091383657987	14.7037200411704	48.1603782474229	29.5498895162464	16.8199346324225	25.3247904373591	37.7579164997491	9.03414649255716	10.7696648695686	6.85731840449401	67.6214612075656
ENSSSCG00000029085	CH242-81E23.2-001	IFNW1	NA	NA		3.15514892697329	0.865161170874522	0.891094049630374	5.14272154293401	22.9207163605429	7.49092427705558	12.9738706245621	6.28178846705516	24.0776877539786	9.73785689245511	12.1558994099324	11.0510975121217	0	0	0	0
ENSSSCG00000030754	CH242-86L20.4	NA	NA	NA		8.67665954917655	7.7864505378707	19.6040690918682	22.0402351840029	5.2893960832022	3.74546213852779	1.72984941660828	5.23482372254597	8.75552281962857	10.623116609951	2.02598323498873	14.7347966828289	5.16236942431837	0	0	9.22110834648622
ENSSSCG00000017569	CHAD	CHAD	CHAD	CHAD		242.946467376943	144.481915536045	220.991324308333	298.277849490173	141.050562218725	116.109326294361	149.631974536617	158.091676420888	245.1546389496	140.756295081851	102.312153366931	200.761604803544	74.8543566526164	36.6168605565332	27.429273617976	30.7370278216207
ENSSSCG00000013509	CHAF1A	CHAF1A	CHAF1A	CHAF1A		36.2842126601928	38.067091518479	25.8417274392809	52.1618899354735	37.9073385962824	44.0091801277015	20.7581929992994	41.8785897803677	30.6443298687	28.3283109598694	26.3377820548535	38.6788412924259	3.87177706823878	2.15393297391372	10.9717094471904	33.8107306037828
ENSSSCG00000010308	CHCHD1	CHCHD1	CHCHD1	CHCHD1		18.1421063300964	11.2470952213688	19.6040690918682	18.3668626533358	11.4603581802714	17.790945158007	8.64924708304142	13.6105416786195	22.983247401525	15.0494151974306	14.1818826449211	15.6557214755057	10.3247388486367	0	4.11439104269641	13.8316625197293
ENSSSCG00000007743	CHCHD2	CHCHD2	CHCHD2	NA		98.5984039679153	40.6625750311025	65.0498656230173	117.547920981349	56.4202248874901	34.6455247813821	76.9782990390687	54.4421667144781	54.7220176226786	28.3283109598694	51.6625724922126	55.2554875606084	25.8118471215919	34.4629275826195	27.429273617976	36.8844333859449
ENSSSCG00000011604	CHCHD4	CHCHD4	CHCHD4	CHCHD4		55.2151062220326	49.3141867398478	39.2081381837365	23.5095841962698	34.3810745408143	27.1546005043265	13.8387953328663	68.0527083930976	42.6831737456893	46.9187650272837	12.1558994099324	68.1484346580837	37.4271783263082	38.7707935304469	9.60024576629162	69.1583125986467
ENSSSCG00000002266	CHD2	CHD2	CHD2	CHD2		18.1421063300964	12.9774175631178	22.2773512407594	12.4894666042683	8.81566013867034	4.68182767315974	1.72984941660828	7.32875321156435	15.32216493435	8.85259717495919	5.06495808747183	11.9720223047985	2.58118471215919	0	0	18.4422166929724
ENSSSCG00000021363	CHD3	CHD3	CHD3	CHD3		63.1029785394658	67.4825713282127	78.4162763674729	80.8141956746773	22.9207163605429	28.0909660389584	28.5425153740367	24.0801891237114	29.5498895162464	39.8366872873164	17.2208574974042	40.5206908777795	51.6236942431837	25.8471956869646	27.429273617976	35.3475819948638
ENSSSCG00000000697	CHD4	CHD4	CHD4	CHD4		77.3011487108456	89.1116006000758	90.0004990126678	111.670524932281	81.1040732757671	98.3183811363545	60.5447295812899	93.1798622613182	78.7997053766571	84.0996731621123	63.818471902145	137.217794108844	41.298955394547	19.3853967652235	17.8290278516844	35.3475819948638
ENSSSCG00000006231	CHD7	CHD7	CHD7	CHD7		29.1851275745029	34.6064468349809	11.5842226451949	28.6523057392038	19.3944523050747	5.61819320779169	19.8932682909953	12.5635769341103	19.6999263441643	9.73785689245511	17.2208574974042	17.4975710608593	2.58118471215919	0	0	23.0527708662155
ENSSSCG00000002127	CHD8	CHD8	CHD8	CHD8		395.971190335148	263.874157116729	362.675278199562	400.397605842719	266.232936187844	425.109952722904	288.884852573583	379.001237512328	247.343519654507	270.004213836255	385.949806265353	368.369917070722	298.126834254386	288.627018504438	219.434188943808	313.517683780532
ENSSSCG00000013860	CHERP	CHERP	CHERP	CHERP		37.8617871236795	47.5838643980987	50.7923608289313	25.7136077146701	38.7889046101495	13.1091174848473	25.9477412491243	32.455907079785	24.0776877539786	18.5904540674143	18.2338491148986	20.2603454388897	5.16236942431837	8.61573189565487	15.0861004898868	7.68425695540518
ENSSSCG00000002456	CHGA	CHGA	CHGA	CHGA		0.788787231743322	0	1.78218809926075	4.40804703680058	30.8548104853462	11.2363864155834	37.1917624570781	8.37571795607355	40.4942930407821	14.1641554799347	37.4806898472915	17.4975710608593	0	0	0	1.53685139108104
ENSSSCG00000012889	CHKA	CHKA	CHKA	CHKA		141.192914482055	145.34707670692	154.159270586055	136.649458140818	94.3275634837726	288.40058466664	227.475198283989	230.332243792023	66.7608614996678	115.969022991965	178.286524679008	138.138718901521	56.7860636675021	75.3876540869801	42.5153741078629	24.5896222572966
ENSSSCG00000007272	CHMP4B	CHMP4B	CHMP4B	CHMP4B		3.15514892697329	5.19096702524713	12.4753166948252	5.14272154293401	19.3944523050747	3.74546213852779	11.2440212079538	7.32875321156435	10.9444035245357	9.73785689245511	7.09094132246056	12.8929470974753	3.87177706823878	10.7696648695686	0	6.14740556432415
ENSSSCG00000025550	CHN1	CHN1	NA	NA		9.46544678091987	9.51677287961975	16.0396928933467	13.2241411104017	7.05252811093627	14.9818485541112	12.9738706245621	11.5166121896011	14.2277245818964	7.96733745746327	24.3117988198648	8.28832313409126	7.74355413647756	19.3853967652235	1.3714636808988	4.61055417324311
ENSSSCG00000012018	CHODL	CHODL	CHODL	CHODL		0	0	0	0	0.881566013867033	1.8727310692639	3.45969883321657	3.14089423352758	72.2330632619357	147.838372821818	50.6495808747183	186.947732913392	0	0	0	0
ENSSSCG00000005933	CHRAC1	CHRAC1	CHRAC1	CHRAC1		20.5084680253264	14.7077399048669	17.8218809926075	19.1015371594692	16.7497542634736	22.4727728311667	14.7037200411704	27.221083357239	8.75552281962857	15.9346749149265	10.1299161749437	6.44647354873764	0	8.61573189565487	0	3.07370278216207
ENSSSCG00000012576	CHRDL1	CHRDL1	CHRDL1	CHRDL1		15.7757446348664	15.5729010757414	8.91094049630374	8.81609407360116	2.6446980416011	5.61819320779169	2.59477412491243	1.04696474450919	4.37776140981428	0	8.10393293995492	4.60462396338403	0	0	0	0
ENSSSCG00000001752	CHRNA3	CHRNA3	CHRNA3	CHRNA3		7.0990850856899	12.1122563922433	10.6931285955645	6.61207055520087	6.17096209706923	6.55455874242363	10.3790964996497	10.4696474450919	10.9444035245357	3.54103886998368	4.05196646997746	10.1301727194449	7.74355413647756	6.46179892174115	2.7429273617976	9.22110834648622
ENSSSCG00000030263	CHRNB1	CHRNB1	CHRNB1	CHRNB1		22.8748297205563	15.5729010757414	12.4753166948252	13.2241411104017	9.69722615253737	18.727310692639	15.5686447494746	19.8923301456747	18.6054859917107	11.5083763274469	12.1558994099324	14.7347966828289	0	2.15393297391372	0	3.07370278216207
ENSSSCG00000022107	CHTOP	CHTOP	CHTOP	CHTOP		15.7757446348664	17.3032234174904	32.0793857866935	25.7136077146701	14.9866222357396	5.61819320779169	13.8387953328663	10.4696474450919	8.75552281962857	15.9346749149265	6.07794970496619	18.4184958535361	19.3588853411939	0	8.22878208539282	24.5896222572966
ENSSSCG00000010548	CHUK	CHUK	CHUK	CHUK		6.31029785394658	12.1122563922433	1.78218809926075	9.55076857973459	15.8681882496066	4.68182767315974	6.91939766643314	12.5635769341103	4.37776140981428	0.885259717495919	8.10393293995492	9.20924792676806	1.29059235607959	0	0	6.14740556432415
ENSSSCG00000022147	CHURC1	CHURC1	CHURC1	CHURC1		8.67665954917655	19.898706930114	8.91094049630374	11.0201175920015	10.5787921664044	8.42728981168753	9.51417179134556	13.6105416786195	4.37776140981428	10.623116609951	2.02598323498873	13.8138718901521	12.9059235607959	0	0	1.53685139108104
ENSSSCG00000002281	CHURC1-FNTB	CHURC1-FNTB	FNTB	CHURC1-FNTB		58.3702551490059	72.6735383534599	51.6834548785617	64.6513565397419	45.8414327210857	25.2818694350626	43.2462354152071	64.91181415957	71.1386229094821	39.8366872873164	28.3637652898422	53.4136379752548	20.6494776972735	17.2314637913097	4.11439104269641	49.1792445145932
ENSSSCG00000001858	CIB1	CIB1	CIB1	CIB1		5.52151062220326	1.73032234174904	3.5643761985215	2.93869802453372	7.9340941248033	12.1727519502153	6.054472958129	21.9862596346931	13.1332842294429	16.8199346324225	5.06495808747183	10.1301727194449	1.29059235607959	4.30786594782744	0	6.14740556432415
ENSSSCG00000003030	CIC	CIC	CIC	CIC		7.0990850856899	14.7077399048669	19.6040690918682	19.1015371594692	6.17096209706923	11.2363864155834	9.51417179134556	2.09392948901839	5.47220176226786	10.623116609951	11.142907792438	12.8929470974753	23.2306624094327	8.61573189565487	2.7429273617976	9.22110834648622
ENSSSCG00000001989	CIDEB	CIDEB	CIDEB	CIDEB		26.818765879273	20.7638681009885	18.7129750422379	15.428164628802	24.6838483882769	21.5364072965348	10.3790964996497	16.7514359121471	27.3610088113393	22.131492937398	23.2988072023704	23.944044609597	10.3247388486367	10.7696648695686	9.60024576629162	13.8316625197293
ENSSSCG00000011557	CIDEC	CIDEC	CIDEC	CIDEC		26.0299786475296	16.4380622466159	24.0595393400201	21.3055606778695	17.6313202773407	20.6000417619028	27.6775906657325	13.6105416786195	28.4554491637928	28.3283109598694	22.285815584876	40.5206908777795	12.9059235607959	28.0011286608783	0	13.8316625197293
ENSSSCG00000009839	CIT	CIT	CIT	CIT		89.9217444187388	87.3812782583267	75.7429942185818	103.589105364814	83.7487713173682	131.091174848473	96.0066426217598	107.837368684447	128.049521237068	69.0502579646817	58.7535138146732	70.9112090361141	21.9400700533531	34.4629275826195	27.429273617976	70.6951639897277
ENSSSCG00000005640	CIZ1	CIZ1	CIZ1	CIZ1		21.2972552570697	12.1122563922433	16.0396928933467	8.08141956746773	10.5787921664044	12.1727519502153	6.91939766643314	12.5635769341103	4.37776140981428	13.2788957624388	12.1558994099324	9.20924792676806	9.03414649255716	12.9235978434823	4.11439104269641	6.14740556432415
ENSSSCG00000009378	CKAP2	CKAP2	CKAP2	CKAP2		12.6205957078932	1.73032234174904	0	5.14272154293401	14.1050562218725	8.42728981168753	20.7581929992994	11.5166121896011	24.0776877539786	15.0494151974306	6.07794970496619	12.8929470974753	0	2.15393297391372	0	0
ENSSSCG00000008089	CKAP2L	CKAP2L	CKAP2L	CKAP2L		19.7196807935831	9.51677287961975	14.257504794086	11.7547920981349	19.3944523050747	6.55455874242363	17.2984941660828	5.23482372254597	14.2277245818964	12.3936360449429	15.1948742624155	16.5766462681825	0	0	0	0
ENSSSCG00000013249	CKAP5	CKAP5	CKAP5	CKAP5		8.67665954917655	9.51677287961975	13.3664107444556	18.3668626533358	6.17096209706923	5.61819320779169	5.18954824982485	16.7514359121471	15.32216493435	13.2788957624388	11.142907792438	23.944044609597	5.16236942431837	0	0	6.14740556432415
ENSSSCG00000021161	CKS2	CKS2	CKS2	CKS2		3.15514892697329	6.92128936699618	17.8218809926075	13.2241411104017	7.9340941248033	12.1727519502153	19.0283435826911	18.8453654011655	3.28332105736071	23.0167526548939	19.2468407323929	11.9720223047985	2.58118471215919	4.30786594782744	0	0
ENSSSCG00000006933	CLCA1	CLCA1	CLCA1	CLCA1		0	0	0	0	29.0916784576121	9.36365534631948	3.45969883321657	5.23482372254597	21.8888070490714	23.9020123723898	3.0389748524831	8.28832313409126	0	0	0	0
ENSSSCG00000016462	CLCN1	CLCN1	CLCN1	CLCN1		3.94393615871661	6.05612819612166	5.34656429778225	8.08141956746773	0.881566013867033	2.80909660389584	0	2.09392948901839	2.18888070490714	6.19681802247143	20.2598323498873	3.68369917070722	20.6494776972735	38.7707935304469	16.4575641707856	3.07370278216207
ENSSSCG00000021581	CLCN2	CLCN2	CLCN2	CLCN2		265.8212970975	260.413512433231	245.050863648353	329.86885325391	290.035218562254	322.10974391339	315.697518531012	376.90730802331	338.182068908153	267.348434683768	286.676627750905	348.109571631833	99.3756114181287	77.5415870608938	61.7158656404461	255.117330919452
ENSSSCG00000009713	CLCN3	CLCN3	CLCN3	CLCN3		46.538446672856	32.8761244932318	36.5348560348453	21.3055606778695	37.0257725824154	29.0273315735904	31.1372894989491	11.5166121896011	31.7387702211536	22.131492937398	25.3247904373591	32.2323677436882	3.87177706823878	0	12.3431731280892	16.9053653018914
ENSSSCG00000007718	CLDN4	CLDN4	CLDN4	CLDN4		3.15514892697329	0	0	0	0	2.80909660389584	5.18954824982485	3.14089423352758	20.7943666966178	24.7872720898857	4.05196646997746	1.84184958535361	0	0	0	0
ENSSSCG00000000652	CLEC12A	CLEC12A	NA	NA		52.8487445268026	43.2580585437261	57.030019176344	77.1408231440102	3.52626405546813	1.8727310692639	3.45969883321657	10.4696474450919	12.0388438769893	18.5904540674143	19.2468407323929	23.944044609597	18.0682929851143	4.30786594782744	4.11439104269641	64.5477584254035
ENSSSCG00000000651	CLEC12B	NA	CLEC12B	CLEC12B		40.2281488189094	24.2245127844866	81.0895585163641	47.753842898673	6.17096209706923	2.80909660389584	4.32462354152071	2.09392948901839	1.09444035245357	7.96733745746327	14.1818826449211	5.52554875606084	23.2306624094327	6.46179892174115	13.714636808988	23.0527708662155
ENSSSCG00000000657	CLEC2D	CLEC2D	CLEC2D	NA		16.5645318666098	15.5729010757414	13.3664107444556	13.2241411104017	9.69722615253737	2.80909660389584	9.51417179134556	3.14089423352758	6.56664211472143	6.19681802247143	3.0389748524831	8.28832313409126	10.3247388486367	19.3853967652235	8.22878208539282	9.22110834648622
ENSSSCG00000017047	CLINT1	CLINT1	CLINT1	CLINT1		53.6375317585459	41.5277362019771	65.9409596726477	56.5699369722741	37.0257725824154	17.790945158007	25.9477412491243	31.4089423352758	22.983247401525	52.2303233322592	24.3117988198648	31.3114429510114	36.1365859702286	21.5393297391372	5.48585472359521	38.4212847770259
ENSSSCG00000006519	CLK2	CLK2	CLK2	CLK2		26.0299786475296	20.7638681009885	17.8218809926075	19.8362116656026	28.2101124437451	6.55455874242363	12.9738706245621	8.37571795607355	17.5110456392571	25.6725318073817	17.2208574974042	12.8929470974753	9.03414649255716	2.15393297391372	0	4.61055417324311
ENSSSCG00000001904	CLK3	CLK3	CLK3	CLK3		11.0430212444065	6.92128936699618	24.0595393400201	9.55076857973459	13.2234902080055	15.9182140887431	7.78432237473728	7.32875321156435	13.1332842294429	7.96733745746327	12.1558994099324	11.0510975121217	3.87177706823878	17.2314637913097	6.85731840449401	26.1264736483776
ENSSSCG00000014028	CLK4	CLK4	CLK4	CLK4		11.0430212444065	10.3819340504943	8.01984644667337	8.08141956746773	1.76313202773407	6.55455874242363	2.59477412491243	3.14089423352758	9.84996317208214	3.54103886998368	2.02598323498873	4.60462396338403	0	0	1.3714636808988	3.07370278216207
ENSSSCG00000014881	CLNS1A	CLNS1A	CLNS1A	CLNS1A		9.46544678091987	6.92128936699618	13.3664107444556	5.87739604906744	5.2893960832022	7.49092427705558	2.59477412491243	6.28178846705516	0	7.08207773996735	8.10393293995492	22.1021950242433	5.16236942431837	0	2.7429273617976	0
ENSSSCG00000003085	CLPTM1	CLPTM1	CLPTM1	CLPTM1		69.4132763934124	51.0445090815968	117.624414551209	67.5900545642756	14.1050562218725	27.1546005043265	25.9477412491243	20.9392948901839	18.6054859917107	36.2956484173327	34.4417149948084	31.3114429510114	3.87177706823878	0	0	1.53685139108104
ENSSSCG00000004927	CLPX	CLPX	CLPX	CLPX		9.46544678091987	9.51677287961975	10.6931285955645	11.0201175920015	10.5787921664044	7.49092427705558	4.32462354152071	14.6575064231287	8.75552281962857	2.65577915248776	0	11.0510975121217	0	0	1.3714636808988	3.07370278216207
ENSSSCG00000009668	CLU	CLU	CLU	CLU		83.6114465647922	70.0780548408363	78.4162763674729	46.2844938864061	10.5787921664044	18.727310692639	32.0022142072533	12.5635769341103	13.1332842294429	37.1809081348286	68.8834299896168	43.2834652558099	19.3588853411939	4.30786594782744	0	9.22110834648622
ENSSSCG00000021223	CMTM6	CMTM6	NA	NA		4.73272339045993	10.3819340504943	9.80203454593412	8.08141956746773	3.52626405546813	5.61819320779169	3.45969883321657	2.09392948901839	10.9444035245357	7.96733745746327	5.06495808747183	1.84184958535361	2.58118471215919	8.61573189565487	1.3714636808988	7.68425695540518
ENSSSCG00000027256	CNIH	CNIH1	CNIH1	CNIH1		24.452404184043	11.2470952213688	16.0396928933467	13.2241411104017	34.3810745408143	32.7727937121182	21.6231177076036	37.690730802331	24.0776877539786	7.08207773996735	27.3507736723479	18.4184958535361	0	2.15393297391372	0	4.61055417324311
ENSSSCG00000013614	CNN1	CNN1	CNN1	CNN1		7.0990850856899	23.3593516136121	3.5643761985215	4.40804703680058	37.0257725824154	30.9000626428543	26.8126659574284	21.9862596346931	19.6999263441643	24.7872720898857	34.4417149948084	11.0510975121217	3.87177706823878	4.30786594782744	0	1.53685139108104
ENSSSCG00000030270	CNN2	CNN2	NA	NA		107.275063517092	121.122563922433	121.188790749731	124.894666042683	40.5520366378835	71.163780632028	46.7059342484237	41.8785897803677	51.4386965653178	45.1482455922919	87.1172791045154	67.2275098654068	140.674566812676	107.696648695686	69.9446477258389	76.8425695540518
ENSSSCG00000006887	CNN3	CNN3	CNN3	CNN3		22.086042488813	12.1122563922433	8.91094049630374	4.40804703680058	306.784972825728	157.309409818167	268.126659574284	139.246311019723	364.448637367039	241.675902876386	207.663281586345	163.924613096471	0	0	0	0
ENSSSCG00000002799	CNOT1	CNOT1	CNOT1	CNOT1		274.497956646676	165.245783637034	263.763838690591	245.381285048566	247.720049896636	167.609430699119	184.228962868782	187.406689267146	272.515647760939	205.380254459053	178.286524679008	236.677671717939	49.0425095310246	30.155061634792	13.714636808988	158.295693281347
ENSSSCG00000008167	CNOT11	CNOT11	CNOT11	CNOT11		1398.51976188091	1332.34820314676	1712.68276338958	1604.52912139541	488.387571682337	595.528480025919	643.503982978282	477.415923496192	569.108983275857	725.027708629158	1046.42034087168	787.390697738669	804.039037837587	1092.04401777425	514.298880337051	1393.9242117105
ENSSSCG00000000502	CNOT2	CNOT2	CNOT2	CNOT2		11.0430212444065	17.3032234174904	8.01984644667337	19.8362116656026	20.2760183189418	15.9182140887431	16.4335694577787	8.37571795607355	13.1332842294429	6.19681802247143	5.06495808747183	9.20924792676806	5.16236942431837	12.9235978434823	0	3.07370278216207
ENSSSCG00000003264	CNOT3	CNOT3	CNOT3	CNOT3		194.830446240601	203.312875155513	182.674280174227	196.158093137626	172.786938717939	195.700396738077	224.880424159077	185.312759778127	128.049521237068	147.838372821818	173.221566591536	162.082763511118	169.067598646427	159.391040069615	90.516602939321	155.221990499185
ENSSSCG00000017067	CNOT8	CNOT8	CNOT8	CNOT8		1.57757446348664	18.168384588365	13.3664107444556	2.93869802453372	7.9340941248033	6.55455874242363	6.91939766643314	0	0	9.73785689245511	11.142907792438	1.84184958535361	0	6.46179892174115	2.7429273617976	0
ENSSSCG00000016193	CNOT9	CNOT9	CNOT9	CNOT9		5.52151062220326	9.51677287961975	11.5842226451949	10.285443085868	11.4603581802714	10.3000208809514	6.054472958129	10.4696474450919	15.32216493435	9.73785689245511	5.06495808747183	13.8138718901521	3.87177706823878	4.30786594782744	0	10.7579597375673
ENSSSCG00000001651	CNPY3	CNPY3	CNPY3	CNPY3		7.88787231743322	11.2470952213688	11.5842226451949	8.08141956746773	6.17096209706923	11.2363864155834	2.59477412491243	8.37571795607355	9.84996317208214	3.54103886998368	9.11692455744929	8.28832313409126	3.87177706823878	4.30786594782744	2.7429273617976	3.07370278216207
ENSSSCG00000017398	COASY	COASY	COASY	COASY		5.52151062220326	9.51677287961975	8.01984644667337	4.40804703680058	10.5787921664044	17.790945158007	9.51417179134556	13.6105416786195	15.32216493435	5.31155830497551	7.09094132246056	4.60462396338403	0	0	0	0
ENSSSCG00000022679	COCH	COCH	COCH	COCH		7.0990850856899	10.3819340504943	3.5643761985215	11.7547920981349	3.52626405546813	6.55455874242363	2.59477412491243	8.37571795607355	1.09444035245357	1.77051943499184	5.06495808747183	4.60462396338403	0	0	0	3.07370278216207
ENSSSCG00000017248	COG1	COG1	COG1	COG1		211.39497810721	153.13352724479	201.387255216465	205.70886171736	200.997051161684	151.691216610376	132.333480370534	160.185605909907	161.977172163129	174.396164346696	157.013700711627	214.575476693696	196.170038124098	152.929241147874	94.6309939820174	216.696046142426
ENSSSCG00000015326	COL1A2	COL1A2	COL1A2	COL1A2		10.2542340126632	25.9548351262357	3.5643761985215	7.3467450613343	1.76313202773407	2.80909660389584	5.18954824982485	4.18785897803677	4.37776140981428	7.08207773996735	15.1948742624155	0.920924792676806	0	0	0	0
ENSSSCG00000016034	COL3A1	COL3A1	COL3A1	COL3A1		60.7366168442358	263.874157116729	35.643761985215	23.5095841962698	60.8280549568253	36.518255850646	11.2440212079538	30.3619775907666	17.5110456392571	68.1649982471858	31.4027401423253	40.5206908777795	0	0	0	0
ENSSSCG00000009544	COL4A1	COL4A1	NA	NA		14.1981701713798	64.0219266447147	22.2773512407594	4.40804703680058	20.2760183189418	7.49092427705558	12.9738706245621	7.32875321156435	21.8888070490714	14.1641554799347	6.07794970496619	21.1812702315665	0	0	0	0
ENSSSCG00000009545	COL4A2	COL4A2	COL4A2	COL4A2		43.3832977458827	118.52708040981	48.1190786800402	49.9578664170733	57.3017909013572	26.2182349696945	25.9477412491243	48.1603782474229	33.9276509260607	49.5745441797715	49.6365892572239	43.2834652558099	1.29059235607959	0	1.3714636808988	1.53685139108104
ENSSSCG00000005751	COL5A1	COL5A1	COL5A1	COL5A1		5.52151062220326	38.9322526893535	15.1485988437164	2.93869802453372	15.8681882496066	2.80909660389584	5.18954824982485	0	13.1332842294429	7.08207773996735	11.142907792438	4.60462396338403	0	0	0	0
ENSSSCG00000028022	COL6A2	COL6A2	COL6A2	COL6A2		3.94393615871661	25.0896739553611	2.67328214889112	2.20402351840029	5.2893960832022	1.8727310692639	0	7.32875321156435	1.09444035245357	6.19681802247143	5.06495808747183	13.8138718901521	0	0	0	0
ENSSSCG00000027331	COL6A3	COL6A3	COL6A3	COL6A3		24.452404184043	75.2690218660834	16.0396928933467	13.2241411104017	21.1575843328088	6.55455874242363	17.2984941660828	5.23482372254597	25.1721281064321	21.2462332199021	10.1299161749437	9.20924792676806	0	0	0	0
ENSSSCG00000023322	COL9A2	COL9A2	COL9A2	COL9A2		80.4562976378189	80.4599888913306	115.842226451949	83.0182191930776	54.6570928597561	52.4364699393891	47.5708589567278	79.5693205826987	56.9108983275857	86.7554523146001	69.8964216071112	103.143576779802	19.3588853411939	19.3853967652235	13.714636808988	30.7370278216207
ENSSSCG00000015019	COLCA2	COLCA2	COLCA2	COLCA2		3.94393615871661	0	4.45547024815187	4.40804703680058	10.5787921664044	31.8364281774862	48.435783665032	85.8511090497539	37.2109719834214	59.3124010722266	50.6495808747183	58.9391867313156	0	0	0	0
ENSSSCG00000001884	COMMD4	COMMD4	COMMD4	COMMD4		89.1329571869954	48.4490255689732	63.2676775237566	79.3448466624105	56.4202248874901	66.4819529588683	38.9216118736864	43.9725192693861	38.305412335875	54.886102484747	55.7145389621901	55.2554875606084	34.845993614149	19.3853967652235	20.571955213482	32.2738792127018
ENSSSCG00000013293	COMMD9	COMMD9	COMMD9	COMMD9		11.8318084761498	9.51677287961975	35.643761985215	7.3467450613343	4.40783006933517	0	0	0	4.37776140981428	7.96733745746327	14.1818826449211	0.920924792676806	6.45296178039797	0	4.11439104269641	0
ENSSSCG00000006386	COPA	COPA	COPA	COPA		33.1290637332195	25.9548351262357	25.8417274392809	10.285443085868	21.1575843328088	15.9182140887431	33.7320636238615	12.5635769341103	30.6443298687	15.9346749149265	31.4027401423253	33.153292536365	5.16236942431837	4.30786594782744	5.48585472359521	6.14740556432415
ENSSSCG00000011662	COPB2	COPB2	COPB2	COPB2		212.972552570697	176.492878858403	143.46614199049	160.159042337088	115.485147816581	106.745670948042	93.4118684968474	98.4146859838642	138.993924761604	107.116425817006	97.2471952794591	139.980568486875	86.4696878573328	32.3089946087058	15.0861004898868	86.0636779005381
ENSSSCG00000016553	COPG2	COPG2	COPG2	COPG2		196.408020704087	260.413512433231	184.456468273487	119.017269993616	52.893960832022	46.8182767315974	63.1395037062024	107.837368684447	62.3831000898536	87.640712032096	146.883784536683	152.87351558435	20.6494776972735	10.7696648695686	0	7.68425695540518
ENSSSCG00000004652	COPS2	COPS2	COPS2	COPS2		17.3533190983531	11.2470952213688	8.91094049630374	16.1628391349355	20.2760183189418	14.9818485541112	15.5686447494746	28.2680481017482	28.4554491637928	15.0494151974306	6.07794970496619	31.3114429510114	1.29059235607959	0	0	10.7579597375673
ENSSSCG00000018051	COPS3	COPS3	COPS3	COPS3		41.0169360506528	40.6625750311025	46.3368905807795	49.2231919109398	29.0916784576121	39.3273524545418	51.0305577899444	25.1271538682206	26.2665684588857	42.4924664398041	13.1688910274267	65.3856602800532	14.1965159168755	32.3089946087058	12.3431731280892	16.9053653018914
ENSSSCG00000000290	COPZ1	COPZ1	COPZ1	COPZ1		3.15514892697329	3.46064468349809	2.67328214889112	7.3467450613343	7.05252811093627	11.2363864155834	5.18954824982485	6.28178846705516	15.32216493435	14.1641554799347	10.1299161749437	16.5766462681825	12.9059235607959	17.2314637913097	2.7429273617976	9.22110834648622
ENSSSCG00000017526	COPZ2	COPZ2	COPZ2	COPZ2		37.0729998919361	0.865161170874522	43.6636084318883	37.4683998128049	15.8681882496066	1.8727310692639	37.1917624570781	16.7514359121471	41.5887333932357	7.08207773996735	88.1302707220098	41.4416156704563	0	0	0	1.53685139108104
ENSSSCG00000009238	COQ2	COQ2	COQ2	COQ2		9.46544678091987	6.92128936699618	13.3664107444556	8.81609407360116	5.2893960832022	4.68182767315974	2.59477412491243	12.5635769341103	5.47220176226786	7.08207773996735	7.09094132246056	6.44647354873764	0	4.30786594782744	0	1.53685139108104
ENSSSCG00000009903	COQ5	COQ5	COQ5	COQ5		21.2972552570697	12.9774175631178	21.386257191129	2.20402351840029	22.9207163605429	14.9818485541112	23.3529671242118	23.0332243792023	14.2277245818964	17.7051943499184	17.2208574974042	19.3394206462129	0	0	0	1.53685139108104
ENSSSCG00000002354	COQ6	COQ6	COQ6	COQ6		23.6636169522997	19.0335457592395	33.8615738859542	20.570886171736	227.444031577695	134.836636987	308.778120864579	176.937041822054	257.193482826589	385.087977110725	234.001063641198	257.858941949506	2.58118471215919	2.15393297391372	1.3714636808988	4.61055417324311
ENSSSCG00000029691	CORO1A	CORO1A	NA	NA		16.5645318666098	6.92128936699618	12.4753166948252	13.2241411104017	7.9340941248033	4.68182767315974	6.054472958129	2.09392948901839	4.37776140981428	5.31155830497551	12.1558994099324	2.76277437803042	12.9059235607959	8.61573189565487	10.9717094471904	7.68425695540518
ENSSSCG00000012920	CORO1B	CORO1B	CORO1B	CORO1B		206.66225471675	136.695464998175	208.516007613508	247.585308566966	61.7096209706923	84.2728981168753	114.170061496147	88.9920032832814	53.627577270225	87.640712032096	85.0912958695267	105.906351157833	431.057846930584	174.468570887011	93.2595303011186	202.864383622697
ENSSSCG00000005375	CORO2A	CORO2A	CORO2A	CORO2A		0	1.73032234174904	0.891094049630374	0	18.5128862912077	2.80909660389584	8.64924708304142	8.37571795607355	18.6054859917107	8.85259717495919	7.09094132246056	7.36739834141445	0	0	0	0
ENSSSCG00000018075	COX1	MT-CO1	COX1	MT-CO1		276.864318341906	463.726387588744	376.932782993648	462.110264357928	584.478267193843	650.774046569204	958.33657680099	419.832862548187	651.192009709875	865.784003711009	810.393293995492	593.075566483863	175.520560426825	84.003385982635	64.4587930022437	89.1373806827001
ENSSSCG00000010541	COX15	COX15	COX15	COX15		53.6375317585459	44.1232197146006	51.6834548785617	35.9990508005381	95.2091294976396	41.2000835238057	51.0305577899444	75.3814616046619	71.1386229094821	63.7386996597062	68.8834299896168	94.855253645711	7.74355413647756	4.30786594782744	10.9717094471904	29.2001764305397
ENSSSCG00000018078	COX2	MT-CO2	COX2	MT-CO2		715.430019191193	1233.71982966707	857.23247574442	1028.5443085868	1141.62798795781	1389.56645339381	1847.47917693765	505.68397159794	1601.16623563957	1425.26814516843	1866.94355104212	1793.04057134174	211.657146397053	109.8505816696	87.7736755775233	161.369396063509
ENSSSCG00000018082	COX3	MT-CO3	COX3	MT-CO3		536.375317585459	922.261808152241	802.875738716967	755.9800668113	958.262257073465	1204.16607753668	1446.15411228453	565.360962034964	1099.91255421584	1175.62490483458	1284.47337098286	1223.90904946748	223.27247760177	116.312380591341	93.2595303011186	92.2110834648622
ENSSSCG00000029034	COX4I1	COX4I1	COX4I1	COX4I1		2.36636169522997	4.32580585437261	9.80203454593412	2.20402351840029	11.4603581802714	18.727310692639	12.9738706245621	6.28178846705516	9.84996317208214	0.885259717495919	0	2.76277437803042	11.6153312047163	0	5.48585472359521	3.07370278216207
ENSSSCG00000008195	COX5B	COX5B	COX5B	COX5B		6.31029785394658	19.898706930114	8.91094049630374	8.08141956746773	20.2760183189418	9.36365534631948	12.9738706245621	14.6575064231287	7.661082467175	15.9346749149265	21.2728239673817	11.9720223047985	0	8.61573189565487	2.7429273617976	3.07370278216207
ENSSSCG00000025688	COX6A2	COX6A2	NA	NA		3.94393615871661	3.46064468349809	8.01984644667337	8.81609407360116	12.3419241941385	4.68182767315974	16.4335694577787	30.3619775907666	0	0	2.02598323498873	9.20924792676806	11.6153312047163	4.30786594782744	2.7429273617976	6.14740556432415
ENSSSCG00000030970	COX7B	NA	NA	NA		11.0430212444065	6.92128936699618	8.01984644667337	11.0201175920015	11.4603581802714	5.61819320779169	6.054472958129	9.42268270058274	8.75552281962857	6.19681802247143	7.09094132246056	13.8138718901521	6.45296178039797	2.15393297391372	1.3714636808988	6.14740556432415
ENSSSCG00000011700	CP	CP	CP	CP		462.229317801587	342.603823666311	358.21980795141	442.274052692325	274.167030312647	354.882537625508	358.078829237915	339.216577220979	298.782216219825	254.954798638825	333.274242155646	350.872346009863	134.221605032278	122.774179513082	61.7158656404461	310.443980998369
ENSSSCG00000017799	CPD	CPD	CPD	CPD		3.15514892697329	1.73032234174904	1.78218809926075	7.3467450613343	12.3419241941385	3.74546213852779	17.2984941660828	10.4696474450919	18.6054859917107	2.65577915248776	3.0389748524831	7.36739834141445	2.58118471215919	8.61573189565487	0	0
ENSSSCG00000016981	CPEB4	CPEB4	CPEB4	CPEB4		216.12770149767	153.998688415665	274.456967286155	196.892767643759	139.287430190991	107.682036482674	127.143932120709	103.64950970641	147.749447581232	112.427984121982	195.507382176413	135.375944523491	49.0425095310246	45.2325924521881	19.2004915325832	24.5896222572966
ENSSSCG00000024206	CPPED1	CPPED1	CPPED1	CPPED1		3.94393615871661	13.8425787339924	11.5842226451949	7.3467450613343	10.5787921664044	14.9818485541112	6.054472958129	6.28178846705516	6.56664211472143	8.85259717495919	5.06495808747183	8.28832313409126	6.45296178039797	0	0	3.07370278216207
ENSSSCG00000005906	CPSF1	CPSF1	CPSF1	CPSF1		60.7366168442358	33.7412856641064	34.7526679355846	40.4070978373387	50.2492627904209	32.7727937121182	161.740920452875	59.676990437024	130.238401941975	145.182593669331	122.571985716818	104.064501572479	16.7777006290347	8.61573189565487	2.7429273617976	7.68425695540518
ENSSSCG00000020799	CPSF3	CPSF3	CPSF3	CPSF3		13.4093829396365	13.8425787339924	11.5842226451949	22.0402351840029	5.2893960832022	9.36365534631948	13.8387953328663	12.5635769341103	13.1332842294429	11.5083763274469	9.11692455744929	23.0231198169202	5.16236942431837	17.2314637913097	5.48585472359521	10.7579597375673
ENSSSCG00000013083	CPSF7	CPSF7	CPSF7	CPSF7		132.516254932878	113.336113384562	105.149097856384	182.933952027224	149.866222357396	115.17296075973	89.9521696636308	191.594548245182	167.449373925396	137.215256211867	105.351128219414	223.784724620464	132.931012676198	101.234849773945	52.1156198741545	122.948111286483
ENSSSCG00000028674	CR2	CR2	CR2	CR2		35.4954254284495	14.7077399048669	40.9903262829972	56.5699369722741	30.8548104853462	31.8364281774862	11.2440212079538	30.3619775907666	6.56664211472143	18.5904540674143	30.389748524831	47.8880892191939	9.03414649255716	4.30786594782744	0	6.14740556432415
ENSSSCG00000013547	CRB3	CRB3	CRB3	CRB3		639.706444943834	325.30060024882	573.864567961961	625.942679225682	142.813694246459	241.582307935042	186.823736993695	216.721702113403	141.182805466511	223.970708526468	261.351837313546	267.989114668951	380.72474504348	228.316895234854	149.489541217969	193.643275276211
ENSSSCG00000005318	CREB3	CREB3	CREB3	CREB3		586.857700417032	516.50121901209	598.815201351612	545.863158057139	1738.44817934579	1084.3112891038	1748.01283548267	1011.36794319588	1918.55393785111	1339.39795257133	1255.09661407552	897.901672859886	322.648089019898	301.55061634792	320.92250133032	259.727885092695
ENSSSCG00000013501	CREB3L3	CREB3L3	CREB3L3	CREB3L3		2.36636169522997	0.865161170874522	0	0	0	0	1.72984941660828	0	20.7943666966178	23.0167526548939	7.09094132246056	15.6557214755057	5.16236942431837	0	0	0
ENSSSCG00000006560	CREB3L4	CREB3L4	CREB3L4	CREB3L4		11.0430212444065	2.59548351262357	10.6931285955645	10.285443085868	12.3419241941385	8.42728981168753	5.18954824982485	9.42268270058274	16.4166052868036	19.4757137849102	3.0389748524831	12.8929470974753	0	0	0	0
ENSSSCG00000007951	CREBBP	CREBBP	CREBBP	CREBBP		29.1851275745029	33.7412856641064	38.3170441341061	31.5910037637375	39.6704706240165	16.8545796233751	25.9477412491243	24.0801891237114	24.0776877539786	24.7872720898857	19.2468407323929	38.6788412924259	2.58118471215919	12.9235978434823	1.3714636808988	47.6423931235121
ENSSSCG00000008504	CRIM1	CRIM1	CRIM1	CRIM1		787.998444511579	728.465705876348	781.489481525838	617.861259658215	1028.78753818283	685.419571350586	1174.56775387703	815.585535972662	1140.40684725662	1149.0671133097	1152.78446070859	1067.35183471242	170.358191002506	165.852838991356	76.8019661303329	368.844333859449
ENSSSCG00000001672	CRIP3	CRIP3	NA	CRIP3		7.88787231743322	7.7864505378707	4.45547024815187	13.9588156165352	1.76313202773407	0	0.864924708304142	2.09392948901839	0	1.77051943499184	2.02598323498873	1.84184958535361	29.6836241898307	21.5393297391372	8.22878208539282	33.8107306037828
ENSSSCG00000010095	CRKL	CRKL	CRKL	CRKL		5.52151062220326	3.46064468349809	8.91094049630374	7.3467450613343	3.52626405546813	8.42728981168753	7.78432237473728	5.23482372254597	14.2277245818964	11.5083763274469	7.09094132246056	6.44647354873764	3.87177706823878	0	1.3714636808988	6.14740556432415
ENSSSCG00000015025	CRYAB	CRYAB	NA	NA		83.6114465647922	58.8309596194675	74.8519001689514	104.323779870947	60.8280549568253	49.6273733354932	56.2201060397692	84.8041443052447	54.7220176226786	78.7881148571368	59.7665054321676	80.1204569628821	24.5212547655123	36.6168605565332	12.3431731280892	30.7370278216207
ENSSSCG00000007849	CRYM	CRYM	CRYM	CRYM		0.788787231743322	0	0	0	167.497542634736	21.5364072965348	51.0305577899444	49.2073429919321	205.754786261271	50.4598038972674	18.2338491148986	37.7579164997491	0	0	0	0
ENSSSCG00000006752	CSDE1	CSDE1	CSDE1	CSDE1		50.4823828315726	65.7522489864637	50.7923608289313	62.4473330213416	60.8280549568253	41.2000835238057	59.6798048729858	43.9725192693861	43.7776140981428	69.9355176821776	41.532656317269	53.4136379752548	20.6494776972735	21.5393297391372	17.8290278516844	32.2738792127018
ENSSSCG00000010200	CSGALNACT2	CSGALNACT2	CSGALNACT2	CSGALNACT2		11.0430212444065	9.51677287961975	9.80203454593412	13.9588156165352	6.17096209706923	7.49092427705558	8.64924708304142	9.42268270058274	17.5110456392571	14.1641554799347	7.09094132246056	4.60462396338403	0	2.15393297391372	1.3714636808988	10.7579597375673
ENSSSCG00000001900	CSK	CSK	CSK	CSK		11.0430212444065	12.9774175631178	12.4753166948252	11.0201175920015	8.81566013867034	11.2363864155834	4.32462354152071	1.04696474450919	10.9444035245357	5.31155830497551	8.10393293995492	9.20924792676806	6.45296178039797	4.30786594782744	0	6.14740556432415
ENSSSCG00000028897	CSNK1D	CSNK1D	NA	NA		12.6205957078932	5.19096702524713	2.67328214889112	11.0201175920015	2.6446980416011	2.80909660389584	5.18954824982485	4.18785897803677	5.47220176226786	7.08207773996735	7.09094132246056	5.52554875606084	3.87177706823878	4.30786594782744	2.7429273617976	6.14740556432415
ENSSSCG00000002804	CSNK2A2	CSNK2A2	CSNK2A2	CSNK2A2		13.4093829396365	8.65161170874522	8.91094049630374	23.5095841962698	19.3944523050747	3.74546213852779	5.18954824982485	4.18785897803677	5.47220176226786	8.85259717495919	7.09094132246056	34.9951421217186	1.29059235607959	12.9235978434823	2.7429273617976	13.8316625197293
ENSSSCG00000001414	CSNK2B	CSNK2B	CSNK2B	AL662899.2		239.79131844997	115.066435726311	264.654932740221	293.869802453372	191.299825009146	279.973294854952	174.714791077437	230.332243792023	145.560566876325	157.576229714274	157.013700711627	253.254317986122	132.931012676198	94.7730508522036	32.9151283415713	149.074584934861
ENSSSCG00000020976	CSRP1	CSRP1	CSRP1	CSRP1		3.15514892697329	12.9774175631178	13.3664107444556	8.08141956746773	7.05252811093627	5.61819320779169	7.78432237473728	5.23482372254597	4.37776140981428	0	6.07794970496619	0.920924792676806	5.16236942431837	12.9235978434823	0	13.8316625197293
ENSSSCG00000000951	CSRP2	CSRP2	CSRP2	NA		10.2542340126632	6.05612819612166	10.6931285955645	8.81609407360116	1.76313202773407	1.8727310692639	3.45969883321657	3.14089423352758	6.56664211472143	3.54103886998368	2.02598323498873	6.44647354873764	5.16236942431837	2.15393297391372	0	1.53685139108104
ENSSSCG00000029889	CST3	CST3	NA	NA		9.46544678091987	24.2245127844866	8.01984644667337	11.0201175920015	6.17096209706923	1.8727310692639	0	2.09392948901839	4.37776140981428	16.8199346324225	4.05196646997746	2.76277437803042	2.58118471215919	0	0	0
ENSSSCG00000030883	CT797454.1	NA	NA	NA		0	0	0	0	47.6045647488198	5.61819320779169	13.8387953328663	6.28178846705516	50.3442562128643	11.5083763274469	6.07794970496619	7.36739834141445	0	0	0	0
ENSSSCG00000030874	CT797454.3	NA	NA	NA		0	0	0	0	23.8022823744099	13.1091174848473	10.3790964996497	13.6105416786195	17.5110456392571	18.5904540674143	7.09094132246056	13.8138718901521	0	0	0	0
ENSSSCG00000025379	CTDSP2	CTDSP2	NA	NA		10.2542340126632	25.0896739553611	14.257504794086	14.6934901226686	7.9340941248033	31.8364281774862	4.32462354152071	11.5166121896011	27.3610088113393	28.3283109598694	11.142907792438	10.1301727194449	12.9059235607959	8.61573189565487	2.7429273617976	9.22110834648622
ENSSSCG00000011274	CTNNB1	CTNNB1	CTNNB1	CTNNB1		39.4393615871661	25.9548351262357	23.1684452903897	45.5498193802727	36.1442065685484	29.0273315735904	22.4880424159077	27.221083357239	39.3998526883286	26.5577915248776	36.4676982297972	43.2834652558099	27.1024394776715	6.46179892174115	2.7429273617976	38.4212847770259
ENSSSCG00000013174	CTNND1	CTNND1	CTNND1	CTNND1		12.6205957078932	23.3593516136121	16.0396928933467	7.3467450613343	96.9722615253737	21.5364072965348	52.7604072065527	30.3619775907666	56.9108983275857	36.2956484173327	34.4417149948084	40.5206908777795	0	6.46179892174115	0	0
ENSSSCG00000003973	CTPS1	CTPS1	CTPS1	CTPS1		18.1421063300964	21.6290292718631	36.5348560348453	19.8362116656026	1.76313202773407	2.80909660389584	6.054472958129	5.23482372254597	13.1332842294429	23.9020123723898	23.2988072023704	17.4975710608593	7.74355413647756	8.61573189565487	5.48585472359521	12.2948111286483
ENSSSCG00000013406	CTR9	CTR9	CTR9	CTR9		14.9869574031231	10.3819340504943	12.4753166948252	17.6321881472023	8.81566013867034	10.3000208809514	6.91939766643314	6.28178846705516	7.661082467175	15.9346749149265	22.285815584876	15.6557214755057	12.9059235607959	10.7696648695686	8.22878208539282	19.9790680840535
ENSSSCG00000023849	CTRL	CTRL	CTRL	CTRL		21.2972552570697	17.3032234174904	14.257504794086	24.9789332085366	22.9207163605429	29.0273315735904	15.5686447494746	51.3012724809505	22.983247401525	30.0988303948612	16.2078658799098	29.4695933656578	5.16236942431837	4.30786594782744	2.7429273617976	18.4422166929724
ENSSSCG00000007431	CTSA	CTSA	CTSA	CTSA		31.5514892697329	12.9774175631178	21.386257191129	27.9176312330703	1.76313202773407	1.8727310692639	0	0	0	3.54103886998368	4.05196646997746	0.920924792676806	1.29059235607959	0	0	0
ENSSSCG00000023666	CTSB	CTSB	CTSB	CTSB		25.2411914157863	46.7187032272242	32.0793857866935	22.0402351840029	34.3810745408143	12.1727519502153	18.163418874387	19.8923301456747	14.2277245818964	15.9346749149265	15.1948742624155	14.7347966828289	15.4871082729551	8.61573189565487	5.48585472359521	6.14740556432415
ENSSSCG00000014924	CTSC	CTSC	CTSC	CTSC		11.8318084761498	37.2019303476045	25.8417274392809	40.4070978373387	8.81566013867034	9.36365534631948	1.72984941660828	0	0	8.85259717495919	12.1558994099324	5.52554875606084	15.4871082729551	12.9235978434823	19.2004915325832	13.8316625197293
ENSSSCG00000001770	CTSH	CTSH	CTSH	CTSH		9.46544678091987	9.51677287961975	10.6931285955645	3.67337253066715	5.2893960832022	8.42728981168753	2.59477412491243	6.28178846705516	6.56664211472143	5.31155830497551	17.2208574974042	8.28832313409126	10.3247388486367	0	1.3714636808988	12.2948111286483
ENSSSCG00000006648	CTSS	CTSS	CTSS	CTSS		99.3871911996586	121.987725093308	65.0498656230173	48.4885174048064	42.3151686656176	35.581890316014	23.3529671242118	47.1134135029137	24.0776877539786	49.5745441797715	29.3767569073366	45.1253148411635	15.4871082729551	10.7696648695686	2.7429273617976	6.14740556432415
ENSSSCG00000007522	CTSZ	CTSZ	CTSZ	CTSZ		13.4093829396365	19.898706930114	8.91094049630374	9.55076857973459	6.17096209706923	2.80909660389584	6.054472958129	4.18785897803677	2.18888070490714	15.0494151974306	12.1558994099324	5.52554875606084	2.58118471215919	4.30786594782744	0	12.2948111286483
ENSSSCG00000030892	CU302278.1	NA	NA	NA		20.5084680253264	25.0896739553611	28.515009588172	14.6934901226686	13.2234902080055	17.790945158007	13.8387953328663	5.23482372254597	9.84996317208214	8.85259717495919	14.1818826449211	14.7347966828289	5.16236942431837	17.2314637913097	2.7429273617976	15.3685139108104
ENSSSCG00000030935	CU302278.4	NA	NA	NA		31.5514892697329	29.4154798097338	24.9506333896505	35.9990508005381	22.9207163605429	31.8364281774862	17.2984941660828	17.7984006566563	26.2665684588857	19.4757137849102	35.4547066123028	10.1301727194449	21.9400700533531	19.3853967652235	15.0861004898868	15.3685139108104
ENSSSCG00000030931	CU302278.9	NA	NA	NA		164.067744202611	209.369003351634	170.198963479401	117.547920981349	193.944523050747	116.109326294361	163.470769869483	198.923301456747	300.971096924732	237.249604288906	258.312862461063	201.682529596221	0	4.30786594782744	1.3714636808988	6.14740556432415
ENSSSCG00000031041	CU466547.1	NA	NA	NA		0	0	0	0	39.6704706240165	0	4.32462354152071	8.37571795607355	13.1332842294429	0	2.02598323498873	1.84184958535361	5.16236942431837	0	0	0
ENSSSCG00000024412	CU468433.4	NA	RNF139	RNF139		329.713062868709	249.166417211862	263.763838690591	274.033590787769	297.08774667319	249.073232212098	217.09610178434	300.478881674139	261.571244236404	247.872720898857	290.728594220883	274.435588217688	43.8801401067062	47.3865254261018	35.6580557033689	127.558665459726
ENSSSCG00000030904	CU468594.10	NA	NA	NA		110.430212444065	121.122563922433	103.366909757123	118.282595487482	550.097192653029	234.091383657987	335.590786822007	355.968013133126	441.059462038789	244.331682028874	258.312862461063	156.557214755057	114.862719691084	101.234849773945	28.8007372988749	141.390327979455
ENSSSCG00000031014	CU468856.2	NA	NA	NA		46.538446672856	25.9548351262357	30.2971976874327	42.611121355739	60.8280549568253	20.6000417619028	64.8693531228107	54.4421667144781	97.4051913683678	31.8693498298531	48.6235976397295	40.5206908777795	7.74355413647756	8.61573189565487	0	12.2948111286483
ENSSSCG00000030871	CU582909.1	NA	NA	NA		219.282850424644	133.234820314676	196.931784968313	204.239512705094	180.721032842742	186.336741391758	165.200619286091	187.406689267146	260.47680388395	170.855125476712	149.922759389166	167.608312267179	82.597910789094	40.9247265043606	27.429273617976	82.989975118376
ENSSSCG00000030196	CUL9	CUL9	CUL9	CUL9		8.67665954917655	20.7638681009885	8.91094049630374	12.4894666042683	8.81566013867034	7.49092427705558	4.32462354152071	2.09392948901839	2.18888070490714	5.31155830497551	5.06495808747183	11.0510975121217	7.74355413647756	4.30786594782744	2.7429273617976	3.07370278216207
ENSSSCG00000010542	CUTC	CUTC	CUTC	CUTC		48.904808368086	17.3032234174904	50.7923608289313	53.6312389477404	53.775526845889	36.518255850646	51.8954824982485	62.8178846705516	48.1553755079571	38.9514275698204	51.6625724922126	76.4367577921749	18.0682929851143	6.46179892174115	9.60024576629162	10.7579597375673
ENSSSCG00000009831	CUX2	CUX2	CUX2	CUX2		156.968659116921	191.200618763269	103.366909757123	97.7117093157462	1345.26973716109	459.755477504286	743.835249141562	576.877574224566	1678.87150066378	1273.88873347663	756.704738268291	785.548848153316	60.6578407357409	58.1561902956704	30.1722009797737	56.8635014699984
ENSSSCG00000014961	CWC15	CWC15	CWC15	CWC15		24.452404184043	30.2806409806083	28.515009588172	33.7950272821378	29.0916784576121	52.4364699393891	25.9477412491243	31.4089423352758	24.0776877539786	27.4430512423735	38.4936814647859	33.153292536365	18.0682929851143	19.3853967652235	5.48585472359521	36.8844333859449
ENSSSCG00000016008	CWC22	CWC22	CWC22	CWC22		3.94393615871661	19.0335457592395	11.5842226451949	9.55076857973459	3.52626405546813	14.0454830194792	8.64924708304142	6.28178846705516	3.28332105736071	10.623116609951	6.07794970496619	11.0510975121217	0	4.30786594782744	2.7429273617976	9.22110834648622
ENSSSCG00000016942	CWC27	CWC27	CWC27	CWC27		7.88787231743322	14.7077399048669	7.12875239704299	9.55076857973459	3.52626405546813	5.61819320779169	6.054472958129	0	6.56664211472143	8.85259717495919	6.07794970496619	11.9720223047985	0	4.30786594782744	0	0
ENSSSCG00000008977	CXCL10	CXCL10	NA	NA		3.15514892697329	19.0335457592395	12.4753166948252	14.6934901226686	1.76313202773407	1.8727310692639	1.72984941660828	2.09392948901839	0	11.5083763274469	8.10393293995492	12.8929470974753	0	0	0	1.53685139108104
ENSSSCG00000014310	CXCL14	CXCL14	CXCL14	CXCL14		7.0990850856899	2.59548351262357	8.91094049630374	3.67337253066715	5.2893960832022	5.61819320779169	8.64924708304142	11.5166121896011	6.56664211472143	14.1641554799347	13.1688910274267	9.20924792676806	0	0	0	1.53685139108104
ENSSSCG00000003048	CXCL17	CXCL17	NA	NA		5.52151062220326	5.19096702524713	5.34656429778225	1.46934901226686	6.17096209706923	22.4727728311667	16.4335694577787	15.7044711676379	19.6999263441643	7.96733745746327	21.2728239673817	1.84184958535361	2.58118471215919	4.30786594782744	0	0
ENSSSCG00000023489	CXCL9	CXCL9	NA	NA		11.8318084761498	19.0335457592395	13.3664107444556	22.7749096901363	0	5.61819320779169	0	2.09392948901839	0	7.96733745746327	4.05196646997746	1.84184958535361	0	0	0	0
ENSSSCG00000015688	CXCR4	CXCR4	NA	NA		15.7757446348664	5.19096702524713	4.45547024815187	14.6934901226686	11.4603581802714	15.9182140887431	5.18954824982485	13.6105416786195	4.37776140981428	6.19681802247143	4.05196646997746	6.44647354873764	0	4.30786594782744	0	3.07370278216207
ENSSSCG00000015098	CXCR5	CXCR5	CXCR5	CXCR5		29.1851275745029	9.51677287961975	27.6239155385416	30.8563292576041	4.40783006933517	0	6.054472958129	2.09392948901839	10.9444035245357	5.31155830497551	2.02598323498873	13.8138718901521	18.0682929851143	12.9235978434823	12.3431731280892	52.2529472967553
ENSSSCG00000011318	CXCR6	CXCR6	CXCR6	CXCR6		10.2542340126632	17.3032234174904	26.7328214889112	20.570886171736	3.52626405546813	0	5.18954824982485	7.32875321156435	1.09444035245357	7.08207773996735	2.02598323498873	23.0231198169202	2.58118471215919	2.15393297391372	1.3714636808988	7.68425695540518
ENSSSCG00000017876	CYB5D2	CYB5D2	CYB5D2	CYB5D2		10.2542340126632	8.65161170874522	11.5842226451949	9.55076857973459	12.3419241941385	5.61819320779169	16.4335694577787	29.3150128462574	5.47220176226786	14.1641554799347	6.07794970496619	15.6557214755057	5.16236942431837	0	2.7429273617976	6.14740556432415
ENSSSCG00000000038	CYB5R3	CYB5R3	CYB5R3	CYB5R3		14.9869574031231	11.2470952213688	18.7129750422379	13.9588156165352	1.76313202773407	9.36365534631948	4.32462354152071	10.4696474450919	4.37776140981428	3.54103886998368	9.11692455744929	11.0510975121217	7.74355413647756	0	0	0
ENSSSCG00000025049	CYBRD1	CYBRD1	CYBRD1	CYBRD1		10.2542340126632	16.4380622466159	11.5842226451949	10.285443085868	44.0783006933517	25.2818694350626	44.9760848318154	25.1271538682206	31.7387702211536	45.1482455922919	28.3637652898422	32.2323677436882	3.87177706823878	0	0	9.22110834648622
ENSSSCG00000016714	CYCS	CYCS	CYCS	NA		7.88787231743322	6.92128936699618	6.23765834741262	11.7547920981349	32.6179425130802	16.8545796233751	29.4074400823408	9.42268270058274	20.7943666966178	5.31155830497551	9.11692455744929	14.7347966828289	0	0	2.7429273617976	4.61055417324311
ENSSSCG00000017054	CYFIP2	CYFIP2	CYFIP2	CYFIP2		246.101616303917	175.627717687528	269.110402988373	279.176312330703	23.8022823744099	27.1546005043265	20.7581929992994	52.3482372254597	48.1553755079571	46.9187650272837	48.6235976397295	108.669125535863	89.050872569492	101.234849773945	50.7441561932557	367.307482468368
ENSSSCG00000001901	CYP1A2	CYP1A2	NA	NA		606.577381210615	322.705116736197	545.349558373789	524.557597379269	492.795401751672	850.219905445808	771.512839807295	673.198330719411	368.826398776853	300.988303948612	577.405221971788	557.159499569468	113.572127335004	62.4640562434978	41.1439104269641	162.90624745459
ENSSSCG00000001428	CYP21A2	CYP21A2	NA	NA		168.800467593071	433.445746608136	188.911938521639	69.7940780826759	527.176476292486	513.128312978307	416.028784694292	347.592295177052	358.976435604771	370.92382163079	571.327272266822	197.998830425513	29.6836241898307	8.61573189565487	13.714636808988	30.7370278216207
ENSSSCG00000007486	CYP24A1	CYP24A1	CYP24A1	CYP24A1		22.8748297205563	21.6290292718631	21.386257191129	26.4482822208035	25.565414402144	18.727310692639	12.108945916258	32.455907079785	33.9276509260607	23.9020123723898	14.1818826449211	20.2603454388897	3.87177706823878	6.46179892174115	1.3714636808988	4.61055417324311
ENSSSCG00000028637	CYP27B1	CYP27B1	CYP27B1	CYP27B1		23.6636169522997	19.0335457592395	31.1882917370631	27.9176312330703	11.4603581802714	11.2363864155834	14.7037200411704	14.6575064231287	22.983247401525	20.3609735024061	23.2988072023704	12.8929470974753	12.9059235607959	8.61573189565487	8.22878208539282	13.8316625197293
ENSSSCG00000026798	CYP2C42	CYP2C18	NA	CYP2C18		190.097722850141	241.379966673992	130.990825295665	261.544124183501	166.615976620869	78.6547049090836	96.0066426217598	199.970266201256	222.171391548075	186.789800391639	134.727885126751	445.727599655574	50.3331018871041	60.3101232695841	24.6863462561784	104.505894593511
ENSSSCG00000002994	CYP2F1	CYP2F1	NA	NA		85.1890210282788	33.7412856641064	57.9211132259743	58.039285984541	23.8022823744099	62.7364908203405	44.9760848318154	29.3150128462574	35.0220912785143	50.4598038972674	44.5716311697521	27.6277437803042	24.5212547655123	28.0011286608783	2.7429273617976	21.5159194751345
ENSSSCG00000013389	CYP2R1	CYP2R1	CYP2R1	CYP2R1		3.94393615871661	7.7864505378707	14.257504794086	8.08141956746773	5.2893960832022	6.55455874242363	6.054472958129	15.7044711676379	14.2277245818964	10.623116609951	7.09094132246056	12.8929470974753	2.58118471215919	0	1.3714636808988	3.07370278216207
ENSSSCG00000015311	CYP51A1	CYP51A1	CYP51A1	CYP51A1		4.73272339045993	8.65161170874522	6.23765834741262	4.40804703680058	25.565414402144	20.6000417619028	13.8387953328663	9.42268270058274	20.7943666966178	10.623116609951	13.1688910274267	21.1812702315665	2.58118471215919	0	2.7429273617976	26.1264736483776
ENSSSCG00000006940	CYR61	CYR61	CYR61	CYR61		31.5514892697329	51.9096702524713	52.5745489281921	47.0191683925395	47.6045647488198	30.9000626428543	45.8410095401195	57.5830609480056	40.4942930407821	38.9514275698204	20.2598323498873	54.3345627679316	12.9059235607959	4.30786594782744	2.7429273617976	7.68425695540518
ENSSSCG00000005857	CYSRT1	CYSRT1	CYSRT1	CYSRT1		14.1981701713798	9.51677287961975	19.6040690918682	27.1829567269369	7.05252811093627	11.2363864155834	7.78432237473728	10.4696474450919	9.84996317208214	11.5083763274469	13.1688910274267	21.1812702315665	14.1965159168755	6.46179892174115	4.11439104269641	1.53685139108104
ENSSSCG00000018094	CYTB	MT-CYB	CYTB	MT-CYB		144.348063409028	265.604479458478	219.209136209072	141.057505177619	352.626405546813	380.164407060571	392.675817570081	217.768666857912	327.237665383618	362.071224455831	302.884493630815	251.412468400768	89.050872569492	51.6943913739292	45.2583014696605	21.5159194751345
ENSSSCG00000017167	CYTH1	CYTH1	CYTH1	CYTH1		6.31029785394658	10.3819340504943	13.3664107444556	16.8975136410689	3.52626405546813	1.8727310692639	3.45969883321657	2.09392948901839	1.09444035245357	10.623116609951	4.05196646997746	11.9720223047985	3.87177706823878	0	0	4.61055417324311
ENSSSCG00000003136	CYTH2	CYTH2	CYTH2	CYTH2		7.0990850856899	14.7077399048669	7.12875239704299	5.87739604906744	0.881566013867033	4.68182767315974	3.45969883321657	7.32875321156435	4.37776140981428	2.65577915248776	7.09094132246056	7.36739834141445	3.87177706823878	0	4.11439104269641	0
ENSSSCG00000000130	CYTH4	CYTH4	CYTH4	CYTH4		10.2542340126632	11.2470952213688	13.3664107444556	12.4894666042683	5.2893960832022	9.36365534631948	10.3790964996497	2.09392948901839	0	12.3936360449429	7.09094132246056	3.68369917070722	21.9400700533531	15.077530817396	12.3431731280892	21.5159194751345
ENSSSCG00000001595	DAAM2	DAAM2	DAAM2	DAAM2		17.3533190983531	22.4941904427376	18.7129750422379	38.9377488250718	29.9732444714791	14.0454830194792	10.3790964996497	29.3150128462574	54.7220176226786	28.3283109598694	17.2208574974042	25.7858941949506	15.4871082729551	8.61573189565487	0	24.5896222572966
ENSSSCG00000027288	DAGLB	DAGLB	DAGLB	DAGLB		12.6205957078932	9.51677287961975	13.3664107444556	20.570886171736	3.52626405546813	5.61819320779169	6.91939766643314	7.32875321156435	4.37776140981428	7.08207773996735	7.09094132246056	14.7347966828289	3.87177706823878	4.30786594782744	2.7429273617976	12.2948111286483
ENSSSCG00000011370	DALRD3	DALRD3	DALRD3	DALRD3		862.933231527195	731.926350559846	768.123070781383	745.694623725432	640.016926067466	952.283748720691	737.780776183433	616.662234515915	491.403718251653	482.466546035276	790.133461645605	540.582853301285	211.657146397053	224.009029287027	172.804423793249	241.285668399723
ENSSSCG00000009942	DAO	DAO	DAO	DAO		0	1.73032234174904	1.78218809926075	1.46934901226686	56.4202248874901	7.49092427705558	23.3529671242118	4.18785897803677	32.8332105736071	23.0167526548939	17.2208574974042	16.5766462681825	0	0	0	1.53685139108104
ENSSSCG00000028367	DAPP1	DAPP1	NA	NA		132.516254932878	72.6735383534599	135.446295543817	108.731826907748	96.9722615253737	141.391195729424	115.899910912755	112.025227662484	60.1942193849464	78.7881148571368	122.571985716818	58.9391867313156	23.2306624094327	23.6932627130509	20.571955213482	53.7897986878363
ENSSSCG00000015689	DARS	DARS	DARS	DARS		26.818765879273	20.7638681009885	34.7526679355846	33.7950272821378	17.6313202773407	22.4727728311667	14.7037200411704	28.2680481017482	26.2665684588857	23.0167526548939	14.1818826449211	35.9160669143954	5.16236942431837	12.9235978434823	0	6.14740556432415
ENSSSCG00000015492	DARS2	DARS2	DARS2	DARS2		9.46544678091987	6.92128936699618	16.9307869429771	11.0201175920015	12.3419241941385	17.790945158007	12.9738706245621	6.28178846705516	2.18888070490714	1.77051943499184	15.1948742624155	7.36739834141445	0	4.30786594782744	1.3714636808988	6.14740556432415
ENSSSCG00000001509	DAXX	DAXX	DAXX	DAXX		63.1029785394658	38.9322526893535	61.4854894244958	47.0191683925395	38.7889046101495	78.6547049090836	59.6798048729858	64.91181415957	55.8164579751321	46.9187650272837	39.5066730822802	27.6277437803042	19.3588853411939	17.2314637913097	2.7429273617976	18.4422166929724
ENSSSCG00000022528	DAZAP1	DAZAP1	DAZAP1	DAZAP1		11.0430212444065	1.73032234174904	8.01984644667337	10.285443085868	9.69722615253737	13.1091174848473	5.18954824982485	8.37571795607355	16.4166052868036	3.54103886998368	10.1299161749437	13.8138718901521	2.58118471215919	0	1.3714636808988	6.14740556432415
ENSSSCG00000022674	DAZAP2	DAZAP2	DAZAP2	DAZAP2		10.2542340126632	6.05612819612166	8.91094049630374	15.428164628802	20.2760183189418	11.2363864155834	26.8126659574284	20.9392948901839	21.8888070490714	13.2788957624388	4.05196646997746	11.9720223047985	7.74355413647756	8.61573189565487	5.48585472359521	9.22110834648622
ENSSSCG00000020870	DBF4	DBF4	DBF4	DBF4		13.4093829396365	11.2470952213688	16.0396928933467	16.1628391349355	8.81566013867034	15.9182140887431	13.8387953328663	26.1741186127298	16.4166052868036	9.73785689245511	6.07794970496619	18.4184958535361	6.45296178039797	0	1.3714636808988	3.07370278216207
ENSSSCG00000016721	DBNL	DBNL	DBNL	DBNL		14.1981701713798	9.51677287961975	20.4951631414986	5.87739604906744	10.5787921664044	14.0454830194792	4.32462354152071	7.32875321156435	14.2277245818964	12.3936360449429	0	4.60462396338403	30.9742165459102	4.30786594782744	8.22878208539282	3.07370278216207
ENSSSCG00000005356	DCAF10	DCAF10	DCAF10	DCAF10		34.7066381967062	13.8425787339924	21.386257191129	25.7136077146701	26.446980416011	35.581890316014	16.4335694577787	16.7514359121471	32.8332105736071	28.3283109598694	19.2468407323929	24.8649694022738	37.4271783263082	25.8471956869646	23.3148825752796	64.5477584254035
ENSSSCG00000015947	DCAF17	DCAF17	DCAF17	DCAF17		58.3702551490059	49.3141867398478	46.3368905807795	58.039285984541	57.3017909013572	36.518255850646	41.5163859985988	68.0527083930976	95.2163106634607	39.8366872873164	61.7924886671563	64.4647354873764	19.3588853411939	15.077530817396	5.48585472359521	30.7370278216207
ENSSSCG00000017340	DCAKD	DCAKD	DCAKD	DCAKD		15.7757446348664	11.2470952213688	14.257504794086	11.0201175920015	5.2893960832022	23.4091383657987	6.054472958129	14.6575064231287	14.2277245818964	13.2788957624388	16.2078658799098	19.3394206462129	0	0	0	1.53685139108104
ENSSSCG00000022014	DCDC2B	DCDC2B	NA	NA		8.67665954917655	11.2470952213688	8.01984644667337	22.0402351840029	14.1050562218725	6.55455874242363	10.3790964996497	14.6575064231287	13.1332842294429	11.5083763274469	11.142907792438	27.6277437803042	2.58118471215919	6.46179892174115	6.85731840449401	9.22110834648622
ENSSSCG00000008942	DCK	DCK	DCK	DCK		9.46544678091987	13.8425787339924	19.6040690918682	17.6321881472023	12.3419241941385	15.9182140887431	6.91939766643314	14.6575064231287	6.56664211472143	14.1641554799347	5.06495808747183	18.4184958535361	1.29059235607959	6.46179892174115	0	3.07370278216207
ENSSSCG00000011049	DCLRE1C	DCLRE1C	DCLRE1C	DCLRE1C		69.4132763934124	38.9322526893535	54.3567370274528	37.4683998128049	47.6045647488198	45.8819111969654	62.2745789978982	61.7709199260424	60.1942193849464	64.6239593772021	37.4806898472915	60.7810363166692	10.3247388486367	21.5393297391372	0	6.14740556432415
ENSSSCG00000006541	DCST2	DCST2	NA	NA		13.4093829396365	8.65161170874522	11.5842226451949	2.93869802453372	23.8022823744099	13.1091174848473	28.5425153740367	6.28178846705516	12.0388438769893	15.0494151974306	8.10393293995492	6.44647354873764	1.29059235607959	4.30786594782744	4.11439104269641	1.53685139108104
ENSSSCG00000007854	DCUN1D3	DCUN1D3	DCUN1D3	DCUN1D3		80.4562976378189	52.7748314233459	82.8717466156248	85.9569172176113	81.9856392896341	163.863968560591	80.4379978722852	109.931298173465	79.8941457291107	55.7713622022429	132.701901891762	148.268891620966	20.6494776972735	51.6943913739292	20.571955213482	26.1264736483776
ENSSSCG00000014989	DCUN1D5	DCUN1D5	DCUN1D5	DCUN1D5		9.46544678091987	12.1122563922433	5.34656429778225	7.3467450613343	3.52626405546813	8.42728981168753	1.72984941660828	5.23482372254597	8.75552281962857	3.54103886998368	7.09094132246056	6.44647354873764	12.9059235607959	2.15393297391372	1.3714636808988	1.53685139108104
ENSSSCG00000013094	DDB1	DDB1	DDB1	DDB1		7.88787231743322	6.05612819612166	7.12875239704299	5.87739604906744	15.8681882496066	8.42728981168753	4.32462354152071	3.14089423352758	14.2277245818964	14.1641554799347	4.05196646997746	10.1301727194449	0	4.30786594782744	0	0
ENSSSCG00000005043	DDHD1	DDHD1	DDHD1	DDHD1		11.8318084761498	8.65161170874522	14.257504794086	7.3467450613343	13.2234902080055	7.49092427705558	0.864924708304142	3.14089423352758	4.37776140981428	11.5083763274469	3.0389748524831	2.76277437803042	2.58118471215919	6.46179892174115	0	3.07370278216207
ENSSSCG00000015818	DDHD2	DDHD2	DDHD2	DDHD2		3.94393615871661	11.2470952213688	8.91094049630374	8.81609407360116	14.1050562218725	3.74546213852779	10.3790964996497	5.23482372254597	16.4166052868036	13.2788957624388	3.0389748524831	21.1812702315665	3.87177706823878	2.15393297391372	0	6.14740556432415
ENSSSCG00000022482	DDIT3	DDIT3	NA	NA		2031.9159089708	2225.19453148927	2019.21911646243	1966.72365291919	1370.83515156324	2267.87732487858	1868.23736993695	1715.97521625057	1397.60033008321	1498.74470172059	2180.97095246537	1812.37999198795	856.95332443685	999.424899895965	540.356690274128	876.005292916191
ENSSSCG00000003505	DDOST	DDOST	DDOST	DDOST		1409.56278312532	1308.98885153315	1343.7698268426	1140.21483351908	3111.92802895063	2465.45045268592	2371.62355016996	2368.2342520798	2919.96686034613	3001.91570202866	2136.39932129562	2105.23407605918	1850.70943861814	1802.84189916578	1379.6924629842	2090.11789187021
ENSSSCG00000007160	DDRGK1	DDRGK1	DDRGK1	DDRGK1		6.31029785394658	25.0896739553611	11.5842226451949	11.7547920981349	21.1575843328088	15.9182140887431	13.8387953328663	5.23482372254597	18.6054859917107	14.1641554799347	13.1688910274267	7.36739834141445	19.3588853411939	8.61573189565487	2.7429273617976	12.2948111286483
ENSSSCG00000000745	DDX11	DDX11	DDX11	DDX11		227.170722742077	188.605135250646	184.456468273487	275.502939800036	188.655126967545	225.664093846299	226.610273575685	308.854599630212	280.176730228114	283.283109598694	286.676627750905	264.305415498243	27.1024394776715	4.30786594782744	9.60024576629162	44.5686903413501
ENSSSCG00000002722	DDX19B	DDX19B	DDX19B	DDX19B		21.2972552570697	25.0896739553611	19.6040690918682	21.3055606778695	8.81566013867034	25.2818694350626	6.054472958129	15.7044711676379	7.661082467175	15.0494151974306	14.1818826449211	15.6557214755057	2.58118471215919	2.15393297391372	8.22878208539282	12.2948111286483
ENSSSCG00000010247	DDX21	DDX21	DDX21	DDX21		69.4132763934124	52.7748314233459	65.9409596726477	53.6312389477404	39.6704706240165	23.4091383657987	22.4880424159077	42.9255545248769	37.2109719834214	28.3283109598694	39.5066730822802	53.4136379752548	7.74355413647756	2.15393297391372	8.22878208539282	32.2738792127018
ENSSSCG00000027789	DDX23	DDX23	NA	NA		14.9869574031231	19.0335457592395	19.6040690918682	3.67337253066715	6.17096209706923	17.790945158007	0	4.18785897803677	6.56664211472143	12.3936360449429	4.05196646997746	4.60462396338403	11.6153312047163	6.46179892174115	2.7429273617976	9.22110834648622
ENSSSCG00000013776	DDX39A	DDX39A	DDX39A	DDX39A		3751.47207417124	3964.16848494706	3888.73443258695	3706.43288344316	1742.85600941513	1236.9388712488	1568.97342086371	1458.42188910131	1643.84940938526	2129.04962057769	2625.6742725454	1895.26322332887	11781.8176186506	10188.1029666119	6182.5582734918	14409.5186427758
ENSSSCG00000012252	DDX3X	DDX3X	DDX3X	DDX3X		45.7496594411127	53.6399925942204	59.7033013252351	55.1005879600073	61.7096209706923	48.6910078008613	48.435783665032	69.0996731376068	37.2109719834214	31.8693498298531	35.4547066123028	76.4367577921749	14.1965159168755	0	5.48585472359521	18.4422166929724
ENSSSCG00000017289	DDX42	DDX42	DDX42	DDX42		2225.16878074791	2471.76546518851	2351.59719697456	2563.27935189954	1682.90952047217	1696.69434875309	1547.35030315611	1488.78386669207	1667.92709713924	1790.88040849424	1952.03484691164	1816.06369115866	1186.05437523715	1122.19907940905	630.873293213449	1218.72315312726
ENSSSCG00000026644	DDX46	DDX46	DDX46	DDX46		43.3832977458827	54.5051537650949	20.4951631414986	46.2844938864061	37.0257725824154	49.6273733354932	18.163418874387	43.9725192693861	28.4554491637928	31.8693498298531	28.3637652898422	44.2043900484867	9.03414649255716	6.46179892174115	4.11439104269641	3.07370278216207
ENSSSCG00000010246	DDX50	DDX50	DDX50	DDX50		37.0729998919361	31.1458021514828	70.3964299207996	74.9367996256099	45.8414327210857	39.3273524545418	34.5969883321657	32.455907079785	45.96649480305	32.754609547349	57.7405221971788	41.4416156704563	10.3247388486367	8.61573189565487	0	13.8316625197293
ENSSSCG00000009876	DDX54	DDX54	DDX54	DDX54		37.8617871236795	18.168384588365	41.8814203326276	35.2643762944046	22.9207163605429	42.1364490584376	24.217891832516	25.1271538682206	20.7943666966178	36.2956484173327	36.4676982297972	23.944044609597	14.1965159168755	10.7696648695686	5.48585472359521	19.9790680840535
ENSSSCG00000009771	DDX55	DDX55	DDX55	DDX55		1512.89391048369	1203.43918868646	1494.36472123014	1422.32984387432	1223.61362724744	1017.82933614493	1161.59388325246	1401.88579289781	1318.80062470655	1138.44399669975	1268.26550510295	1432.03805261243	1068.6104708339	857.26532361766	497.841316166265	1314.00793937429
ENSSSCG00000015097	DDX6	DDX6	DDX6	DDX6		82.8226593330488	94.3025676253229	108.713474054906	89.6302897482785	42.3151686656176	50.5637388701252	37.1917624570781	37.690730802331	32.8332105736071	50.4598038972674	54.7015473446957	81.9623065482357	49.0425095310246	36.6168605565332	10.9717094471904	47.6423931235121
ENSSSCG00000024484	DEGS1	DEGS1	DEGS1	DEGS1		35.4954254284495	24.2245127844866	24.0595393400201	35.2643762944046	15.8681882496066	26.2182349696945	11.2440212079538	19.8923301456747	16.4166052868036	30.0988303948612	17.2208574974042	23.0231198169202	6.45296178039797	2.15393297391372	0	18.4422166929724
ENSSSCG00000002512	DEGS2	DEGS2	DEGS2	DEGS2		1.57757446348664	3.46064468349809	0	2.20402351840029	210.694277314221	279.973294854952	213.636402951123	270.116904083372	147.749447581232	246.987461181361	72.9353964595943	116.036523877278	0	0	0	1.53685139108104
ENSSSCG00000001075	DEK	DEK	DEK	DEK		85.9778082600221	45.8535420563497	62.3765834741262	56.5699369722741	79.340941248033	66.4819529588683	28.5425153740367	69.0996731376068	52.5331369177714	36.2956484173327	32.4157317598197	101.301727194449	10.3247388486367	0	0	9.22110834648622
ENSSSCG00000013546	DENND1C	DENND1C	DENND1C	DENND1C		8.67665954917655	7.7864505378707	7.12875239704299	12.4894666042683	2233.0067131252	1039.36574344146	1447.01903699283	1619.65445975572	1375.71152303414	1254.41301969172	538.911540507002	1113.39807434626	0	0	8.22878208539282	9.22110834648622
ENSSSCG00000006568	DENND4B	DENND4B	DENND4B	DENND4B		7.0990850856899	10.3819340504943	11.5842226451949	12.4894666042683	7.05252811093627	8.42728981168753	5.18954824982485	8.37571795607355	4.37776140981428	8.85259717495919	10.1299161749437	10.1301727194449	14.1965159168755	2.15393297391372	1.3714636808988	16.9053653018914
ENSSSCG00000005170	DENND4C	DENND4C	DENND4C	DENND4C		14.1981701713798	9.51677287961975	9.80203454593412	13.9588156165352	2.6446980416011	5.61819320779169	5.18954824982485	14.6575064231287	6.56664211472143	1.77051943499184	8.10393293995492	7.36739834141445	1.29059235607959	0	0	1.53685139108104
ENSSSCG00000011467	DENND6A	DENND6A	DENND6A	DENND6A		8.67665954917655	11.2470952213688	9.80203454593412	10.285443085868	10.5787921664044	6.55455874242363	0.864924708304142	8.37571795607355	3.28332105736071	11.5083763274469	7.09094132246056	7.36739834141445	0	2.15393297391372	1.3714636808988	3.07370278216207
ENSSSCG00000009788	DENR	DENR	DENR	DENR		22.8748297205563	24.2245127844866	25.8417274392809	34.5297017882712	38.7889046101495	26.2182349696945	11.2440212079538	30.3619775907666	17.5110456392571	32.754609547349	14.1818826449211	23.944044609597	11.6153312047163	4.30786594782744	0	7.68425695540518
ENSSSCG00000020785	DES	DES	DES	DES		0	3.46064468349809	0	0.73467450613343	29.0916784576121	39.3273524545418	26.8126659574284	16.7514359121471	15.32216493435	9.73785689245511	32.4157317598197	9.20924792676806	0	0	0	0
ENSSSCG00000005103	DET1	DET1	DET1	DET1		24.452404184043	16.4380622466159	16.0396928933467	17.6321881472023	25.565414402144	26.2182349696945	13.8387953328663	11.5166121896011	20.7943666966178	16.8199346324225	17.2208574974042	28.548668572981	0	0	0	4.61055417324311
ENSSSCG00000016716	DFNA5	DFNA5	GSDME	GSDME		22.8748297205563	10.3819340504943	17.8218809926075	14.6934901226686	5.2893960832022	2.80909660389584	9.51417179134556	6.28178846705516	1.09444035245357	7.08207773996735	14.1818826449211	2.76277437803042	10.3247388486367	0	4.11439104269641	1.53685139108104
ENSSSCG00000005918	DGAT1	DGAT1	DGAT1	DGAT1		0	1.73032234174904	0	0	7.9340941248033	4.68182767315974	3.45969883321657	16.7514359121471	5.47220176226786	14.1641554799347	9.11692455744929	10.1301727194449	2.58118471215919	0	0	0
ENSSSCG00000010135	DGCR8	DGCR8	DGCR8	DGCR8		14.9869574031231	10.3819340504943	19.6040690918682	19.1015371594692	14.1050562218725	24.3455039004306	12.108945916258	8.37571795607355	8.75552281962857	23.9020123723898	20.2598323498873	11.9720223047985	9.03414649255716	15.077530817396	10.9717094471904	6.14740556432415
ENSSSCG00000017615	DGKE	DGKE	DGKE	DGKE		11.0430212444065	14.7077399048669	14.257504794086	7.3467450613343	22.9207163605429	18.727310692639	10.3790964996497	9.42268270058274	20.7943666966178	10.623116609951	7.09094132246056	13.8138718901521	0	6.46179892174115	1.3714636808988	0
ENSSSCG00000013259	DGKZ	DGKZ	DGKZ	DGKZ		5.52151062220326	7.7864505378707	14.257504794086	16.1628391349355	11.4603581802714	12.1727519502153	9.51417179134556	0	4.37776140981428	15.0494151974306	10.1299161749437	2.76277437803042	23.2306624094327	6.46179892174115	6.85731840449401	3.07370278216207
ENSSSCG00000013723	DHPS	DHPS	DHPS	DHPS		128.572318774162	127.178692118555	107.822380005275	106.527803389347	64.3543190122934	111.427498621202	94.2767932051515	83.7571795607355	85.3663474913785	92.0670106195756	116.494036011852	71.8321338287909	98.0850190620491	75.3876540869801	42.5153741078629	61.4740556432415
ENSSSCG00000017690	DHRS11	DHRS11	DHRS11	DHRS11		3.15514892697329	5.19096702524713	2.67328214889112	0	29.9732444714791	10.3000208809514	12.108945916258	6.28178846705516	17.5110456392571	14.1641554799347	21.2728239673817	10.1301727194449	0	15.077530817396	2.7429273617976	3.07370278216207
ENSSSCG00000005083	DHRS7	DHRS7	DHRS7	DHRS7		68.624489161669	22.4941904427376	62.3765834741262	52.896564441607	33.4995085269473	35.581890316014	35.4619130404698	37.690730802331	18.6054859917107	15.9346749149265	42.5456479347633	24.8649694022738	28.3930318337511	8.61573189565487	2.7429273617976	39.958136168107
ENSSSCG00000008756	DHX15	DHX15	DHX15	DHX15		13.4093829396365	8.65161170874522	26.7328214889112	22.0402351840029	26.446980416011	10.3000208809514	6.91939766643314	9.42268270058274	15.32216493435	12.3936360449429	7.09094132246056	28.548668572981	3.87177706823878	4.30786594782744	0	6.14740556432415
ENSSSCG00000001376	DHX16	DHX16	DHX16	DHX16		3.15514892697329	8.65161170874522	7.12875239704299	13.9588156165352	10.5787921664044	8.42728981168753	5.18954824982485	1.04696474450919	13.1332842294429	4.4262985874796	0	7.36739834141445	5.16236942431837	0	2.7429273617976	3.07370278216207
ENSSSCG00000016907	DHX29	DHX29	DHX29	DHX29		153.024722958205	119.392241580684	71.2875239704299	89.6302897482785	103.143223622443	71.163780632028	43.2462354152071	103.64950970641	106.160714187996	85.8701925971042	40.5196646997746	137.217794108844	23.2306624094327	21.5393297391372	13.714636808988	110.653300157835
ENSSSCG00000011342	DHX30	DHX30	DHX30	DHX30		5.52151062220326	7.7864505378707	8.01984644667337	11.0201175920015	0	3.74546213852779	10.3790964996497	2.09392948901839	2.18888070490714	3.54103886998368	0	3.68369917070722	0	0	1.3714636808988	1.53685139108104
ENSSSCG00000010744	DHX32	DHX32	DHX32	DHX32		9.46544678091987	18.168384588365	10.6931285955645	6.61207055520087	12.3419241941385	15.9182140887431	13.8387953328663	17.7984006566563	19.6999263441643	14.1641554799347	11.142907792438	15.6557214755057	0	0	4.11439104269641	9.22110834648622
ENSSSCG00000017416	DHX58	DHX58	DHX58	DHX58		12.6205957078932	9.51677287961975	8.91094049630374	13.9588156165352	7.9340941248033	5.61819320779169	9.51417179134556	7.32875321156435	14.2277245818964	7.08207773996735	9.11692455744929	10.1301727194449	10.3247388486367	10.7696648695686	8.22878208539282	4.61055417324311
ENSSSCG00000014387	DIAPH1	DIAPH1	NA	NA		28.3963403427596	20.7638681009885	18.7129750422379	26.4482822208035	4.40783006933517	19.6636762272709	19.8932682909953	13.6105416786195	13.1332842294429	17.7051943499184	14.1818826449211	19.3394206462129	30.9742165459102	28.0011286608783	16.4575641707856	26.1264736483776
ENSSSCG00000024532	DIMT1	DIMT1	NA	NA		623.930700308968	511.310251986843	778.816199376947	614.187887127548	349.981707505212	293.0824123398	215.366252367731	390.517849701929	306.443298687	307.185121971084	338.339200243118	356.397894765924	139.383974456596	122.774179513082	64.4587930022437	447.223754804582
ENSSSCG00000009460	DIS3	DIS3	DIS3	DIS3		449.608722093694	289.828992242965	368.021842497345	354.847786462447	341.166047366542	361.437096367932	423.81310706903	389.47088495742	438.870581333882	300.988303948612	377.845873325398	413.495231911886	117.443904403243	79.6955200348076	75.4305024494341	139.853476588374
ENSSSCG00000004941	DIS3L	DIS3L	DIS3L	DIS3L		157.757446348664	102.954179334068	124.753166948252	121.955968018149	104.02478963631	113.300229690466	92.5469437885432	172.749182844017	93.0274299585535	88.5259717495919	84.0783042520323	124.324847011369	10.3247388486367	15.077530817396	16.4575641707856	76.8425695540518
ENSSSCG00000012823	DKC1	DKC1	DKC1	DKC1		10.2542340126632	8.65161170874522	8.91094049630374	11.0201175920015	4.40783006933517	12.1727519502153	12.9738706245621	27.221083357239	12.0388438769893	32.754609547349	14.1818826449211	23.0231198169202	14.1965159168755	6.46179892174115	1.3714636808988	1.53685139108104
ENSSSCG00000013401	DKK3	DKK3	DKK3	DKK3		5.52151062220326	23.3593516136121	18.7129750422379	7.3467450613343	5.2893960832022	4.68182767315974	10.3790964996497	10.4696474450919	8.75552281962857	4.4262985874796	7.09094132246056	10.1301727194449	1.29059235607959	0	0	1.53685139108104
ENSSSCG00000015030	DLAT	DLAT	DLAT	DLAT		16.5645318666098	10.3819340504943	17.8218809926075	22.0402351840029	21.1575843328088	16.8545796233751	21.6231177076036	18.8453654011655	21.8888070490714	15.0494151974306	19.2468407323929	11.0510975121217	3.87177706823878	2.15393297391372	1.3714636808988	12.2948111286483
ENSSSCG00000007317	DLGAP4	DLGAP4	DLGAP4	DLGAP4		19.7196807935831	10.3819340504943	16.9307869429771	5.14272154293401	6.17096209706923	12.1727519502153	16.4335694577787	16.7514359121471	9.84996317208214	5.31155830497551	17.2208574974042	14.7347966828289	3.87177706823878	0	17.8290278516844	0
ENSSSCG00000002981	DMBT1	NA	NA	DMBT1		0	0	0	0	10.5787921664044	0	0	2.09392948901839	10.9444035245357	29.2135706773653	0	21.1812702315665	0	0	0	0
ENSSSCG00000029900	DMPK	DMPK	NA	NA		28.3963403427596	28.5503186388592	22.2773512407594	30.1216547514706	22.0391503466758	19.6636762272709	23.3529671242118	27.221083357239	22.983247401525	29.2135706773653	37.4806898472915	41.4416156704563	2.58118471215919	2.15393297391372	1.3714636808988	4.61055417324311
ENSSSCG00000015393	DMTF1	DMTF1	DMTF1	DMTF1		1226.56414536087	1307.2585291914	1224.36322419213	1163.72441771535	848.066505340086	891.419988969614	787.081484556769	898.295750788888	875.552281962857	969.359390658031	1076.81008939651	1190.75575693111	254.24669414768	269.241621739215	135.774904408981	533.28743270512
ENSSSCG00000009613	DMTN	DMTN	DMTN	DMTN		1.57757446348664	0	0	0	0	0	2.59477412491243	0	0	3.54103886998368	0	0	59.3672483796613	36.6168605565332	28.8007372988749	56.8635014699984
ENSSSCG00000027857	DMXL1	DMXL1	DMXL1	DMXL1		23.6636169522997	11.2470952213688	16.0396928933467	16.1628391349355	19.3944523050747	11.2363864155834	16.4335694577787	14.6575064231287	22.983247401525	23.0167526548939	4.05196646997746	9.20924792676806	2.58118471215919	2.15393297391372	1.3714636808988	9.22110834648622
ENSSSCG00000005007	DNAAF2	DNAAF2	DNAAF2	DNAAF2		159.335020812151	166.110944807908	210.298195712768	220.402351840029	99.6169595669748	111.427498621202	131.46855566223	144.481134742269	73.3275036143893	136.329996494372	95.2212120444703	151.031665998996	94.2132419938103	66.7719221913252	31.5436646606725	179.811612756481
ENSSSCG00000015379	DNAH11	DNAH11	DNAH11	NA		603.422232283642	501.793479107223	525.745489281921	651.656286940353	388.770612115362	488.782809077877	430.732504735463	452.288769627972	298.782216219825	335.513432930953	448.755286550004	363.765293107338	495.587464734564	544.945042400171	266.063954094368	433.392092284852
ENSSSCG00000011000	DNAJA1	DNAJA1	DNAJA1	DNAJA1		302.894296989436	335.682534299315	213.86257191129	243.911936036299	254.772578007573	338.964323536765	229.205047700598	297.337987440611	306.443298687	240.79064315889	236.027046876187	334.295699741681	54.2048789553429	94.7730508522036	39.7724467460653	162.90624745459
ENSSSCG00000002846	DNAJA2	DNAJA2	DNAJA2	DNAJA2		7.88787231743322	6.05612819612166	14.257504794086	12.4894666042683	13.2234902080055	3.74546213852779	1.72984941660828	4.18785897803677	10.9444035245357	12.3936360449429	5.06495808747183	0.920924792676806	7.74355413647756	0	0	0
ENSSSCG00000001759	DNAJA4	DNAJA4	NA	NA		28.3963403427596	50.1793479107223	51.6834548785617	43.3457958618724	12.3419241941385	23.4091383657987	21.6231177076036	18.8453654011655	10.9444035245357	16.8199346324225	22.285815584876	31.3114429510114	25.8118471215919	12.9235978434823	6.85731840449401	32.2738792127018
ENSSSCG00000014832	DNAJB13	DNAJB13	NA	NA		22.8748297205563	3.46064468349809	8.91094049630374	23.5095841962698	6.17096209706923	14.9818485541112	6.054472958129	16.7514359121471	10.9444035245357	8.85259717495919	8.10393293995492	16.5766462681825	43.8801401067062	34.4629275826195	5.48585472359521	35.3475819948638
ENSSSCG00000016017	DNAJC10	DNAJC10	DNAJC10	DNAJC10		10.2542340126632	10.3819340504943	14.257504794086	13.2241411104017	8.81566013867034	5.61819320779169	4.32462354152071	6.28178846705516	2.18888070490714	3.54103886998368	2.02598323498873	4.60462396338403	1.29059235607959	4.30786594782744	2.7429273617976	9.22110834648622
ENSSSCG00000003464	DNAJC16	DNAJC16	DNAJC16	DNAJC16		2.36636169522997	0	2.67328214889112	0	11.4603581802714	6.55455874242363	7.78432237473728	9.42268270058274	19.6999263441643	12.3936360449429	14.1818826449211	6.44647354873764	1.29059235607959	4.30786594782744	0	0
ENSSSCG00000004762	DNAJC17	DNAJC17	DNAJC17	DNAJC17		75.723574247359	41.5277362019771	35.643761985215	67.5900545642756	57.3017909013572	104.872939878778	35.4619130404698	58.6300256925148	54.7220176226786	53.1155830497551	42.5456479347633	81.0413817555589	25.8118471215919	10.7696648695686	20.571955213482	52.2529472967553
ENSSSCG00000015423	DNAJC2	DNAJC2	DNAJC2	DNAJC2		3.94393615871661	6.92128936699618	15.1485988437164	9.55076857973459	5.2893960832022	6.55455874242363	5.18954824982485	2.09392948901839	4.37776140981428	12.3936360449429	17.2208574974042	5.52554875606084	2.58118471215919	0	0	9.22110834648622
ENSSSCG00000026083	DNAJC24	DNAJC24	DNAJC24	DNAJC24		732.783338289546	402.299944456653	592.577543004199	518.680201330202	610.925247609854	466.31003624671	444.571300068329	443.913051671898	654.475330767236	456.794014227894	561.197356091878	499.141237630829	96.7944267059695	109.8505816696	74.0590387685353	238.211965617561
ENSSSCG00000002347	DNAL1	DNAL1	NA	NA		11.0430212444065	8.65161170874522	5.34656429778225	7.3467450613343	1.76313202773407	1.8727310692639	1.72984941660828	0	7.661082467175	2.65577915248776	3.0389748524831	2.76277437803042	0	2.15393297391372	1.3714636808988	7.68425695540518
ENSSSCG00000007953	DNASE1	DNASE1	NA	NA		43.3832977458827	38.067091518479	59.7033013252351	55.1005879600073	30.8548104853462	50.5637388701252	66.599202539419	36.6437660578218	43.7776140981428	38.9514275698204	59.7665054321676	47.8880892191939	19.3588853411939	23.6932627130509	10.9717094471904	10.7579597375673
ENSSSCG00000014374	DND1	DND1	DND1	DND1		6.31029785394658	1.73032234174904	8.01984644667337	15.428164628802	5.2893960832022	4.68182767315974	7.78432237473728	12.5635769341103	2.18888070490714	6.19681802247143	15.1948742624155	11.0510975121217	1.29059235607959	0	0	6.14740556432415
ENSSSCG00000014622	DNHD1	DNHD1	NA	NA		14.1981701713798	11.2470952213688	17.8218809926075	9.55076857973459	11.4603581802714	11.2363864155834	13.8387953328663	20.9392948901839	6.56664211472143	8.85259717495919	14.1818826449211	21.1812702315665	149.708713305233	25.8471956869646	19.2004915325832	21.5159194751345
ENSSSCG00000013630	DNM2	DNM2	DNM2	DNM2		25.2411914157863	8.65161170874522	14.257504794086	30.1216547514706	51.1308288042879	31.8364281774862	16.4335694577787	28.2680481017482	29.5498895162464	22.131492937398	19.2468407323929	45.1253148411635	18.0682929851143	8.61573189565487	0	0
ENSSSCG00000013659	DNMT1	DNMT1	DNMT1	DNMT1		9.46544678091987	14.7077399048669	4.45547024815187	9.55076857973459	10.5787921664044	14.9818485541112	9.51417179134556	10.4696474450919	7.661082467175	11.5083763274469	9.11692455744929	7.36739834141445	2.58118471215919	0	0	4.61055417324311
ENSSSCG00000007422	DNTTIP1	DNTTIP1	DNTTIP1	DNTTIP1		0.788787231743322	6.05612819612166	5.34656429778225	6.61207055520087	4.40783006933517	6.55455874242363	3.45969883321657	3.14089423352758	1.09444035245357	2.65577915248776	5.06495808747183	4.60462396338403	24.5212547655123	15.077530817396	8.22878208539282	15.3685139108104
ENSSSCG00000006892	DNTTIP2	DNTTIP2	DNTTIP2	DNTTIP2		37.8617871236795	42.3928973728516	25.8417274392809	13.2241411104017	334.113519255606	139.51846466016	179.904339327262	65.9587789040792	330.520986440979	217.773890503996	132.701901891762	44.2043900484867	3.87177706823878	0	0	6.14740556432415
ENSSSCG00000009650	DOCK5	DOCK5	DOCK5	DOCK5		5.52151062220326	0.865161170874522	7.12875239704299	5.87739604906744	8.81566013867034	14.0454830194792	5.18954824982485	13.6105416786195	1.09444035245357	14.1641554799347	3.0389748524831	8.28832313409126	7.74355413647756	0	0	15.3685139108104
ENSSSCG00000029165	DOK4	DOK4	DOK4	DOK4		2262.24178063985	1928.44424987931	1936.3473698468	1830.80886928451	1780.76334801141	2067.49510046734	1672.76438586021	1581.96372895339	1642.75496903281	1674.91138550228	1679.54010180566	1621.74855990386	1405.45507577068	1186.81706862646	717.275505110074	1229.48111286483
ENSSSCG00000027089	DONSON	DONSON	DONSON	DONSON		20.5084680253264	19.898706930114	9.80203454593412	8.81609407360116	10.5787921664044	12.1727519502153	13.8387953328663	9.42268270058274	7.661082467175	6.19681802247143	0	9.20924792676806	5.16236942431837	8.61573189565487	0	9.22110834648622
ENSSSCG00000013457	DOT1L	DOT1L	DOT1L	DOT1L		13.4093829396365	5.19096702524713	3.5643761985215	3.67337253066715	8.81566013867034	7.49092427705558	8.64924708304142	13.6105416786195	7.661082467175	7.96733745746327	5.06495808747183	6.44647354873764	0	0	0	1.53685139108104
ENSSSCG00000010565	DPCD	DPCD	DPCD	DPCD		45.7496594411127	24.2245127844866	24.0595393400201	46.2844938864061	16.7497542634736	15.9182140887431	15.5686447494746	43.9725192693861	21.8888070490714	25.6725318073817	20.2598323498873	37.7579164997491	36.1365859702286	12.9235978434823	4.11439104269641	19.9790680840535
ENSSSCG00000006859	DPH5	DPH5	DPH5	DPH5		10.2542340126632	7.7864505378707	16.9307869429771	8.81609407360116	2.6446980416011	6.55455874242363	5.18954824982485	6.28178846705516	1.09444035245357	2.65577915248776	4.05196646997746	10.1301727194449	0	2.15393297391372	1.3714636808988	7.68425695540518
ENSSSCG00000007474	DPM1	DPM1	NA	NA		18.9308935618397	13.8425787339924	15.1485988437164	11.7547920981349	6.17096209706923	9.36365534631948	8.64924708304142	11.5166121896011	7.661082467175	13.2788957624388	4.05196646997746	4.60462396338403	0	0	0	9.22110834648622
ENSSSCG00000015894	DPP4	DPP4	DPP4	DPP4		0	3.46064468349809	2.67328214889112	3.67337253066715	37.9073385962824	10.3000208809514	12.108945916258	14.6575064231287	22.983247401525	14.1641554799347	7.09094132246056	12.8929470974753	0	0	0	0
ENSSSCG00000004283	DPPA5	DPPA5	DPPA5	DPPA5		37.0729998919361	6.05612819612166	26.7328214889112	41.1417723434721	37.9073385962824	93.6365534631948	64.8693531228107	79.5693205826987	13.1332842294429	32.754609547349	23.2988072023704	58.9391867313156	11.6153312047163	0	0	21.5159194751345
ENSSSCG00000006098	DPY19L4	DPY19L4	DPY19L4	DPY19L4		59.1590423807492	50.1793479107223	53.4656429778225	62.4473330213416	52.893960832022	43.0728145930696	51.0305577899444	49.2073429919321	60.1942193849464	60.1976607897225	38.4936814647859	43.2834652558099	32.2648089019898	17.2314637913097	16.4575641707856	33.8107306037828
ENSSSCG00000023972	DRAM1	DRAM1	DRAM1	DRAM1		16.5645318666098	10.3819340504943	4.45547024815187	23.5095841962698	9.69722615253737	14.0454830194792	4.32462354152071	4.18785897803677	15.32216493435	7.08207773996735	8.10393293995492	10.1301727194449	5.16236942431837	6.46179892174115	4.11439104269641	19.9790680840535
ENSSSCG00000026922	DRAM2	DRAM2	DRAM2	DRAM2		74.1459997838723	55.3703149359694	52.5745489281921	55.8352624661407	51.1308288042879	44.9455456623335	21.6231177076036	73.2875321156435	56.9108983275857	46.9187650272837	34.4417149948084	54.3345627679316	23.2306624094327	12.9235978434823	5.48585472359521	39.958136168107
ENSSSCG00000012965	DRAP1	DRAP1	DRAP1	DRAP1		29.1851275745029	28.5503186388592	20.4951631414986	8.81609407360116	18.5128862912077	21.5364072965348	6.91939766643314	10.4696474450919	21.8888070490714	15.0494151974306	24.3117988198648	20.2603454388897	10.3247388486367	6.46179892174115	13.714636808988	23.0527708662155
ENSSSCG00000005999	DSCC1	DSCC1	NA	NA		29.9739148062462	30.2806409806083	28.515009588172	25.7136077146701	25.565414402144	11.2363864155834	12.108945916258	16.7514359121471	9.84996317208214	33.6398692648449	17.2208574974042	10.1301727194449	33.5554012580694	28.0011286608783	5.48585472359521	35.3475819948638
ENSSSCG00000001025	DSP	DSP	DSP	DSP		4.73272339045993	8.65161170874522	1.78218809926075	0	35.2626405546813	5.61819320779169	12.9738706245621	7.32875321156435	19.6999263441643	4.4262985874796	3.0389748524831	11.0510975121217	0	0	0	0
ENSSSCG00000001499	DST	DST	DST	DST		1.57757446348664	7.7864505378707	6.23765834741262	4.40804703680058	8.81566013867034	9.36365534631948	23.3529671242118	6.28178846705516	7.661082467175	17.7051943499184	17.2208574974042	15.6557214755057	0	0	0	0
ENSSSCG00000009873	DTX1	DTX1	DTX1	DTX1		32.3402765014762	23.3593516136121	40.0992322333668	33.7950272821378	59.0649229290912	181.654913718598	84.7626214138059	119.353980874048	33.9276509260607	18.5904540674143	35.4547066123028	46.9671644265171	6.45296178039797	4.30786594782744	2.7429273617976	0
ENSSSCG00000013145	DTX4	DTX4	DTX4	DTX4		34.7066381967062	28.5503186388592	25.8417274392809	30.8563292576041	16.7497542634736	9.36365534631948	7.78432237473728	21.9862596346931	17.5110456392571	15.9346749149265	21.2728239673817	16.5766462681825	11.6153312047163	2.15393297391372	2.7429273617976	7.68425695540518
ENSSSCG00000004677	DUOXA1	DUOXA1	NA	NA		54.4263189902892	109.01030753019	17.8218809926075	11.7547920981349	107.551053691778	89.891091324667	40.6514612902947	95.2737917503366	74.4219439668428	52.2303233322592	40.5196646997746	39.5997660851027	0	0	1.3714636808988	4.61055417324311
ENSSSCG00000029874	DUSP14	DUSP14	DUSP14	DUSP14		69.4132763934124	34.6064468349809	45.4457965311491	62.4473330213416	48.4861307626868	40.2637179891737	50.1656330816402	36.6437660578218	60.1942193849464	38.0661678523245	29.3767569073366	52.492713182578	40.0083630384674	6.46179892174115	15.0861004898868	47.6423931235121
ENSSSCG00000008128	DUSP2	DUSP2	NA	NA		8.67665954917655	6.92128936699618	13.3664107444556	15.428164628802	1.76313202773407	6.55455874242363	0	7.32875321156435	2.18888070490714	6.19681802247143	4.05196646997746	5.52554875606084	24.5212547655123	8.61573189565487	2.7429273617976	7.68425695540518
ENSSSCG00000028180	DUSP28	DUSP28	DUSP28	DUSP28		531.642594194999	494.007028569352	641.587715733869	762.592137366501	253.891011993706	225.664093846299	255.152788949722	325.606035542359	196.999263441643	291.250447056157	253.247904373591	378.500089790167	512.365165363599	320.936013113144	238.634680476392	643.940732862954
ENSSSCG00000015850	DUSP4	DUSP4	DUSP4	DUSP4		6.31029785394658	8.65161170874522	21.386257191129	16.1628391349355	10.5787921664044	2.80909660389584	0	6.28178846705516	10.9444035245357	7.08207773996735	22.285815584876	14.7347966828289	0	0	0	3.07370278216207
ENSSSCG00000001425	DXO	DXO	DXO	DXO		17.3533190983531	6.05612819612166	5.34656429778225	13.2241411104017	8.81566013867034	9.36365534631948	12.9738706245621	28.2680481017482	13.1332842294429	7.08207773996735	10.1299161749437	37.7579164997491	1.29059235607959	0	0	0
ENSSSCG00000009904	DYNLL1	DYNLL1	DYNLL1	DYNLL1		13.4093829396365	10.3819340504943	25.8417274392809	16.8975136410689	15.8681882496066	22.4727728311667	10.3790964996497	9.42268270058274	9.84996317208214	15.0494151974306	16.2078658799098	9.20924792676806	2.58118471215919	8.61573189565487	5.48585472359521	9.22110834648622
ENSSSCG00000020962	DYNLL2	DYNLL2	DYNLL2	DYNLL2		18.9308935618397	28.5503186388592	11.5842226451949	11.0201175920015	22.0391503466758	28.0909660389584	21.6231177076036	7.32875321156435	10.9444035245357	20.3609735024061	19.2468407323929	23.0231198169202	5.16236942431837	17.2314637913097	2.7429273617976	13.8316625197293
ENSSSCG00000000721	DYRK4	DYRK4	DYRK4	DYRK4		7.0990850856899	12.9774175631178	12.4753166948252	13.9588156165352	3.52626405546813	9.36365534631948	3.45969883321657	8.37571795607355	7.661082467175	12.3936360449429	4.05196646997746	6.44647354873764	0	21.5393297391372	0	16.9053653018914
ENSSSCG00000009501	DZIP1	DZIP1	DZIP1	DZIP1		4.73272339045993	1.73032234174904	0	0	17.6313202773407	10.3000208809514	5.18954824982485	4.18785897803677	7.661082467175	6.19681802247143	0	0.920924792676806	0	0	0	0
ENSSSCG00000027467	DZIP1L	DZIP1L	DZIP1L	DZIP1L		6.31029785394658	19.898706930114	10.6931285955645	10.285443085868	12.3419241941385	0.936365534631948	1.72984941660828	14.6575064231287	6.56664211472143	5.31155830497551	9.11692455744929	2.76277437803042	0	0	0	0
ENSSSCG00000006145	E2F5	E2F5	E2F5	E2F5		389.660892481201	458.535420563497	366.239654398084	369.541276585115	397.586272254032	375.482579387411	422.083257652421	385.283025979383	433.398379571614	352.333367563376	405.196646997746	384.025638546228	41.298955394547	62.4640562434978	27.429273617976	102.969043202429
ENSSSCG00000008047	E4F1	E4F1	E4F1	E4F1		18.1421063300964	29.4154798097338	49.0101727296706	27.9176312330703	17.6313202773407	28.0909660389584	40.6514612902947	34.5498365688034	16.4166052868036	30.9840901123572	31.4027401423253	29.4695933656578	3.87177706823878	6.46179892174115	1.3714636808988	12.2948111286483
ENSSSCG00000026622	EAF1	EAF1	EAF1	EAF1		14.1981701713798	10.3819340504943	13.3664107444556	10.285443085868	14.1050562218725	8.42728981168753	5.18954824982485	5.23482372254597	9.84996317208214	7.96733745746327	11.142907792438	11.9720223047985	1.29059235607959	4.30786594782744	8.22878208539282	0
ENSSSCG00000010757	EBF3	EBF3	EBF3	EBF3		74.1459997838723	30.2806409806083	41.8814203326276	22.7749096901363	46.7229987349528	54.309201008653	36.326837748774	14.6575064231287	24.0776877539786	7.96733745746327	32.4157317598197	9.20924792676806	1.29059235607959	0	0	0
ENSSSCG00000013615	ECSIT	ECSIT	ECSIT	ECSIT		18.9308935618397	21.6290292718631	28.515009588172	30.8563292576041	12.3419241941385	33.7091592467501	14.7037200411704	35.5968013133126	27.3610088113393	32.754609547349	12.1558994099324	23.0231198169202	3.87177706823878	10.7696648695686	5.48585472359521	19.9790680840535
ENSSSCG00000007291	EDEM2	EDEM2	EDEM2	EDEM2		13.4093829396365	11.2470952213688	10.6931285955645	7.3467450613343	11.4603581802714	3.74546213852779	3.45969883321657	2.09392948901839	9.84996317208214	8.85259717495919	16.2078658799098	5.52554875606084	5.16236942431837	17.2314637913097	2.7429273617976	9.22110834648622
ENSSSCG00000005833	EDF1	EDF1	NA	NA		7.0990850856899	9.51677287961975	12.4753166948252	5.87739604906744	14.1050562218725	23.4091383657987	13.8387953328663	15.7044711676379	18.6054859917107	11.5083763274469	10.1299161749437	17.4975710608593	10.3247388486367	17.2314637913097	10.9717094471904	9.22110834648622
ENSSSCG00000010741	EDRF1	EDRF1	EDRF1	EDRF1		56.0038934537759	31.1458021514828	40.0992322333668	41.1417723434721	38.7889046101495	36.518255850646	43.2462354152071	46.0664487584045	25.1721281064321	55.7713622022429	49.6365892572239	31.3114429510114	7.74355413647756	25.8471956869646	12.3431731280892	23.0527708662155
ENSSSCG00000016128	EEF1B2	EEF1B2	EEF1B2	NA		50.4823828315726	72.6735383534599	57.9211132259743	34.5297017882712	26.446980416011	44.9455456623335	32.0022142072533	43.9725192693861	40.4942930407821	52.2303233322592	39.5066730822802	48.8090140118707	20.6494776972735	21.5393297391372	12.3431731280892	6.14740556432415
ENSSSCG00000013064	EEF1G	EEF1G	EEF1G	EEF1G		17.3533190983531	19.898706930114	32.0793857866935	20.570886171736	9.69722615253737	14.0454830194792	12.108945916258	11.5166121896011	0	12.3936360449429	6.07794970496619	13.8138718901521	21.9400700533531	17.2314637913097	9.60024576629162	15.3685139108104
ENSSSCG00000025675	EEF2	EEF2	EEF2	EEF2		73.357212552129	88.2464394292013	59.7033013252351	69.0594035765424	95.2091294976396	76.7819738398197	52.7604072065527	64.91181415957	95.2163106634607	74.3618162696572	67.8704383721225	48.8090140118707	60.6578407357409	25.8471956869646	43.8868377887617	59.9372042521604
ENSSSCG00000007839	EEF2K	EEF2K	EEF2K	EEF2K		11.0430212444065	7.7864505378707	7.12875239704299	11.7547920981349	12.3419241941385	14.9818485541112	9.51417179134556	5.23482372254597	12.0388438769893	10.623116609951	6.07794970496619	7.36739834141445	5.16236942431837	6.46179892174115	6.85731840449401	7.68425695540518
ENSSSCG00000029078	EFCAB10	EFCAB10	NA	NA		590.801636575748	527.748314233459	520.398924984139	699.410129839026	460.177459238591	458.819111969654	389.216118736864	653.306000573737	551.5979376366	516.106415300121	419.378529642667	627.149783812905	107.119165554606	81.8494530087213	37.0295193842677	414.94987559188
ENSSSCG00000003895	EFCAB14	EFCAB14	EFCAB14	EFCAB14		1.57757446348664	0	0	0	16.7497542634736	6.55455874242363	11.2440212079538	8.37571795607355	13.1332842294429	16.8199346324225	0	6.44647354873764	0	0	0	0
ENSSSCG00000012971	EFEMP2	EFEMP2	EFEMP2	EFEMP2		1432.43761284587	1118.65339394076	1370.50264833152	1362.08653437138	1065.81331076524	1402.67557087866	1331.11912608007	1072.09189837741	1022.20728919164	979.097247550486	1255.09661407552	1075.64015784651	573.02300609934	568.638305113221	400.46739482245	537.897986878363
ENSSSCG00000005828	EGFL7	EGFL7	EGFL7	EGFL7		38.6505743554228	75.2690218660834	62.3765834741262	32.3256782698709	3167.46668782425	2202.33173745434	3995.08722765683	2637.30419141866	3050.2052622881	3563.17036292107	1920.63210676932	2692.78409378698	311.032757815182	448.018058574053	209.833943177517	201.327532231616
ENSSSCG00000010172	EGLN1	EGLN1	EGLN1	EGLN1		35.4954254284495	41.5277362019771	47.2279846304098	35.9990508005381	28.2101124437451	51.5001044047571	34.5969883321657	19.8923301456747	9.84996317208214	43.3777261573	27.3507736723479	18.4184958535361	19.3588853411939	0	5.48585472359521	7.68425695540518
ENSSSCG00000015213	EI24	EI24	EI24	EI24		15.7757446348664	4.32580585437261	6.23765834741262	10.285443085868	7.9340941248033	14.0454830194792	7.78432237473728	15.7044711676379	9.84996317208214	5.31155830497551	10.1299161749437	9.20924792676806	3.87177706823878	8.61573189565487	1.3714636808988	4.61055417324311
ENSSSCG00000012162	EIF1AX	EIF1AX	NA	NA		7.88787231743322	3.46064468349809	1.78218809926075	7.3467450613343	22.0391503466758	3.74546213852779	3.45969883321657	14.6575064231287	10.9444035245357	8.85259717495919	3.0389748524831	11.9720223047985	7.74355413647756	0	0	0
ENSSSCG00000008496	EIF2AK2	NA	EIF2AK2	EIF2AK2		105.697489053605	197.256746959391	114.060038352688	116.813246475215	49.3676967765539	62.7364908203405	53.6253319148568	148.668993720305	67.8553018521214	87.640712032096	78.0003545470661	117.878373462631	52.9142865992633	77.5415870608938	8.22878208539282	122.948111286483
ENSSSCG00000008208	EIF2AK3	EIF2AK3	EIF2AK3	EIF2AK3		79.6675104060756	51.9096702524713	50.7923608289313	79.3448466624105	39.6704706240165	47.7546422662293	54.490256623161	47.1134135029137	62.3831000898536	62.8534399422103	48.6235976397295	60.7810363166692	46.4613248188654	6.46179892174115	15.0861004898868	44.5686903413501
ENSSSCG00000027990	EIF2S1	EIF2S1	NA	NA		87.5553827235088	81.3251500622051	58.8122072756047	30.8563292576041	1083.44463104258	632.983101411197	1032.72010171515	858.511090497539	1468.73895299269	1048.14750551517	900.549547952491	873.957628250289	2.58118471215919	17.2314637913097	8.22878208539282	24.5896222572966
ENSSSCG00000029857	EIF2S3	NA	EIF2S3	NA		68.624489161669	56.2354761068439	63.2676775237566	67.5900545642756	35.2626405546813	58.9910286818127	42.381310706903	61.7709199260424	40.4942930407821	44.262985874796	38.4936814647859	46.9671644265171	18.0682929851143	30.155061634792	2.7429273617976	36.8844333859449
ENSSSCG00000010679	EIF3A	EIF3A	EIF3A	EIF3A		97.0208295044286	89.9767617709503	86.4361228141463	97.7117093157462	95.2091294976396	80.5274359783475	41.5163859985988	74.3344968601527	84.271907138925	97.3785689245511	93.1952288094816	100.380802401772	27.1024394776715	12.9235978434823	10.9717094471904	61.4740556432415
ENSSSCG00000000141	EIF3D	EIF3D	EIF3D	EIF3D		11.8318084761498	15.5729010757414	10.6931285955645	12.4894666042683	1.76313202773407	13.1091174848473	17.2984941660828	10.4696474450919	4.37776140981428	10.623116609951	10.1299161749437	5.52554875606084	18.0682929851143	0	0	7.68425695540518
ENSSSCG00000006033	EIF3E	EIF3E	EIF3E	EIF3E		22.8748297205563	23.3593516136121	8.01984644667337	20.570886171736	14.1050562218725	25.2818694350626	9.51417179134556	9.42268270058274	21.8888070490714	13.2788957624388	6.07794970496619	3.68369917070722	2.58118471215919	4.30786594782744	2.7429273617976	9.22110834648622
ENSSSCG00000013661	EIF3G	EIF3G	EIF3G	EIF3G		602.633445051898	464.591548759618	630.003493088675	735.409180639564	63.4727529984264	88.0183602554031	79.5730731639811	122.494875107576	35.0220912785143	171.740385194208	236.027046876187	270.751889046981	846.628585588213	656.949557043684	421.039350035932	691.583125986466
ENSSSCG00000006016	EIF3H	EIF3H	EIF3H	EIF3H		12.6205957078932	12.1122563922433	8.91094049630374	7.3467450613343	4.40783006933517	14.0454830194792	6.054472958129	2.09392948901839	6.56664211472143	12.3936360449429	4.05196646997746	5.52554875606084	10.3247388486367	0	9.60024576629162	4.61055417324311
ENSSSCG00000003612	EIF3I	EIF3I	EIF3I	EIF3I		11.8318084761498	6.05612819612166	9.80203454593412	9.55076857973459	0.881566013867033	3.74546213852779	1.72984941660828	5.23482372254597	5.47220176226786	6.19681802247143	5.06495808747183	5.52554875606084	7.74355413647756	6.46179892174115	2.7429273617976	23.0527708662155
ENSSSCG00000004691	EIF3J	EIF3J	EIF3J	EIF3J		100.175978431402	95.1677287961975	96.2381573600804	109.466501413881	36.1442065685484	52.4364699393891	59.6798048729858	51.3012724809505	61.2886597374	77.9028551396409	57.7405221971788	61.701961109346	30.9742165459102	32.3089946087058	39.7724467460653	52.2529472967553
ENSSSCG00000017957	EIF4A1	EIF4A1	EIF4A1	EIF4A1		92.2881061139687	80.4599888913306	91.7826871119286	102.85443085868	74.9331111786978	82.4001670476114	67.4641272477231	76.4284263491711	74.4219439668428	47.8040247447796	56.7275305796845	102.222651987125	33.5554012580694	17.2314637913097	41.1439104269641	33.8107306037828
ENSSSCG00000011803	EIF4A2	EIF4A2	EIF4A2	EIF4A2		127.783531542418	191.200618763269	179.109903975705	184.403301039491	200.115485147817	145.136657867952	95.1417179134556	90.0389680277906	112.727356302718	132.788957624388	185.377466001469	137.217794108844	10.3247388486367	12.9235978434823	13.714636808988	30.7370278216207
ENSSSCG00000017155	EIF4A3	EIF4A3	EIF4A3	EIF4A3		14.9869574031231	10.3819340504943	12.4753166948252	30.8563292576041	12.3419241941385	14.0454830194792	22.4880424159077	40.8316250358585	21.8888070490714	18.5904540674143	9.11692455744929	22.1021950242433	24.5212547655123	15.077530817396	4.11439104269641	6.14740556432415
ENSSSCG00000028420	EIF4E	EIF4E	EIF4E	EIF4E		6.31029785394658	12.1122563922433	7.12875239704299	9.55076857973459	13.2234902080055	10.3000208809514	6.054472958129	6.28178846705516	6.56664211472143	12.3936360449429	8.10393293995492	7.36739834141445	0	4.30786594782744	0	18.4422166929724
ENSSSCG00000016289	EIF4E2	EIF4E2	NA	NA		6.31029785394658	6.92128936699618	9.80203454593412	16.8975136410689	12.3419241941385	7.49092427705558	1.72984941660828	8.37571795607355	2.18888070490714	8.85259717495919	5.06495808747183	11.9720223047985	10.3247388486367	4.30786594782744	5.48585472359521	3.07370278216207
ENSSSCG00000020835	EIF4EBP3	EIF4EBP3	EIF4EBP3	EIF4EBP3		9.46544678091987	3.46064468349809	4.45547024815187	11.0201175920015	4.40783006933517	1.8727310692639	1.72984941660828	21.9862596346931	7.661082467175	7.96733745746327	15.1948742624155	10.1301727194449	5.16236942431837	2.15393297391372	2.7429273617976	12.2948111286483
ENSSSCG00000010030	EIF4ENIF1	EIF4ENIF1	EIF4ENIF1	EIF4ENIF1		36.2842126601928	19.0335457592395	25.8417274392809	49.9578664170733	23.8022823744099	31.8364281774862	24.217891832516	14.6575064231287	14.2277245818964	30.0988303948612	23.2988072023704	21.1812702315665	24.5212547655123	4.30786594782744	15.0861004898868	16.9053653018914
ENSSSCG00000030255	EIF4G1	EIF4G1	EIF4G1	EIF4G1		21.2972552570697	47.5838643980987	37.4259500844757	29.3869802453372	53.775526845889	26.2182349696945	11.2440212079538	29.3150128462574	41.5887333932357	27.4430512423735	23.2988072023704	34.0742173290418	12.9059235607959	8.61573189565487	2.7429273617976	3.07370278216207
ENSSSCG00000013405	EIF4G2	EIF4G2	EIF4G2	EIF4G2		12.6205957078932	51.0445090815968	19.6040690918682	13.9588156165352	30.8548104853462	22.4727728311667	17.2984941660828	18.8453654011655	21.8888070490714	24.7872720898857	11.142907792438	33.153292536365	12.9059235607959	0	1.3714636808988	15.3685139108104
ENSSSCG00000025966	EIF4H	EIF4H	EIF4H	EIF4H		5.52151062220326	12.1122563922433	9.80203454593412	11.7547920981349	7.05252811093627	16.8545796233751	3.45969883321657	4.18785897803677	19.6999263441643	4.4262985874796	3.0389748524831	12.8929470974753	6.45296178039797	0	0	21.5159194751345
ENSSSCG00000017939	EIF5A	EIF5A	NA	NA		11.8318084761498	12.1122563922433	8.01984644667337	9.55076857973459	14.9866222357396	13.1091174848473	12.108945916258	8.37571795607355	5.47220176226786	15.9346749149265	5.06495808747183	11.0510975121217	7.74355413647756	23.6932627130509	8.22878208539282	9.22110834648622
ENSSSCG00000008180	EIF5B	EIF5B	EIF5B	EIF5B		1015.16916725366	920.531485810492	822.479807808836	931.567273777189	671.75330256668	735.046944686079	562.201060397692	578.971503713584	588.808909620021	603.747127332217	600.704029174159	692.535444092958	122.606273827561	137.851710330478	78.1734298112317	393.433956116745
ENSSSCG00000024479	ELAC1	ELAC1	ELAC1	AC091551.1		18.1421063300964	17.3032234174904	17.8218809926075	30.8563292576041	30.8548104853462	8.42728981168753	19.8932682909953	10.4696474450919	12.0388438769893	8.85259717495919	10.1299161749437	17.4975710608593	1.29059235607959	2.15393297391372	0	13.8316625197293
ENSSSCG00000029130	ELANE	ELANE	NA	NA		89.9217444187388	51.9096702524713	79.3073704171033	98.4463838218796	45.8414327210857	64.6092218896044	59.6798048729858	45.0194840138953	32.8332105736071	61.0829205072184	50.6495808747183	65.3856602800532	32.2648089019898	45.2325924521881	15.0861004898868	64.5477584254035
ENSSSCG00000009440	ELF1	ELF1	ELF1	ELF1		5.52151062220326	17.3032234174904	8.01984644667337	9.55076857973459	11.4603581802714	11.2363864155834	1.72984941660828	7.32875321156435	10.9444035245357	3.54103886998368	0	12.8929470974753	5.16236942431837	0	2.7429273617976	12.2948111286483
ENSSSCG00000012656	ELF4	ELF4	ELF4	ELF4		7.88787231743322	10.3819340504943	14.257504794086	10.285443085868	7.9340941248033	9.36365534631948	5.18954824982485	2.09392948901839	12.0388438769893	13.2788957624388	3.0389748524831	4.60462396338403	7.74355413647756	0	0	7.68425695540518
ENSSSCG00000023803	ELK3	ELK3	ELK3	ELK3		36.2842126601928	21.6290292718631	40.0992322333668	48.4885174048064	21.1575843328088	9.36365534631948	9.51417179134556	20.9392948901839	7.661082467175	16.8199346324225	16.2078658799098	26.7068189876274	18.0682929851143	30.155061634792	12.3431731280892	46.1055417324311
ENSSSCG00000004699	ELL3	ELL3	ELL3	ELL3		53.6375317585459	31.1458021514828	20.4951631414986	34.5297017882712	31.7363764992132	75.8456083051878	24.217891832516	45.0194840138953	27.3610088113393	32.754609547349	19.2468407323929	38.6788412924259	2.58118471215919	8.61573189565487	0	3.07370278216207
ENSSSCG00000002786	ELMO3	ELMO3	ELMO3	ELMO3		125.417169847188	90.8419229418248	132.773013394926	116.078571969082	66.9990170538945	64.6092218896044	58.8148801646817	48.1603782474229	58.0053386800393	79.6733745746327	97.2471952794591	66.30658507273	94.2132419938103	30.155061634792	16.4575641707856	24.5896222572966
ENSSSCG00000006176	ELOC	ELOC	ELOC	ELOC		7.88787231743322	15.5729010757414	8.01984644667337	2.93869802453372	6.17096209706923	10.3000208809514	8.64924708304142	4.18785897803677	6.56664211472143	9.73785689245511	8.10393293995492	12.8929470974753	7.74355413647756	4.30786594782744	0	0
ENSSSCG00000023937	ELOVL1	ELOVL1	NA	NA		3895.03135034853	3442.47629890972	3644.57466298823	3741.69725973756	3899.16647933389	7063.94159326341	4741.51725092331	5600.21441837968	3334.75975392603	3348.05225156957	4004.35586395523	4412.15068171458	542.048789553429	626.794495408892	416.924958993236	627.035367561063
ENSSSCG00000020898	ELP2	ELP2	ELP2	ELP2		70.2020636251557	32.8761244932318	36.5348560348453	56.5699369722741	37.0257725824154	29.0273315735904	0.864924708304142	72.2405673711343	36.1165316309678	24.7872720898857	20.2598323498873	47.8880892191939	6.45296178039797	15.077530817396	0	32.2738792127018
ENSSSCG00000011336	ELP6	ELP6	ELP6	ELP6		8.67665954917655	3.46064468349809	8.01984644667337	11.7547920981349	6.17096209706923	10.3000208809514	4.32462354152071	23.0332243792023	2.18888070490714	12.3936360449429	4.05196646997746	7.36739834141445	3.87177706823878	2.15393297391372	0	3.07370278216207
ENSSSCG00000003489	EMC1	EMC1	EMC1	EMC1		7.88787231743322	3.46064468349809	11.5842226451949	13.2241411104017	4.40783006933517	5.61819320779169	6.91939766643314	15.7044711676379	6.56664211472143	0.885259717495919	8.10393293995492	7.36739834141445	0	0	0	1.53685139108104
ENSSSCG00000024391	EMC10	EMC10	NA	NA		16.5645318666098	6.92128936699618	3.5643761985215	8.81609407360116	4.40783006933517	0.936365534631948	2.59477412491243	1.04696474450919	3.28332105736071	3.54103886998368	2.02598323498873	1.84184958535361	5.16236942431837	2.15393297391372	0	6.14740556432415
ENSSSCG00000026925	EMC4	EMC4	NA	NA		4205.81351965539	3195.04020403961	3324.67189917093	3954.75286651625	2765.47258550088	3050.67891183089	1932.24179835145	3008.97667571942	2647.45121258519	2687.64850231761	2331.90670347203	3214.02752644205	1597.75333682654	1415.13396386131	896.937247307817	3256.58809770072
ENSSSCG00000002005	EMC9	EMC9	EMC9	EMC9		12874.5851965145	13880.6458255108	14278.8910512771	15244.4960022687	11642.8423451419	10123.9841604406	11177.4220054144	11939.5859463828	13760.3985513987	13463.0297836779	12240.9907058019	14185.0045816008	13249.2211275131	12884.8270499519	7525.22121709173	10761.0334403494
ENSSSCG00000021467	EME2	EME2	EME2	EME2		2.36636169522997	0	1.78218809926075	2.20402351840029	13.2234902080055	2.80909660389584	9.51417179134556	11.5166121896011	10.9444035245357	2.65577915248776	8.10393293995492	9.20924792676806	0	2.15393297391372	1.3714636808988	1.53685139108104
ENSSSCG00000026812	EMG1	EMG1	EMG1	EMG1		757.235742473589	737.982478755967	603.270671599763	683.981965210224	821.619524924075	912.956396266149	970.445522717248	829.196077651281	1185.27890170722	1552.74554448784	1284.47337098286	1444.93099970991	402.664815096833	525.559645634947	242.749071519088	514.845216012147
ENSSSCG00000013061	EML3	EML3	EML3	EML3		30.7627020379896	22.4941904427376	34.7526679355846	29.3869802453372	35.2626405546813	44.0091801277015	21.6231177076036	27.221083357239	30.6443298687	27.4430512423735	18.2338491148986	30.3905181583346	23.2306624094327	2.15393297391372	5.48585472359521	9.22110834648622
ENSSSCG00000008467	EML4	EML4	EML4	EML4		34.7066381967062	17.3032234174904	16.0396928933467	35.2643762944046	24.6838483882769	24.3455039004306	12.108945916258	16.7514359121471	12.0388438769893	25.6725318073817	17.2208574974042	29.4695933656578	12.9059235607959	12.9235978434823	1.3714636808988	19.9790680840535
ENSSSCG00000002427	EML5	EML5	EML5	EML5		2249.62118493196	1638.61525763635	1920.30767695346	2321.57143938164	1741.09287738739	1969.17671933099	1857.8582734373	2014.36016843569	1911.98729573639	1452.7111964108	1684.60505989313	1857.50530682912	260.699655928078	262.779822817474	106.974167110107	1221.79685590942
ENSSSCG00000023377	EMP3	EMP3	EMP3	EMP3		17.3533190983531	15.5729010757414	24.0595393400201	23.5095841962698	16.7497542634736	10.3000208809514	21.6231177076036	17.7984006566563	5.47220176226786	2.65577915248776	9.11692455744929	8.28832313409126	14.1965159168755	19.3853967652235	17.8290278516844	12.2948111286483
ENSSSCG00000005661	ENDOG	ENDOG	ENDOG	ENDOG		752.50301908313	620.320559517033	832.28184235477	848.549054584112	611.806813623721	751.901524309454	624.475639395591	734.969250645454	646.814248300061	642.698554902037	717.198065186011	663.0658507273	385.887114467798	454.479857495794	272.921272498862	399.58136168107
ENSSSCG00000022343	ENO1	ENO1	ENO1	ENO1		5.52151062220326	7.7864505378707	8.91094049630374	17.6321881472023	11.4603581802714	14.9818485541112	12.9738706245621	7.32875321156435	5.47220176226786	10.623116609951	0	32.2323677436882	20.6494776972735	4.30786594782744	8.22878208539282	10.7579597375673
ENSSSCG00000027169	ENOSF1	ENOSF1	ENOSF1	ENOSF1		3572.41737256551	2902.61572828402	3084.96759982036	3663.08708758128	2815.7218482913	4644.37305177446	3387.91008242733	4696.68384386824	2847.73379708419	2523.87545458087	3340.84635449642	4038.2552158878	401.374222740754	504.02031589581	213.948334220213	1089.62763627645
ENSSSCG00000009132	ENPEP	ENPEP	ENPEP	ENPEP		0	0	0	0	96.0906955115067	16.8545796233751	42.381310706903	28.2680481017482	47.0609351555036	21.2462332199021	2.02598323498873	36.8369917070722	0	0	0	0
ENSSSCG00000010497	ENTPD1	ENTPD1	ENTPD1	AL365273.2		50.4823828315726	48.4490255689732	40.9903262829972	57.3046114784076	74.0515451648308	54.309201008653	57.9499554563775	65.9587789040792	63.4775404423071	65.509219094698	46.5976144047408	49.7299388045475	21.9400700533531	8.61573189565487	5.48585472359521	29.2001764305397
ENSSSCG00000025783	ENTPD3	ENTPD3	ENTPD3	ENTPD3		10.2542340126632	8.65161170874522	16.9307869429771	18.3668626533358	5.2893960832022	4.68182767315974	10.3790964996497	9.42268270058274	7.661082467175	7.96733745746327	20.2598323498873	12.8929470974753	2.58118471215919	2.15393297391372	1.3714636808988	9.22110834648622
ENSSSCG00000002355	ENTPD5	ENTPD5	ENTPD5	ENTPD5		26.0299786475296	14.7077399048669	17.8218809926075	7.3467450613343	14.9866222357396	19.6636762272709	12.9738706245621	14.6575064231287	16.4166052868036	22.131492937398	20.2598323498873	18.4184958535361	0	4.30786594782744	0	1.53685139108104
ENSSSCG00000005852	ENTPD8	ENTPD8	ENTPD8	ENTPD8		3.94393615871661	6.92128936699618	13.3664107444556	8.81609407360116	122.537675927518	29.9636971082223	64.8693531228107	47.1134135029137	183.8659792122	94.7227897720633	48.6235976397295	46.9671644265171	0	0	0	0
ENSSSCG00000000068	EP300	EP300	EP300	EP300		15.7757446348664	5.19096702524713	26.7328214889112	35.2643762944046	17.6313202773407	10.3000208809514	8.64924708304142	14.6575064231287	9.84996317208214	7.96733745746327	5.06495808747183	13.8138718901521	14.1965159168755	4.30786594782744	8.22878208539282	18.4422166929724
ENSSSCG00000008443	EPAS1	EPAS1	EPAS1	EPAS1		17.3533190983531	12.1122563922433	35.643761985215	16.1628391349355	27.328546429878	7.49092427705558	12.108945916258	17.7984006566563	37.2109719834214	10.623116609951	20.2598323498873	55.2554875606084	0	2.15393297391372	0	1.53685139108104
ENSSSCG00000003687	EPB41L3	EPB41L3	EPB41L3	EPB41L3		3.15514892697329	1.73032234174904	4.45547024815187	2.20402351840029	14.9866222357396	12.1727519502153	14.7037200411704	12.5635769341103	19.6999263441643	25.6725318073817	7.09094132246056	41.4416156704563	0	0	0	0
ENSSSCG00000004714	EPB42	EPB42	EPB42	EPB42		14.1981701713798	17.3032234174904	9.80203454593412	15.428164628802	7.9340941248033	10.3000208809514	13.8387953328663	10.4696474450919	12.0388438769893	14.1641554799347	16.2078658799098	11.9720223047985	7.74355413647756	6.46179892174115	6.85731840449401	9.22110834648622
ENSSSCG00000008429	EPCAM	EPCAM	EPCAM	EPCAM		0	0	0	0	32.6179425130802	18.727310692639	41.5163859985988	13.6105416786195	29.5498895162464	51.3450636147633	51.6625724922126	18.4184958535361	0	0	0	0
ENSSSCG00000010853	EPHX1	EPHX1	EPHX1	EPHX1		44.172084977626	58.8309596194675	44.5547024815187	38.2030743189384	81.1040732757671	49.6273733354932	44.1111601235113	51.3012724809505	51.4386965653178	100.034348077039	38.4936814647859	46.0462396338403	18.0682929851143	40.9247265043606	8.22878208539282	52.2529472967553
ENSSSCG00000004122	EPM2A	EPM2A	NA	NA		24.452404184043	19.898706930114	16.0396928933467	24.2442587024032	16.7497542634736	6.55455874242363	17.2984941660828	19.8923301456747	20.7943666966178	11.5083763274469	15.1948742624155	9.20924792676806	6.45296178039797	2.15393297391372	1.3714636808988	4.61055417324311
ENSSSCG00000003872	EPS15	EPS15	EPS15	EPS15		37.8617871236795	31.1458021514828	31.1882917370631	19.8362116656026	20.2760183189418	46.8182767315974	50.1656330816402	6.28178846705516	16.4166052868036	36.2956484173327	27.3507736723479	22.1021950242433	1.29059235607959	10.7696648695686	0	10.7579597375673
ENSSSCG00000026417	EPS8L1	EPS8L1	EPS8L1	EPS8L1		56.0038934537759	29.4154798097338	38.3170441341061	52.896564441607	35.2626405546813	47.7546422662293	40.6514612902947	48.1603782474229	52.5331369177714	33.6398692648449	46.5976144047408	42.3625404631331	2.58118471215919	2.15393297391372	9.60024576629162	6.14740556432415
ENSSSCG00000017776	ERAL1	ERAL1	ERAL1	ERAL1		3.15514892697329	1.73032234174904	0	0	0	1.8727310692639	0	2.09392948901839	0	0	0	0.920924792676806	50.3331018871041	114.158447617427	63.0873293213449	46.1055417324311
ENSSSCG00000014171	ERAP1	ERAP1	ERAP1	ERAP1		14.1981701713798	15.5729010757414	7.12875239704299	16.8975136410689	13.2234902080055	16.8545796233751	11.2440212079538	8.37571795607355	16.4166052868036	13.2788957624388	3.0389748524831	17.4975710608593	16.7777006290347	28.0011286608783	6.85731840449401	29.2001764305397
ENSSSCG00000016954	ERBB2IP	ERBIN	ERBIN	ERBIN		11.8318084761498	7.7864505378707	15.1485988437164	17.6321881472023	16.7497542634736	11.2363864155834	6.91939766643314	2.09392948901839	9.84996317208214	7.08207773996735	5.06495808747183	12.8929470974753	1.29059235607959	0	0	0
ENSSSCG00000015721	ERCC3	ERCC3	ERCC3	ERCC3		11.0430212444065	5.19096702524713	16.0396928933467	2.93869802453372	10.5787921664044	9.36365534631948	2.59477412491243	0	4.37776140981428	8.85259717495919	2.02598323498873	9.20924792676806	18.0682929851143	6.46179892174115	5.48585472359521	12.2948111286483
ENSSSCG00000022318	ERG	ERG	ERG	ERG		17.3533190983531	22.4941904427376	16.9307869429771	11.0201175920015	0	0	0	1.04696474450919	2.18888070490714	1.77051943499184	0	1.84184958535361	0	0	0	0
ENSSSCG00000000536	ERGIC2	ERGIC2	ERGIC2	ERGIC2		67.0469146981824	64.0219266447147	54.3567370274528	91.8343132666788	97.8538275392407	36.518255850646	83.0327719971977	88.9920032832814	96.3107510159143	70.8207773996735	76.9873629295718	56.1764123532852	19.3588853411939	6.46179892174115	5.48585472359521	61.4740556432415
ENSSSCG00000002307	ERH	ERH	ERH	ERH		9.46544678091987	5.19096702524713	5.34656429778225	8.08141956746773	11.4603581802714	14.9818485541112	10.3790964996497	4.18785897803677	2.18888070490714	7.96733745746327	4.05196646997746	8.28832313409126	2.58118471215919	4.30786594782744	0	0
ENSSSCG00000008414	ERLEC1	ERLEC1	ERLEC1	ERLEC1		33.1290637332195	57.965798448593	27.6239155385416	44.8151448741392	43.1967346794846	42.1364490584376	24.217891832516	49.2073429919321	27.3610088113393	25.6725318073817	14.1818826449211	50.6508635972243	12.9059235607959	10.7696648695686	12.3431731280892	46.1055417324311
ENSSSCG00000021745	ERMAP	ERMAP	NA	NA		0	0	0	0	0	0	0	1.04696474450919	0	0	0	0	37.4271783263082	12.9235978434823	8.22878208539282	15.3685139108104
ENSSSCG00000004010	ERMARD	ERMARD	ERMARD	ERMARD		6.31029785394658	3.46064468349809	1.78218809926075	5.87739604906744	5.2893960832022	9.36365534631948	6.91939766643314	10.4696474450919	13.1332842294429	54.0008427672511	16.2078658799098	28.548668572981	2.58118471215919	2.15393297391372	0	0
ENSSSCG00000005207	ERMP1	ERMP1	ERMP1	ERMP1		12.6205957078932	6.05612819612166	8.91094049630374	4.40804703680058	12.3419241941385	10.3000208809514	5.18954824982485	6.28178846705516	9.84996317208214	2.65577915248776	9.11692455744929	17.4975710608593	1.29059235607959	0	0	1.53685139108104
ENSSSCG00000017279	ERN1	ERN1	ERN1	ERN1		429.100254068367	187.739974079771	286.932283980981	127.098689561083	118.129845858182	214.427707430716	172.984941660828	52.3482372254597	133.521722999336	129.247918754404	224.884139083749	50.6508635972243	238.759585874725	103.388782747858	48.0012288314581	72.2320153808087
ENSSSCG00000009888	ERP29	ERP29	ERP29	ERP29		15.7757446348664	3.46064468349809	7.12875239704299	23.5095841962698	12.3419241941385	1.8727310692639	7.78432237473728	3.14089423352758	13.1332842294429	22.131492937398	6.07794970496619	12.8929470974753	2.58118471215919	0	2.7429273617976	12.2948111286483
ENSSSCG00000005387	ERP44	ERP44	NA	NA		36.2842126601928	32.0109633223573	49.901266779301	64.6513565397419	30.8548104853462	24.3455039004306	47.5708589567278	30.3619775907666	26.2665684588857	34.5251289823408	37.4806898472915	34.0742173290418	5.16236942431837	12.9235978434823	0	6.14740556432415
ENSSSCG00000007077	ESF1	ESF1	ESF1	ESF1		11.8318084761498	16.4380622466159	5.34656429778225	4.40804703680058	1.76313202773407	2.80909660389584	6.054472958129	10.4696474450919	10.9444035245357	15.9346749149265	11.142907792438	7.36739834141445	0	8.61573189565487	1.3714636808988	1.53685139108104
ENSSSCG00000013028	ESRRA	ESRRA	ESRRA	ESRRA		2513.86490756597	2658.64027809741	2757.93608360601	2503.0360423966	1488.08343140755	1917.67661492623	1618.27412923705	1975.62247288885	1359.29491774734	1555.40132364033	2225.54258363512	1918.28634314579	1530.6425343104	1404.36429899174	895.565783626918	1438.49290205185
ENSSSCG00000000379	ESYT1	ESYT1	ESYT1	ESYT1		339.178509649629	149.672882561292	192.476314720161	343.827668870445	262.706672132376	236.900480261883	208.446854701298	368.531590067236	244.060198597146	132.788957624388	158.026692329121	298.379632827285	63.2390254479001	71.0797881391527	32.9151283415713	78.3794209451329
ENSSSCG00000014337	ETF1	ETF1	ETF1	ETF1		39.4393615871661	33.7412856641064	33.8615738859542	16.8975136410689	27.328546429878	20.6000417619028	8.64924708304142	37.690730802331	21.8888070490714	31.8693498298531	22.285815584876	51.5717883899011	2.58118471215919	17.2314637913097	5.48585472359521	6.14740556432415
ENSSSCG00000001862	ETFA	ETFA	ETFA	ETFA		6.31029785394658	7.7864505378707	12.4753166948252	2.20402351840029	8.81566013867034	12.1727519502153	3.45969883321657	6.28178846705516	8.75552281962857	9.73785689245511	17.2208574974042	11.0510975121217	0	12.9235978434823	0	1.53685139108104
ENSSSCG00000000560	ETFRF1	ETFRF1	NA	NA		7.88787231743322	7.7864505378707	5.34656429778225	4.40804703680058	5.2893960832022	9.36365534631948	8.64924708304142	3.14089423352758	15.32216493435	19.4757137849102	6.07794970496619	4.60462396338403	5.16236942431837	8.61573189565487	8.22878208539282	9.22110834648622
ENSSSCG00000015235	ETS1	ETS1	ETS1	ETS1		25.2411914157863	8.65161170874522	7.12875239704299	23.5095841962698	7.05252811093627	9.36365534631948	8.64924708304142	14.6575064231287	6.56664211472143	12.3936360449429	6.07794970496619	10.1301727194449	2.58118471215919	8.61573189565487	2.7429273617976	27.6633250394587
ENSSSCG00000024970	ETV3	ETV3	ETV3	ETV3		0.788787231743322	1.73032234174904	10.6931285955645	2.93869802453372	5.2893960832022	7.49092427705558	2.59477412491243	10.4696474450919	16.4166052868036	15.0494151974306	6.07794970496619	5.52554875606084	0	4.30786594782744	0	0
ENSSSCG00000001561	ETV7	ETV7	ETV7	ETV7		104.908701821862	53.6399925942204	57.9211132259743	83.0182191930776	333.231953241739	163.863968560591	173.849866369133	237.660997003587	512.198084948271	227.511747396451	125.610960569301	216.417326279049	14.1965159168755	23.6932627130509	5.48585472359521	21.5159194751345
ENSSSCG00000017192	EVPL	EVPL	EVPL	EVPL		22.8748297205563	24.2245127844866	30.2971976874327	10.285443085868	24.6838483882769	11.2363864155834	21.6231177076036	11.5166121896011	32.8332105736071	34.5251289823408	11.142907792438	11.0510975121217	1.29059235607959	0	0	0
ENSSSCG00000009974	EWSR1	EWSR1	EWSR1	EWSR1		82.8226593330488	61.4264431320911	49.0101727296706	66.1207055520087	61.7096209706923	62.7364908203405	63.1395037062024	64.91181415957	45.96649480305	52.2303233322592	52.675564109707	31.3114429510114	58.0766560235817	28.0011286608783	9.60024576629162	38.4212847770259
ENSSSCG00000023269	EXOC1	EXOC1	EXOC1	EXOC1		10.2542340126632	10.3819340504943	3.5643761985215	8.81609407360116	3.52626405546813	5.61819320779169	3.45969883321657	3.14089423352758	15.32216493435	3.54103886998368	2.02598323498873	1.84184958535361	2.58118471215919	0	2.7429273617976	0
ENSSSCG00000017190	EXOC7	EXOC7	EXOC7	EXOC7		10.2542340126632	10.3819340504943	8.01984644667337	9.55076857973459	5.2893960832022	1.8727310692639	3.45969883321657	1.04696474450919	1.09444035245357	7.96733745746327	3.0389748524831	0	6.45296178039797	2.15393297391372	9.60024576629162	6.14740556432415
ENSSSCG00000005355	EXOSC3	EXOSC3	EXOSC3	EXOSC3		465.38446672856	341.738662495436	422.378579524797	449.620797753659	312.955934922797	293.0824123398	294.939325531712	298.38495218512	279.082289875661	279.74207072871	367.715957150455	342.584022875772	148.418120949153	116.312380591341	60.3444019595473	301.222872651883
ENSSSCG00000005925	EXOSC4	EXOSC4	EXOSC4	EXOSC4		257.144637548323	201.582552813764	256.635086293548	268.156194738702	186.891994939811	164.800334095223	144.442426286792	180.077936055581	147.749447581232	136.329996494372	166.130625269076	133.534094938137	175.520560426825	101.234849773945	78.1734298112317	167.516801627833
ENSSSCG00000009096	EXOSC9	EXOSC9	EXOSC9	EXOSC9		47.3272339045993	30.2806409806083	32.9704798363238	45.5498193802727	39.6704706240165	67.4183184935002	34.5969883321657	65.9587789040792	42.6831737456893	33.6398692648449	33.4287233773141	42.3625404631331	9.03414649255716	4.30786594782744	2.7429273617976	13.8316625197293
ENSSSCG00000028840	EZH2	EZH2	EZH2	EZH2		41.0169360506528	40.6625750311025	48.1190786800402	38.2030743189384	44.0783006933517	42.1364490584376	17.2984941660828	57.5830609480056	18.6054859917107	26.5577915248776	44.5716311697521	27.6277437803042	10.3247388486367	4.30786594782744	0	10.7579597375673
ENSSSCG00000009558	F10	F10	NA	NA		37.8617871236795	41.5277362019771	31.1882917370631	31.5910037637375	13.2234902080055	29.9636971082223	25.0828165408201	46.0664487584045	17.5110456392571	21.2462332199021	19.2468407323929	17.4975710608593	24.5212547655123	19.3853967652235	28.8007372988749	32.2738792127018
ENSSSCG00000006369	F11R	F11R	F11R	F11R		12.6205957078932	37.2019303476045	12.4753166948252	5.87739604906744	77.5778092202989	21.5364072965348	44.9760848318154	23.0332243792023	38.305412335875	39.8366872873164	17.2208574974042	23.944044609597	0	2.15393297391372	1.3714636808988	3.07370278216207
ENSSSCG00000020672	F2R	F2R	NA	NA		6.31029785394658	6.92128936699618	9.80203454593412	11.7547920981349	8.81566013867034	13.1091174848473	6.054472958129	6.28178846705516	6.56664211472143	5.31155830497551	12.1558994099324	5.52554875606084	3.87177706823878	4.30786594782744	2.7429273617976	7.68425695540518
ENSSSCG00000022447	F3	F3	F3	F3		48.1160211363427	29.4154798097338	34.7526679355846	26.4482822208035	88.1566013867033	54.309201008653	65.7342778311148	58.6300256925148	95.2163106634607	100.034348077039	41.532656317269	63.5438106946996	9.03414649255716	12.9235978434823	2.7429273617976	19.9790680840535
ENSSSCG00000012818	F8	F8	F8	F8		139.615340018568	165.245783637034	178.218809926075	166.036438386155	137.524298163257	149.818485541112	145.307350995096	175.890077077545	148.843887933686	138.100515929363	145.870792919189	201.682529596221	158.74285979779	157.237107095701	100.116848705613	130.632368241888
ENSSSCG00000008214	FABP1	FABP1	FABP1	FABP1		0	0	0	0	0	4.68182767315974	35.4619130404698	12.5635769341103	17.5110456392571	239.905383441394	108.390103071897	189.710507291422	0	0	0	0
ENSSSCG00000025543	FABP2	FABP2	NA	NA		9.46544678091987	6.92128936699618	2.67328214889112	5.87739604906744	73.1699791509638	44.9455456623335	45.8410095401195	31.4089423352758	133.521722999336	126.592139601916	53.6885557272014	60.7810363166692	0	4.30786594782744	6.85731840449401	6.14740556432415
ENSSSCG00000006153	FABP5	FABP5	FABP5	FABP5		6.31029785394658	43.2580585437261	5.34656429778225	10.285443085868	12.3419241941385	5.61819320779169	0	8.37571795607355	15.32216493435	3.54103886998368	3.0389748524831	5.52554875606084	0	0	0	0
ENSSSCG00000017037	FABP6	FABP6	FABP6	FABP6		0	1.73032234174904	0	0	718.476301301632	356.755268694772	510.305577899444	288.962269484537	165.260493220489	3.54103886998368	43.5586395522577	10.1301727194449	0	0	0	0
ENSSSCG00000024015	FADS1	FADS1	FADS1	FADS1		163.278956970868	72.6735383534599	123.862072898622	163.832414867755	107.551053691778	231.282287054091	188.553586410303	220.90956109144	154.316089695954	94.7227897720633	137.766859979234	186.026808120715	46.4613248188654	38.7707935304469	30.1722009797737	63.0109070343225
ENSSSCG00000013072	FADS2	FADS2	FADS2	FADS2		44.9608722093694	35.4716080058554	41.8814203326276	67.5900545642756	19.3944523050747	29.0273315735904	27.6775906657325	33.5028718242942	26.2665684588857	15.0494151974306	23.2988072023704	25.7858941949506	11.6153312047163	19.3853967652235	12.3431731280892	12.2948111286483
ENSSSCG00000013073	FADS3	FADS3	FADS3	FADS3		4179.78354100787	2383.51902575931	3992.99243639371	4855.46381103584	144.576826274193	223.791362777035	204.122231159778	232.426173281041	191.527061679375	512.565376430137	825.588168257908	876.720402628319	2195.29759769139	1100.65974966991	836.59284534827	1304.7868310278
ENSSSCG00000014057	FAF2	FAF2	FAF2	FAF2		10.2542340126632	8.65161170874522	11.5842226451949	7.3467450613343	9.69722615253737	13.1091174848473	8.64924708304142	18.8453654011655	13.1332842294429	7.96733745746327	19.2468407323929	7.36739834141445	0	0	0	6.14740556432415
ENSSSCG00000025905	FAM103A1	FAM103A1	NA	NA		17.3533190983531	12.1122563922433	11.5842226451949	16.1628391349355	7.05252811093627	14.0454830194792	6.91939766643314	13.6105416786195	15.32216493435	8.85259717495919	20.2598323498873	9.20924792676806	0	2.15393297391372	1.3714636808988	9.22110834648622
ENSSSCG00000017247	FAM104A	FAM104A	NA	NA		11.8318084761498	20.7638681009885	13.3664107444556	22.0402351840029	20.2760183189418	8.42728981168753	17.2984941660828	9.42268270058274	13.1332842294429	16.8199346324225	11.142907792438	18.4184958535361	0	2.15393297391372	2.7429273617976	9.22110834648622
ENSSSCG00000016782	FAM105A	FAM105A	FAM105A	FAM105A		51.271170063316	33.7412856641064	1.78218809926075	16.8975136410689	18.5128862912077	15.9182140887431	0.864924708304142	5.23482372254597	13.1332842294429	20.3609735024061	10.1299161749437	14.7347966828289	9.03414649255716	4.30786594782744	1.3714636808988	3.07370278216207
ENSSSCG00000008785	FAM114A1	FAM114A1	FAM114A1	FAM114A1		6.31029785394658	15.5729010757414	6.23765834741262	13.2241411104017	3.52626405546813	7.49092427705558	2.59477412491243	9.42268270058274	2.18888070490714	9.73785689245511	7.09094132246056	4.60462396338403	1.29059235607959	8.61573189565487	0	0
ENSSSCG00000008079	FAM120A	FAM120A	FAM120A	FAM120A		26.0299786475296	16.4380622466159	14.257504794086	21.3055606778695	38.7889046101495	15.9182140887431	14.7037200411704	14.6575064231287	26.2665684588857	15.0494151974306	16.2078658799098	14.7347966828289	7.74355413647756	4.30786594782744	0	9.22110834648622
ENSSSCG00000005614	FAM129B	FAM129B	FAM129B	FAM129B		11.0430212444065	19.0335457592395	14.257504794086	15.428164628802	9.69722615253737	0	12.108945916258	5.23482372254597	15.32216493435	12.3936360449429	11.142907792438	13.8138718901521	0	2.15393297391372	2.7429273617976	0
ENSSSCG00000013882	FAM129C	FAM129C	FAM129C	FAM129C		11.8318084761498	10.3819340504943	16.9307869429771	29.3869802453372	10.5787921664044	25.2818694350626	19.8932682909953	26.1741186127298	15.32216493435	11.5083763274469	23.2988072023704	25.7858941949506	6.45296178039797	8.61573189565487	5.48585472359521	15.3685139108104
ENSSSCG00000028372	FAM131A	FAM131A	FAM131A	FAM131A		36.2842126601928	31.1458021514828	30.2971976874327	15.428164628802	1025.26127412736	768.756103932829	1315.5504813306	653.306000573737	1108.66807703547	903.850171563333	700.990199306101	573.73614583765	10.3247388486367	2.15393297391372	6.85731840449401	3.07370278216207
ENSSSCG00000028274	FAM131B	FAM131B	FAM131B	FAM131B		93.076893345712	63.1567654738401	96.2381573600804	74.2021251194764	508.663590001278	354.882537625508	534.52346973196	319.324247075304	599.753313144557	48.6892844622756	129.662927039279	34.0742173290418	20.6494776972735	10.7696648695686	2.7429273617976	19.9790680840535
ENSSSCG00000029125	FAM13B	FAM13B	FAM13B	FAM13B		11.8318084761498	19.0335457592395	13.3664107444556	17.6321881472023	37.9073385962824	21.5364072965348	20.7581929992994	17.7984006566563	29.5498895162464	20.3609735024061	7.09094132246056	32.2323677436882	0	0	0	9.22110834648622
ENSSSCG00000014123	FAM151B	FAM151B	FAM151B	FAM151B		52.8487445268026	59.696120790342	55.2478310770832	35.9990508005381	42.3151686656176	39.3273524545418	55.3551813314651	41.8785897803677	42.6831737456893	57.5418816372347	41.532656317269	39.5997660851027	12.9059235607959	28.0011286608783	17.8290278516844	24.5896222572966
ENSSSCG00000024514	FAM159B	FAM159B	NA	NA		19.7196807935831	38.9322526893535	35.643761985215	24.2442587024032	47.6045647488198	52.4364699393891	38.9216118736864	40.8316250358585	45.96649480305	45.1482455922919	41.532656317269	27.6277437803042	10.3247388486367	4.30786594782744	1.3714636808988	30.7370278216207
ENSSSCG00000002353	FAM161B	FAM161B	FAM161B	FAM161B		801.407827451216	659.252812206386	738.71696714358	750.102670762232	692.910886899488	779.992490348412	742.105399724954	697.278519843123	670.891936054039	696.699397669288	677.69139210373	702.665616812403	301.998611322625	295.088817426179	128.917586004487	453.371160368906
ENSSSCG00000005848	FAM166A	FAM166A	NA	NA		14.1981701713798	15.5729010757414	17.8218809926075	10.285443085868	13.2234902080055	18.727310692639	14.7037200411704	16.7514359121471	17.5110456392571	10.623116609951	23.2988072023704	12.8929470974753	3.87177706823878	0	10.9717094471904	3.07370278216207
ENSSSCG00000005309	FAM166B	FAM166B	NA	NA		7.0990850856899	23.3593516136121	8.01984644667337	24.2442587024032	7.9340941248033	15.9182140887431	12.108945916258	10.4696474450919	5.47220176226786	9.73785689245511	13.1688910274267	5.52554875606084	2.58118471215919	2.15393297391372	1.3714636808988	1.53685139108104
ENSSSCG00000009234	FAM175A	FAM175A	ABRAXAS1	ABRAXAS1		48.904808368086	41.5277362019771	115.842226451949	57.3046114784076	46.7229987349528	39.3273524545418	123.684233287492	58.6300256925148	68.949742204575	38.0661678523245	138.779851596728	34.9951421217186	9.03414649255716	8.61573189565487	2.7429273617976	36.8844333859449
ENSSSCG00000029428	FAM177A1	FAM177A1	NA	NA		717.796380886423	660.983134548135	608.617235897546	542.189785526471	570.373210971971	710.701440785648	567.390608647517	674.245295463921	519.859167415446	486.892844622755	578.418213589283	548.871176435376	170.358191002506	236.932627130509	126.17465864269	384.212847770259
ENSSSCG00000004245	FAM184A	FAM184A	FAM184A	FAM184A		12.6205957078932	0.865161170874522	8.01984644667337	1.46934901226686	9.69722615253737	46.8182767315974	30.272364790645	20.9392948901839	4.37776140981428	0.885259717495919	7.09094132246056	8.28832313409126	0	0	0	1.53685139108104
ENSSSCG00000029745	FAM193A	FAM193A	FAM193A	FAM193A		13.4093829396365	12.1122563922433	16.0396928933467	16.1628391349355	13.2234902080055	12.1727519502153	14.7037200411704	16.7514359121471	4.37776140981428	15.0494151974306	6.07794970496619	21.1812702315665	0	17.2314637913097	0	0
ENSSSCG00000029175	FAM200A	FAM200A	NA	FAM200A		3.15514892697329	0	0	0	22.0391503466758	1.8727310692639	5.18954824982485	27.221083357239	25.1721281064321	14.1641554799347	3.0389748524831	20.2603454388897	0	0	0	0
ENSSSCG00000024201	FAM208A	FAM208A	FAM208A	FAM208A		24.452404184043	10.3819340504943	23.1684452903897	24.2442587024032	7.9340941248033	14.0454830194792	16.4335694577787	13.6105416786195	2.18888070490714	7.08207773996735	12.1558994099324	19.3394206462129	5.16236942431837	12.9235978434823	2.7429273617976	0
ENSSSCG00000011136	FAM208B	FAM208B	FAM208B	FAM208B		71.7796380886423	64.8870878155892	50.7923608289313	113.874548450682	16.7497542634736	30.9000626428543	28.5425153740367	21.9862596346931	15.32216493435	15.9346749149265	43.5586395522577	41.4416156704563	14.1965159168755	19.3853967652235	15.0861004898868	53.7897986878363
ENSSSCG00000011392	FAM212A	FAM212A	NA	NA		26.818765879273	32.8761244932318	24.0595393400201	39.6724233312052	9.69722615253737	17.790945158007	27.6775906657325	40.8316250358585	21.8888070490714	31.8693498298531	20.2598323498873	16.5766462681825	19.3588853411939	4.30786594782744	12.3431731280892	9.22110834648622
ENSSSCG00000009822	FAM216A	FAM216A	FAM216A	FAM216A		69.4132763934124	46.7187032272242	45.4457965311491	71.2634270949427	84.6303373312352	42.1364490584376	60.5447295812899	53.3952019699689	90.8385492536464	61.0829205072184	50.6495808747183	58.0182619386388	6.45296178039797	0	5.48585472359521	35.3475819948638
ENSSSCG00000029776	FAM219B	FAM219B	FAM219B	FAM219B		77.3011487108456	114.201274555437	158.614740834207	150.608273757353	75.8146771925649	115.17296075973	121.08945916258	102.602544961901	89.7441089011928	99.1490883595429	119.533010864335	118.799298255308	34.845993614149	79.6955200348076	61.7158656404461	110.653300157835
ENSSSCG00000017774	FAM222B	FAM222B	NA	NA		14.9869574031231	2.59548351262357	21.386257191129	2.93869802453372	8.81566013867034	0	2.59477412491243	10.4696474450919	4.37776140981428	5.31155830497551	2.02598323498873	6.44647354873764	1.29059235607959	2.15393297391372	1.3714636808988	0
ENSSSCG00000013855	FAM32A	FAM32A	FAM32A	FAM32A		17.3533190983531	15.5729010757414	23.1684452903897	7.3467450613343	32.6179425130802	19.6636762272709	21.6231177076036	20.9392948901839	10.9444035245357	27.4430512423735	13.1688910274267	13.8138718901521	14.1965159168755	2.15393297391372	6.85731840449401	12.2948111286483
ENSSSCG00000016616	FAM3C	FAM3C	FAM3C	FAM3C		18.1421063300964	11.2470952213688	16.9307869429771	8.81609407360116	21.1575843328088	10.3000208809514	10.3790964996497	13.6105416786195	14.2277245818964	15.9346749149265	7.09094132246056	21.1812702315665	1.29059235607959	0	0	1.53685139108104
ENSSSCG00000011828	FAM43A	FAM43A	FAM43A	FAM43A		10.2542340126632	15.5729010757414	8.91094049630374	9.55076857973459	7.05252811093627	3.74546213852779	12.108945916258	0	3.28332105736071	1.77051943499184	5.06495808747183	0	5.16236942431837	4.30786594782744	1.3714636808988	6.14740556432415
ENSSSCG00000010680	FAM45A	FAM45A	FAM45A	FAM45A		82.0338721013055	84.7857947457032	73.0697120696907	98.4463838218796	46.7229987349528	60.8637597510766	58.8148801646817	50.2543077364413	35.0220912785143	60.1976607897225	61.7924886671563	71.8321338287909	40.0083630384674	4.30786594782744	15.0861004898868	72.2320153808087
ENSSSCG00000003568	FAM46B	FAM46B	NA	NA		1.57757446348664	0	4.45547024815187	0	6.17096209706923	4.68182767315974	18.163418874387	8.37571795607355	7.661082467175	5.31155830497551	3.0389748524831	5.52554875606084	0	0	0	0
ENSSSCG00000025303	FAM50A	FAM50A	FAM50A	FAM50A		12.6205957078932	17.3032234174904	13.3664107444556	8.08141956746773	7.05252811093627	1.8727310692639	2.59477412491243	3.14089423352758	5.47220176226786	6.19681802247143	9.11692455744929	1.84184958535361	21.9400700533531	12.9235978434823	5.48585472359521	15.3685139108104
ENSSSCG00000017810	FAM57A	FAM57A	FAM57A	FAM57A		55.2151062220326	57.965798448593	54.3567370274528	72.7327761072096	23.8022823744099	27.1546005043265	28.5425153740367	34.5498365688034	40.4942930407821	51.3450636147633	39.5066730822802	31.3114429510114	47.751917174945	4.30786594782744	4.11439104269641	46.1055417324311
ENSSSCG00000027015	FAM57B	FAM57B	NA	NA		18.9308935618397	6.92128936699618	19.6040690918682	29.3869802453372	20.2760183189418	16.8545796233751	25.0828165408201	30.3619775907666	35.0220912785143	15.9346749149265	31.4027401423253	9.20924792676806	34.845993614149	0	1.3714636808988	13.8316625197293
ENSSSCG00000028172	FAM78A	FAM78A	FAM78A	FAM78A		342.333658576602	233.593516136121	393.863569936625	640.636169348351	29.9732444714791	44.0091801277015	70.9238260809397	67.0057436485884	42.6831737456893	93.8375300545674	150.93575100666	117.878373462631	606.578407357409	331.705677982713	275.664199860659	551.729649398092
ENSSSCG00000018047	FAM83G	FAM83G	FAM83G	FAM83G		11.0430212444065	13.8425787339924	16.9307869429771	26.4482822208035	6.17096209706923	0.936365534631948	12.9738706245621	5.23482372254597	15.32216493435	12.3936360449429	7.09094132246056	10.1301727194449	23.2306624094327	2.15393297391372	4.11439104269641	6.14740556432415
ENSSSCG00000006109	FAM92A	FAM92A	NA	NA		101.753552894889	66.6174101573382	89.1094049630374	148.404250238953	95.2091294976396	87.0819947207711	76.1133743307645	76.4284263491711	71.1386229094821	75.2470759871531	52.675564109707	82.8832313409126	20.6494776972735	12.9235978434823	10.9717094471904	52.2529472967553
ENSSSCG00000008508	FAM98A	FAM98A	FAM98A	FAM98A		6.31029785394658	12.9774175631178	9.80203454593412	5.14272154293401	17.6313202773407	13.1091174848473	6.91939766643314	11.5166121896011	14.2277245818964	11.5083763274469	11.142907792438	18.4184958535361	0	0	0	1.53685139108104
ENSSSCG00000024687	FANCA	FANCA	FANCA	FANCA		1285.72318774162	1395.5049686206	1407.92859841599	1345.18902073031	909.776126310779	1022.51116381809	1244.62665524966	806.162853272079	1023.30172954409	949.883676873121	1193.30412540836	871.194853872259	1235.09688476817	1216.97213026125	821.506744858383	834.510305357003
ENSSSCG00000001837	FANCI	FANCI	FANCI	FANCI		553.728636683812	351.255435375056	473.170940353729	392.316186275252	479.571911543666	892.356354504246	580.364479272079	525.576301743615	436.681700628975	388.629015980708	513.586750069643	453.094997996989	162.614636866029	178.776436834839	108.345630791005	185.959018320805
ENSSSCG00000021170	FAR1	FAR1	FAR1	FAR1		7.88787231743322	18.168384588365	15.1485988437164	24.2442587024032	5.2893960832022	7.49092427705558	6.91939766643314	8.37571795607355	7.661082467175	8.85259717495919	3.0389748524831	14.7347966828289	2.58118471215919	0	0	21.5159194751345
ENSSSCG00000000541	FAR2	FAR2	FAR2	FAR2		88.3441699552521	55.3703149359694	31.1882917370631	77.1408231440102	63.4727529984264	44.9455456623335	29.4074400823408	50.2543077364413	94.1218703110071	30.9840901123572	41.532656317269	59.8601115239924	3.87177706823878	38.7707935304469	9.60024576629162	70.6951639897277
ENSSSCG00000010448	FAS	FAS	FAS	FAS		13.4093829396365	6.05612819612166	7.12875239704299	8.81609407360116	5.2893960832022	4.68182767315974	2.59477412491243	6.28178846705516	4.37776140981428	0.885259717495919	2.02598323498873	6.44647354873764	0	0	2.7429273617976	1.53685139108104
ENSSSCG00000030510	FBL	FBL	FBL	FBL		10.2542340126632	15.5729010757414	22.2773512407594	12.4894666042683	4.40783006933517	8.42728981168753	24.217891832516	12.5635769341103	13.1332842294429	20.3609735024061	4.05196646997746	13.8138718901521	15.4871082729551	4.30786594782744	2.7429273617976	4.61055417324311
ENSSSCG00000002444	FBLN5	FBLN5	FBLN5	FBLN5		16.5645318666098	7.7864505378707	1.78218809926075	8.81609407360116	3.52626405546813	0	0	0	0	0	0	0	15.4871082729551	6.46179892174115	4.11439104269641	1.53685139108104
ENSSSCG00000008006	FBXL16	FBXL16	FBXL16	FBXL16		169.589254824814	109.01030753019	171.981151578662	218.198328321629	167.497542634736	112.363864155834	107.250663829714	112.025227662484	132.427282646882	147.838372821818	134.727885126751	171.292011437886	77.4355413647756	38.7707935304469	48.0012288314581	44.5686903413501
ENSSSCG00000009472	FBXL3	FBXL3	FBXL3	FBXL3		15.7757446348664	4.32580585437261	13.3664107444556	13.9588156165352	2.6446980416011	1.8727310692639	3.45969883321657	6.28178846705516	5.47220176226786	3.54103886998368	5.06495808747183	16.5766462681825	0	4.30786594782744	0	13.8316625197293
ENSSSCG00000008740	FBXL5	FBXL5	FBXL5	FBXL5		15.7757446348664	14.7077399048669	7.12875239704299	1.46934901226686	22.9207163605429	20.6000417619028	19.0283435826911	7.32875321156435	10.9444035245357	23.9020123723898	18.2338491148986	21.1812702315665	3.87177706823878	17.2314637913097	8.22878208539282	7.68425695540518
ENSSSCG00000029485	FBXO11	FBXO11	FBXO11	FBXO11		14.9869574031231	6.92128936699618	8.01984644667337	20.570886171736	18.5128862912077	8.42728981168753	12.108945916258	8.37571795607355	14.2277245818964	15.9346749149265	16.2078658799098	23.944044609597	0	0	0	10.7579597375673
ENSSSCG00000026261	FBXO17	FBXO17	NA	NA		14.1981701713798	3.46064468349809	4.45547024815187	10.285443085868	0.881566013867033	12.1727519502153	7.78432237473728	3.14089423352758	3.28332105736071	6.19681802247143	2.02598323498873	2.76277437803042	11.6153312047163	6.46179892174115	2.7429273617976	1.53685139108104
ENSSSCG00000025096	FBXO24	FBXO24	FBXO24	FBXO24		703.598210715044	436.041230120759	568.518003664179	827.978168412376	411.691328475905	521.555602789995	425.542956485638	539.186843422235	443.248342743696	466.531871120349	411.274596702712	569.131521874266	375.562375619162	348.937141774022	187.890524283136	353.475819948638
ENSSSCG00000024618	FBXO28	FBXO28	FBXO28	FBXO28		34.7066381967062	12.9774175631178	32.9704798363238	22.0402351840029	33.4995085269473	36.518255850646	68.3290519560272	59.676990437024	31.7387702211536	10.623116609951	68.8834299896168	38.6788412924259	2.58118471215919	0	0	0
ENSSSCG00000014427	FBXO38	FBXO38	FBXO38	FBXO38		58.3702551490059	42.3928973728516	43.6636084318883	58.7739604906744	44.9598667072187	26.2182349696945	44.1111601235113	42.9255545248769	67.8553018521214	58.4271413547307	60.7794970496619	66.30658507273	3.87177706823878	6.46179892174115	4.11439104269641	9.22110834648622
ENSSSCG00000011885	FBXO40	FBXO40	FBXO40	FBXO40		50.4823828315726	26.8199962971102	30.2971976874327	50.6925409232067	28.2101124437451	34.6455247813821	38.0566871653823	23.0332243792023	21.8888070490714	20.3609735024061	18.2338491148986	36.8369917070722	63.2390254479001	40.9247265043606	8.22878208539282	41.494987559188
ENSSSCG00000008347	FBXO48	FBXO48	FBXO48	FBXO48		0.788787231743322	0.865161170874522	0	1.46934901226686	10.5787921664044	1.8727310692639	7.78432237473728	19.8923301456747	8.75552281962857	3.54103886998368	0	4.60462396338403	0	0	0	3.07370278216207
ENSSSCG00000009702	FBXO8	FBXO8	FBXO8	FBXO8		107.275063517092	111.605791042813	96.2381573600804	116.078571969082	80.2225072619	74.9092427705558	55.3551813314651	150.762923209324	86.4607878438321	64.6239593772021	39.5066730822802	120.641147840662	7.74355413647756	8.61573189565487	4.11439104269641	67.6214612075656
ENSSSCG00000009860	FBXW8	FBXW8	FBXW8	FBXW8		61.5254040759791	29.4154798097338	27.6239155385416	42.611121355739	12.3419241941385	11.2363864155834	26.8126659574284	27.221083357239	18.6054859917107	27.4430512423735	27.3507736723479	52.492713182578	2.58118471215919	2.15393297391372	8.22878208539282	47.6423931235121
ENSSSCG00000030821	FCAMR	FCAMR	FCAMR	FCAMR		0	0	0	0	29.0916784576121	10.3000208809514	4.32462354152071	20.9392948901839	19.6999263441643	27.4430512423735	5.06495808747183	36.8369917070722	0	0	0	0
ENSSSCG00000024519	FCAR	FCAR	NA	NA		31.5514892697329	40.6625750311025	44.5547024815187	35.9990508005381	19.3944523050747	33.7091592467501	27.6775906657325	48.1603782474229	32.8332105736071	31.8693498298531	19.2468407323929	31.3114429510114	1.29059235607959	10.7696648695686	4.11439104269641	16.9053653018914
ENSSSCG00000021442	FCF1	FCF1	NA	NA		27.6075531110163	25.0896739553611	27.6239155385416	21.3055606778695	22.9207163605429	22.4727728311667	20.7581929992994	21.9862596346931	22.983247401525	15.9346749149265	19.2468407323929	19.3394206462129	10.3247388486367	12.9235978434823	2.7429273617976	13.8316625197293
ENSSSCG00000006678	FCGR1A	FCGR1A	FCGR1A	FCGR1B		107.275063517092	93.4374064544484	116.733320501579	114.609222956815	47.6045647488198	42.1364490584376	57.0850307480734	50.2543077364413	64.5719807947607	63.7386996597062	40.5196646997746	45.1253148411635	43.8801401067062	36.6168605565332	12.3431731280892	53.7897986878363
ENSSSCG00000006350	FCGR2B	FCGR2B	FCGR2B	FCGR2C		9.46544678091987	9.51677287961975	10.6931285955645	13.2241411104017	6.17096209706923	5.61819320779169	2.59477412491243	2.09392948901839	8.75552281962857	8.85259717495919	5.06495808747183	11.9720223047985	2.58118471215919	6.46179892174115	2.7429273617976	7.68425695540518
ENSSSCG00000003187	FCGRT	FCGRT	FCGRT	FCGRT		2.36636169522997	10.3819340504943	10.6931285955645	2.93869802453372	12.3419241941385	0.936365534631948	13.8387953328663	4.18785897803677	10.9444035245357	17.7051943499184	8.10393293995492	10.1301727194449	10.3247388486367	0	8.22878208539282	4.61055417324311
ENSSSCG00000013885	FCHO1	FCHO1	FCHO1	FCHO1		3.15514892697329	1.73032234174904	4.45547024815187	7.3467450613343	12.3419241941385	0	0.864924708304142	3.14089423352758	0	1.77051943499184	5.06495808747183	3.68369917070722	15.4871082729551	38.7707935304469	28.8007372988749	35.3475819948638
ENSSSCG00000014390	FCHSD1	FCHSD1	FCHSD1	FCHSD1		35.4954254284495	19.0335457592395	27.6239155385416	22.0402351840029	26.446980416011	87.0819947207711	34.5969883321657	43.9725192693861	25.1721281064321	15.9346749149265	29.3767569073366	25.7858941949506	2.58118471215919	8.61573189565487	2.7429273617976	0
ENSSSCG00000026044	FDFT1	FDFT1	FDFT1	FDFT1		11.8318084761498	26.8199962971102	15.1485988437164	11.0201175920015	29.9732444714791	17.790945158007	15.5686447494746	13.6105416786195	13.1332842294429	19.4757137849102	15.1948742624155	21.1812702315665	6.45296178039797	17.2314637913097	4.11439104269641	21.5159194751345
ENSSSCG00000006512	FDPS	FDPS	FDPS	FDPS		11.8318084761498	26.8199962971102	13.3664107444556	18.3668626533358	20.2760183189418	6.55455874242363	21.6231177076036	20.9392948901839	44.8720544505964	29.2135706773653	9.11692455744929	37.7579164997491	18.0682929851143	2.15393297391372	6.85731840449401	9.22110834648622
ENSSSCG00000022419	FEM1B	FEM1B	FEM1B	FEM1B		7.88787231743322	50.1793479107223	15.1485988437164	6.61207055520087	25.565414402144	7.49092427705558	5.18954824982485	6.28178846705516	15.32216493435	15.0494151974306	2.02598323498873	9.20924792676806	2.58118471215919	0	0	3.07370278216207
ENSSSCG00000025022	FER1L5	FER1L5	NA	NA		15.7757446348664	20.7638681009885	11.5842226451949	6.61207055520087	24.6838483882769	25.2818694350626	19.0283435826911	26.1741186127298	31.7387702211536	15.0494151974306	19.2468407323929	21.1812702315665	15.4871082729551	17.2314637913097	12.3431731280892	15.3685139108104
ENSSSCG00000013041	FERMT3	FERMT3	FERMT3	FERMT3		93.8656805774554	71.8083771825853	96.2381573600804	94.0383367850791	189.536692981412	120.791153967521	106.385739121409	144.481134742269	172.921575687664	131.018438189396	105.351128219414	123.403922218692	94.2132419938103	34.4629275826195	39.7724467460653	38.4212847770259
ENSSSCG00000008503	FEZ2	FEZ2	FEZ2	FEZ2		1665.9186334419	1666.30041510433	1450.70111279825	1334.90357764444	982.946105461742	249.073232212098	418.623558819205	475.321994007174	1233.43427721517	655.977450664476	792.159444880594	660.30307634927	11.6153312047163	4.30786594782744	8.22878208539282	38.4212847770259
ENSSSCG00000001572	FGD2	FGD2	FGD2	FGD2		0	2.59548351262357	0	3.67337253066715	2.6446980416011	9.36365534631948	10.3790964996497	9.42268270058274	3.28332105736071	20.3609735024061	2.02598323498873	0.920924792676806	25.8118471215919	23.6932627130509	17.8290278516844	9.22110834648622
ENSSSCG00000029028	FGF23	FGF23	NA	NA		1.57757446348664	6.05612819612166	26.7328214889112	6.61207055520087	0	0.936365534631948	0	1.04696474450919	0	1.77051943499184	3.0389748524831	8.28832313409126	1.29059235607959	2.15393297391372	8.22878208539282	0
ENSSSCG00000000554	FGFR1OP2	FGFR1OP2	FGFR1OP2	FGFR1OP2		10.2542340126632	16.4380622466159	16.9307869429771	2.93869802453372	18.5128862912077	9.36365534631948	6.91939766643314	8.37571795607355	10.9444035245357	15.9346749149265	13.1688910274267	22.1021950242433	0	0	0	10.7579597375673
ENSSSCG00000027935	FHOD3	FHOD3	FHOD3	FHOD3		9.46544678091987	11.2470952213688	14.257504794086	11.7547920981349	7.05252811093627	12.1727519502153	8.64924708304142	10.4696474450919	13.1332842294429	11.5083763274469	9.11692455744929	21.1812702315665	7.74355413647756	2.15393297391372	4.11439104269641	7.68425695540518
ENSSSCG00000012969	FIBP	FIBP	FIBP	FIBP		11009.1033934415	8081.47049713891	11553.9254475074	11755.526772641	1889.19596771705	1068.39307501505	1260.19529999914	1880.34868113851	1992.97588181795	3166.5740094829	3519.13287917542	3403.73803373348	23900.479842238	13677.4743843521	10864.7352800803	17850.5289074062
ENSSSCG00000002007	FITM1	FITM1	NA	NA		70.2020636251557	50.1793479107223	56.1389251267136	74.9367996256099	42.3151686656176	58.0546631471807	45.8410095401195	67.0057436485884	39.3998526883286	35.4103886998368	50.6495808747183	81.9623065482357	7.74355413647756	4.30786594782744	6.85731840449401	18.4422166929724
ENSSSCG00000027449	FKBP14	FKBP14	NA	NA		46.538446672856	36.3367691767299	63.2676775237566	56.5699369722741	40.5520366378835	34.6455247813821	35.4619130404698	43.9725192693861	31.7387702211536	38.0661678523245	23.2988072023704	15.6557214755057	38.7177706823878	23.6932627130509	16.4575641707856	63.0109070343225
ENSSSCG00000000743	FKBP4	FKBP4	FKBP4	FKBP4		26.0299786475296	45.8535420563497	38.3170441341061	36.7337253066715	24.6838483882769	49.6273733354932	46.7059342484237	27.221083357239	16.4166052868036	22.131492937398	27.3507736723479	60.7810363166692	16.7777006290347	6.46179892174115	8.22878208539282	13.8316625197293
ENSSSCG00000001549	FKBP5	FKBP5	FKBP5	FKBP5		7.0990850856899	17.3032234174904	8.91094049630374	9.55076857973459	8.81566013867034	1.8727310692639	5.18954824982485	4.18785897803677	5.47220176226786	3.54103886998368	0	11.0510975121217	1.29059235607959	4.30786594782744	0	0
ENSSSCG00000021250	FKBP9	FKBP9	FKBP9	FKBP9		46.538446672856	27.6851574679847	39.2081381837365	52.896564441607	18.5128862912077	36.518255850646	23.3529671242118	21.9862596346931	35.0220912785143	53.1155830497551	35.4547066123028	46.9671644265171	33.5554012580694	45.2325924521881	23.3148825752796	39.958136168107
ENSSSCG00000006538	FLAD1	FLAD1	CKS1B	FLAD1		22.8748297205563	12.1122563922433	16.9307869429771	20.570886171736	10.5787921664044	21.5364072965348	18.163418874387	7.32875321156435	29.5498895162464	10.623116609951	10.1299161749437	19.3394206462129	10.3247388486367	4.30786594782744	8.22878208539282	0
ENSSSCG00000016578	FLNC	FLNC	FLNC	FLNC		987.56161414264	894.576650684256	1006.93627608232	1223.96772721829	372.020857851888	437.282704673119	380.566871653823	496.261288897358	462.948269087861	592.23875100477	591.587104616709	694.377293678312	271.024394776715	155.083174121788	156.346859622463	144.464030761617
ENSSSCG00000017333	FMNL1	FMNL1	FMNL1	FMNL1		8.67665954917655	19.898706930114	8.01984644667337	16.8975136410689	5.2893960832022	2.80909660389584	2.59477412491243	2.09392948901839	0	1.77051943499184	7.09094132246056	5.52554875606084	10.3247388486367	17.2314637913097	9.60024576629162	15.3685139108104
ENSSSCG00000006702	FMO5	FMO5	FMO5	FMO5		9.46544678091987	1.73032234174904	3.5643761985215	2.20402351840029	32.6179425130802	15.9182140887431	32.0022142072533	27.221083357239	33.9276509260607	55.7713622022429	9.11692455744929	33.153292536365	1.29059235607959	0	0	0
ENSSSCG00000012727	FMR1	FMR1	FMR1	FMR1		8.67665954917655	4.32580585437261	8.91094049630374	16.1628391349355	1.76313202773407	3.74546213852779	0	2.09392948901839	13.1332842294429	12.3936360449429	2.02598323498873	0	0	0	2.7429273617976	10.7579597375673
ENSSSCG00000016174	FN1	FN1	FN1	FN1		36.2842126601928	51.9096702524713	41.8814203326276	24.9789332085366	30.8548104853462	15.9182140887431	38.0566871653823	10.4696474450919	10.9444035245357	30.0988303948612	24.3117988198648	19.3394206462129	2.58118471215919	0	5.48585472359521	3.07370278216207
ENSSSCG00000005689	FNBP1	FNBP1	FNBP1	FNBP1		16.5645318666098	25.9548351262357	20.4951631414986	27.9176312330703	0.881566013867033	18.727310692639	12.108945916258	7.32875321156435	4.37776140981428	6.19681802247143	10.1299161749437	8.28832313409126	11.6153312047163	10.7696648695686	10.9717094471904	12.2948111286483
ENSSSCG00000017055	FNDC9	FNDC9	NA	NA		41.8057232823961	22.4941904427376	41.8814203326276	44.8151448741392	15.8681882496066	32.7727937121182	20.7581929992994	58.6300256925148	12.0388438769893	11.5083763274469	21.2728239673817	35.9160669143954	27.1024394776715	6.46179892174115	13.714636808988	4.61055417324311
ENSSSCG00000012967	FOSL1	FOSL1	NA	NA		399.126339262121	550.242504676196	671.884913421302	484.150499541931	259.180408076908	291.209681270536	304.453497323058	294.197093207083	237.493556482425	254.954798638825	324.157317598197	207.208078352281	458.160286408256	234.778694156595	216.691261582011	333.496751864585
ENSSSCG00000017125	FOXK2	FOXK2	FOXK2	FOXK2		8.67665954917655	9.51677287961975	8.91094049630374	19.8362116656026	7.05252811093627	5.61819320779169	6.054472958129	8.37571795607355	2.18888070490714	3.54103886998368	0	3.68369917070722	2.58118471215919	0	2.7429273617976	6.14740556432415
ENSSSCG00000009370	FOXO1	FOXO1	FOXO1	FOXO1		7.0990850856899	6.92128936699618	5.34656429778225	15.428164628802	2.6446980416011	4.68182767315974	5.18954824982485	6.28178846705516	6.56664211472143	5.31155830497551	2.02598323498873	12.8929470974753	1.29059235607959	0	0	0
ENSSSCG00000012300	FOXP3	FOXP3	FOXP3	FOXP3		82.8226593330488	45.8535420563497	67.7231477719084	69.7940780826759	31.7363764992132	45.8819111969654	33.7320636238615	38.7376955468402	43.7776140981428	32.754609547349	55.7145389621901	41.4416156704563	27.1024394776715	4.30786594782744	5.48585472359521	24.5896222572966
ENSSSCG00000030017	FOXRED1	FOXRED1	FOXRED1	FOXRED1		35.4954254284495	72.6735383534599	56.1389251267136	69.7940780826759	31.7363764992132	38.3909869199098	38.0566871653823	40.8316250358585	45.96649480305	58.4271413547307	85.0912958695267	63.5438106946996	20.6494776972735	32.3089946087058	12.3431731280892	29.2001764305397
ENSSSCG00000005626	FPGS	FPGS	FPGS	FPGS		18.9308935618397	30.2806409806083	34.7526679355846	28.6523057392038	4.40783006933517	4.68182767315974	7.78432237473728	14.6575064231287	6.56664211472143	8.85259717495919	17.2208574974042	8.28832313409126	0	4.30786594782744	0	3.07370278216207
ENSSSCG00000004694	FRMD5	FRMD5	NA	NA		66.2581274664391	32.0109633223573	35.643761985215	79.3448466624105	25.565414402144	126.409347175313	75.2484496224604	141.340240508741	29.5498895162464	27.4430512423735	54.7015473446957	67.2275098654068	15.4871082729551	4.30786594782744	5.48585472359521	13.8316625197293
ENSSSCG00000013505	FSD1	FSD1	FSD1	FSD1		7.0990850856899	0	6.23765834741262	6.61207055520087	35.2626405546813	7.49092427705558	14.7037200411704	12.5635769341103	51.4386965653178	16.8199346324225	12.1558994099324	18.4184958535361	0	0	0	0
ENSSSCG00000001806	FSD2	FSD2	NA	NA		15.7757446348664	8.65161170874522	20.4951631414986	16.1628391349355	13.2234902080055	27.1546005043265	8.64924708304142	11.5166121896011	15.32216493435	5.31155830497551	8.10393293995492	9.20924792676806	1.29059235607959	2.15393297391372	1.3714636808988	0
ENSSSCG00000017288	FTSJ3	FTSJ3	FTSJ3	FTSJ3		11.0430212444065	6.05612819612166	13.3664107444556	16.1628391349355	14.1050562218725	1.8727310692639	6.054472958129	4.18785897803677	10.9444035245357	3.54103886998368	5.06495808747183	3.68369917070722	2.58118471215919	10.7696648695686	8.22878208539282	6.14740556432415
ENSSSCG00000003771	FUBP1	FUBP1	FUBP1	FUBP1		17.3533190983531	18.168384588365	7.12875239704299	21.3055606778695	9.69722615253737	14.0454830194792	11.2440212079538	18.8453654011655	3.28332105736071	6.19681802247143	3.0389748524831	10.1301727194449	5.16236942431837	0	1.3714636808988	3.07370278216207
ENSSSCG00000004133	FUCA2	FUCA2	FUCA2	FUCA2		227.170722742077	182.549007054524	212.971477861659	195.423418631492	186.891994939811	126.409347175313	187.688661701999	165.420429632453	141.182805466511	218.659150221492	165.117633651582	159.319989133087	59.3672483796613	86.1573189565487	45.2583014696605	81.453123727295
ENSSSCG00000025425	FUK	FUK	FUK	FUK		19.7196807935831	11.2470952213688	16.0396928933467	24.9789332085366	26.446980416011	6.55455874242363	15.5686447494746	10.4696474450919	24.0776877539786	15.0494151974306	12.1558994099324	29.4695933656578	20.6494776972735	17.2314637913097	2.7429273617976	36.8844333859449
ENSSSCG00000012258	FUNDC1	FUNDC1	FUNDC1	FUNDC1		11.0430212444065	23.3593516136121	14.257504794086	13.9588156165352	15.8681882496066	8.42728981168753	5.18954824982485	3.14089423352758	15.32216493435	13.2788957624388	6.07794970496619	10.1301727194449	5.16236942431837	0	2.7429273617976	3.07370278216207
ENSSSCG00000030798	FUS	FUS	FUS	FUS		14.1981701713798	14.7077399048669	11.5842226451949	11.0201175920015	10.5787921664044	14.0454830194792	12.9738706245621	5.23482372254597	6.56664211472143	15.9346749149265	14.1818826449211	16.5766462681825	3.87177706823878	17.2314637913097	0	3.07370278216207
ENSSSCG00000003145	FUT2	FUT2	FUT2	FUT2		28.3963403427596	10.3819340504943	15.1485988437164	15.428164628802	3.52626405546813	4.68182767315974	3.45969883321657	6.28178846705516	13.1332842294429	12.3936360449429	5.06495808747183	12.8929470974753	2.58118471215919	0	1.3714636808988	12.2948111286483
ENSSSCG00000002283	FUT8	FUT8	FUT8	FUT8		18.1421063300964	12.1122563922433	7.12875239704299	5.14272154293401	4.40783006933517	1.8727310692639	9.51417179134556	16.7514359121471	8.75552281962857	5.31155830497551	6.07794970496619	4.60462396338403	2.58118471215919	0	0	0
ENSSSCG00000003198	FUZ	FUZ	FUZ	FUZ		11.8318084761498	12.9774175631178	10.6931285955645	10.285443085868	59.0649229290912	28.0909660389584	44.9760848318154	31.4089423352758	52.5331369177714	46.9187650272837	22.285815584876	70.9112090361141	2.58118471215919	2.15393297391372	1.3714636808988	15.3685139108104
ENSSSCG00000011769	FXR1	FXR1	FXR1	FXR1		190.886510081884	177.358040029277	160.396928933467	173.38318344749	165.734410607002	128.282078244577	167.795393411004	137.152381530704	190.432621326921	203.609735024061	174.234558209031	106.82727595051	76.144949008696	34.4629275826195	31.5436646606725	118.33755711324
ENSSSCG00000025499	FXYD5	FXYD5	FXYD5	FXYD5		33.9178509649629	20.7638681009885	27.6239155385416	13.9588156165352	7.9340941248033	1.8727310692639	3.45969883321657	6.28178846705516	2.18888070490714	10.623116609951	7.09094132246056	7.36739834141445	76.144949008696	49.5404584000155	21.9434188943808	44.5686903413501
ENSSSCG00000016855	FYB	FYB	FYB1	FYB1		26.0299786475296	12.1122563922433	14.257504794086	16.8975136410689	6.17096209706923	7.49092427705558	3.45969883321657	7.32875321156435	5.47220176226786	12.3936360449429	15.1948742624155	4.60462396338403	5.16236942431837	10.7696648695686	2.7429273617976	9.22110834648622
ENSSSCG00000004421	FYN	FYN	FYN	FYN		9.46544678091987	14.7077399048669	8.01984644667337	9.55076857973459	7.05252811093627	0	8.64924708304142	4.18785897803677	6.56664211472143	5.31155830497551	4.05196646997746	14.7347966828289	6.45296178039797	6.46179892174115	13.714636808988	12.2948111286483
ENSSSCG00000017079	G3BP1	G3BP1	NA	NA		20.5084680253264	23.3593516136121	14.257504794086	19.1015371594692	5.2893960832022	12.1727519502153	5.18954824982485	12.5635769341103	17.5110456392571	8.85259717495919	10.1299161749437	23.944044609597	9.03414649255716	4.30786594782744	0	3.07370278216207
ENSSSCG00000022940	G3BP2	G3BP2	G3BP2	G3BP2		29.9739148062462	21.6290292718631	39.2081381837365	24.9789332085366	21.1575843328088	16.8545796233751	10.3790964996497	16.7514359121471	29.5498895162464	28.3283109598694	13.1688910274267	26.7068189876274	1.29059235607959	0	8.22878208539282	12.2948111286483
ENSSSCG00000002707	GABARAPL2	GABARAPL2	GABARAPL2	GABARAPL2		14.9869574031231	3.46064468349809	12.4753166948252	27.1829567269369	8.81566013867034	7.49092427705558	14.7037200411704	8.37571795607355	3.28332105736071	5.31155830497551	13.1688910274267	15.6557214755057	20.6494776972735	23.6932627130509	5.48585472359521	23.0527708662155
ENSSSCG00000001242	GABBR1	GABBR1	GABBR1	GABBR1		11.0430212444065	6.05612819612166	16.0396928933467	2.93869802453372	1.76313202773407	0	2.59477412491243	2.09392948901839	3.28332105736071	5.31155830497551	4.05196646997746	1.84184958535361	7.74355413647756	0	5.48585472359521	0
ENSSSCG00000006636	GABPB2	GABPB2	GABPB2	GABPB2		16.5645318666098	17.3032234174904	15.1485988437164	15.428164628802	2.6446980416011	10.3000208809514	5.18954824982485	8.37571795607355	8.75552281962857	5.31155830497551	3.0389748524831	19.3394206462129	1.29059235607959	2.15393297391372	0	4.61055417324311
ENSSSCG00000013748	GADD45GIP1	GADD45GIP1	NA	NA		61.5254040759791	24.2245127844866	40.0992322333668	58.7739604906744	45.8414327210857	63.6728563549724	51.8954824982485	49.2073429919321	55.8164579751321	34.5251289823408	51.6625724922126	42.3625404631331	6.45296178039797	0	0	7.68425695540518
ENSSSCG00000007648	GAL3ST4	GAL3ST4	GAL3ST4	GAL3ST4		151.447148494718	120.257402751559	102.475815707493	125.629340548817	52.893960832022	63.6728563549724	62.2745789978982	53.3952019699689	94.1218703110071	91.1817509020797	88.1302707220098	61.701961109346	72.2731719404572	77.5415870608938	43.8868377887617	27.6633250394587
ENSSSCG00000016430	GALNT11	GALNT11	GALNT11	GALNT11		8.67665954917655	17.3032234174904	11.5842226451949	16.8975136410689	13.2234902080055	1.8727310692639	6.054472958129	4.18785897803677	7.661082467175	11.5083763274469	3.0389748524831	13.8138718901521	9.03414649255716	6.46179892174115	0	10.7579597375673
ENSSSCG00000030653	GANAB	GANAB	GANAB	GANAB		4.73272339045993	16.4380622466159	12.4753166948252	9.55076857973459	4.40783006933517	5.61819320779169	6.054472958129	7.32875321156435	8.75552281962857	7.96733745746327	2.02598323498873	6.44647354873764	7.74355413647756	12.9235978434823	0	0
ENSSSCG00000002888	GAPDHS	GAPDHS	NA	NA		151.447148494718	105.549662846692	195.149596869052	200.566140174426	97.8538275392407	144.20029233332	127.143932120709	135.058452041686	97.4051913683678	116.854282709461	96.2342036619647	164.845537889148	56.7860636675021	75.3876540869801	64.4587930022437	70.6951639897277
ENSSSCG00000009565	GAS6	GAS6	GAS6	GAS6		22.086042488813	8.65161170874522	19.6040690918682	7.3467450613343	14.9866222357396	29.0273315735904	18.163418874387	19.8923301456747	3.28332105736071	12.3936360449429	14.1818826449211	11.9720223047985	0	8.61573189565487	0	6.14740556432415
ENSSSCG00000002633	GAS8	GAS8	GAS8	GAS8		29.1851275745029	110.740629871939	64.1587715733869	30.8563292576041	253.891011993706	152.627582145007	185.093887577086	191.594548245182	333.804307498339	465.646611402853	208.676273203839	232.993972547232	3.87177706823878	8.61573189565487	2.7429273617976	3.07370278216207
ENSSSCG00000013938	GATAD2A	GATAD2A	GATAD2A	GATAD2A		4.73272339045993	20.7638681009885	6.23765834741262	10.285443085868	6.17096209706923	5.61819320779169	4.32462354152071	8.37571795607355	0	7.96733745746327	4.05196646997746	5.52554875606084	0	10.7696648695686	0	3.07370278216207
ENSSSCG00000006522	GBA	GBA	GBA	GBA		93.8656805774554	99.4935346505701	90.8915930622982	71.2634270949427	81.9856392896341	112.363864155834	133.198405078838	104.696474450919	120.388438769893	116.854282709461	133.714893509256	87.4878553042966	54.2048789553429	68.925855165239	19.2004915325832	58.4003528610794
ENSSSCG00000005319	GBA2	GBA2	GBA2	GBA2		7.0990850856899	6.92128936699618	10.6931285955645	5.87739604906744	21.1575843328088	19.6636762272709	16.4335694577787	11.5166121896011	20.7943666966178	15.0494151974306	15.1948742624155	8.28832313409126	1.29059235607959	8.61573189565487	15.0861004898868	9.22110834648622
ENSSSCG00000010579	GBF1	GBF1	GBF1	GBF1		59.1590423807492	39.797413860228	58.8122072756047	70.5287525888093	34.3810745408143	26.2182349696945	21.6231177076036	48.1603782474229	37.2109719834214	54.0008427672511	36.4676982297972	69.9902842434373	7.74355413647756	4.30786594782744	5.48585472359521	18.4422166929724
ENSSSCG00000006924	GBP1	GBP3	NA	NA		371.518786151105	322.705116736197	385.843723489952	393.050860781385	283.864256465185	166.673065164487	201.527457034865	264.882080360826	306.443298687	329.316614908482	238.053030111176	321.402752644205	85.1790955012532	105.542715721772	34.2865920224701	233.601411444318
ENSSSCG00000006919	GBP4	GBP4	NA	GBP4		18.1421063300964	16.4380622466159	32.0793857866935	14.6934901226686	11.4603581802714	9.36365534631948	14.7037200411704	14.6575064231287	16.4166052868036	11.5083763274469	6.07794970496619	13.8138718901521	7.74355413647756	2.15393297391372	5.48585472359521	13.8316625197293
ENSSSCG00000007497	GCNT7	GCNT7	NA	NA		26.0299786475296	10.3819340504943	24.0595393400201	30.1216547514706	10.5787921664044	4.68182767315974	15.5686447494746	20.9392948901839	6.56664211472143	3.54103886998368	18.2338491148986	33.153292536365	11.6153312047163	4.30786594782744	1.3714636808988	1.53685139108104
ENSSSCG00000021511	GCSAM	GCSAM	GCSAM	GCSAM		9.46544678091987	2.59548351262357	15.1485988437164	8.08141956746773	15.8681882496066	22.4727728311667	22.4880424159077	14.6575064231287	6.56664211472143	7.96733745746327	23.2988072023704	6.44647354873764	0	0	9.60024576629162	1.53685139108104
ENSSSCG00000007373	GDAP1L1	GDAP1L1	NA	NA		11.0430212444065	16.4380622466159	18.7129750422379	24.2442587024032	1.76313202773407	14.0454830194792	9.51417179134556	12.5635769341103	4.37776140981428	10.623116609951	11.142907792438	10.1301727194449	5.16236942431837	10.7696648695686	0	3.07370278216207
ENSSSCG00000029212	GDE1	GDE1	GDE1	GDE1		0	0	0	0	30.8548104853462	13.1091174848473	23.3529671242118	27.221083357239	41.5887333932357	15.0494151974306	4.05196646997746	10.1301727194449	0	0	0	0
ENSSSCG00000000363	GDF11	GDF11	GDF11	GDF11		95.443255040942	134.965142656425	98.9114395089715	71.9981016010762	84.6303373312352	117.982057363625	108.980513246322	99.4616507283734	43.7776140981428	120.395321579445	114.468052776863	81.0413817555589	24.5212547655123	43.0786594782744	41.1439104269641	36.8844333859449
ENSSSCG00000011137	GDI2	GDI2	GDI2	GDI2		49.6935955998293	56.2354761068439	57.9211132259743	47.0191683925395	35.2626405546813	39.3273524545418	48.435783665032	45.0194840138953	39.3998526883286	39.8366872873164	38.4936814647859	35.9160669143954	16.7777006290347	19.3853967652235	8.22878208539282	41.494987559188
ENSSSCG00000012376	GDPD2	GDPD2	GDPD2	GDPD2		27.6075531110163	26.8199962971102	18.7129750422379	27.1829567269369	21.1575843328088	20.6000417619028	12.108945916258	9.42268270058274	16.4166052868036	20.3609735024061	24.3117988198648	28.548668572981	11.6153312047163	0	10.9717094471904	6.14740556432415
ENSSSCG00000014853	GDPD5	GDPD5	GDPD5	GDPD5		14.9869574031231	26.8199962971102	32.0793857866935	34.5297017882712	39.6704706240165	36.518255850646	58.8148801646817	41.8785897803677	82.0830264340178	70.8207773996735	46.5976144047408	46.9671644265171	15.4871082729551	6.46179892174115	4.11439104269641	9.22110834648622
ENSSSCG00000017066	GEMIN5	GEMIN5	GEMIN5	GEMIN5		4.73272339045993	6.92128936699618	8.01984644667337	14.6934901226686	10.5787921664044	11.2363864155834	8.64924708304142	14.6575064231287	9.84996317208214	5.31155830497551	4.05196646997746	18.4184958535361	6.45296178039797	6.46179892174115	8.22878208539282	13.8316625197293
ENSSSCG00000007545	GET4	GET4	NA	NA		159.335020812151	219.750937402129	318.120575718044	290.931104428838	1077.27366894551	710.701440785648	1319.01018016382	635.50759991708	986.090757560668	1051.68854438515	840.783042520323	629.912558190935	320.066904307739	424.324795861002	204.348088453922	348.865265775395
ENSSSCG00000025651	GFM1	GFM1	GFM1	GFM1		13.4093829396365	6.05612819612166	12.4753166948252	9.55076857973459	15.8681882496066	12.1727519502153	25.9477412491243	12.5635769341103	0	7.96733745746327	24.3117988198648	17.4975710608593	0	4.30786594782744	0	6.14740556432415
ENSSSCG00000014074	GFM2	GFM2	GFM2	GFM2		492.992019839576	482.759933347983	359.110902001041	509.864107256601	347.337009463611	330.537033725077	274.181132532413	432.396439482297	415.887333932357	396.596353438172	373.793906855421	412.574307119209	183.264114563302	180.930369808752	139.889295451678	265.875290657019
ENSSSCG00000017211	GGA3	GGA3	GGA3	GGA3		1115.34514568506	979.362445429959	1133.47163112984	1107.15448074308	704.37124507976	1179.82057363625	773.242689223903	811.397676994625	673.080816758946	730.339266934133	957.277078532175	766.209427507103	518.818127143997	476.019187234932	300.350546116838	620.887961996739
ENSSSCG00000027381	GGCX	GGCX	GGCX	GGCX		65.4693402346957	56.2354761068439	26.7328214889112	42.611121355739	42.3151686656176	93.6365534631948	58.8148801646817	67.0057436485884	51.4386965653178	59.3124010722266	40.5196646997746	72.7530586214677	12.9059235607959	19.3853967652235	6.85731840449401	19.9790680840535
ENSSSCG00000017688	GGNBP2	GGNBP2	GGNBP2	GGNBP2		6.31029785394658	12.1122563922433	13.3664107444556	22.0402351840029	35.2626405546813	17.790945158007	15.5686447494746	13.6105416786195	24.0776877539786	29.2135706773653	22.285815584876	20.2603454388897	0	0	0	7.68425695540518
ENSSSCG00000010055	GGT5	GGT5	GGT5	GGT5		12.6205957078932	25.9548351262357	15.1485988437164	16.8975136410689	146.339958301928	140.454830194792	115.034986204451	69.0996731376068	154.316089695954	93.8375300545674	68.8834299896168	52.492713182578	0	0	2.7429273617976	0
ENSSSCG00000016452	GIMAP8	GIMAP8	GIMAP8	GIMAP8		10.2542340126632	3.46064468349809	16.0396928933467	10.285443085868	7.05252811093627	3.74546213852779	1.72984941660828	0	0	1.77051943499184	7.09094132246056	4.60462396338403	19.3588853411939	6.46179892174115	4.11439104269641	12.2948111286483
ENSSSCG00000027873	GIPC2	GIPC2	NA	NA		21.2972552570697	17.3032234174904	17.8218809926075	18.3668626533358	16.7497542634736	13.1091174848473	21.6231177076036	12.5635769341103	24.0776877539786	20.3609735024061	19.2468407323929	16.5766462681825	3.87177706823878	0	4.11439104269641	1.53685139108104
ENSSSCG00000003650	GJA9	GJA9	NA	NA		66.2581274664391	70.0780548408363	57.030019176344	59.5086349968078	36.1442065685484	89.891091324667	57.9499554563775	51.3012724809505	26.2665684588857	60.1976607897225	53.6885557272014	28.548668572981	11.6153312047163	8.61573189565487	15.0861004898868	19.9790680840535
ENSSSCG00000004299	GJB7	GJB7	NA	NA		10.2542340126632	5.19096702524713	11.5842226451949	6.61207055520087	0	0.936365534631948	0.864924708304142	3.14089423352758	2.18888070490714	2.65577915248776	3.0389748524831	1.84184958535361	0	0	2.7429273617976	7.68425695540518
ENSSSCG00000026087	GKAP1	GKAP1	GKAP1	GKAP1		0.788787231743322	0	4.45547024815187	5.14272154293401	8.81566013867034	4.68182767315974	12.9738706245621	16.7514359121471	8.75552281962857	7.08207773996735	7.09094132246056	13.8138718901521	0	0	0	0
ENSSSCG00000016213	GLB1L	GLB1L	GLB1L	GLB1L		33.1290637332195	30.2806409806083	44.5547024815187	36.7337253066715	22.9207163605429	34.6455247813821	38.9216118736864	36.6437660578218	24.0776877539786	9.73785689245511	38.4936814647859	39.5997660851027	20.6494776972735	23.6932627130509	8.22878208539282	26.1264736483776
ENSSSCG00000026078	GLCE	GLCE	GLCE	GLCE		16.5645318666098	4.32580585437261	12.4753166948252	10.285443085868	14.9866222357396	7.49092427705558	25.0828165408201	9.42268270058274	12.0388438769893	12.3936360449429	6.07794970496619	17.4975710608593	1.29059235607959	0	0	0
ENSSSCG00000000519	GLIPR1	GLIPR1	GLIPR1	GLIPR1		1490.01908076314	1257.94434245156	1987.13973067573	1514.164157141	1185.70628865116	1222.89338822932	1378.6899850368	1425.96598202152	1079.11818751922	872.866081450976	1510.3705016841	1434.80082699046	179.392337495064	224.009029287027	159.089786984261	720.783302417006
ENSSSCG00000023653	GLIS2	GLIS2	GLIS2	GLIS2		615.254040759791	542.456054138325	609.508329947176	600.229071511012	863.053127575826	686.355936885218	677.236046602143	812.444641739134	807.696980110735	658.633229816964	572.340263884316	674.116948239422	451.707324627858	398.477600174038	227.662971029201	447.223754804582
ENSSSCG00000027778	GLO1	GLO1	GLO1	GLO1		23.6636169522997	27.6851574679847	16.9307869429771	17.6321881472023	40.5520366378835	39.3273524545418	37.1917624570781	37.690730802331	40.4942930407821	45.1482455922919	14.1818826449211	27.6277437803042	7.74355413647756	15.077530817396	9.60024576629162	12.2948111286483
ENSSSCG00000016056	GLS	GLS	GLS	GLS		15.7757446348664	10.3819340504943	16.9307869429771	16.8975136410689	18.5128862912077	14.9818485541112	8.64924708304142	11.5166121896011	13.1332842294429	20.3609735024061	5.06495808747183	20.2603454388897	0	12.9235978434823	0	4.61055417324311
ENSSSCG00000000848	GLT8D2	GLT8D2	GLT8D2	GLT8D2		11.0430212444065	6.05612819612166	6.23765834741262	11.0201175920015	10.5787921664044	10.3000208809514	6.91939766643314	7.32875321156435	12.0388438769893	7.96733745746327	9.11692455744929	7.36739834141445	0	4.30786594782744	0	4.61055417324311
ENSSSCG00000017914	GLTPD2	GLTPD2	GLTPD2	GLTPD2		22.086042488813	30.2806409806083	31.1882917370631	45.5498193802727	31.7363764992132	41.2000835238057	28.5425153740367	39.7846602913494	63.4775404423071	82.3291537271205	31.4027401423253	82.8832313409126	15.4871082729551	6.46179892174115	6.85731840449401	26.1264736483776
ENSSSCG00000010368	GLUD1	GLUD1	GLUD1	GLUD2		7.88787231743322	7.7864505378707	14.257504794086	11.7547920981349	14.1050562218725	4.68182767315974	8.64924708304142	4.18785897803677	7.661082467175	10.623116609951	4.05196646997746	11.0510975121217	0	0	0	12.2948111286483
ENSSSCG00000015545	GLUL	GLUL	GLUL	GLUL		7.88787231743322	13.8425787339924	5.34656429778225	9.55076857973459	7.05252811093627	7.49092427705558	0	6.28178846705516	4.37776140981428	0.885259717495919	6.07794970496619	4.60462396338403	0	4.30786594782744	2.7429273617976	6.14740556432415
ENSSSCG00000017087	GM2A	GM2A	GM2A	GM2A		18.9308935618397	39.797413860228	34.7526679355846	27.1829567269369	7.05252811093627	31.8364281774862	12.9738706245621	10.4696474450919	10.9444035245357	17.7051943499184	31.4027401423253	23.944044609597	7.74355413647756	15.077530817396	15.0861004898868	0
ENSSSCG00000010705	GMFG	GMFG	NA	NA		27.6075531110163	17.3032234174904	23.1684452903897	20.570886171736	9.69722615253737	17.790945158007	5.18954824982485	6.28178846705516	0	5.31155830497551	8.10393293995492	11.0510975121217	32.2648089019898	21.5393297391372	2.7429273617976	3.07370278216207
ENSSSCG00000011389	GMPPB	GMPPB	AMIGO3	AMIGO3		9.46544678091987	21.6290292718631	24.0595393400201	10.285443085868	18.5128862912077	35.581890316014	15.5686447494746	10.4696474450919	5.47220176226786	5.31155830497551	13.1688910274267	13.8138718901521	3.87177706823878	6.46179892174115	0	27.6633250394587
ENSSSCG00000026947	GMPR2	GMPR2	GMPR2	GMPR2		2850.67705552037	2549.62997056722	2833.67907782459	2984.24784391399	2184.52058236251	2060.00417619028	1853.53364989578	2383.93872324743	1926.21502031829	1926.32514527112	1942.91792235419	2298.62828252131	2070.11013915167	2087.16105172239	1346.77733464262	2704.85844830262
ENSSSCG00000005284	GNA14	GNA14	GNA14	GNA14		16.5645318666098	0	5.34656429778225	4.40804703680058	21.1575843328088	6.55455874242363	12.108945916258	11.5166121896011	12.0388438769893	8.85259717495919	11.142907792438	1.84184958535361	1.29059235607959	4.30786594782744	0	0
ENSSSCG00000011399	GNAI2	GNAI2	GNAI2	GNAI2		22.086042488813	17.3032234174904	13.3664107444556	31.5910037637375	14.1050562218725	9.36365534631948	14.7037200411704	14.6575064231287	7.661082467175	19.4757137849102	26.3377820548535	11.9720223047985	32.2648089019898	34.4629275826195	23.3148825752796	19.9790680840535
ENSSSCG00000007520	GNAS	GNAS	GNAS	GNAS		121.473233688472	93.4374064544484	125.644260997883	120.486619005883	100.498525580842	117.045691828993	88.2223202470225	110.978262917975	59.0997790324928	76.132335704649	113.455061159369	93.0134040603574	51.6236942431837	71.0797881391527	43.8868377887617	72.2320153808087
ENSSSCG00000029724	GNB2L1	RACK1	RACK1	RACK1		19.7196807935831	23.3593516136121	33.8615738859542	35.2643762944046	14.1050562218725	19.6636762272709	19.0283435826911	12.5635769341103	18.6054859917107	19.4757137849102	12.1558994099324	12.8929470974753	23.2306624094327	30.155061634792	8.22878208539282	26.1264736483776
ENSSSCG00000000682	GNB3	GNB3	GNB3	GNB3		7.0990850856899	0.865161170874522	8.01984644667337	6.61207055520087	12.3419241941385	14.0454830194792	4.32462354152071	9.42268270058274	6.56664211472143	6.19681802247143	5.06495808747183	15.6557214755057	0	0	0	0
ENSSSCG00000005462	GNG10	GNG10	NA	NA		14.9869574031231	12.1122563922433	8.01984644667337	4.40804703680058	12.3419241941385	5.61819320779169	6.054472958129	4.18785897803677	6.56664211472143	15.0494151974306	4.05196646997746	11.0510975121217	7.74355413647756	4.30786594782744	10.9717094471904	4.61055417324311
ENSSSCG00000028092	GNG2	GNG2	GNG2	GNG2		16.5645318666098	10.3819340504943	9.80203454593412	11.0201175920015	7.05252811093627	5.61819320779169	0	0	6.56664211472143	6.19681802247143	10.1299161749437	11.0510975121217	3.87177706823878	4.30786594782744	0	6.14740556432415
ENSSSCG00000001372	GNL1	GNL1	GNL1	GNL1		12.6205957078932	12.1122563922433	16.9307869429771	13.2241411104017	10.5787921664044	9.36365534631948	6.054472958129	13.6105416786195	15.32216493435	9.73785689245511	12.1558994099324	7.36739834141445	2.58118471215919	0	0	0
ENSSSCG00000011449	GNL3	GNL3	GNL3	GNL3		13.4093829396365	6.92128936699618	19.6040690918682	8.08141956746773	3.52626405546813	7.49092427705558	0.864924708304142	2.09392948901839	4.37776140981428	6.19681802247143	3.0389748524831	2.76277437803042	0	0	1.3714636808988	0
ENSSSCG00000001652	GNMT	GNMT	NA	NA		186.153786691424	199.852230472015	167.52568133051	232.157143938164	200.997051161684	229.409555984827	217.09610178434	235.567067514569	233.115795072611	194.757137849102	200.572340263884	218.259175864403	130.349827964039	127.082045460909	83.659284534827	107.579597375673
ENSSSCG00000014393	GNPDA1	GNPDA1	NA	NA		3.94393615871661	7.7864505378707	6.23765834741262	13.9588156165352	10.5787921664044	4.68182767315974	11.2440212079538	4.18785897803677	26.2665684588857	7.96733745746327	10.1299161749437	14.7347966828289	3.87177706823878	0	0	0
ENSSSCG00000008808	GNPDA2	GNPDA2	GNPDA2	GNPDA2		12.6205957078932	3.46064468349809	8.01984644667337	11.0201175920015	10.5787921664044	6.55455874242363	6.054472958129	12.5635769341103	12.0388438769893	3.54103886998368	11.142907792438	10.1301727194449	0	2.15393297391372	0	7.68425695540518
ENSSSCG00000005040	GNPNAT1	GNPNAT1	GNPNAT1	GNPNAT1		22.8748297205563	17.3032234174904	17.8218809926075	30.8563292576041	21.1575843328088	21.5364072965348	12.108945916258	18.8453654011655	18.6054859917107	19.4757137849102	8.10393293995492	31.3114429510114	3.87177706823878	0	8.22878208539282	16.9053653018914
ENSSSCG00000008031	GNPTG	GNPTG	GNPTG	GNPTG		780.899359425889	655.792167522888	934.757658062263	967.566324577728	353.50797156068	472.864594989134	377.107172820606	405.175356125058	303.159977629639	364.727003608319	449.768278167498	458.620546753049	273.605579488874	191.700034678321	78.1734298112317	557.877054962416
ENSSSCG00000008925	GNRHR	GNRHR	NA	NA		33.9178509649629	29.4154798097338	27.6239155385416	37.4683998128049	33.4995085269473	28.0909660389584	25.0828165408201	17.7984006566563	12.0388438769893	21.2462332199021	18.2338491148986	20.2603454388897	5.16236942431837	0	0	9.22110834648622
ENSSSCG00000006685	GNRHR2	NA	GNRHR2	NA		652.327040651728	474.973482810113	524.85439523229	608.31049107848	543.92623055596	544.964741155793	390.945968153472	541.280772911253	531.898011292436	472.728689142821	446.729303315015	540.582853301285	147.127528593074	120.620246539168	112.460021833702	324.275643518099
ENSSSCG00000011243	GOLGA4	GOLGA4	GOLGA4	GOLGA4		11.0430212444065	12.9774175631178	10.6931285955645	6.61207055520087	25.565414402144	10.3000208809514	12.108945916258	12.5635769341103	14.2277245818964	12.3936360449429	4.05196646997746	13.8138718901521	2.58118471215919	2.15393297391372	0	0
ENSSSCG00000010955	GOLM1	GOLM1	GOLM1	GOLM1		12.6205957078932	10.3819340504943	19.6040690918682	8.08141956746773	34.3810745408143	22.4727728311667	20.7581929992994	24.0801891237114	28.4554491637928	15.0494151974306	19.2468407323929	23.944044609597	16.7777006290347	0	2.7429273617976	7.68425695540518
ENSSSCG00000021169	GORASP1	GORASP1	NA	NA		2770.22075788255	2211.35195275528	2632.29182260813	2697.72478652196	2262.97995759667	2564.7051993569	2038.62753747286	2885.43483586734	2168.08633821052	1862.58644561141	2184.00992731785	2503.99451128824	1077.64461732646	990.80916800031	607.558410638169	2234.58192263183
ENSSSCG00000009419	GPALPP1	GPALPP1	GPALPP1	GPALPP1		129.361106005905	111.605791042813	135.446295543817	121.221293512016	91.6828654421715	109.554767551938	72.6536754975479	126.682734085612	93.0274299585535	77.9028551396409	59.7665054321676	119.720223047985	61.9484330918205	47.3865254261018	27.429273617976	87.6005292916191
ENSSSCG00000008497	GPATCH11	GPATCH11	GPATCH11	GPATCH11		109.641425212322	115.931596897186	83.7628406652552	97.7117093157462	59.0649229290912	69.2910495627641	70.9238260809397	84.8041443052447	75.5163843192964	48.6892844622756	78.0003545470661	58.0182619386388	43.8801401067062	60.3101232695841	32.9151283415713	63.0109070343225
ENSSSCG00000003564	GPATCH3	GPATCH3	GPATCH3	GPATCH3		7.0990850856899	13.8425787339924	22.2773512407594	15.428164628802	10.5787921664044	8.42728981168753	6.91939766643314	9.42268270058274	13.1332842294429	13.2788957624388	7.09094132246056	23.944044609597	5.16236942431837	0	4.11439104269641	3.07370278216207
ENSSSCG00000006481	GPATCH4	GPATCH4	GPATCH4	GPATCH4		33.9178509649629	17.3032234174904	16.9307869429771	20.570886171736	25.565414402144	25.2818694350626	26.8126659574284	12.5635769341103	13.1332842294429	21.2462332199021	16.2078658799098	19.3394206462129	21.9400700533531	6.46179892174115	4.11439104269641	10.7579597375673
ENSSSCG00000007649	GPC2	GPC2	NA	NA		91.4993188822254	88.2464394292013	25.8417274392809	44.8151448741392	28.2101124437451	37.4546213852779	13.8387953328663	23.0332243792023	30.6443298687	37.1809081348286	30.389748524831	23.0231198169202	32.2648089019898	36.6168605565332	12.3431731280892	9.22110834648622
ENSSSCG00000021977	GPD1L	GPD1L	GPD1L	GPD1L		6.31029785394658	4.32580585437261	7.12875239704299	7.3467450613343	7.05252811093627	9.36365534631948	6.054472958129	7.32875321156435	7.661082467175	19.4757137849102	15.1948742624155	11.9720223047985	2.58118471215919	4.30786594782744	0	0
ENSSSCG00000026422	GPER1	GPER1	NA	NA		3.94393615871661	10.3819340504943	7.12875239704299	11.7547920981349	5.2893960832022	6.55455874242363	4.32462354152071	8.37571795607355	5.47220176226786	0.885259717495919	7.09094132246056	1.84184958535361	5.16236942431837	0	2.7429273617976	0
ENSSSCG00000001089	GPLD1	GPLD1	NA	NA		37.8617871236795	23.3593516136121	32.9704798363238	35.9990508005381	26.446980416011	21.5364072965348	21.6231177076036	31.4089423352758	33.9276509260607	38.0661678523245	39.5066730822802	37.7579164997491	9.03414649255716	2.15393297391372	5.48585472359521	32.2738792127018
ENSSSCG00000012126	GPM6B	GPM6B	GPM6B	NA		30.7627020379896	25.0896739553611	57.9211132259743	40.4070978373387	12.3419241941385	12.1727519502153	25.9477412491243	18.8453654011655	19.6999263441643	23.9020123723898	18.2338491148986	29.4695933656578	23.2306624094327	6.46179892174115	2.7429273617976	9.22110834648622
ENSSSCG00000008546	GPN1	GPN1	GPN1	GPN1		16.5645318666098	6.92128936699618	11.5842226451949	16.1628391349355	14.1050562218725	3.74546213852779	0.864924708304142	6.28178846705516	3.28332105736071	4.4262985874796	6.07794970496619	8.28832313409126	2.58118471215919	4.30786594782744	0	7.68425695540518
ENSSSCG00000009820	GPN3	GPN3	GPN3	GPN3		11.0430212444065	23.3593516136121	15.1485988437164	16.8975136410689	14.9866222357396	14.0454830194792	8.64924708304142	17.7984006566563	7.661082467175	8.85259717495919	13.1688910274267	11.0510975121217	3.87177706823878	4.30786594782744	10.9717094471904	0
ENSSSCG00000011979	GPR15	GPR15	GPR15	GPR15		18.1421063300964	3.46064468349809	6.23765834741262	15.428164628802	10.5787921664044	3.74546213852779	5.18954824982485	9.42268270058274	10.9444035245357	19.4757137849102	10.1299161749437	21.1812702315665	2.58118471215919	0	5.48585472359521	6.14740556432415
ENSSSCG00000015965	GPR155	GPR155	GPR155	GPR155		70.2020636251557	28.5503186388592	43.6636084318883	27.1829567269369	42.3151686656176	22.4727728311667	46.7059342484237	45.0194840138953	56.9108983275857	34.5251289823408	42.5456479347633	29.4695933656578	3.87177706823878	0	0	21.5159194751345
ENSSSCG00000009517	GPR183	GPR183	GPR183	GPR183		17.3533190983531	19.898706930114	13.3664107444556	33.7950272821378	5.2893960832022	4.68182767315974	5.18954824982485	3.14089423352758	0	7.96733745746327	18.2338491148986	9.20924792676806	19.3588853411939	8.61573189565487	5.48585472359521	15.3685139108104
ENSSSCG00000008413	GPR75	GPR75	NA	NA		63.8917657712091	41.5277362019771	57.030019176344	84.4875682053445	50.2492627904209	43.0728145930696	40.6514612902947	64.91181415957	49.2498158604107	38.9514275698204	28.3637652898422	64.4647354873764	2.58118471215919	4.30786594782744	0	13.8316625197293
ENSSSCG00000001439	GPSM3	GPSM3	GPSM3	GPSM3		8.67665954917655	6.92128936699618	14.257504794086	11.0201175920015	3.52626405546813	4.68182767315974	5.18954824982485	2.09392948901839	5.47220176226786	1.77051943499184	2.02598323498873	5.52554875606084	7.74355413647756	4.30786594782744	2.7429273617976	4.61055417324311
ENSSSCG00000005900	GPT	GPT	NA	NA		14.9869574031231	11.2470952213688	13.3664107444556	28.6523057392038	13.2234902080055	5.61819320779169	18.163418874387	19.8923301456747	21.8888070490714	28.3283109598694	12.1558994099324	23.0231198169202	0	0	0	26.1264736483776
ENSSSCG00000002279	GPX2	GPX2	GPX2	GPX2		21.2972552570697	6.05612819612166	10.6931285955645	43.3457958618724	6.17096209706923	7.49092427705558	12.108945916258	2.09392948901839	15.32216493435	11.5083763274469	16.2078658799098	26.7068189876274	7.74355413647756	0	2.7429273617976	9.22110834648622
ENSSSCG00000002879	GRAMD1A	GRAMD1A	GRAMD1A	GRAMD1A		9.46544678091987	6.05612819612166	8.01984644667337	11.7547920981349	1.76313202773407	1.8727310692639	6.91939766643314	1.04696474450919	1.09444035245357	4.4262985874796	1.01299161749437	4.60462396338403	1.29059235607959	2.15393297391372	4.11439104269641	10.7579597375673
ENSSSCG00000011915	GRAMD1C	GRAMD1C	GRAMD1C	GRAMD1C		0.788787231743322	1.73032234174904	1.78218809926075	1.46934901226686	14.9866222357396	6.55455874242363	5.18954824982485	12.5635769341103	13.1332842294429	7.96733745746327	2.02598323498873	11.0510975121217	0	0	0	0
ENSSSCG00000000080	GRAP2	GRAP2	GRAP2	GRAP2		0	0	4.45547024815187	1.46934901226686	230.970295633163	68.3546840281322	88.2223202470225	126.682734085612	241.871317892239	136.329996494372	54.7015473446957	85.646005718943	2.58118471215919	0	0	16.9053653018914
ENSSSCG00000017206	GRB2	GRB2	GRB2	GRB2		18.9308935618397	20.7638681009885	22.2773512407594	24.9789332085366	18.5128862912077	9.36365534631948	14.7037200411704	18.8453654011655	19.6999263441643	3.54103886998368	9.11692455744929	21.1812702315665	25.8118471215919	8.61573189565487	2.7429273617976	24.5896222572966
ENSSSCG00000003699	GREB1L	GREB1L	GREB1L	GREB1L		57.5814679172625	38.067091518479	49.901266779301	45.5498193802727	33.4995085269473	19.6636762272709	23.3529671242118	40.8316250358585	44.8720544505964	43.3777261573	30.389748524831	43.2834652558099	1.29059235607959	12.9235978434823	2.7429273617976	13.8316625197293
ENSSSCG00000030565	GRIA4	GRIA4	NA	NA		12.6205957078932	0.865161170874522	2.67328214889112	20.570886171736	9.69722615253737	5.61819320779169	2.59477412491243	2.09392948901839	0	10.623116609951	6.07794970496619	8.28832313409126	0	0	0	1.53685139108104
ENSSSCG00000005400	GRIN3A	GRIN3A	NA	NA		5.52151062220326	9.51677287961975	14.257504794086	11.7547920981349	6.17096209706923	6.55455874242363	7.78432237473728	21.9862596346931	3.28332105736071	9.73785689245511	11.142907792438	5.52554875606084	0	0	0	1.53685139108104
ENSSSCG00000029635	GRIN3B	GRIN3B	GRIN3B	GRIN3B		530.065019731513	449.883808854752	490.101727296706	456.967542814994	446.953969030586	433.537242534592	460.139944817804	380.048202256837	393.998526883286	503.712779255178	428.495454200117	442.964825277544	300.708018966545	267.087688765301	198.862233730326	322.738792127018
ENSSSCG00000014432	GRPEL2	GRPEL2	GRPEL2	GRPEL2		80.4562976378189	92.5722452835739	49.0101727296706	29.3869802453372	99.6169595669748	44.0091801277015	126.279007412405	47.1134135029137	52.5331369177714	53.1155830497551	93.1952288094816	52.492713182578	1.29059235607959	0	0	3.07370278216207
ENSSSCG00000002664	GSE1	GSE1	GSE1	GSE1		69.4132763934124	82.1903112330796	108.713474054906	99.9157328341465	55.5386588736231	90.8274568592989	63.1395037062024	80.6162853272079	48.1553755079571	64.6239593772021	96.2342036619647	69.9902842434373	18.0682929851143	10.7696648695686	8.22878208539282	16.9053653018914
ENSSSCG00000026658	GSG2	GSG2	NA	NA		54.4263189902892	32.8761244932318	106.040191906015	78.610172156277	158.681882496066	79.5910704437156	161.740920452875	165.420429632453	210.132547671086	182.363501804159	184.364474383974	237.598596510616	12.9059235607959	2.15393297391372	5.48585472359521	18.4422166929724
ENSSSCG00000011889	GSK3B	GSK3B	GSK3B	GSK3B		9.46544678091987	5.19096702524713	7.12875239704299	5.87739604906744	81.1040732757671	27.1546005043265	27.6775906657325	40.8316250358585	74.4219439668428	60.1976607897225	39.5066730822802	24.8649694022738	5.16236942431837	4.30786594782744	0	3.07370278216207
ENSSSCG00000021118	GSPT1	GSPT1	GSPT1	GSPT1		54.4263189902892	52.7748314233459	58.8122072756047	78.610172156277	53.775526845889	58.0546631471807	41.5163859985988	54.4421667144781	60.1942193849464	46.9187650272837	29.3767569073366	59.8601115239924	6.45296178039797	19.3853967652235	0	13.8316625197293
ENSSSCG00000007287	GSS	GSS	GSS	GSS		941.023167469784	1039.92372739118	1002.48080583417	865.446568225181	2414.6093119818	1450.43021314489	2279.07660638141	1935.8378125975	2349.76343671782	1788.22462934176	1721.07275812293	1454.14024763668	543.339381909509	637.56416027846	336.008601820207	534.824284096201
ENSSSCG00000002396	GSTZ1	GSTZ1	GSTZ1	GSTZ1		68.624489161669	66.6174101573382	35.643761985215	62.4473330213416	32.6179425130802	33.7091592467501	25.9477412491243	52.3482372254597	84.271907138925	46.0335053097878	37.4806898472915	86.5669305116198	29.6836241898307	15.077530817396	5.48585472359521	32.2738792127018
ENSSSCG00000002411	GTF2A1	GTF2A1	GTF2A1	GTF2A1		14.9869574031231	0	6.23765834741262	6.61207055520087	14.1050562218725	10.3000208809514	6.054472958129	6.28178846705516	2.18888070490714	0.885259717495919	6.07794970496619	20.2603454388897	6.45296178039797	8.61573189565487	0	3.07370278216207
ENSSSCG00000004583	GTF2A2	GTF2A2	GTF2A2	GTF2A2		9.46544678091987	15.5729010757414	6.23765834741262	13.9588156165352	9.69722615253737	8.42728981168753	21.6231177076036	38.7376955468402	26.2665684588857	19.4757137849102	36.4676982297972	46.0462396338403	2.58118471215919	4.30786594782744	0	12.2948111286483
ENSSSCG00000006926	GTF2B	GTF2B	GTF2B	GTF2B		4.73272339045993	5.19096702524713	3.5643761985215	16.1628391349355	21.1575843328088	3.74546213852779	9.51417179134556	20.9392948901839	9.84996317208214	11.5083763274469	7.09094132246056	11.9720223047985	0	0	0	9.22110834648622
ENSSSCG00000013539	GTF2F1	GTF2F1	GTF2F1	GTF2F1		78.8787231743322	71.8083771825853	77.5251823178426	55.8352624661407	53.775526845889	67.4183184935002	55.3551813314651	49.2073429919321	55.8164579751321	62.8534399422103	78.0003545470661	61.701961109346	65.8202101600593	68.925855165239	39.7724467460653	47.6423931235121
ENSSSCG00000009769	GTF2H3	GTF2H3	GTF2H3	GTF2H3		99.3871911996586	83.9206335748287	102.475815707493	110.201175920015	87.2750353728363	37.4546213852779	45.8410095401195	117.26005138503	75.5163843192964	75.2470759871531	66.8574467546281	91.1715544750038	38.7177706823878	64.6179892174115	30.1722009797737	89.1373806827001
ENSSSCG00000001383	GTF2H4	GTF2H4	GTF2H4	GTF2H4		7.88787231743322	6.05612819612166	10.6931285955645	12.4894666042683	7.05252811093627	4.68182767315974	3.45969883321657	4.18785897803677	9.84996317208214	10.623116609951	18.2338491148986	11.0510975121217	5.16236942431837	0	1.3714636808988	9.22110834648622
ENSSSCG00000007721	GTF2I	GTF2I	GTF2I	GTF2I		7.88787231743322	11.2470952213688	7.12875239704299	9.55076857973459	8.81566013867034	7.49092427705558	0	6.28178846705516	8.75552281962857	3.54103886998368	0	1.84184958535361	10.3247388486367	4.30786594782744	0	4.61055417324311
ENSSSCG00000009305	GTF3A	GTF3A	GTF3A	GTF3A		80.4562976378189	67.4825713282127	159.505834883837	208.647559741894	44.9598667072187	71.163780632028	113.305136787843	112.025227662484	49.2498158604107	101.804867512031	118.520019246841	169.450161852532	21.9400700533531	43.0786594782744	43.8868377887617	89.1373806827001
ENSSSCG00000007815	GTF3C1	GTF3C1	GTF3C1	GTF3C1		31.5514892697329	43.2580585437261	44.5547024815187	52.896564441607	26.446980416011	23.4091383657987	17.2984941660828	34.5498365688034	21.8888070490714	25.6725318073817	27.3507736723479	26.7068189876274	20.6494776972735	4.30786594782744	13.714636808988	26.1264736483776
ENSSSCG00000007367	GTSF1L	GTSF1L	NA	NA		33.1290637332195	9.51677287961975	9.80203454593412	30.1216547514706	31.7363764992132	37.4546213852779	32.8671389155574	33.5028718242942	33.9276509260607	12.3936360449429	11.142907792438	45.1253148411635	1.29059235607959	0	0	0
ENSSSCG00000008807	GUF1	GUF1	GUF1	GUF1		108.852637980578	82.1903112330796	59.7033013252351	70.5287525888093	63.4727529984264	63.6728563549724	28.5425153740367	65.9587789040792	55.8164579751321	54.0008427672511	56.7275305796845	81.0413817555589	25.8118471215919	12.9235978434823	5.48585472359521	95.2847862470243
ENSSSCG00000007739	GUSB	GUSB	GUSB	GUSB		13.4093829396365	5.19096702524713	11.5842226451949	7.3467450613343	7.05252811093627	13.1091174848473	6.91939766643314	5.23482372254597	9.84996317208214	7.08207773996735	5.06495808747183	3.68369917070722	0	0	0	1.53685139108104
ENSSSCG00000011698	GYG1	GYG1	GYG1	GYG1		11.8318084761498	8.65161170874522	18.7129750422379	8.08141956746773	7.05252811093627	9.36365534631948	6.91939766643314	0	2.18888070490714	4.4262985874796	3.0389748524831	10.1301727194449	0	4.30786594782744	1.3714636808988	0
ENSSSCG00000003154	GYS1	GYS1	GYS1	GYS1		41501.2514109432	46476.4580993793	41057.1583367195	34481.9479453725	61752.8177053718	45570.101473933	56759.819057751	56573.7869342988	47322.50639974	53533.4256364132	45845.97462456	42408.5867027669	423524.659348148	450988.33214508	629896.811072649	370556.386309113
ENSSSCG00000011613	H1FX	H1FX	H1FX	H1FX		168.011680361328	149.672882561292	198.713973067573	137.384132646951	84.6303373312352	235.964114727251	158.281221619658	208.345984157329	93.0274299585535	84.9849328796082	88.1302707220098	133.534094938137	148.418120949153	62.4640562434978	43.8868377887617	78.3794209451329
ENSSSCG00000014307	H2AFY	H2AFY	H2AFY	H2AFY		10.2542340126632	10.3819340504943	13.3664107444556	22.0402351840029	22.0391503466758	18.727310692639	11.2440212079538	7.32875321156435	12.0388438769893	15.9346749149265	4.05196646997746	12.8929470974753	0	0	2.7429273617976	9.22110834648622
ENSSSCG00000023971	H3F3A	H3F3A	H3F3A	H3F3A		6.31029785394658	12.1122563922433	6.23765834741262	3.67337253066715	11.4603581802714	9.36365534631948	10.3790964996497	10.4696474450919	6.56664211472143	12.3936360449429	6.07794970496619	8.28832313409126	11.6153312047163	6.46179892174115	19.2004915325832	9.22110834648622
ENSSSCG00000017202	H3F3B	H3F3B	H3F3A	H3F3B		16.5645318666098	12.9774175631178	17.8218809926075	12.4894666042683	30.8548104853462	19.6636762272709	19.8932682909953	19.8923301456747	18.6054859917107	13.2788957624388	14.1818826449211	13.8138718901521	7.74355413647756	21.5393297391372	1.3714636808988	9.22110834648622
ENSSSCG00000004935	HACD3	HACD3	HACD3	HACD3		8.67665954917655	3.46064468349809	11.5842226451949	8.81609407360116	7.9340941248033	7.49092427705558	16.4335694577787	3.14089423352758	5.47220176226786	7.96733745746327	11.142907792438	2.76277437803042	0	8.61573189565487	0	6.14740556432415
ENSSSCG00000008569	HADHB	HADHB	HADHB	HADHB		186.942573923167	200.717391642889	246.833051747614	272.564241775503	383.48121603216	215.364072965348	232.664746533814	458.570558095027	328.332105736071	362.071224455831	160.05267556411	410.732457533856	120.025089115402	105.542715721772	58.9729382786485	165.979950236752
ENSSSCG00000008012	HAGH	NA	HAGH	HAGH		6.31029785394658	5.19096702524713	3.5643761985215	5.87739604906744	14.9866222357396	12.1727519502153	8.64924708304142	11.5166121896011	5.47220176226786	9.73785689245511	3.0389748524831	3.68369917070722	0	0	1.3714636808988	4.61055417324311
ENSSSCG00000008003	HAGHL	HAGHL	HAGHL	HAGHL		102.542340126632	105.549662846692	139.901765791969	180.729928508824	122.537675927518	103.000208809514	108.980513246322	85.8511090497539	120.388438769893	123.051100731933	106.364119836908	113.273749499247	96.7944267059695	112.004514643513	68.5731840449401	87.6005292916191
ENSSSCG00000014375	HARS	HARS	HARS	HARS		23.6636169522997	11.2470952213688	8.01984644667337	12.4894666042683	11.4603581802714	5.61819320779169	16.4335694577787	10.4696474450919	8.75552281962857	7.08207773996735	9.11692455744929	11.9720223047985	3.87177706823878	0	4.11439104269641	3.07370278216207
ENSSSCG00000014376	HARS2	HARS2	HARS2	HARS2		290.273701281543	269.930285312851	299.407600675806	309.297967082174	234.496559688631	235.027749192619	180.769264035566	259.64725663828	232.021354720157	243.446422311378	172.208574974042	285.48668572981	141.965159168755	163.698906017443	65.8302566831425	182.885315538643
ENSSSCG00000003239	HAS1	HAS1	NA	NA		7.0990850856899	6.92128936699618	8.01984644667337	13.2241411104017	4.40783006933517	9.36365534631948	3.45969883321657	2.09392948901839	5.47220176226786	15.0494151974306	3.0389748524831	7.36739834141445	1.29059235607959	0	0	3.07370278216207
ENSSSCG00000002904	HAUS5	HAUS5	HAUS5	HAUS5		2.36636169522997	9.51677287961975	10.6931285955645	5.87739604906744	14.1050562218725	11.2363864155834	15.5686447494746	13.6105416786195	6.56664211472143	6.19681802247143	10.1299161749437	7.36739834141445	1.29059235607959	0	0	1.53685139108104
ENSSSCG00000014725	HBB	HBD	HBB	HBB		0.788787231743322	2.59548351262357	4.45547024815187	0	0	0	3.45969883321657	0	0	0.885259717495919	1.01299161749437	1.84184958535361	3089.67810045455	4129.0895109926	4113.01957901551	1656.72579958536
ENSSSCG00000012793	HCFC1	HCFC1	HCFC1	HCFC1		19.7196807935831	11.2470952213688	22.2773512407594	22.7749096901363	27.328546429878	18.727310692639	21.6231177076036	11.5166121896011	17.5110456392571	33.6398692648449	16.2078658799098	29.4695933656578	0	0	0	3.07370278216207
ENSSSCG00000027252	HCFC1R1	HCFC1R1	HCFC1R1	HCFC1R1		64.6805530029524	72.6735383534599	73.0697120696907	99.9157328341465	54.6570928597561	96.4456500670906	74.3835249141562	80.6162853272079	52.5331369177714	48.6892844622756	57.7405221971788	80.1204569628821	67.1108025161389	45.2325924521881	19.2004915325832	29.2001764305397
ENSSSCG00000011884	HCLS1	HCLS1	HCLS1	HCLS1		53.6375317585459	70.0780548408363	69.5053358711692	52.896564441607	26.446980416011	46.8182767315974	26.8126659574284	25.1271538682206	20.7943666966178	43.3777261573	28.3637652898422	48.8090140118707	63.2390254479001	68.925855165239	45.2583014696605	24.5896222572966
ENSSSCG00000029450	HDAC1	HDAC1	NA	NA		9.46544678091987	18.168384588365	9.80203454593412	7.3467450613343	8.81566013867034	10.3000208809514	3.45969883321657	4.18785897803677	3.28332105736071	3.54103886998368	5.06495808747183	7.36739834141445	2.58118471215919	2.15393297391372	5.48585472359521	6.14740556432415
ENSSSCG00000004432	HDAC2	HDAC2	HDAC2	HDAC2		14.1981701713798	28.5503186388592	6.23765834741262	11.0201175920015	11.4603581802714	10.3000208809514	9.51417179134556	6.28178846705516	9.84996317208214	11.5083763274469	6.07794970496619	27.6277437803042	1.29059235607959	19.3853967652235	0	0
ENSSSCG00000006468	HDGF	HDGF	HDGF	HDGF		23.6636169522997	23.3593516136121	23.1684452903897	9.55076857973459	21.1575843328088	22.4727728311667	12.9738706245621	31.4089423352758	17.5110456392571	22.131492937398	11.142907792438	24.8649694022738	9.03414649255716	4.30786594782744	10.9717094471904	12.2948111286483
ENSSSCG00000016379	HDLBP	HDLBP	HDLBP	HDLBP		63.1029785394658	67.4825713282127	47.2279846304098	46.2844938864061	66.9990170538945	83.3365325822433	70.0589013726355	55.4891314589873	48.1553755079571	69.9355176821776	66.8574467546281	62.6228859020228	29.6836241898307	6.46179892174115	4.11439104269641	59.9372042521604
ENSSSCG00000010145	HEATR1	HEATR1	HEATR1	HEATR1		80.4562976378189	132.369659143802	118.51550860084	74.2021251194764	293.561482617722	108.618402017306	216.231177076036	185.312759778127	214.5103090809	180.592982369167	207.663281586345	179.580334571977	80.0167260769348	56.0022573217567	46.6297651505593	92.2110834648622
ENSSSCG00000001970	HEATR5A	HEATR5A	HEATR5A	HEATR5A		69.4132763934124	31.1458021514828	47.2279846304098	61.7126585152081	33.4995085269473	40.2637179891737	36.326837748774	50.2543077364413	26.2665684588857	23.9020123723898	36.4676982297972	47.8880892191939	3.87177706823878	0	0	9.22110834648622
ENSSSCG00000017706	HEATR9	HEATR9	NA	NA		22.086042488813	10.3819340504943	15.1485988437164	19.1015371594692	6.17096209706923	15.9182140887431	6.91939766643314	4.18785897803677	12.0388438769893	5.31155830497551	23.2988072023704	9.20924792676806	11.6153312047163	0	5.48585472359521	3.07370278216207
ENSSSCG00000004144	HECA	HECA	HECA	HECA		64.6805530029524	49.3141867398478	81.0895585163641	44.0804703680058	34.3810745408143	26.2182349696945	31.1372894989491	18.8453654011655	29.5498895162464	26.5577915248776	26.3377820548535	42.3625404631331	15.4871082729551	17.2314637913097	10.9717094471904	33.8107306037828
ENSSSCG00000001971	HECTD1	HECTD1	HECTD1	HECTD1		143.559276177285	165.245783637034	154.159270586055	152.812297275753	127.82707201072	178.845817114702	116.764835621059	176.937041822054	102.877393130636	93.8375300545674	100.286170131942	117.878373462631	19.3588853411939	17.2314637913097	15.0861004898868	76.8425695540518
ENSSSCG00000010486	HELLS	HELLS	HELLS	HELLS		32.3402765014762	22.4941904427376	24.0595393400201	21.3055606778695	55.5386588736231	29.0273315735904	27.6775906657325	42.9255545248769	56.9108983275857	32.754609547349	28.3637652898422	43.2834652558099	0	2.15393297391372	0	3.07370278216207
ENSSSCG00000009236	HELQ	HELQ	HELQ	HELQ		29.1851275745029	33.7412856641064	29.4061036378024	37.4683998128049	13.2234902080055	31.8364281774862	18.163418874387	24.0801891237114	31.7387702211536	25.6725318073817	29.3767569073366	41.4416156704563	0	0	6.85731840449401	7.68425695540518
ENSSSCG00000005371	HEMGN	HEMGN	HEMGN	HEMGN		1.57757446348664	3.46064468349809	2.67328214889112	0	3.52626405546813	0	1.72984941660828	0	0	0.885259717495919	0	0	33.5554012580694	38.7707935304469	26.0578099370772	66.0846098164846
ENSSSCG00000004561	HERC1	HERC1	HERC1	HERC1		11.0430212444065	77.864505378707	19.6040690918682	7.3467450613343	30.8548104853462	34.6455247813821	32.8671389155574	18.8453654011655	27.3610088113393	28.3283109598694	29.3767569073366	19.3394206462129	6.45296178039797	6.46179892174115	0	1.53685139108104
ENSSSCG00000009208	HERC3	HERC3	HERC3	HERC3		6.31029785394658	6.05612819612166	3.5643761985215	8.81609407360116	8.81566013867034	5.61819320779169	12.9738706245621	13.6105416786195	18.6054859917107	6.19681802247143	5.06495808747183	14.7347966828289	6.45296178039797	4.30786594782744	5.48585472359521	3.07370278216207
ENSSSCG00000026362	HES1	HES1	NA	NA		10.2542340126632	10.3819340504943	9.80203454593412	8.81609407360116	2.6446980416011	10.3000208809514	6.91939766643314	14.6575064231287	10.9444035245357	16.8199346324225	5.06495808747183	5.52554875606084	3.87177706823878	0	1.3714636808988	1.53685139108104
ENSSSCG00000001927	HEXA	HEXA	HEXA	HEXA		4.73272339045993	15.5729010757414	11.5842226451949	2.20402351840029	9.69722615253737	4.68182767315974	5.18954824982485	7.32875321156435	3.28332105736071	5.31155830497551	6.07794970496619	5.52554875606084	2.58118471215919	0	0	0
ENSSSCG00000014073	HEXB	HEXB	HEXB	HEXB		430.677828531854	397.108977431406	375.150594894388	387.173464732318	488.387571682337	394.20989008005	518.089900274181	425.067686270733	612.886597374	456.794014227894	531.820599184542	500.062162423506	74.8543566526164	122.774179513082	54.8585472359521	304.296575434045
ENSSSCG00000017336	HEXIM1	HEXIM1	NA	NA		126.994744310675	115.931596897186	98.9114395089715	113.874548450682	68.7621490816286	108.618402017306	66.599202539419	96.3207564948458	76.61082467175	101.804867512031	120.546002481829	85.646005718943	49.0425095310246	58.1561902956704	20.571955213482	56.8635014699984
ENSSSCG00000011287	HHATL	HHATL	NA	NA		0.788787231743322	2.59548351262357	2.67328214889112	5.14272154293401	4.40783006933517	4.68182767315974	25.9477412491243	4.18785897803677	2.18888070490714	9.73785689245511	18.2338491148986	0.920924792676806	2.58118471215919	0	0	0
ENSSSCG00000027275	HHLA2	HHLA2	HHLA2	HHLA2		3.94393615871661	4.32580585437261	8.01984644667337	6.61207055520087	37.0257725824154	19.6636762272709	32.8671389155574	12.5635769341103	37.2109719834214	23.9020123723898	35.4547066123028	18.4184958535361	0	2.15393297391372	1.3714636808988	0
ENSSSCG00000005096	HIF1A	HIF1A	HIF1A	HIF1A		16.5645318666098	12.9774175631178	16.9307869429771	13.9588156165352	6.17096209706923	18.727310692639	11.2440212079538	21.9862596346931	22.983247401525	20.3609735024061	17.2208574974042	22.1021950242433	10.3247388486367	8.61573189565487	0	6.14740556432415
ENSSSCG00000017347	HIGD1B	HIGD1B	HIGD1B	HIGD1B		6.31029785394658	5.19096702524713	23.1684452903897	11.7547920981349	7.05252811093627	9.36365534631948	7.78432237473728	8.37571795607355	7.661082467175	11.5083763274469	6.07794970496619	3.68369917070722	0	4.30786594782744	1.3714636808988	13.8316625197293
ENSSSCG00000014264	HINT1	HINT1	HINT1	NA		22.8748297205563	29.4154798097338	16.0396928933467	5.14272154293401	30.8548104853462	33.7091592467501	8.64924708304142	30.3619775907666	36.1165316309678	35.4103886998368	14.1818826449211	25.7858941949506	2.58118471215919	6.46179892174115	2.7429273617976	3.07370278216207
ENSSSCG00000004221	HINT3	HINT3	HINT3	HINT3		137.248978323338	115.066435726311	159.505834883837	188.811348076292	73.1699791509638	100.191112205618	139.252878036967	132.964522552668	91.9329896061	91.1817509020797	162.078658799098	131.692245352783	41.298955394547	30.155061634792	28.8007372988749	118.33755711324
ENSSSCG00000009786	HIP1R	HIP1R	HIP1R	HIP1R		45.7496594411127	26.8199962971102	27.6239155385416	22.0402351840029	14.9866222357396	36.518255850646	19.8932682909953	20.9392948901839	18.6054859917107	29.2135706773653	22.285815584876	28.548668572981	18.0682929851143	17.2314637913097	8.22878208539282	29.2001764305397
ENSSSCG00000021917	HIPK4	HIPK4	HIPK4	HIPK4		121.473233688472	166.976105978783	114.060038352688	80.0795211685439	105.787921664044	117.982057363625	118.494685037667	63.8648494150608	97.4051913683678	123.936360449429	149.922759389166	63.5438106946996	80.0167260769348	73.2337211130664	34.2865920224701	52.2529472967553
ENSSSCG00000030122	HIRIP3	HIRIP3	HIRIP3	HIRIP3		18.9308935618397	26.8199962971102	23.1684452903897	16.1628391349355	9.69722615253737	40.2637179891737	25.0828165408201	18.8453654011655	6.56664211472143	30.0988303948612	12.1558994099324	8.28832313409126	0	8.61573189565487	2.7429273617976	13.8316625197293
ENSSSCG00000001137	HIST1H1D	HIST1H1D	HIST1H1D	HIST1H1D		3.94393615871661	21.6290292718631	8.91094049630374	11.0201175920015	13.2234902080055	3.74546213852779	8.64924708304142	15.7044711676379	17.5110456392571	22.131492937398	9.11692455744929	6.44647354873764	3.87177706823878	21.5393297391372	1.3714636808988	32.2738792127018
ENSSSCG00000029490	HIST3H2BB	HIST3H2BB	NA	NA		17.3533190983531	2.59548351262357	18.7129750422379	15.428164628802	8.81566013867034	5.61819320779169	11.2440212079538	19.8923301456747	9.84996317208214	6.19681802247143	14.1818826449211	7.36739834141445	5.16236942431837	6.46179892174115	0	3.07370278216207
ENSSSCG00000004138	HIVEP2	HIVEP2	HIVEP2	HIVEP2		13.4093829396365	7.7864505378707	14.257504794086	16.1628391349355	7.05252811093627	2.80909660389584	2.59477412491243	2.09392948901839	10.9444035245357	8.85259717495919	12.1558994099324	5.52554875606084	7.74355413647756	0	0	9.22110834648622
ENSSSCG00000010253	HK1	HK1	HK1	HK1		11.0430212444065	12.1122563922433	14.257504794086	11.0201175920015	12.3419241941385	12.1727519502153	6.054472958129	5.23482372254597	9.84996317208214	8.85259717495919	4.05196646997746	11.9720223047985	12.9059235607959	4.30786594782744	0	3.07370278216207
ENSSSCG00000010252	HKDC1	HKDC1	HKDC1	HKDC1		1.57757446348664	0	0	0.73467450613343	32.6179425130802	4.68182767315974	9.51417179134556	11.5166121896011	17.5110456392571	7.08207773996735	10.1299161749437	15.6557214755057	0	0	0	1.53685139108104
ENSSSCG00000001470	HLA-DMA	HLA-DMA	SLA-DMA	HLA-DMA		19.7196807935831	7.7864505378707	5.34656429778225	11.0201175920015	3.52626405546813	10.3000208809514	13.8387953328663	2.09392948901839	3.28332105736071	8.85259717495919	0	8.28832313409126	5.16236942431837	8.61573189565487	5.48585472359521	0
ENSSSCG00000025293	HLTF	HLTF	HLTF	HLTF		12.6205957078932	12.1122563922433	12.4753166948252	3.67337253066715	1.76313202773407	2.80909660389584	3.45969883321657	7.32875321156435	4.37776140981428	7.08207773996735	13.1688910274267	14.7347966828289	6.45296178039797	4.30786594782744	5.48585472359521	13.8316625197293
ENSSSCG00000005699	HMCN2	HMCN2	HMCN2	HMCN2		1.57757446348664	1.73032234174904	0	2.93869802453372	90.8012994283044	96.4456500670906	111.575287371234	128.776663574631	58.0053386800393	36.2956484173327	14.1818826449211	111.431899913894	0	0	0	0
ENSSSCG00000001526	HMGA1	HMGA1	NA	NA		51.271170063316	55.3703149359694	73.0697120696907	47.753842898673	61.7096209706923	68.3546840281322	54.490256623161	36.6437660578218	44.8720544505964	59.3124010722266	47.6106060222352	94.855253645711	38.7177706823878	8.61573189565487	6.85731840449401	33.8107306037828
ENSSSCG00000014080	HMGCR	HMGCR	HMGCR	HMGCR		42.5945105141394	32.0109633223573	40.0992322333668	24.9789332085366	46.7229987349528	24.3455039004306	26.8126659574284	48.1603782474229	29.5498895162464	13.2788957624388	17.2208574974042	23.0231198169202	6.45296178039797	0	4.11439104269641	15.3685139108104
ENSSSCG00000016872	HMGCS1	HMGCS1	HMGCS1	HMGCS1		29.1851275745029	10.3819340504943	28.515009588172	31.5910037637375	25.565414402144	20.6000417619028	37.1917624570781	14.6575064231287	25.1721281064321	29.2135706773653	28.3637652898422	24.8649694022738	0	4.30786594782744	5.48585472359521	7.68425695540518
ENSSSCG00000017022	HMMR	HMMR	HMMR	HMMR		22.086042488813	12.1122563922433	8.01984644667337	13.9588156165352	9.69722615253737	19.6636762272709	12.108945916258	9.42268270058274	10.9444035245357	7.96733745746327	8.10393293995492	11.9720223047985	0	10.7696648695686	1.3714636808988	12.2948111286483
ENSSSCG00000007942	HMOX2	HMOX2	HMOX2	HMOX2		111.218999675808	76.134183036958	83.7628406652552	90.3649642544119	71.4068471232297	125.472981640681	93.4118684968474	136.105416786195	103.971833483089	102.690127229527	88.1302707220098	84.7250809262662	50.3331018871041	34.4629275826195	16.4575641707856	44.5686903413501
ENSSSCG00000008019	HN1L	JPT2	JPT2	NA		13.4093829396365	1.73032234174904	7.12875239704299	14.6934901226686	12.3419241941385	11.2363864155834	7.78432237473728	9.42268270058274	8.75552281962857	1.77051943499184	10.1299161749437	10.1301727194449	1.29059235607959	0	1.3714636808988	9.22110834648622
ENSSSCG00000009919	HNF1A	HNF1A	HNF1A	HNF1A		620.775551381995	692.994097870492	620.201458542741	739.817227676364	540.399966500491	532.791989205578	490.412309608449	616.662234515915	618.358799136268	673.682645014394	587.535138146732	680.56342178816	489.134502954166	389.861868278383	248.234926242683	404.191915854313
ENSSSCG00000007371	HNF4A	HNF4A	HNF4A	HNF4A		0	0.865161170874522	0	0	44.9598667072187	9.36365534631948	16.4335694577787	11.5166121896011	42.6831737456893	26.5577915248776	3.0389748524831	12.8929470974753	0	0	0	0
ENSSSCG00000000288	HNRNPA1	HNRNPA1	HNRNPA1	HNRNPA1		76.5123614791023	78.7296665495815	72.1786180200603	92.5689877728122	84.6303373312352	93.6365534631948	64.8693531228107	47.1134135029137	66.7608614996678	55.7713622022429	33.4287233773141	103.143576779802	36.1365859702286	21.5393297391372	8.22878208539282	29.2001764305397
ENSSSCG00000015836	HNRNPA2B1	HNRNPA2B1	NA	NA		134.093829396365	169.571589491406	123.862072898622	139.588156165352	163.971278579268	220.98226617314	113.305136787843	128.776663574631	113.821796655171	154.920450561786	124.597968951807	174.975710608593	40.0083630384674	36.6168605565332	19.2004915325832	33.8107306037828
ENSSSCG00000015988	HNRNPA3	HNRNPA3	HNRNPA3	HNRNPA3		107.275063517092	141.886432023422	90.8915930622982	108.731826907748	110.195751733379	166.673065164487	82.1678472888935	110.978262917975	105.066273835543	103.575386947023	80.0263377820549	131.692245352783	19.3588853411939	23.6932627130509	4.11439104269641	41.494987559188
ENSSSCG00000014031	HNRNPAB	HNRNPAB	HNRNPAB	HNRNPAB		41.0169360506528	39.797413860228	71.2875239704299	66.1207055520087	24.6838483882769	36.518255850646	57.9499554563775	74.3344968601527	41.5887333932357	43.3777261573	47.6106060222352	34.0742173290418	55.4954713114225	2.15393297391372	10.9717094471904	35.3475819948638
ENSSSCG00000028640	HNRNPC	HNRNPC	NA	NA		60.7366168442358	83.0554724039541	59.7033013252351	54.3659134538738	49.3676967765539	70.2274150973961	58.8148801646817	43.9725192693861	33.9276509260607	64.6239593772021	57.7405221971788	49.7299388045475	16.7777006290347	17.2314637913097	15.0861004898868	30.7370278216207
ENSSSCG00000014022	HNRNPH1	HNRNPH1	HNRNPH1	HNRNPH1		37.8617871236795	39.797413860228	51.6834548785617	57.3046114784076	61.7096209706923	49.6273733354932	44.9760848318154	31.4089423352758	26.2665684588857	51.3450636147633	27.3507736723479	52.492713182578	7.74355413647756	10.7696648695686	0	16.9053653018914
ENSSSCG00000021128	HNRNPH2	HNRNPH2	NA	NA		9.46544678091987	17.3032234174904	8.91094049630374	7.3467450613343	12.3419241941385	6.55455874242363	8.64924708304142	2.09392948901839	7.661082467175	9.73785689245511	4.05196646997746	9.20924792676806	2.58118471215919	0	0	3.07370278216207
ENSSSCG00000022760	HNRNPK	HNRNPK	HNRNPK	NA		32.3402765014762	47.5838643980987	28.515009588172	35.9990508005381	39.6704706240165	25.2818694350626	19.0283435826911	29.3150128462574	28.4554491637928	35.4103886998368	22.285815584876	30.3905181583346	25.8118471215919	15.077530817396	8.22878208539282	18.4422166929724
ENSSSCG00000013602	HNRNPM	HNRNPM	HNRNPM	HNRNPM		45.7496594411127	66.6174101573382	40.0992322333668	58.039285984541	65.2358850261605	69.2910495627641	40.6514612902947	40.8316250358585	51.4386965653178	41.6072067223082	35.4547066123028	53.4136379752548	25.8118471215919	38.7707935304469	6.85731840449401	39.958136168107
ENSSSCG00000010877	HNRNPU	HNRNPU	HNRNPU	HNRNPU		96.2320422726853	117.661919238935	113.168944303058	91.0996387605453	91.6828654421715	84.2728981168753	74.3835249141562	88.9920032832814	66.7608614996678	72.5912968346654	55.7145389621901	113.273749499247	58.0766560235817	21.5393297391372	5.48585472359521	61.4740556432415
ENSSSCG00000030049	HNRNPUL1	HNRNPUL1	HNRNPUL1	HNRNPUL1		44.172084977626	41.5277362019771	52.5745489281921	35.9990508005381	40.5520366378835	45.8819111969654	56.2201060397692	33.5028718242942	36.1165316309678	34.5251289823408	29.3767569073366	41.4416156704563	23.2306624094327	21.5393297391372	17.8290278516844	19.9790680840535
ENSSSCG00000003826	HOOK1	HOOK1	HOOK1	HOOK1		0	0.865161170874522	0.891094049630374	0	30.8548104853462	11.2363864155834	19.8932682909953	32.455907079785	29.5498895162464	38.9514275698204	16.2078658799098	12.8929470974753	0	0	0	6.14740556432415
ENSSSCG00000016701	HOXA7	HOXA7	HOXA7	HOXA7		13.4093829396365	15.5729010757414	8.01984644667337	0.73467450613343	13.2234902080055	13.1091174848473	0	9.42268270058274	4.37776140981428	1.77051943499184	6.07794970496619	0.920924792676806	0	0	0	0
ENSSSCG00000017534	HOXB3	HOXB3	HOXB3	HOXB3		80.4562976378189	142.751593194296	61.4854894244958	96.2423603034794	30.8548104853462	59.9273942164446	24.217891832516	34.5498365688034	24.0776877539786	41.6072067223082	17.2208574974042	26.7068189876274	16.7777006290347	0	5.48585472359521	3.07370278216207
ENSSSCG00000002749	HP	HP	HP	HPR		131.727467701135	90.8419229418248	98.9114395089715	138.853481659218	107.551053691778	129.218443779209	98.6014167466722	138.199346275214	121.482879122346	83.2144134446164	104.33813660192	109.59005032854	45.1707324627858	34.4629275826195	30.1722009797737	90.6742320737812
ENSSSCG00000003511	HP1BP3	HP1BP3	HP1BP3	HP1BP3		8.67665954917655	5.19096702524713	7.12875239704299	10.285443085868	8.81566013867034	14.9818485541112	9.51417179134556	10.4696474450919	8.75552281962857	4.4262985874796	0	12.8929470974753	2.58118471215919	0	0	4.61055417324311
ENSSSCG00000003920	HPDL	HPDL	HPDL	HPDL		1.57757446348664	3.46064468349809	4.45547024815187	21.3055606778695	5.2893960832022	0	3.45969883321657	19.8923301456747	0	0	3.0389748524831	8.28832313409126	0	0	0	0
ENSSSCG00000011699	HPS3	HPS3	HPS3	HPS3		21.2972552570697	16.4380622466159	12.4753166948252	8.08141956746773	0	0	4.32462354152071	4.18785897803677	2.18888070490714	12.3936360449429	6.07794970496619	10.1301727194449	2.58118471215919	8.61573189565487	0	0
ENSSSCG00000009960	HPS4	HPS4	HPS4	HPS4		11.8318084761498	11.2470952213688	4.45547024815187	7.3467450613343	3.52626405546813	8.42728981168753	7.78432237473728	14.6575064231287	8.75552281962857	4.4262985874796	1.01299161749437	8.28832313409126	3.87177706823878	0	0	7.68425695540518
ENSSSCG00000013368	HPS5	HPS5	NA	NA		106.486276285349	93.4374064544484	103.366909757123	106.527803389347	114.603581802714	58.9910286818127	34.5969883321657	177.984006566563	94.1218703110071	74.3618162696572	44.5716311697521	127.087621389399	28.3930318337511	19.3853967652235	10.9717094471904	102.969043202429
ENSSSCG00000009237	HPSE	HPSE	HPSE	HPSE		62.3141913077225	67.4825713282127	76.6340882682122	89.6302897482785	44.9598667072187	78.6547049090836	50.1656330816402	74.3344968601527	37.2109719834214	37.1809081348286	49.6365892572239	61.701961109346	29.6836241898307	15.077530817396	17.8290278516844	66.0846098164846
ENSSSCG00000014626	HPX	HPX	NA	NA		80.4562976378189	63.1567654738401	47.2279846304098	67.5900545642756	10.5787921664044	6.55455874242363	15.5686447494746	9.42268270058274	14.2277245818964	20.3609735024061	12.1558994099324	23.0231198169202	23.2306624094327	2.15393297391372	6.85731840449401	16.9053653018914
ENSSSCG00000015616	HSD11B1	HSD11B1	HSD11B1	HSD11B1		3.94393615871661	4.32580585437261	3.5643761985215	5.87739604906744	15.8681882496066	6.55455874242363	10.3790964996497	1.04696474450919	17.5110456392571	17.7051943499184	10.1299161749437	12.8929470974753	14.1965159168755	8.61573189565487	12.3431731280892	10.7579597375673
ENSSSCG00000021739	HSD17B12	HSD17B12	HSD17B12	HSD17B12		31.5514892697329	19.0335457592395	23.1684452903897	27.1829567269369	19.3944523050747	20.6000417619028	26.8126659574284	36.6437660578218	25.1721281064321	29.2135706773653	14.1818826449211	38.6788412924259	0	6.46179892174115	2.7429273617976	13.8316625197293
ENSSSCG00000003138	HSD17B14	HSD17B14	HSD17B14	HSD17B14		1.57757446348664	0	0	0	22.0391503466758	9.36365534631948	23.3529671242118	16.7514359121471	53.627577270225	47.8040247447796	11.142907792438	29.4695933656578	0	0	0	0
ENSSSCG00000021238	HSD3B7	HSD3B7	STX1B	STX1B		535.586530353716	320.974794394448	514.161266636726	478.273103492863	441.664572947384	715.383268458808	403.05491406973	627.131881961007	398.3762882931	486.892844622755	410.261605085218	573.73614583765	18.0682929851143	15.077530817396	17.8290278516844	21.5159194751345
ENSSSCG00000005467	HSDL2	HSDL2	HSDL2	HSDL2		16.5645318666098	11.2470952213688	8.91094049630374	7.3467450613343	18.5128862912077	5.61819320779169	12.9738706245621	10.4696474450919	6.56664211472143	20.3609735024061	14.1818826449211	9.20924792676806	3.87177706823878	6.46179892174115	4.11439104269641	0
ENSSSCG00000005917	HSF1	HSF1	HSF1	HSF1		11.8318084761498	11.2470952213688	8.91094049630374	5.87739604906744	58.1833569152242	45.8819111969654	55.3551813314651	48.1603782474229	72.2330632619357	79.6733745746327	50.6495808747183	37.7579164997491	1.29059235607959	34.4629275826195	1.3714636808988	4.61055417324311
ENSSSCG00000030368	HSP70.2	HSPA1B	HSPA1L	HSPA1L		44.9608722093694	25.9548351262357	23.1684452903897	5.87739604906744	23.8022823744099	24.3455039004306	22.4880424159077	26.1741186127298	30.6443298687	31.8693498298531	21.2728239673817	20.2603454388897	5.16236942431837	4.30786594782744	5.48585472359521	1.53685139108104
ENSSSCG00000001701	HSP90AB1	HSP90AB1	HSP90AB1	NA		1997.99805800584	2093.69003351634	1951.49596869052	2119.53595019495	2246.2302033332	1970.11308486562	1555.13462553085	2035.29946332587	2285.19145592306	2199.87039797736	2053.33400866108	2033.40194223039	770.483636579517	812.032731165472	459.440333101099	1135.73317800889
ENSSSCG00000000849	HSP90B1	HSP90B1	NA	HSP90B1		239.79131844997	358.176724742052	220.991324308333	198.362116656026	258.298842063041	174.163989441542	224.880424159077	162.279535398925	271.421207408486	240.79064315889	306.936460100793	302.063331997992	49.0425095310246	58.1561902956704	13.714636808988	167.516801627833
ENSSSCG00000012007	HSPA13	HSPA13	HSPA13	HSPA13		5.52151062220326	6.92128936699618	12.4753166948252	13.2241411104017	23.8022823744099	9.36365534631948	2.59477412491243	16.7514359121471	17.5110456392571	1.77051943499184	7.09094132246056	10.1301727194449	1.29059235607959	0	0	9.22110834648622
ENSSSCG00000015140	HSPA1L	HSPA1L	HSPA8	HSPA8		0.788787231743322	21.6290292718631	5.34656429778225	8.08141956746773	29.9732444714791	13.1091174848473	17.2984941660828	7.32875321156435	7.661082467175	7.08207773996735	6.07794970496619	13.8138718901521	2.58118471215919	12.9235978434823	0	6.14740556432415
ENSSSCG00000014292	HSPA4	HSPA4	HSPA4	HSPA4		49.6935955998293	39.797413860228	24.0595393400201	35.9990508005381	34.3810745408143	22.4727728311667	30.272364790645	26.1741186127298	40.4942930407821	43.3777261573	25.3247904373591	44.2043900484867	6.45296178039797	8.61573189565487	8.22878208539282	12.2948111286483
ENSSSCG00000009077	HSPA4L	HSPA4L	HSPA4L	HSPA4L		25.2411914157863	21.6290292718631	17.8218809926075	13.9588156165352	22.0391503466758	24.3455039004306	19.0283435826911	25.1271538682206	21.8888070490714	17.7051943499184	13.1688910274267	31.3114429510114	2.58118471215919	0	5.48585472359521	6.14740556432415
ENSSSCG00000005601	HSPA5	HSPA5	HSPA5	HSPA5		47.3272339045993	70.0780548408363	46.3368905807795	35.9990508005381	65.2358850261605	61.8001252857085	44.9760848318154	51.3012724809505	73.3275036143893	85.8701925971042	55.7145389621901	71.8321338287909	25.8118471215919	8.61573189565487	13.714636808988	32.2738792127018
ENSSSCG00000015142	HSPA8	HSPA8	NA	NA		6.31029785394658	10.3819340504943	5.34656429778225	33.7950272821378	0.881566013867033	0.936365534631948	1.72984941660828	4.18785897803677	2.18888070490714	9.73785689245511	10.1299161749437	16.5766462681825	10.3247388486367	10.7696648695686	1.3714636808988	7.68425695540518
ENSSSCG00000014338	HSPA9	HSPA9	HSPA9	HSPA9		168.011680361328	158.324494270038	170.198963479401	166.036438386155	132.234902080055	142.327561264056	116.764835621059	168.56132386598	83.1774667864714	125.706879884421	106.364119836908	153.794440377027	87.7602802134124	64.6179892174115	41.1439104269641	121.411259895402
ENSSSCG00000003288	HSPBP1	HSPBP1	HSPBP1	HSPBP1		17.3533190983531	16.4380622466159	10.6931285955645	11.7547920981349	5.2893960832022	45.8819111969654	3.45969883321657	9.42268270058274	4.37776140981428	23.0167526548939	18.2338491148986	13.8138718901521	3.87177706823878	32.3089946087058	0	1.53685139108104
ENSSSCG00000016077	HSPD1	HSPD1	HSPD1	HSPD1		53.6375317585459	83.0554724039541	51.6834548785617	60.9779840090747	91.6828654421715	75.8456083051878	54.490256623161	56.5360962034964	70.0441825570285	61.9681802247143	52.675564109707	127.087621389399	5.16236942431837	10.7696648695686	6.85731840449401	23.0527708662155
ENSSSCG00000016078	HSPE1	HSPE1	HSPE1	NA		268.976446024473	102.954179334068	196.931784968313	307.828618069907	320.008463033733	124.536616106049	200.662532326561	257.553327149262	319.576582916443	153.149931126794	245.143971433636	349.951421217186	80.0167260769348	60.3101232695841	21.9434188943808	43.031838950269
ENSSSCG00000009334	HSPH1	HSPH1	HSPH1	HSPH1		19.7196807935831	42.3928973728516	32.0793857866935	20.570886171736	25.565414402144	28.0909660389584	32.0022142072533	32.455907079785	25.1721281064321	29.2135706773653	25.3247904373591	26.7068189876274	2.58118471215919	10.7696648695686	2.7429273617976	15.3685139108104
ENSSSCG00000023062	HTATSF1	HTATSF1	HTATSF1	HTATSF1		19.7196807935831	12.9774175631178	21.386257191129	20.570886171736	28.2101124437451	25.2818694350626	16.4335694577787	20.9392948901839	17.5110456392571	20.3609735024061	21.2728239673817	24.8649694022738	1.29059235607959	0	0	9.22110834648622
ENSSSCG00000016273	HTR2B	HTR2B	NA	NA		3.94393615871661	15.5729010757414	18.7129750422379	7.3467450613343	13.2234902080055	5.61819320779169	6.054472958129	5.23482372254597	3.28332105736071	5.31155830497551	1.01299161749437	10.1301727194449	1.29059235607959	0	0	7.68425695540518
ENSSSCG00000012328	HUWE1	HUWE1	HUWE1	HUWE1		52.0599572950593	54.5051537650949	65.9409596726477	58.7739604906744	31.7363764992132	40.2637179891737	32.8671389155574	25.1271538682206	35.0220912785143	33.6398692648449	57.7405221971788	46.9671644265171	36.1365859702286	6.46179892174115	10.9717094471904	29.2001764305397
ENSSSCG00000009827	HVCN1	HVCN1	HVCN1	HVCN1		220.071637656387	186.874812908897	179.109903975705	206.443536223494	227.444031577695	165.736699629855	180.769264035566	209.392948901839	161.977172163129	141.641554799347	178.286524679008	192.473281669452	41.298955394547	6.46179892174115	4.11439104269641	66.0846098164846
ENSSSCG00000003940	HYI	HYI	HYI	HYI		1021.4794651076	882.464394292013	1206.54134319953	1052.78856728921	929.170578615853	996.292928848392	1036.17980054836	611.427410793369	923.707657470814	847.193549643595	1180.13523438094	825.148614238418	738.218827677528	544.945042400171	486.869606719075	390.360253334583
ENSSSCG00000015106	HYOU1	HYOU1	HYOU1	HYOU1		11.8318084761498	13.8425787339924	8.01984644667337	16.8975136410689	11.4603581802714	9.36365534631948	4.32462354152071	18.8453654011655	7.661082467175	4.4262985874796	12.1558994099324	18.4184958535361	0	0	0	3.07370278216207
[truncated: 2,801 more rows]
