# Supplementary material for: Immunome differences between porcine ileal and jejunal Peyer’s patches revealed by global transcriptome sequencing of gut-associated lymphoid tissues
Source: Sci Rep. 2018 Jun 13;8:9077. doi: 10.1038/s41598-018-27019-7 (PMC5998120; doi:10.1038/s41598-018-27019-7)
Supplement: Supplementary file 4 — Supplementary Table S3 [file 41598_2018_27019_MOESM4_ESM.xlsx]

## Sheet: Feuil1
Supplementary Table S3 : Primers used for RT-qPCR
		AMORCES PORC
Gene	Hybridation T°	Primer_S	Primer_AS	Amplicon size	NCBI n°	EST	Publication
Alpha-4	60	GCTTTCCAGAGCCAAATCC	ACCAGCCTTCCACATAACG	183	/	EW332552	/
April	60	TGCTCACCCGTAAACAGAAG	TAAACTCCAGCATCCCAGAC	172	/	BP170456	/
B2MI	58	CAAGATAGTTAAGTGGGATCGAGAC	TGGTAACATCAATACGATTTCTGA	161	DQ845172	/	Nyqard et al. 2007
Baff	60	GAGAGCAGCTCCATTCAAAG	GCATGCCACTGTCTGCAATC	103	NM_001097498	/	/
CCL-25 bis	62	ACCTGCCTGCTGTGATATTC	TCCGATTGTCCAGGATCTTC	105	NM_001025214	/	/
CCL-28	64	CTGCTGCACTGAGGTTTCAC	CAGCAGCCAAGTCACAATCC	101	NM_001024695	/	/
CCR-09	69	TACGGCTATGACGCCACACC	ACGGCACCCACGATGAACAC	143	NM_001001624	/	/
GAPDH	63	CTTCACGACCATGGAGAAGG	CCAAGCAGTTGGTGGTACAG	170	AF017079	/	/
HMBS2	58	AGGATGGGCAACTCTACCTG	GATGGTGGCCTGCATAGTCT	83	DQ845174	/	Nyqard et al. 2007
IL-08	62	TCCTGCTTTCTGCAGCTCTC	GGGTGGAAAGGTGTGGAATG	100	NM_213867	/	/
IL-10	60	GGTTGCCAAGCCTTGTCAG	AGGCACTCTTCACCTCCTC	202	NM_214041	/	/
IL-15	60	CTGAGGATGGCATTCATGTC	GGGATGAGCATCACTTTCAG	164	NM_214390	/	/
MAdCAM-1	68	AGCCTGGGCTCCGTAAAGTC	TGGTCAGGGAAGGCGAACAC	155	NM_001037998	/	/
NFKB1	62	CGTGTCTGCTGCTGCTGATG	CCGCCAAGGAGATGTTGTCG	111	DQ834921	/	/
SLA-6	60	ACTGATATAGC-AAAGAACA	AGAAAGCTGTGCGACTCCGA	98	AY135602		S. Kusza et al. Animal genetic 2012
SLA-7	60	ACACGCATCTACAAGGACAC	TGGTAGGTGTGAGACCCGGC	98	AJ2519141		S. Kusza et al. Animal genetic 2013
SLA-8	60	ACACAGCGCGCCAAGGATCT	TGGAAGGTATGAGACCCGGT	98	AJ2519141		S. Kusza et al. Animal genetic 2014
SLA-5	60	CATCATTGTTGGCCTGGTTC	CCTTTTTCACCTGAGCGC	89	AY247766, DQ104339, AY135602		S. Kusza et al. Animal genetic 2011
Smad-2	60	TGAGTGCCTAAGTGACAGTG	CCAGAAGAGCAGCAAATTCC	143	/	DB812041	/
Smad-3	62	CGCAGAACGTCAACACCAAG	AGCTCATGGTGGCTGTGAAG	139	/	BX926114	/
SOCS2	58	CTGCGCATCGAATACCAAG	TGTAGAGCGGTTTGGTCAG	190	NM_001097461	/	/
STAT-3	60	TGCAGCAGAAAGTGAGCTAC	CCGGTCTTGATGACTAATGG	166	NM_001044580	/	/
TGFbR	58	AGTGGACTTGCCCATCTTC	GTTCCCACTCTGTGGTTTG	194	AB182259	/	/
MIC2-3	64	CCTGGACCAGCTTCACAGAG	ACCAGGCCACCGAGATATTC	131	NM_001114274.1		Dadi H et al. PLoS ONE 2015
MR1-3	60	TGGAGTACGGGAAAGATACC	CCATGAGCTCTGCAGTAAAG	105	XM_003130354
CCR10	66	ctgttggatactgctgacctact	agaaggagacactgttggtctca	280	NM_001044563		Meurens F et al. Vet. Immunol. Immunopathol 2006
SLPI	62	AAGGTGAAGCCTGGGAAGTG	ACGTCTGGGAGTGGAAATGG	187	NM_213870		Simmen et al. Endocrinology 1992
