# Supplementary material for: Immunome differences between porcine ileal and jejunal Peyer’s patches revealed by global transcriptome sequencing of gut-associated lymphoid tissues
Source: Sci Rep. 2018 Jun 13;8:9077. doi: 10.1038/s41598-018-27019-7 (PMC5998120; doi:10.1038/s41598-018-27019-7)
Supplement: Supplementary file 5 — Supplementary Table S4 [file 41598_2018_27019_MOESM5_ESM.xlsx]

## Sheet: Sheet1
Supplementary Table S4 : primers used for RT-qPCR and pyrosequencing for ASE validation
Name	Sequence 5’-3’	biotin
IGLV10_BFW	GATCGGGCTCCTCGCTGT	yes
IGLV10_RV	GCGGCTGTTTGTGCTGTAGA
IGLV10_Seq	TGACTGACCCAGAGCTA
GCNT3_BFW	CCTTGGGAAAAAAAAAACACACTG	yes
GCNT3_RV	CTCATGGACCACCATAGAGTATGC
GCNT3_S	GAGTATGCGATGGGG
GCSAM_FW	ATCATCTTCTCCCTTCCAGG
GCSAM_BRV	AAGATTCTGCTGGGCATGA	yes
GCSAM_S	TGTGTCTTCTACTCCTGG
CFD_FW	CTGCAACCTGCGCACATAC
CFD_BRV	GCGCTGTCAGCCATCACT	yes
CFD_S	CTACGTGGCCTGGAT
OAS2_FW	AGGGAACCGCTGGTGTTG
OAS2_BRV	CCAGCACTATCAGTCCATGAATC	yes
OAS2_S	GGAAGCTGTGGAGCA
IGLV4_FW	ATGTGGCCTCTTCTAAGCTGACT
IGLV4_BRV	GCGGTATTTAGACCATTTACACTC	yes
IGLV4_S	TCGCCTGCCAAGGAG
LYZ_FW	AAGGTCTATGATCGGTGCGAGTTC
LYZ_BRV	TGCAGGATATGTGACAGGCATTAA	yes
LYZ_S	GCCGCTACTGGTGTAA
CXCL13_BFW	CTTGAACCCTCAAAGCAAACTGT	yes
CXCL13_RV	ATCTTCTGGAAAAGAGCCAATCA
CXCL13_S	CGTGCAGGTGTCCTT
