# Supplementary material for: Immunome differences between porcine ileal and jejunal Peyer’s patches revealed by global transcriptome sequencing of gut-associated lymphoid tissues
Source: Sci Rep. 2018 Jun 13;8:9077. doi: 10.1038/s41598-018-27019-7 (PMC5998120; doi:10.1038/s41598-018-27019-7)
Supplement: Supplementary file 6 — Supplementary Table S5 [file 41598_2018_27019_MOESM6_ESM.xlsx]

## Sheet: list_genes_antisens_only
Supplementary Table S5 : Genes overlapped only with antisense reads
			Overlapped by only antisense reads
Pig_Ensembl_Genes	Pig_GeneNames	Human_GeneNames	MLN	IPP	JPP	PB
ENSSSCG00000000228	SCN8A	SCN8A	x
ENSSSCG00000000326		OR6C75	x
ENSSSCG00000001942	SLC25A21	SLC25A21	x
ENSSSCG00000002241	NUTM1	NUTM1	x
ENSSSCG00000002279	GPX2	GPX2	x
ENSSSCG00000002700	SYCE1L	SYCE1L	x
ENSSSCG00000003239	HAS1	HAS1	x
ENSSSCG00000003929	BEST4	BEST4	x
ENSSSCG00000004161			x
ENSSSCG00000004299	GJB7	GJB7	x
ENSSSCG00000004422	WISP3	WISP3	x
ENSSSCG00000004573		C2CD4A	x
ENSSSCG00000004923	SLC51B	SLC51B	x
ENSSSCG00000005125	LRRC19	LRRC19	x
ENSSSCG00000005132	CDKN2B	CDKN2B	x
ENSSSCG00000005152	IFN-DELTA-2		x
ENSSSCG00000005456	MUSK	MUSK	x
ENSSSCG00000005618		CFAP157	x
ENSSSCG00000005852	ENTPD8	ENTPD8	x
ENSSSCG00000005857	CYSRT1	CYSRT1	x
ENSSSCG00000006225	TTPA	TTPA	x
ENSSSCG00000006489	TMEM79	TMEM79	x
ENSSSCG00000006503	RXFP4	RXFP4	x
ENSSSCG00000006758	SYT6	SYT6	x
ENSSSCG00000006823			x
ENSSSCG00000006837	C1orf194	C1orf194	x
ENSSSCG00000007564	AMZ1	AMZ1	x
ENSSSCG00000007851	ZP2	ZP2	x
ENSSSCG00000007935	C16orf71	C16orf71	x
ENSSSCG00000008541		PLB1	x
ENSSSCG00000008972	PPEF2	PPEF2	x
ENSSSCG00000009323		MTUS2	x
ENSSSCG00000010205	PHYHIPL	PHYHIPL	x
ENSSSCG00000010843			x
ENSSSCG00000011401	LSMEM2	LSMEM2	x
ENSSSCG00000011508	LMOD3	LMOD3	x
ENSSSCG00000012330		FAM120C	x
ENSSSCG00000012614	CH242-272B23.4		x
ENSSSCG00000013540	PSPN	PSPN	x
ENSSSCG00000013769	C19orf67	C19orf67	x
ENSSSCG00000014561	NLRP6	NLRP6	x
ENSSSCG00000015363	AGR2	AGR2	x
ENSSSCG00000016196	VIL1	VIL1	x
ENSSSCG00000016218	PTPRN	PTPRN	x
ENSSSCG00000016273	HTR2B	HTR2B	x
ENSSSCG00000016487		MGAM2	x
ENSSSCG00000016716	DFNA5	DFNA5	x
ENSSSCG00000017192	EVPL	EVPL	x
ENSSSCG00000017235	CH242-307O4.3		x
ENSSSCG00000017702	CCL23	CCL23	x
ENSSSCG00000017717	UNC45B	UNC45B	x
ENSSSCG00000017763		SLC13A2	x
ENSSSCG00000017797	SLC6A4	SLC6A4	x
ENSSSCG00000017914	GLTPD2	GLTPD2	x
ENSSSCG00000020385	SNORA25	SNORA25	x
ENSSSCG00000020404	U5		x
ENSSSCG00000021265		ACR	x
ENSSSCG00000021387			x
ENSSSCG00000021527	ATP10B	ATP10B	x
ENSSSCG00000021629		PPFIA2	x
ENSSSCG00000021764		ARHGEF38	x
ENSSSCG00000022129	ARSE	ARSE	x
ENSSSCG00000022371			x
ENSSSCG00000022473	A4GNT	A4GNT	x
ENSSSCG00000022679	COCH	COCH	x
ENSSSCG00000022699			x
ENSSSCG00000022922			x
ENSSSCG00000022956		SLC26A1	x
ENSSSCG00000023329	APC2	APC2	x
ENSSSCG00000023566		ACOT12	x
ENSSSCG00000023630		CPM	x
ENSSSCG00000023934	KCNIP4	KCNIP4	x
ENSSSCG00000024281		LGALS7B	x
ENSSSCG00000024714	LRRC34	LRRC34	x
ENSSSCG00000024910		TLDC2	x
ENSSSCG00000025450		CD68	x
ENSSSCG00000025510		SLC13A2	x
ENSSSCG00000025996			x
ENSSSCG00000026231		OPLAH	x
ENSSSCG00000026422	GPER1	GPER1	x
ENSSSCG00000026519			x
ENSSSCG00000026838	IFN-ALPHA-8		x
ENSSSCG00000027356			x
ENSSSCG00000027616		ERV3-1	x
ENSSSCG00000027736	IFN-ALPHA-15	IFNW1	x
ENSSSCG00000028279		C3orf52	x
ENSSSCG00000028643	SLC6A20	SLC6A20	x
ENSSSCG00000029363	TMEM252	TMEM252	x
ENSSSCG00000029641	ZSCAN10	ZSCAN10	x
ENSSSCG00000030033	ACSM4	ACSM4	x
ENSSSCG00000030565	GRIA4	GRIA4	x
ENSSSCG00000030748	IFN-DELTA-11		x
ENSSSCG00000030754	CH242-86L20.4		x
ENSSSCG00000031022	IFN-DELTA-7		x
ENSSSCG00000002653	JPH3	JPH3		x
ENSSSCG00000002749	HP	HP		x
ENSSSCG00000003099	PGLYRP1	PGLYRP1		x
ENSSSCG00000008204	IGKV			x
ENSSSCG00000011287	HHATL	HHATL		x
ENSSSCG00000012658	RAB33A	RAB33A		x
ENSSSCG00000017124		ANKRD33B		x
ENSSSCG00000019588	U1	RNU1-80P		x
ENSSSCG00000021805				x
ENSSSCG00000022290	UMODL1	UMODL1		x
ENSSSCG00000027062		ADORA2B		x
ENSSSCG00000029024				x
ENSSSCG00000031014	CU468856.2			x
ENSSSCG00000000852					x
ENSSSCG00000001735	RHAG	RHAG			x
ENSSSCG00000007370	R3HDML	R3HDML			x
ENSSSCG00000009316	URAD	URAD			x
ENSSSCG00000010764	LRRC27	LRRC27			x
ENSSSCG00000012141	CA5B	CA5B			x
ENSSSCG00000012933	CCDC87	CCDC87			x
ENSSSCG00000014803					x
ENSSSCG00000016467	TAS2R40	TAS2R40			x
ENSSSCG00000017349	ADAM11	ADAM11			x
ENSSSCG00000017915	VMO1	VMO1			x
ENSSSCG00000018439	SNORA33				x
ENSSSCG00000020829		MED29			x
ENSSSCG00000021955					x
ENSSSCG00000023348	C2CD4D	C2CD4D			x
ENSSSCG00000024036					x
ENSSSCG00000027596	IGHE	IGHE			x
ENSSSCG00000030379	YPEL1	YPEL1			x
ENSSSCG00000030895	CH242-157F23.1				x
ENSSSCG00000030952	CH242-506C13.1				x
ENSSSCG00000000029	SCUBE1	SCUBE1				x
ENSSSCG00000000443		GLI1				x
ENSSSCG00000000749	SLC6A12	SLC6A12				x
ENSSSCG00000000807	SLC38A1	SLC38A1				x
ENSSSCG00000000941	METTL25	METTL25				x
ENSSSCG00000001027	BMP6	BMP6				x
ENSSSCG00000001411	APOM	APOM				x
ENSSSCG00000001765						x
ENSSSCG00000001983	SDR39U1	SDR39U1				x
ENSSSCG00000002268	AKAP5	AKAP5				x
ENSSSCG00000002290	PLEK2	PLEK2				x
ENSSSCG00000002353	FAM161B	FAM161B				x
ENSSSCG00000002412	STON2	STON2				x
ENSSSCG00000002427	EML5	EML5				x
ENSSSCG00000002706	ADAT1	ADAT1				x
ENSSSCG00000002764	SMPD3	SMPD3				x
ENSSSCG00000002936	ZNF829	ZNF829				x
ENSSSCG00000003410	CH242-449E16.1	MASP2				x
ENSSSCG00000003552	AUNIP	AUNIP				x
ENSSSCG00000003801	IL23R	IL23R				x
ENSSSCG00000004065		TIAM2				x
ENSSSCG00000004784						x
ENSSSCG00000004840	OTUD7A	OTUD7A				x
ENSSSCG00000005356	DCAF10	DCAF10				x
ENSSSCG00000005487		COL27A1				x
ENSSSCG00000005657	PKN3	PKN3				x
ENSSSCG00000005661	ENDOG	ENDOG				x
ENSSSCG00000005999	DSCC1	DSCC1				x
ENSSSCG00000006078	POP1	POP1				x
ENSSSCG00000006109	FAM92A	FAM92A				x
ENSSSCG00000006145	E2F5	E2F5				x
ENSSSCG00000006277		SPIDR				x
ENSSSCG00000006509		MSTO1				x
ENSSSCG00000006547	SHE	SHE				x
ENSSSCG00000006685	GNRHR2					x
ENSSSCG00000006693	PDZK1	PDZK1				x
ENSSSCG00000006780	WNT2B	WNT2B				x
ENSSSCG00000007430	NEURL2	NEURL2				x
ENSSSCG00000007648	GAL3ST4	GAL3ST4				x
ENSSSCG00000007744	PHKG1	PHKG1				x
ENSSSCG00000007760		PRSS8				x
ENSSSCG00000007927	PPL	PPL				x
ENSSSCG00000008003	HAGHL	HAGHL				x
ENSSSCG00000008266		LOXL3				x
ENSSSCG00000008449		SLC3A1				x
ENSSSCG00000008504	CRIM1	CRIM1				x
ENSSSCG00000008642	ASAP2	ASAP2				x
ENSSSCG00000008738	CC2D2A	CC2D2A				x
ENSSSCG00000008772	RELL1	RELL1				x
ENSSSCG00000008807	GUF1	GUF1				x
ENSSSCG00000008838	LNX1	LNX1				x
ENSSSCG00000009114	PRSS12	PRSS12				x
ENSSSCG00000009283	TNFRSF19	TNFRSF19				x
ENSSSCG00000009285		C1QTNF9B				x
ENSSSCG00000009347	KL	KL				x
ENSSSCG00000009367		PROSER1				x
ENSSSCG00000009512		FARP1				x
ENSSSCG00000009860	FBXW8	FBXW8				x
ENSSSCG00000009874	RASAL1	RASAL1				x
ENSSSCG00000009961	SRRD	SRRD				x
ENSSSCG00000009968	TTC28	TTC28				x
ENSSSCG00000010003		CCDC157				x
ENSSSCG00000010196						x
ENSSSCG00000010302	USP54	USP54				x
ENSSSCG00000010437	PAPSS2	PAPSS2				x
ENSSSCG00000010853	EPHX1	EPHX1				x
ENSSSCG00000011499	LRIG1	LRIG1				x
ENSSSCG00000011634		NPHP3				x
ENSSSCG00000011670						x
ENSSSCG00000011700	CP	CP				x
ENSSSCG00000011732	TRIM59	TRIM59				x
ENSSSCG00000011885	FBXO40	FBXO40				x
ENSSSCG00000011959	ABI3BP	ABI3BP				x
ENSSSCG00000012448	ITM2A	ITM2A				x
ENSSSCG00000012607	TMEM255A	TMEM255A				x
ENSSSCG00000012771		SLC6A8				x
ENSSSCG00000012838	TSPAN4	TSPAN4				x
ENSSSCG00000012971	EFEMP2	EFEMP2				x
ENSSSCG00000013393		SPON1				x
ENSSSCG00000013532	CAPS	CAPS				x
ENSSSCG00000013740	SYCE2	SYCE2				x
ENSSSCG00000013829	SYDE1	SYDE1				x
ENSSSCG00000014074	GFM2	GFM2				x
ENSSSCG00000014097	PDE8B	PDE8B				x
ENSSSCG00000014622	DNHD1	DNHD1				x
ENSSSCG00000014892		USP35				x
ENSSSCG00000015025	CRYAB	CRYAB				x
ENSSSCG00000015079	BACE1	BACE1				x
ENSSSCG00000015379	DNAH11	DNAH11				x
ENSSSCG00000015825	ADGRA2	ADGRA2				x
ENSSSCG00000016087	TYW5	TYW5				x
ENSSSCG00000016117	CARF	CARF				x
ENSSSCG00000016435	SMARCD3	SMARCD3				x
ENSSSCG00000016450	NOS3	NOS3				x
ENSSSCG00000016462	CLCN1	CLCN1				x
ENSSSCG00000016554	MEST	MEST				x
ENSSSCG00000016578	FLNC	FLNC				x
ENSSSCG00000016851	OSMR	OSMR				x
ENSSSCG00000017381		CNTNAP1				x
ENSSSCG00000017481		NR1D1				x
ENSSSCG00000017507						x
ENSSSCG00000017810	FAM57A	FAM57A				x
ENSSSCG00000017930	ALOX12	ALOX12				x
ENSSSCG00000017972		CYB5D1				x
ENSSSCG00000020961		BRCA2				x
ENSSSCG00000021044		HECW2				x
ENSSSCG00000021516		MCPH1				x
ENSSSCG00000021581	CLCN2	CLCN2				x
ENSSSCG00000021717	SUV39H1	SUV39H1				x
ENSSSCG00000021745	ERMAP	ERMAP				x
ENSSSCG00000022395	SLC25A35	SLC25A35				x
ENSSSCG00000022457	NOL3	NOL3				x
ENSSSCG00000022466		ERI2				x
ENSSSCG00000022830	KANSL1L	KANSL1L				x
ENSSSCG00000023322	COL9A2	COL9A2				x
ENSSSCG00000023498		HSPB6				x
ENSSSCG00000023653	GLIS2	GLIS2				x
ENSSSCG00000024485	RUNDC3B	RUNDC3B				x
ENSSSCG00000024892		AC110814.1				x
ENSSSCG00000024914	CFB	CFB				x
ENSSSCG00000025096	FBXO24	FBXO24				x
ENSSSCG00000025561	VASN	VASN				x
ENSSSCG00000025821	C2CD2	C2CD2				x
ENSSSCG00000026412						x
ENSSSCG00000026493		LTA4H				x
ENSSSCG00000026495		SAMD11				x
ENSSSCG00000026798	CYP2C42	CYP2C18				x
ENSSSCG00000026850		MMRN2				x
ENSSSCG00000026894	NFE2L3	NFE2L3				x
ENSSSCG00000027341		MYH10				x
ENSSSCG00000027407	MYH14	MYH14				x
ENSSSCG00000027449	FKBP14	FKBP14				x
ENSSSCG00000027486	TRIP6	TRIP6				x
ENSSSCG00000028051	ZNF385C	ZNF385C				x
ENSSSCG00000029151	RASIP1	RASIP1				x
ENSSSCG00000029448	TMEM220	TMEM220				x
ENSSSCG00000029492	TMEM218	TMEM218				x
ENSSSCG00000029702		SRP14				x
ENSSSCG00000029761						x
ENSSSCG00000029762						x
ENSSSCG00000029940	KCNAB3	KCNAB3				x
ENSSSCG00000030750	SLA-DQB2					x
ENSSSCG00000030904	CU468594.10					x
ENSSSCG00000001806	FSD2	FSD2	x	x
ENSSSCG00000004659	SLC12A1	SLC12A1	x	x
ENSSSCG00000005309	FAM166B	FAM166B	x	x
ENSSSCG00000005400	GRIN3A	GRIN3A	x	x
ENSSSCG00000007373	GDAP1L1	GDAP1L1	x	x
ENSSSCG00000007424	TNNC2	TNNC2	x	x
ENSSSCG00000010632	TECTB	TECTB	x	x
ENSSSCG00000012349	USP51	USP51	x	x
ENSSSCG00000013268	C11orf94	C11orf94	x	x
ENSSSCG00000021342	QRICH2	QRICH2	x	x
ENSSSCG00000028910	SNORA48		x	x
ENSSSCG00000029490	HIST3H2BB	HIST3H2BB	x	x
ENSSSCG00000002551		AHNAK2	x		x
ENSSSCG00000007857	ACSM3	ACSM3	x		x
ENSSSCG00000012326	RIBC1	RIBC1	x		x
ENSSSCG00000014950	VSTM5	VSTM5	x		x
ENSSSCG00000017706	HEATR9	HEATR9	x		x
ENSSSCG00000018077			x		x
ENSSSCG00000019097	7SK	RN7SKP255	x		x
ENSSSCG00000021550			x		x
ENSSSCG00000023092		CALML5	x		x
ENSSSCG00000026869	U6	RNU6-1023P	x		x
ENSSSCG00000027301			x		x
ENSSSCG00000027514		ELP5	x		x
ENSSSCG00000027563		COL4A3	x		x
ENSSSCG00000029819	U6	RNU6-1023P	x		x
ENSSSCG00000030922	SBAB-207G8.1		x		x
ENSSSCG00000000651	CLEC12B		x			x
ENSSSCG00000000709	PLEKHG6	PLEKHG6	x			x
ENSSSCG00000001235	TRIM15	TRIM15	x			x
ENSSSCG00000003191	TSKS	TSKS	x			x
ENSSSCG00000006353	NR1I3	NR1I3	x			x
ENSSSCG00000006618	CELF3	CELF3	x			x
ENSSSCG00000007805	ATP2A1	ATP2A1	x			x
ENSSSCG00000008006	FBXL16	FBXL16	x			x
ENSSSCG00000008555	CGREF1	CGREF1	x			x
ENSSSCG00000009919	HNF1A	HNF1A	x			x
ENSSSCG00000012485	NOX1	NOX1	x			x
ENSSSCG00000013547	CRB3	CRB3	x			x
ENSSSCG00000016469	TRPV6	TRPV6	x			x
ENSSSCG00000018019		ARHGAP44	x			x
ENSSSCG00000020735	MAP3K15	MAP3K15	x			x
ENSSSCG00000024179	NAGS	NAGS	x			x
ENSSSCG00000027362	LEXM	LEXM	x			x
ENSSSCG00000030008		TLDC2	x			x
ENSSSCG00000000940		PPFIA2		x	x
ENSSSCG00000003048	CXCL17	CXCL17		x	x
ENSSSCG00000007049	LRRN4	LRRN4		x	x
ENSSSCG00000008770	NWD2	NWD2		x	x
ENSSSCG00000010074	C22orf15	C22orf15		x	x
ENSSSCG00000010455	SLC16A12	SLC16A12		x	x
ENSSSCG00000011323				x	x
ENSSSCG00000012768	ZFP92	ZFP92		x	x
ENSSSCG00000015109	CCDC153	CCDC153		x	x
ENSSSCG00000015412	CCDC146	CCDC146		x	x
ENSSSCG00000015433		CDHR3		x	x
ENSSSCG00000015543	CACNA1E	CACNA1E		x	x
ENSSSCG00000016740		ZMIZ2		x	x
ENSSSCG00000017604		HLF		x	x
ENSSSCG00000017963		DNAH2		x	x
ENSSSCG00000018048		SLC5A10		x	x
ENSSSCG00000018074				x	x
ENSSSCG00000018895	5S_rRNA	RNA5SP480		x	x
ENSSSCG00000019468	5S_rRNA	RNA5SP338		x	x
ENSSSCG00000022175	MYH15	MYH15		x	x
ENSSSCG00000022499	TLX2	TLX2		x	x
ENSSSCG00000023426				x	x
ENSSSCG00000025441	SPACA4	SPACA4		x	x
ENSSSCG00000025550	CHN1	CHN1		x	x
ENSSSCG00000025879	SCRT1	SCRT1		x	x
ENSSSCG00000026109	STAR	STAR		x	x
ENSSSCG00000027364				x	x
ENSSSCG00000029085	CH242-81E23.2-001	IFNW1		x	x
ENSSSCG00000029902	C11orf80	C11orf80		x	x
ENSSSCG00000016529	AGBL3	AGBL3		x		x
ENSSSCG00000017282	SCN4A	SCN4A		x		x
ENSSSCG00000018076				x		x
ENSSSCG00000003143	MAMSTR	MAMSTR			x	x
ENSSSCG00000028784	C7H6orf12				x	x
ENSSSCG00000000894	CCDC38	CCDC38	x	x	x
ENSSSCG00000001088	ATP6V1G1	ATP6V1G1	x	x	x
ENSSSCG00000001089	GPLD1	GPLD1	x	x	x
ENSSSCG00000001248	MOG		x	x	x
ENSSSCG00000001536		SCUBE3	x	x	x
ENSSSCG00000002007	FITM1	FITM1	x	x	x
ENSSSCG00000002277	SPTB	SPTB	x	x	x
ENSSSCG00000002297	RDH12	RDH12	x	x	x
ENSSSCG00000002702		DUXB	x	x	x
ENSSSCG00000002761		TMED6	x	x	x
ENSSSCG00000002767	TSNAXIP1	TSNAXIP1	x	x	x
ENSSSCG00000002967	CAPN12	CAPN12	x	x	x
ENSSSCG00000003230		CLDND2	x	x	x
ENSSSCG00000003650	GJA9	GJA9	x	x	x
ENSSSCG00000003784		LRRIQ3	x	x	x
ENSSSCG00000004075	RGS17	RGS17	x	x	x
ENSSSCG00000004283	DPPA5	DPPA5	x	x	x
ENSSSCG00000004677	DUOXA1	DUOXA1	x	x	x
ENSSSCG00000004694	FRMD5	FRMD5	x	x	x
ENSSSCG00000004714	EPB42	EPB42	x	x	x
ENSSSCG00000005075	TOMM20L	TOMM20L	x	x	x
ENSSSCG00000005770			x	x	x
ENSSSCG00000005848	FAM166A	FAM166A	x	x	x
ENSSSCG00000006164	WNT8B	WNT8B	x	x	x
ENSSSCG00000006541	DCST2	DCST2	x	x	x
ENSSSCG00000006678	FCGR1A	FCGR1A	x	x	x
ENSSSCG00000006808		SLC16A4	x	x	x
ENSSSCG00000006834	MYBPHL	MYBPHL	x	x	x
ENSSSCG00000007139	ADRA1D	ADRA1D	x	x	x
ENSSSCG00000007367	GTSF1L	GTSF1L	x	x	x
ENSSSCG00000007497	GCNT7	GCNT7	x	x	x
ENSSSCG00000007523	TUBB1	TUBB1	x	x	x
ENSSSCG00000008045	BRICD5	BRICD5	x	x	x
ENSSSCG00000008413	GPR75	GPR75	x	x	x
ENSSSCG00000008615	VSNL1	VSNL1	x	x	x
ENSSSCG00000008843			x	x	x
ENSSSCG00000008925	GNRHR	GNRHR	x	x	x
ENSSSCG00000008976	ART3	ART3	x	x	x
ENSSSCG00000009086		FGF2	x	x	x
ENSSSCG00000009374		TPTE2	x	x	x
ENSSSCG00000010100	LRRC74B	LRRC74B	x	x	x
ENSSSCG00000010639		HABP2	x	x	x
ENSSSCG00000011344			x	x	x
ENSSSCG00000011376	CCDC36	CCDC36	x	x	x
ENSSSCG00000012298	CACNA1F		x	x	x
ENSSSCG00000012858			x	x	x
ENSSSCG00000013006	TMEM262	TMEM262	x	x	x
ENSSSCG00000013102	MS4A7	MS4A7	x	x	x
ENSSSCG00000013476	CELF5	CELF5	x	x	x
ENSSSCG00000014000	TRIM17	TRIM17	x	x	x
ENSSSCG00000014284	CCNI2	CCNI2	x	x	x
ENSSSCG00000014363		SLC4A9	x	x	x
ENSSSCG00000014368			x	x	x
ENSSSCG00000014447		SLC6A7	x	x	x
ENSSSCG00000014626	HPX	HPX	x	x	x
ENSSSCG00000014634	C11orf42	C11orf42	x	x	x
ENSSSCG00000015706	LYPD1	LYPD1	x	x	x
ENSSSCG00000015739		SCTR	x	x	x
ENSSSCG00000016533	STRA8	STRA8	x	x	x
ENSSSCG00000016752	MYL7	MYL7	x	x	x
ENSSSCG00000016867		CCDC152	x	x	x
ENSSSCG00000016951		NLN	x	x	x
ENSSSCG00000017055	FNDC9	FNDC9	x	x	x
ENSSSCG00000017141	AATK	AATK	x	x	x
ENSSSCG00000017176	AANAT	AANAT	x	x	x
ENSSSCG00000017299	MARCH10	MARCH10	x	x	x
ENSSSCG00000017351	MEIOC	MEIOC	x	x	x
ENSSSCG00000017751	OMG	OMG	x	x	x
ENSSSCG00000017888	SLC13A5	SLC13A5	x	x	x
ENSSSCG00000017921	ZMYND15	ZMYND15	x	x	x
ENSSSCG00000017925		SLC16A11	x	x	x
ENSSSCG00000018067			x	x	x
ENSSSCG00000018071			x	x	x
ENSSSCG00000018096			x	x	x
ENSSSCG00000018657			x	x	x
ENSSSCG00000018742			x	x	x
ENSSSCG00000019078			x	x	x
ENSSSCG00000019275			x	x	x
ENSSSCG00000019795	U6	RNU6-1032P	x	x	x
ENSSSCG00000020074	SNORD112		x	x	x
ENSSSCG00000020857		NAPEPLD	x	x	x
ENSSSCG00000021137		GABRB1	x	x	x
ENSSSCG00000021139		ATP4A	x	x	x
ENSSSCG00000021242		SAMD15	x	x	x
ENSSSCG00000021338		C18orf8	x	x	x
ENSSSCG00000021508	SLC35G2	SLC35G2	x	x	x
ENSSSCG00000021604			x	x	x
ENSSSCG00000022014	DCDC2B	DCDC2B	x	x	x
ENSSSCG00000022037			x	x	x
ENSSSCG00000022064	MLNR	MLNR	x	x	x
ENSSSCG00000022264		CDHR3	x	x	x
ENSSSCG00000022416			x	x	x
ENSSSCG00000022424		TMEM191C	x	x	x
ENSSSCG00000022941		NFYA	x	x	x
ENSSSCG00000023381		PDCL	x	x	x
ENSSSCG00000023540		AC025594.3	x	x	x
ENSSSCG00000024005	MED29	MED29	x	x	x
ENSSSCG00000024247	SBK2	SBK2	x	x	x
ENSSSCG00000024514	FAM159B	FAM159B	x	x	x
ENSSSCG00000024519	FCAR	FCAR	x	x	x
ENSSSCG00000024520	ABCB4	ABCB4	x	x	x
ENSSSCG00000024997			x	x	x
ENSSSCG00000025022	FER1L5	FER1L5	x	x	x
ENSSSCG00000025258		WFIKKN1	x	x	x
ENSSSCG00000026031			x	x	x
ENSSSCG00000026739			x	x	x
ENSSSCG00000026870			x	x	x
ENSSSCG00000027015	FAM57B	FAM57B	x	x	x
ENSSSCG00000027035			x	x	x
ENSSSCG00000027241			x	x	x
ENSSSCG00000028122	LCA5L	LCA5L	x	x	x
ENSSSCG00000028164		MCC	x	x	x
ENSSSCG00000028349			x	x	x
ENSSSCG00000028495	U6	RNU6-414P	x	x	x
ENSSSCG00000028548		DDX19A	x	x	x
ENSSSCG00000028772	U6	RNU6-613P	x	x	x
ENSSSCG00000028972			x	x	x
ENSSSCG00000029253			x	x	x
ENSSSCG00000029372			x	x	x
ENSSSCG00000029728	SCARNA2		x	x	x
ENSSSCG00000029993		RSPH4A	x	x	x
ENSSSCG00000030866	CH242-226A14.5		x	x	x
ENSSSCG00000030870	TNFRSF18		x	x	x
ENSSSCG00000030892	CU302278.1		x	x	x
ENSSSCG00000030902	CH242-68L18.2		x	x	x
ENSSSCG00000030906		MPL	x	x	x
ENSSSCG00000030931	CU302278.9		x	x	x
ENSSSCG00000030974	CH242-14E6.2		x	x	x
ENSSSCG00000031034	CH242-414D14.6		x	x	x
ENSSSCG00000026297	KLB	KLB	x	x		x
ENSSSCG00000001943	PAX9	PAX9	x		x	x
ENSSSCG00000011457	IL17RB	IL17RB	x		x	x
ENSSSCG00000014389	RELL2	RELL2	x		x	x
ENSSSCG00000015520			x		x	x
ENSSSCG00000000117		C22orf23		x	x	x
ENSSSCG00000003427	C1orf167	C1orf167		x	x	x
ENSSSCG00000017188	ZACN	ZACN		x	x	x
ENSSSCG00000017569	CHAD	CHAD		x	x	x
ENSSSCG00000021059	ADORA1	ADORA1		x	x	x
ENSSSCG00000024412	CU468433.4			x	x	x
ENSSSCG00000025308	IL17D	IL17D		x	x	x
ENSSSCG00000025810		KCNAB1		x	x	x
ENSSSCG00000027101		TVP23A		x	x	x
ENSSSCG00000029215		MTIF3		x	x	x
ENSSSCG00000029453		TMEM150A		x	x	x
ENSSSCG00000029635	GRIN3B	GRIN3B		x	x	x
ENSSSCG00000030311				x	x	x
ENSSSCG00000030846	CH242-358M12.6			x	x	x
ENSSSCG00000000411		NAB2	x	x	x	x
ENSSSCG00000000655	KLRF1	KLRF1	x	x	x	x
ENSSSCG00000000858	PMCH	PMCH	x	x	x	x
ENSSSCG00000000863	SYCP3	SYCP3	x	x	x	x
ENSSSCG00000001001		C6orf201	x	x	x	x
ENSSSCG00000001416	LY6G5C	LY6G5C	x	x	x	x
ENSSSCG00000001428	CYP21A2	CYP21A2	x	x	x	x
ENSSSCG00000001652	GNMT	GNMT	x	x	x	x
ENSSSCG00000001760	ACSBG1	ACSBG1	x	x	x	x
ENSSSCG00000001901	CYP1A2	CYP1A2	x	x	x	x
ENSSSCG00000002373	PROX2	PROX2	x	x	x	x
ENSSSCG00000002515	SLC25A47	SLC25A47	x	x	x	x
ENSSSCG00000002705			x	x	x	x
ENSSSCG00000002888	GAPDHS	GAPDHS	x	x	x	x
ENSSSCG00000002994	CYP2F1	CYP2F1	x	x	x	x
ENSSSCG00000003459	CELA2A	CELA2A	x	x	x	x
ENSSSCG00000003927	TCTEX1D4	TCTEX1D4	x	x	x	x
ENSSSCG00000004579			x	x	x	x
ENSSSCG00000004638	USP50	USP50	x	x	x	x
ENSSSCG00000004662	SLC24A5	SLC24A5	x	x	x	x
ENSSSCG00000004947	LCTL	LCTL	x	x	x	x
ENSSSCG00000005023	ABHD12B	ABHD12B	x	x	x	x
ENSSSCG00000005594	WDR38	WDR38	x	x	x	x
ENSSSCG00000006666	SV2A	SV2A	x	x	x	x
ENSSSCG00000007499	TFAP2C	TFAP2C	x	x	x	x
ENSSSCG00000007649	GPC2	GPC2	x	x	x	x
ENSSSCG00000007665			x	x	x	x
ENSSSCG00000008106			x	x	x	x
ENSSSCG00000008233		TMEM150A	x	x	x	x
ENSSSCG00000008481		ARHGEF33	x	x	x	x
ENSSSCG00000008533		ALK	x	x	x	x
ENSSSCG00000008538		SPDYA	x	x	x	x
ENSSSCG00000008783			x	x	x	x
ENSSSCG00000009003			x	x	x	x
ENSSSCG00000009388	KCNRG	KCNRG	x	x	x	x
ENSSSCG00000009558	F10	F10	x	x	x	x
ENSSSCG00000009875	CFAP73	CFAP73	x	x	x	x
ENSSSCG00000011768	CCDC39	CCDC39	x	x	x	x
ENSSSCG00000012568		PSMD10	x	x	x	x
ENSSSCG00000012640			x	x	x	x
ENSSSCG00000012732		HSFX4	x	x	x	x
ENSSSCG00000012967	FOSL1	FOSL1	x	x	x	x
ENSSSCG00000013482	C19orf71	C19orf71	x	x	x	x
ENSSSCG00000013663	ANGPTL6	ANGPTL6	x	x	x	x
ENSSSCG00000013937	TSSK6	TSSK6	x	x	x	x
ENSSSCG00000014302	CDKL3	CDKL3	x	x	x	x
ENSSSCG00000014769			x	x	x	x
ENSSSCG00000014832	DNAJB13	DNAJB13	x	x	x	x
ENSSSCG00000015316			x	x	x	x
ENSSSCG00000015493	SERPINC1	SERPINC1	x	x	x	x
ENSSSCG00000016010	CERKL	CERKL	x	x	x	x
ENSSSCG00000016042	ANKAR	ANKAR	x	x	x	x
ENSSSCG00000016058			x	x	x	x
ENSSSCG00000016527	SLC13A4	SLC13A4	x	x	x	x
ENSSSCG00000017166			x	x	x	x
ENSSSCG00000017285			x	x	x	x
ENSSSCG00000017945	TMEM95	TMEM95	x	x	x	x
ENSSSCG00000018046			x	x	x	x
ENSSSCG00000018072			x	x	x	x
ENSSSCG00000018073			x	x	x	x
ENSSSCG00000018093			x	x	x	x
ENSSSCG00000018466			x	x	x	x
ENSSSCG00000018734		MIR1282	x	x	x	x
ENSSSCG00000019211			x	x	x	x
ENSSSCG00000020152	SNORA48		x	x	x	x
ENSSSCG00000020178			x	x	x	x
ENSSSCG00000021555		LRRC39	x	x	x	x
ENSSSCG00000021715		SLC5A2	x	x	x	x
ENSSSCG00000021773			x	x	x	x
ENSSSCG00000022191			x	x	x	x
ENSSSCG00000022335		XPNPEP3	x	x	x	x
ENSSSCG00000023492			x	x	x	x
ENSSSCG00000023744			x	x	x	x
ENSSSCG00000023968	TSSK3	TSSK3	x	x	x	x
ENSSSCG00000024121	RNF151	RNF151	x	x	x	x
ENSSSCG00000025047		LRWD1	x	x	x	x
ENSSSCG00000025237		COX11	x	x	x	x
ENSSSCG00000025761			x	x	x	x
ENSSSCG00000025976			x	x	x	x
ENSSSCG00000026075			x	x	x	x
ENSSSCG00000026148			x	x	x	x
ENSSSCG00000026242		CFAP157	x	x	x	x
ENSSSCG00000026246	B3GAT2	B3GAT2	x	x	x	x
ENSSSCG00000026433	CCDC73	CCDC73	x	x	x	x
ENSSSCG00000026698		TNIP3	x	x	x	x
ENSSSCG00000027008		ORM2	x	x	x	x
ENSSSCG00000027195		GON4L	x	x	x	x
ENSSSCG00000027327	PP2D1	PP2D1	x	x	x	x
ENSSSCG00000027502	MYL5	MYL5	x	x	x	x
ENSSSCG00000028363	TMPRSS9	TMPRSS9	x	x	x	x
ENSSSCG00000029078	EFCAB10	EFCAB10	x	x	x	x
ENSSSCG00000029130	ELANE	ELANE	x	x	x	x
ENSSSCG00000029276			x	x	x	x
ENSSSCG00000029292			x	x	x	x
ENSSSCG00000029333	RASD1	RASD1	x	x	x	x
ENSSSCG00000030310			x	x	x	x
ENSSSCG00000030753	CH242-247J8.3		x	x	x	x
ENSSSCG00000030773	CH242-77E21.3		x	x	x	x
ENSSSCG00000030812	CH242-139K22.10		x	x	x	x
ENSSSCG00000030894	CH242-168N3.3		x	x	x	x
ENSSSCG00000030935	CU302278.4		x	x	x	x
