# Supplementary material for: Immunome differences between porcine ileal and jejunal Peyer’s patches revealed by global transcriptome sequencing of gut-associated lymphoid tissues
Source: Sci Rep. 2018 Jun 13;8:9077. doi: 10.1038/s41598-018-27019-7 (PMC5998120; doi:10.1038/s41598-018-27019-7)
Supplement: Supplementary file 7 — Supplementary Table S6 [file 41598_2018_27019_MOESM7_ESM.xlsx]

## Sheet: Suppl_Table_6_DE_IPPvsMLN
Supplementary Table S6 : Differential expressed genes between ileal Peyer’s patches and mesenteric lymph nodes
Pig_Ensembl_Genes	Pig_Gene_Names (1)	Human_Ortholog_Gene_Names(1)	Pig_Gene_Names (2)	Human_Ortholog_Gene_Names(2)	BLASTP(6)	Fold Change	log2FC	log2CPM	LR	PValue
ENSSSCG00000010431	A1CF	A1CF	A1CF	A1CF		2588.68	11.338	4.31331	547.942	3.53e-121
ENSSSCG00000000660	A2M	A2M	A2M	A2M		-4.04825	-2.0173	5.90402	57.0109	4.33e-14
ENSSSCG00000026962	A4GALT	A4GALT	A4GALT	A4GALT		-2.48158	-1.31126	3.85232	29.3452	6.06e-08
ENSSSCG00000022473	A4GNT	A4GNT	A4GNT	A4GNT		20.0683	4.32685	4.0385	188.26	7.62e-43
ENSSSCG00000016613	AASS	AASS	AASS	AASS		-4.73006	-2.24186	0.931216	33.6887	6.47e-09
ENSSSCG00000007909	ABAT	ABAT	ABAT	ABAT		22.1505	4.46926	4.48189	182.239	1.57e-41
ENSSSCG00000026173	ABCA1					-1.45368	-0.539711	5.21537	5.65901	0.0173659
ENSSSCG00000006890	ABCA4	ABCA4	ABCA4	ABCA4		-9.11485	-3.18822	-0.23909	46.4324	9.48e-12
ENSSSCG00000017255	ABCA5	ABCA5	ABCA5	ABCA5		6.13187	2.61633	4.03558	46.1328	1.11e-11
ENSSSCG00000023121	ABCA7	ABCA7	ABCA7	ABCA7		-1.97918	-0.984899	7.56785	31.088	2.47e-08
ENSSSCG00000015390	ABCB1	ABCB1	ABCB1	ABCB1		8.47797	3.08372	7.87422	220.293	7.81e-50
ENSSSCG00000010188	ABCB10	ABCB10	ABCB10	ABCB10		1.90621	0.930706	6.73055	24.8534	6.19e-07
ENSSSCG00000016210	ABCB6	ABCB6	ABCB6	ABCB6		8.21829	3.03884	5.43348	168.694	1.43e-38
ENSSSCG00000009784	ABCB9	ABCB9	ABCB9	ABCB9		2.63846	1.3997	2.9537	21.203	4.13e-06
ENSSSCG00000007874	ABCC1	ABCC1	ABCC1			-1.87524	-0.907072	4.49178	17.486	2.89e-05
ENSSSCG00000010543	ABCC2	ABCC2	ABCC2	ABCC2		163.265	7.35107	4.934	186.004	2.37e-42
ENSSSCG00000017561	ABCC3	ABCC3	ABCC3	ABCC3		1.79144	0.841122	5.06343	18.0187	2.19e-05
ENSSSCG00000011782	ABCC5	ABCC5	ABCC5	ABCC5		-2.30913	-1.20735	5.2656	46.9127	7.42e-12
ENSSSCG00000012779	ABCD1	ABCD1	ABCD1	ABCD1		1.48148	0.567044	5.19715	7.42219	0.00644245
ENSSSCG00000028620	ABCD3		ABCD3	ABCD3		2.30399	1.20413	5.96755	45.3937	1.61e-11
ENSSSCG00000027745	ABCG1	ABCG1	ABCG1	ABCG1		-2.91344	-1.54272	2.01779	26.4353	2.73e-07
ENSSSCG00000009213	ABCG2	ABCG2		ABCG2		8.68274	3.11815	5.39001	155.793	9.4e-36
ENSSSCG00000015113	ABCG4	ABCG4	NLRX1	NLRX1		-2.3702	-1.24501	0.122768	8.89717	0.00285612
ENSSSCG00000008453	ABCG8	ABCG8	ABCG8	ABCG8		3616.03	11.8202	5.41557	616.501	4.31e-136
ENSSSCG00000007715	ABHD11	ABHD11	ABHD11	ABHD11		1.31039	0.39	5.52858	6.06553	0.0137845
ENSSSCG00000026876	ABHD12	ABHD12				-1.40407	-0.48961	5.11722	9.32353	0.00226229
ENSSSCG00000026847	ABHD14B	ABHD14B				2.71137	1.43902	6.50349	44.3313	2.77e-11
ENSSSCG00000017789	ABHD15	ABHD15	ABHD15	ABHD15		-1.65552	-0.727287	1.2059	5.42464	0.0198546
ENSSSCG00000013442	ABHD17A	ABHD17A	ABHD17A	ABHD17A		1.44357	0.52964	7.17203	10.4308	0.00123934
ENSSSCG00000021802	ABHD17B	ABHD17B	ABHD17B	ABHD17B		1.72055	0.782874	4.98391	22.8016	1.8e-06
ENSSSCG00000001782	ABHD17C	ABHD17C	ABHD17C	ABHD17C		2.35975	1.23863	4.86612	41.7946	1.01e-10
ENSSSCG00000001835	ABHD2	ABHD2	ABHD2	ABHD2		3.06313	1.61501	5.14376	27.4707	1.59e-07
ENSSSCG00000028010	ABHD3	ABHD3	ABHD3	ABHD3		2.77163	1.47074	6.06638	55.2318	1.07e-13
ENSSSCG00000002051	ABHD4	ABHD4	ABHD4	ABHD4		-1.82561	-0.868379	4.1108	9.69754	0.00184515
ENSSSCG00000011297	ABHD5	ABHD5	ABHD5	ABHD5		1.68348	0.751444	5.17078	12.8528	0.000336968
ENSSSCG00000011470	ABHD6	ABHD6	ABHD6	ABHD6		2.21218	1.14547	5.50091	34.8453	3.57e-09
ENSSSCG00000011959	ABI3BP	ABI3BP	ABI3BP	ABI3BP		-1.96629	-0.975476	7.0619	23.2697	1.41e-06
ENSSSCG00000005706	ABL1	ABL1	ABL1	ABL1		1.35169	0.434765	6.19201	5.2171	0.0223658
ENSSSCG00000010651	ABLIM1	ABLIM1	ABLIM1	ABLIM1		-1.5465	-0.629004	6.74535	13.523	0.000235659
ENSSSCG00000008721	ABLIM2	ABLIM2	ABLIM2	ABLIM2		-2.00292	-1.00211	0.424877	5.77815	0.0162266
ENSSSCG00000014430	ABLIM3	ABLIM3	ABLIM3	ABLIM3		-3.18798	-1.67264	1.48922	23.7417	1.1e-06
ENSSSCG00000004145	ABRACL	ABRACL	ABRACL	ABRACL		-1.31362	-0.393544	6.73075	6.88008	0.00871619
ENSSSCG00000013303	ABTB2	ABTB2	ABTB2	ABTB2		-2.96874	-1.56985	3.46938	40.0696	2.45e-10
ENSSSCG00000004510	ACAA2	ACAA2	ACAA2	ACAA2		1.43109	0.517115	5.3458	8.44242	0.00366568
ENSSSCG00000009937	ACACB	ACACB	ACACB	ACACB		2.18226	1.12582	2.80392	15.8397	6.89e-05
ENSSSCG00000011629	ACAD11	ACAD11	ACAD11	ACAD11		1.36676	0.450756	5.13734	5.65527	0.017403
ENSSSCG00000016156	ACADL	ACADL	ACADL	ACADL		1.51312	0.597525	6.05809	9.74428	0.00179882
ENSSSCG00000003776	ACADM	ACADM	ACADM	ACADM		2.11894	1.08334	7.23672	43.6148	4e-11
ENSSSCG00000009916	ACADS	ACADS	ACADS	ACADS		1.35038	0.433366	6.57209	8.69832	0.00318503
ENSSSCG00000010723	ACADSB	ACADSB	ACADSB	ACADSB		1.54001	0.622942	6.14108	9.58374	0.00196308
ENSSSCG00000017943	ACAP1	ACAP1	ACAP1	ACAP1		-1.87406	-0.906169	7.71496	18.7526	1.49e-05
ENSSSCG00000026153	ACAT1	ACAT1	ACAT1	ACAT1		1.30083	0.379433	6.53863	6.93623	0.00844667
ENSSSCG00000017337	ACBD4	ACBD4	ACBD4	ACBD4		-1.37754	-0.462093	3.89526	5.66732	0.0172839
ENSSSCG00000011064	ACBD5	ACBD5	ACBD5	ACBD5		2.39498	1.26001	4.30988	23.7262	1.11e-06
ENSSSCG00000015534	ACBD6	ACBD6	ACBD6	ACBD6		-1.71724	-0.78009	4.80246	18.7	1.53e-05
ENSSSCG00000013282	ACCS	ACCS	ACCS	ACCS		-2.14186	-1.09886	2.95599	14.6734	0.000127836
ENSSSCG00000017296	ACE	ACE	ACE	AC113554.1		21.8779	4.4514	8.77269	98.1693	3.84e-23
ENSSSCG00000012138	ACE2	ACE2	ACE2	ACE2		258.098	8.01178	8.72019	317.69	4.61e-71
ENSSSCG00000023612	ACE3					7.38358	2.88432	2.19031	12.3617	0.000438223
ENSSSCG00000026955	ACER2	ACER2				-2.24035	-1.16373	3.20873	25.4387	4.57e-07
ENSSSCG00000030303	ACHE	ACHE	ACHE	ACHE		-3.0919	-1.6285	3.812	47.1301	6.64e-12
ENSSSCG00000006416	ACKR1	ACKR1				-4.72863	-2.24142	3.20405	52.4052	4.52e-13
ENSSSCG00000011289	ACKR2	ACKR2				-7.41	-2.88947	-0.180435	27.9216	1.26e-07
ENSSSCG00000016322	ACKR3	ACKR3	ACKR3	ACKR3		-3.49882	-1.80687	3.49674	36.9569	1.21e-09
ENSSSCG00000011630	ACKR4	ACKR4	ACKR4	ACKR4		3.86621	1.95092	4.81906	47.3615	5.9e-12
ENSSSCG00000023807	ACO1	ACO1	ACO1	ACO1		2.28284	1.19083	6.87435	35.7189	2.28e-09
ENSSSCG00000000064	ACO2	ACO2	ACO2	ACO2		2.94179	1.5567	9.18207	60.0061	9.46e-15
ENSSSCG00000001093	ACOT13	ACOT13				1.84702	0.885201	4.58158	21.5395	3.47e-06
ENSSSCG00000002349	ACOT4	ACOT4	ACOT4	ACOT4		-1.92719	-0.946499	2.34862	13.6984	0.00021464
ENSSSCG00000017198	ACOX1	ACOX1	ACOX1	ACOX1		1.61884	0.694964	7.72707	12.8536	0.000336829
ENSSSCG00000011477	ACOX2	ACOX2	ACOX2	ACOX2		7.26006	2.85998	4.25139	91.191	1.3e-21
ENSSSCG00000013242	ACP2	ACP2	ACP2	ACP2		3.24456	1.69802	5.96128	85.1894	2.71e-20
ENSSSCG00000013612	ACP5	ACP5				-1.91166	-0.934825	6.5378	18.7775	1.47e-05
ENSSSCG00000006697	ACP6	ACP6	ACP6	ACP6		1.71542	0.77856	5.90542	17.3139	3.17e-05
ENSSSCG00000024736	ACPT	ACPT	ACP4	ACP4		-1.46481	-0.550709	3.35112	7.2969	0.00690736
ENSSSCG00000017566	ACSF2	ACSF2	ACSF2	ACSF2		1.30239	0.381157	8.08477	5.56533	0.0183195
ENSSSCG00000015784	ACSL1	ACSL1	ACSL1	ACSL1		-1.88482	-0.914423	5.46699	20.89	4.86e-06
ENSSSCG00000016223	ACSL3	ACSL3	ACSL3	ACSL3		5.65307	2.49904	7.24093	70.6859	4.19e-17
ENSSSCG00000007857	ACSM3	ACSM3	ACSM3	ACSM3		12.2523	3.61498	-0.417332	42.7632	6.18e-11
ENSSSCG00000026453	ACSM5	ACSM5	ACSM5	ACSM5		-1.84449	-0.883221	2.45715	7.15639	0.00746974
ENSSSCG00000007133	ACSS1	ACSS1	ACSS1	ACSS1		2.33364	1.22258	7.26451	49.5659	1.92e-12
ENSSSCG00000007286	ACSS2	ACSS2	ACSS2	ACSS2		2.22373	1.15298	6.75955	40.2298	2.26e-10
ENSSSCG00000000939	ACSS3	ACSS3	ACSS3	ACSS3		-2.85787	-1.51494	3.96476	37.6951	8.27e-10
ENSSSCG00000010190	ACTA1	ACTA1	ACTA1	ACTA1		97.6025	6.60885	1.67623	92.0995	8.24e-22
ENSSSCG00000010447	ACTA2	ACTA2	ACTA2			-1.96746	-0.976332	8.1093	6.91734	0.00853639
ENSSSCG00000004803	ACTC1	ACTC1	ACTC1	ACTC1		124.468	6.95963	4.00887	365.494	1.79e-81
ENSSSCG00000008294	ACTG2	ACTG2	ACTG2	ACTG2		24.1846	4.59602	9.18258	115.505	6.1e-27
ENSSSCG00000010144	ACTN2	ACTN2	ACTN2	ACTN2		19.8079	4.30801	3.98209	100.215	1.37e-23
ENSSSCG00000002965	ACTN4	ACTN4	ACTN4	ACTN4		1.78387	0.835009	8.18457	18.712	1.52e-05
ENSSSCG00000010585	ACTR1A	ACTR1A	ACTR1A	ACTR1A		1.3352	0.417059	7.67853	6.97038	0.00828701
ENSSSCG00000000233	ACVR1B	ACVR1B	ACVR1B	ACVR1B		3.45113	1.78707	5.7859	62.9053	2.17e-15
ENSSSCG00000015669	ACVR2A	ACVR2A	ACVR2A	ACVR2A		3.75963	1.91059	3.11573	35.0059	3.29e-09
ENSSSCG00000000232	ACVRL1	ACVRL1	ACVRL1	ACVRL1		-2.48185	-1.31142	5.37964	52.2815	4.81e-13
ENSSSCG00000023325	ACY1	ABHD14A-ACY1	ACY1	ABHD14A-ACY1		3.36902	1.75233	5.79601	64.4708	9.8e-16
ENSSSCG00000010746	ADAM12	ADAM12	ADAM12	ADAM12		-9.83595	-3.29806	-0.202519	27.4449	1.62e-07
ENSSSCG00000008641	ADAM17	ADAM17	ADAM17	ADAM17		-1.2787	-0.354673	5.502	5.26064	0.0218131
ENSSSCG00000016131	ADAM23	ADAM23	ADAM23	ADAM23		5.2881	2.40275	-0.031301	16.1398	5.88e-05
ENSSSCG00000009646	ADAM7	ADAM7	ADAM7	ADAM7		-3.96671	-1.98794	0.0532114	24.4771	7.52e-07
ENSSSCG00000015808	ADAM9	ADAM9	ADAM9	ADAM9		-1.69322	-0.759766	5.22344	14.9672	0.000109394
ENSSSCG00000009645	ADAMDEC1	ADAMDEC1	ADAMDEC1	ADAMDEC1		1.81242	0.857916	8.20649	5.86724	0.0154252
ENSSSCG00000012026	ADAMTS1	ADAMTS1	ADAMTS1	ADAMTS1		-2.79569	-1.48321	1.4869	12.3439	0.000442421
ENSSSCG00000029488	ADAMTS1	ADAMTS1				-2.01242	-1.00893	2.17044	10.2348	0.00137814
ENSSSCG00000026994	ADAMTS10	ADAMTS10	ADAMTS10	ADAMTS10		-3.58222	-1.84086	6.20086	88.4707	5.16e-21
ENSSSCG00000021241	ADAMTS13	ADAMTS13	ADAMTS13	ADAMTS13		2.04922	1.03508	3.58355	17.3624	3.09e-05
ENSSSCG00000010272	ADAMTS14	ADAMTS14	ADAMTS14	ADAMTS14		-2.74847	-1.45863	1.40997	17.6421	2.67e-05
ENSSSCG00000015250	ADAMTS15	ADAMTS15	ADAMTS15	ADAMTS15		-1.53621	-0.619373	3.99077	7.21214	0.00724123
ENSSSCG00000017109	ADAMTS16	ADAMTS16	ADAMTS16	ADAMTS16		-6.89409	-2.78536	0.537833	21.3394	3.85e-06
ENSSSCG00000024043	ADAMTS2	ADAMTS2	ADAMTS2	ADAMTS2		-2.62161	-1.39045	4.58707	14.8755	0.000114845
ENSSSCG00000006359	ADAMTS4	ADAMTS4	ADAMTS4	ADAMTS4		-3.0982	-1.63143	1.54348	33.1716	8.44e-09
ENSSSCG00000011496	ADAMTS9	ADAMTS9	ADAMTS9	ADAMTS9		-1.92124	-0.942036	3.37903	9.91482	0.00163953
ENSSSCG00000026425	ADAMTSL2	ADAMTSL2	ADAMTSL2	ADAMTSL2		-3.85455	-1.94656	2.53876	40.3983	2.07e-10
ENSSSCG00000001793	ADAMTSL3	ADAMTSL3	ADAMTSL3	ADAMTSL3		-6.16348	-2.62374	0.431287	22.5246	2.07e-06
ENSSSCG00000006651	ADAMTSL4	ADAMTSL4	ADAMTSL4	ADAMTSL4		-2.39486	-1.25994	4.21045	29.9148	4.51e-08
ENSSSCG00000017738	ADAP2	ADAP2	ADAP2	ADAP2		-1.80678	-0.853423	3.9805	12.8387	0.000339515
ENSSSCG00000006543	ADAR	ADAR	ADAR	ADAR		-1.45232	-0.538357	7.60262	11.759	0.000605508
ENSSSCG00000012089	ADARB1	ADARB1	ADARB1	ADARB1		-2.43904	-1.28632	1.40237	20.2248	6.89e-06
ENSSSCG00000011160	ADARB2	ADARB2	ADARB2	ADARB2		3.93917	1.97789	3.1303	28.3049	1.04e-07
ENSSSCG00000017101	ADCY2	ADCY2	ADCY2	ADCY2		-2.69343	-1.42944	2.17163	26.2499	3e-07
ENSSSCG00000001988	ADCY4	ADCY4	ADCY4	ADCY4		-3.11716	-1.64023	4.10206	38.5225	5.41e-10
ENSSSCG00000027952	ADCY5	ADCY5	ADCY5	ADCY5		1.62965	0.704561	3.70569	11.0885	0.00086863
ENSSSCG00000008692	ADD1	ADD1	ADD1	ADD1		-1.41297	-0.498732	7.0673	11.4926	0.000698729
ENSSSCG00000010621	ADD3	ADD3	ADD3	ADD3		-1.94649	-0.960873	6.25455	19.3025	1.12e-05
ENSSSCG00000015825	ADGRA2	ADGRA2	ADGRA2	ADGRA2		-1.49227	-0.577511	5.25816	5.41881	0.019921
ENSSSCG00000009745	ADGRD1	ADGRD1	ADGRD1	ADGRD1		2.15629	1.10855	4.46746	8.49443	0.00356235
ENSSSCG00000013556	ADGRE1	ADGRE1	ADGRE1	ADGRE1		-23.1286	-4.5316	0.520745	53.0858	3.19e-13
ENSSSCG00000013775	ADGRE5	ADGRE5	ADGRE5	ADGRE5		-2.21497	-1.14728	6.9491	46.7025	8.26e-12
ENSSSCG00000001726	ADGRF1	ADGRF1	ADGRF1	ADGRF1		40.1674	5.32795	1.13272	79.7386	4.27e-19
ENSSSCG00000001725	ADGRF5	ADGRF5		ADGRF5		-2.37959	-1.25071	4.82721	27.4239	1.63e-07
ENSSSCG00000002815	ADGRG1	ADGRG1	ADGRG1	ADGRG1		1.85588	0.892105	4.79522	11.9875	0.000535576
ENSSSCG00000002814	ADGRG3	ADGRG3	ADGRG3	ADGRG3		-2.12216	-1.08553	1.13271	10.2679	0.00135367
ENSSSCG00000025503	ADGRG5	ADGRG5	ADGRG5	ADGRG5		-6.42192	-2.683	5.72126	115.584	5.86e-27
ENSSSCG00000004139	ADGRG6	ADGRG6	ADGRG6	ADGRG6		3.27996	1.71368	3.25839	14.0108	0.000181766
ENSSSCG00000013773	ADGRL1	ADGRL1	ADGRL1	ADGRL1		-1.83161	-0.873109	4.37013	13.4422	0.000246023
ENSSSCG00000003762	ADGRL4	ADGRL4	ADGRL4	ADGRL4		-1.8561	-0.892272	3.28593	10.1986	0.00140551
ENSSSCG00000029161	ADI1	ADI1	ADI1	ADI1		1.2715	0.346529	6.09806	5.58193	0.0181467
ENSSSCG00000000757	ADIPOR2	ADIPOR2	ADIPOR2	ADIPOR2		1.66796	0.738083	5.10725	9.12931	0.00251547
ENSSSCG00000023749	ADM2	ADM2	MIOX	MIOX		-2.71895	-1.44305	5.00162	30.9381	2.66e-08
ENSSSCG00000021059	ADORA1	ADORA1	ADORA1	ADORA1		-3.12898	-1.64569	0.167485	13.6152	0.000224357
ENSSSCG00000006788	ADORA3	ADORA3	ADORA3	ADORA3		-3.47962	-1.79893	4.81178	50.632	1.11e-12
ENSSSCG00000011896	ADPRH	ADPRH	ADPRH	ADPRH		-2.06241	-1.04433	1.86788	6.47395	0.0109467
ENSSSCG00000018009	ADPRM	ADPRM	ADPRM	ADPRM		1.41883	0.504704	4.73693	8.31784	0.00392575
ENSSSCG00000010629	ADRA2A	ADRA2A	ADRA2A	ADRA2A		-8.15667	-3.02798	3.66677	93.3465	4.39e-22
ENSSSCG00000008703	ADRA2C	ADRA2C	ADRA2C	ADRA2C		-7.86296	-2.97507	-0.829312	26.8283	2.22e-07
ENSSSCG00000021165	ADRB2	ADRB2				-2.91405	-1.54302	0.327547	12.8189	0.000343143
ENSSSCG00000016754	AEBP1	AEBP1	AEBP1	AEBP1		-1.68026	-0.748686	6.29579	13.8793	0.000194937
ENSSSCG00000005102	AEN	AEN	AEN	AEN		-1.64893	-0.721534	5.56	19.1355	1.22e-05
ENSSSCG00000014431	AFAP1L1	AFAP1L1	AFAP1L1	AFAP1L1		-3.28302	-1.71502	2.9544	51.32	7.85e-13
ENSSSCG00000010650	AFAP1L2	AFAP1L2	AFAP1L2	AFAP1L2		1.44263	0.528702	4.18695	5.84493	0.015622
ENSSSCG00000004018	AFDN	AFDN	AFDN	AFDN		3.36792	1.75186	6.85045	53.5103	2.57e-13
ENSSSCG00000012730	AFF2	AFF2	AFF2	AFF2		3.50427	1.80911	6.60221	26.5971	2.51e-07
ENSSSCG00000022947	AFG3L2	AFG3L2	AFG3L2	AFG3L2		1.57612	0.656374	6.16546	19.1504	1.21e-05
ENSSSCG00000015772	AGA	AGA	AGA	AGA		-1.79366	-0.842906	4.58757	21.5032	3.53e-06
ENSSSCG00000025610	AGAP3	AGAP3	AGAP3	AGAP3		-1.89211	-0.919992	4.56916	25.656	4.08e-07
ENSSSCG00000016529	AGBL3	AGBL3	AGBL3	AGBL3		-1.9195	-0.94073	0.39857	7.11382	0.00764921
ENSSSCG00000007664	AGFG2	AGFG2	AGFG2	AGFG2		-1.6896	-0.756684	3.66904	14.8634	0.000115586
ENSSSCG00000016492	AGK	AGK	AGK	AGK		-1.48453	-0.570006	5.39375	12.0524	0.000517255
ENSSSCG00000003463	AGMAT	AGMAT	AGMAT	AGMAT		805.223	9.65325	5.54311	488.511	3e-108
ENSSSCG00000003629	AGO4	AGO4				-2.17463	-1.12077	6.49221	50.996	9.26e-13
ENSSSCG00000005829	AGPAT2	AGPAT2				65.1293	6.02523	6.28369	347.403	1.56e-77
ENSSSCG00000004033	AGPAT4	AGPAT4	AGPAT4	AGPAT4		2.25758	1.17478	4.44866	24.4158	7.76e-07
ENSSSCG00000015755	AGPAT5	AGPAT5	AGPAT5	AGPAT5		-1.70844	-0.77268	4.08105	17.3016	3.19e-05
ENSSSCG00000015363	AGR2	AGR2	AGR2	AGR2		301.111	8.23415	6.85247	916.295	2.82e-201
ENSSSCG00000022401	AGTRAP	AGTRAP	AGTRAP	AGTRAP		-2.1478	-1.10286	4.10581	27.1313	1.9e-07
ENSSSCG00000016402	AGXT	AGXT	AGXT	AGXT		-25.4271	-4.6683	-1.0587	30.48	3.37e-08
ENSSSCG00000007278	AHCY	AHCY				1.34427	0.426819	7.20197	7.80645	0.00520602
ENSSSCG00000006816	AHCYL1	AHCYL1	AHCYL1	AHCYL1		1.44977	0.535825	7.7262	7.72048	0.0054598
ENSSSCG00000016568	AHCYL2	AHCYL2	AHCYL2	AHCYL2		2.48109	1.31097	5.03042	30.9792	2.61e-08
ENSSSCG00000003579	AHDC1	AHDC1	AHDC1	AHDC1		-2.37366	-1.24711	4.37109	42.8144	6.02e-11
ENSSSCG00000004166	AHI1	AHI1	AHI1	AHI1		-2.30798	-1.20663	5.59698	29.6686	5.13e-08
ENSSSCG00000000667	AICDA	AICDA	AICDA	AICDA		1.98012	0.985588	5.27044	9.93406	0.00162248
ENSSSCG00000001408	AIF1	AIF1				-2.57312	-1.36352	5.99672	58.0549	2.55e-14
ENSSSCG00000010258	AIFM2	AIFM2	AIFM2	AIFM2		1.65192	0.724143	4.20981	13.1901	0.000281438
ENSSSCG00000010096	AIFM3	AIFM3	AIFM3	AIFM3		7.61621	2.92907	1.66775	47.7489	4.84e-12
ENSSSCG00000012904	AIP	AIP	AIP	AIP		-1.45016	-0.536212	5.91703	9.34949	0.00223047
ENSSSCG00000025294	AIRE	AIRE	AIRE	AIRE		-120.762	-6.91603	0.954262	109.173	1.49e-25
ENSSSCG00000024355	AK2	AK2				1.6637	0.734392	6.31834	21.6347	3.3e-06
ENSSSCG00000023595	AK3	AK3	AK3			2.08993	1.06345	6.99494	40.2294	2.26e-10
ENSSSCG00000002268	AKAP5	AKAP5	AKAP5	AKAP5		-2.64124	-1.40122	2.80143	23.4261	1.3e-06
ENSSSCG00000029256	AKR1A1	AKR1A1	AKR1A1	AKR1A1		1.67182	0.741416	7.15656	17.5973	2.73e-05
ENSSSCG00000003491	AKR7A2	AKR7A2	AKR7A2	AKR7L		7.5913	2.92435	7.06438	210.929	8.62e-48
ENSSSCG00000002989	AKT2	AKT2	AKT2	AKT2		-1.31929	-0.399756	6.90022	7.32402	0.0068039
ENSSSCG00000010872	AKT3	AKT3	AKT3	AKT3		-2.51064	-1.32805	5.40127	55.6629	8.6e-14
ENSSSCG00000011437	ALAS1	ALAS1	ALAS1	ALAS1		1.59455	0.673148	6.02259	19.7935	8.63e-06
ENSSSCG00000011946	ALCAM	ALCAM	ALCAM	ALCAM		1.29601	0.374078	6.00916	5.20743	0.0224905
ENSSSCG00000010495	ALDH18A1	ALDH18A1	ALDH18A1	ALDH18A1		3.68248	1.88068	7.95073	63.3434	1.74e-15
ENSSSCG00000005361	ALDH1B1	ALDH1B1	ALDH1B1	ALDH1B1		6.90137	2.78688	5.8784	121.461	3.03e-28
ENSSSCG00000030626	ALDH1L1	ALDH1L1	ALDH1L1	ALDH1L1		-3.07448	-1.62034	0.0774037	5.95288	0.0146932
ENSSSCG00000000839	ALDH1L2	ALDH1L2	ALDH1L2	ALDH1L2		-1.49402	-0.579196	4.80137	7.95877	0.00478548
ENSSSCG00000009889	ALDH2	ALDH2	ALDH2	ALDH2		3.68365	1.88114	7.34972	116.869	3.07e-27
ENSSSCG00000018041	ALDH3A2	ALDH3A2	ALDH3A2	ALDH3A2		1.5852	0.664665	6.47746	10.3889	0.00126776
ENSSSCG00000024752	ALDH4A1	ALDH4A1	ALDH4A1	ALDH4A1		-1.52847	-0.612087	5.16184	12.7219	0.000361392
ENSSSCG00000001090	ALDH5A1	ALDH5A1	ALDH5A1	ALDH5A1		1.79666	0.845321	5.09211	17.2586	3.26e-05
ENSSSCG00000002357	ALDH6A1	ALDH6A1	ALDH6A1	ALDH6A1		2.49694	1.32016	4.05364	20.3476	6.46e-06
ENSSSCG00000006324	ALDH9A1	ALDH9A1	ALDH9A1	ALDH9A1		2.85333	1.51265	8.72875	48.3994	3.48e-12
ENSSSCG00000005394	ALDOB	ALDOB				1721.11	10.7491	9.55775	437.435	3.91e-97
ENSSSCG00000000980	ALG12	ALG12	ALG12	ALG12		-1.72134	-0.783533	5.13431	24.051	9.38e-07
ENSSSCG00000012586	ALG13	ALG13	ALG13	ALG13		-1.62204	-0.697809	6.31168	20.8457	4.98e-06
ENSSSCG00000006885	ALG14	ALG14	ALG14	ALG14		2.13222	1.09236	3.19736	23.7379	1.1e-06
ENSSSCG00000021319	ALG3	ALG3	ALG3	ALG3		-1.44511	-0.531174	4.20952	8.10666	0.00441029
ENSSSCG00000024628	ALKBH8	ALKBH8	ALKBH8	ALKBH8		-1.50056	-0.585503	4.39053	10.1794	0.0014202
ENSSSCG00000017930	ALOX12	ALOX12				4.62271	2.20874	3.23385	83.024	8.11e-20
ENSSSCG00000017980	ALOX12B	ALOX12B	ALOX12B	ALOX12B		-4.28737	-2.10009	-1.0979	13.3555	0.000257662
ENSSSCG00000017923	ALOX15	ALOX15	ALOX15	ALOX15		8.8062	3.13852	3.54366	39.1463	3.93e-10
ENSSSCG00000010404	ALOX5	ALOX5	ALOX5	ALOX5		-1.5699	-0.650674	3.20021	7.48285	0.00622895
ENSSSCG00000009330	ALOX5AP	ALOX5AP	ALOX5AP	ALOX5AP		-1.6706	-0.74037	3.02743	10.7026	0.00106985
ENSSSCG00000004918	ALPK2	ALPK2	ALPK2	ALPK2		-5.09913	-2.35025	3.10376	73.0206	1.28e-17
ENSSSCG00000026431	ALPL	ALPL				-3.4704	-1.7951	0.38325	22.2821	2.35e-06
ENSSSCG00000016109	ALS2	ALS2	ALS2	ALS2		1.64113	0.714692	4.65241	11.1841	0.00082502
ENSSSCG00000021997	ALS2CL	ALS2CL	ALS2CL	ALS2CL		27.2141	4.76628	6.15338	416.854	1.18e-92
ENSSSCG00000016822	AMACR	AMACR	AMACR	AMACR		2.36185	1.23992	3.70494	32.8978	9.71e-09
ENSSSCG00000008937	AMBN	AMBN	AMBN	AMBN		-2.41144	-1.2699	3.43982	18.2966	1.89e-05
ENSSSCG00000008957	AMCF-II	CXCL6	AMCF-II	CXCL5		6.96104	2.7993	3.01104	75.5906	3.49e-18
ENSSSCG00000012361	AMER1	AMER1	AMER1	AMER1		-2.70027	-1.43311	1.7669	17.5451	2.81e-05
ENSSSCG00000000810	AMIGO2	AMIGO2	AMIGO2	AMIGO2		-2.07587	-1.05372	3.32602	20.7991	5.1e-06
ENSSSCG00000002524	AMN	AMN	AMN	AMN		1525.93	10.5755	3.99728	342.577	1.75e-76
ENSSSCG00000024136	AMPH	AMPH	AMPH	AMPH		6.61824	2.72645	-0.59438	21.7209	3.15e-06
ENSSSCG00000022975	AMT	AMT	AMT	AMT		8.36788	3.06486	4.0505	119.357	8.75e-28
ENSSSCG00000017264	AMZ2	AMZ2	AMZ2	AMZ2		1.4522	0.538242	6.56183	11.9472	0.0005473
ENSSSCG00000015588	ANGEL2	ANGEL2	ANGEL2	ANGEL2		-1.41479	-0.50059	6.01617	11.2558	0.000793745
ENSSSCG00000015753	ANGPT2	ANGPT2	ANGPT2	ANGPT2		-13.9023	-3.79725	4.72694	255.951	1.31e-57
ENSSSCG00000015522	ANGPTL1	ANGPTL1	ANGPTL1	ANGPTL1		3.04962	1.60863	1.49756	14.203	0.000164106
ENSSSCG00000003414	ANGPTL7	ANGPTL7	ANGPTL7	ANGPTL7		7.23405	2.8548	1.27578	70.5466	4.5e-17
ENSSSCG00000007022	ANK1	ANK1	ANK1	ANK1		2.26984	1.18259	2.0795	9.74767	0.0017955
ENSSSCG00000009125	ANK2	ANK2	ANK2	ANK2		-1.79375	-0.842976	2.76119	9.87845	0.00167226
ENSSSCG00000010212	ANK3	ANK3		ANK3		6.46531	2.69272	6.13624	166.306	4.74e-38
ENSSSCG00000016365	ANKMY1	ANKMY1	ANKMY1	ANKMY1		-2.2725	-1.18428	1.41854	13.6546	0.000219706
ENSSSCG00000010461	ANKRD1	ANKRD1	ANKRD1	ANKRD1		-216.701	-7.75956	1.43392	201.922	7.95e-46
ENSSSCG00000009548	ANKRD10	ANKRD10				-1.35349	-0.436687	6.46885	7.59061	0.0058673
ENSSSCG00000003790	ANKRD13C	ANKRD13C	ANKRD13C	ANKRD13C		1.33894	0.421091	5.18667	6.53346	0.0105864
ENSSSCG00000010445	ANKRD22	ANKRD22	ANKRD22	ANKRD22		7.25908	2.85979	4.38074	70.327	5.02e-17
ENSSSCG00000011194	ANKRD28	ANKRD28	ANKRD28	ANKRD28		1.93056	0.949017	5.27241	20.1161	7.29e-06
ENSSSCG00000003708	ANKRD29	ANKRD29	ANKRD29	ANKRD29		-2.7252	-1.44636	4.33385	46.8307	7.74e-12
ENSSSCG00000006688	ANKRD35	ANKRD35	ANKRD35	ANKRD35		3.09612	1.63046	2.90906	41.4843	1.19e-10
ENSSSCG00000016074	ANKRD44	ANKRD44	ANKRD44	ANKRD44		-2.03553	-1.02541	4.25369	14.4567	0.000143415
ENSSSCG00000006065	ANKRD46	ANKRD46	ANKRD46	ANKRD46		1.46261	0.54855	3.63807	5.57983	0.0181685
ENSSSCG00000016917	ANKRD55	ANKRD55	ANKRD55	ANKRD55		-9.42518	-3.23652	-0.339269	46.4396	9.45e-12
ENSSSCG00000004322	ANKRD6	ANKRD6	ANKRD6	ANKRD6		15.6747	3.97036	1.04432	31.2737	2.24e-08
ENSSSCG00000001534	ANKS1A	ANKS1A	ANKS1A	ANKS1A		1.41507	0.50087	5.12879	6.52981	0.0106081
ENSSSCG00000007850	ANKS4B	ANKS4B	ANKS4B	ANKS4B		1454.38	10.5062	6.4536	1000.86	1.17e-219
ENSSSCG00000016212	ANKZF1	ANKZF1		ANKZF1		-1.3357	-0.417595	5.92119	6.57024	0.0103698
ENSSSCG00000016658	ANLN	ANLN	ANLN	ANLN		1.65182	0.724057	5.79925	17.3233	3.15e-05
ENSSSCG00000011296	ANO10	ANO10	ANO10	ANO10		3.90419	1.96502	4.98004	65.644	5.4e-16
ENSSSCG00000013344	ANO5	ANO5	ANO5	ANO5		-2.48236	-1.31171	1.59655	12.3396	0.000443449
ENSSSCG00000000804	ANO6	ANO6	ANO6	ANO6		3.57198	1.83673	6.61026	42.1549	8.43e-11
ENSSSCG00000001849	ANPEP	ANPEP	ANPEP	ANPEP		165.112	7.3673	11.8962	339.316	8.99e-76
ENSSSCG00000009256	ANTXR2	ANTXR2	ANTXR2	ANTXR2		-1.71622	-0.779237	5.13654	15.1522	9.92e-05
ENSSSCG00000005267	ANXA1	ANXA1	ANXA1	ANXA1		-1.68966	-0.75673	5.33413	6.34626	0.0117629
ENSSSCG00000010331	ANXA11	ANXA11	ANXA11	ANXA11		1.58109	0.660916	8.0648	15.5763	7.92e-05
ENSSSCG00000005979	ANXA13	ANXA13	ANXA13	ANXA13		560.004	9.12929	6.98416	922.034	1.59e-202
ENSSSCG00000004578	ANXA2	ANXA2	ANXA2	ANXA2		3.38661	1.75984	8.88734	32.4907	1.2e-08
ENSSSCG00000016868	ANXA2R	ANXA2R		ANXA2R		-2.52596	-1.33683	1.98482	18.007	2.2e-05
ENSSSCG00000008336	ANXA4	ANXA4	ANXA4	ANXA4		30.0446	4.90903	8.81263	134.518	4.21e-31
ENSSSCG00000009097	ANXA5	ANXA5	ANXA5	ANXA5		-1.50318	-0.588021	7.02016	5.58772	0.0180868
ENSSSCG00000017089	ANXA6	ANXA6	ANXA6	ANXA6		-2.42228	-1.27637	6.70427	49.6688	1.82e-12
ENSSSCG00000016657	AOAH	AOAH	AOAH	AOAH		-2.52317	-1.33524	4.32713	36.985	1.19e-09
ENSSSCG00000016442	AOC1	AOC1	AOC1	AOC1		131.534	7.03929	9.73525	176.433	2.91e-40
ENSSSCG00000017384	AOC2	AOC2	AOC2	AOC2		1.48839	0.57375	2.66679	5.4843	0.019188
ENSSSCG00000029606	AOX1	AOX1	AOX1	AOX1		-1.8241	-0.867183	3.05188	16.1282	5.92e-05
ENSSSCG00000009978	AP1B1	AP1B1	AP1B1	AP1B1		1.30812	0.387497	7.65812	6.18964	0.01285
ENSSSCG00000013636	AP1M2	AP1M2				200.725	7.64908	4.52735	456.421	2.89e-101
ENSSSCG00000021145	AP1S1	AP1S1	AP1S1	AP1S1		1.32855	0.409848	6.23269	8.09095	0.00444869
ENSSSCG00000025932	AP1S3	AP1S3				2.00933	1.00671	3.18351	17.0509	3.64e-05
ENSSSCG00000012836	AP2A2	AP2A2	AP2A2	AP2A2		-1.32576	-0.406817	6.27741	8.00471	0.00466559
ENSSSCG00000024437	AP2M1	AP2M1	AP2M1	AP2M1		1.35818	0.441675	8.33668	6.24053	0.0124859
ENSSSCG00000007033	AP3M2	AP3M2	AP3M2	AP3M2		-1.61178	-0.688653	3.19766	5.34202	0.0208174
ENSSSCG00000012978	AP5B1	AP5B1	AP5B1	AP5B1		1.48783	0.573208	4.00363	6.88887	0.00867342
ENSSSCG00000014628	APBB1	APBB1	APBB1	APBB1		-2.54677	-1.34867	4.31545	50.156	1.42e-12
ENSSSCG00000022168	APBB2	APBB2	APBB2	APBB2		-1.31508	-0.395153	5.15044	6.02882	0.0140742
ENSSSCG00000014366	APBB3	APBB3	APBB3	APBB3		-1.48019	-0.565786	5.07144	10.4467	0.00122868
ENSSSCG00000023329	APC2	APC2	APC2	APC2		3.0723	1.61932	0.531013	18.463	1.73e-05
ENSSSCG00000028297	APH1A	APH1A	APH1A	APH1A		1.37455	0.458965	7.00445	9.45215	0.00210901
ENSSSCG00000004567	APH1B	APH1B				-1.86902	-0.902284	0.528556	5.5156	0.0188476
ENSSSCG00000015244	APLP2	APLP2	APLP2	APLP2		2.35685	1.23686	7.45228	29.0233	7.15e-08
ENSSSCG00000030921	APOA1		APOA1	APOA1		4.41409	2.14212	0.347545	21.6167	3.33e-06
ENSSSCG00000015068	APOA4	APOA4				1104.32	10.1089	8.81401	309.959	2.23e-69
ENSSSCG00000000668	APOBEC1	APOBEC1	APOBEC1	APOBEC1		3548.74	11.7931	2.80338	353.572	7.07e-79
ENSSSCG00000000091	APOBEC3H	APOBEC3H	APOBEC3B	APOBEC3H		-1.81769	-0.862108	5.37755	19.3426	1.09e-05
ENSSSCG00000015069	APOC3	APOC3	APOC3	APOC3		974.79	9.92895	7.12058	442.8	2.66e-98
ENSSSCG00000003088	APOE	APOE	APOE	APOE		-1.76779	-0.821949	9.30457	7.24289	0.00711823
ENSSSCG00000012174	APOO	APOO	APOO	APOO		1.56972	0.650504	4.23691	12.5779	0.000390334
ENSSSCG00000012459	APOOL		APOOL			1.99841	0.998851	4.72855	30.5768	3.21e-08
ENSSSCG00000012022	APP	APP	APP	APP		1.55289	0.634957	8.05682	6.0974	0.0135381
ENSSSCG00000000841	APPL2	APPL2	APPL2	APPL2		1.42462	0.510575	5.85376	10.8058	0.0010118
ENSSSCG00000014880	AQP11	AQP11	AQP11	AQP11		4.83059	2.2722	4.52261	68.0335	1.61e-16
ENSSSCG00000010991	AQP3	AQP3				1.58903	0.668145	5.9464	6.44578	0.0111216
ENSSSCG00000014817	ARAP1	ARAP1	ARAP1	ARAP1		-1.64391	-0.717132	7.15029	23.4226	1.3e-06
ENSSSCG00000008768	ARAP2	ARAP2	ARAP2	ARAP2		-1.8784	-0.909501	6.23717	36.2661	1.72e-09
ENSSSCG00000014391	ARAP3	ARAP3	ARAP3	ARAP3		-1.93068	-0.949109	5.87384	32.1752	1.41e-08
ENSSSCG00000008963	AREG	AREG	AREG	AREG		16.3594	4.03205	2.60887	102.675	3.95e-24
ENSSSCG00000002370	AREL1	AREL1	AREL1	AREL1		1.43564	0.521696	7.44584	9.62871	0.00191559
ENSSSCG00000009010	ARFIP1	ARFIP1	ARFIP1	ARFIP1		1.50582	0.590549	6.61035	15.3121	9.11e-05
ENSSSCG00000014624	ARFIP2	ARFIP2	ARFIP2	ARFIP2		1.74491	0.803155	6.21089	21.6367	3.29e-06
ENSSSCG00000002294	ARG2	ARG2	ARG2	ARG2		1.84689	0.885095	3.12699	14.6239	0.000131239
ENSSSCG00000013256	ARHGAP1	ARHGAP1	ARHGAP1	ARHGAP1		-1.71425	-0.777577	7.30171	22.8481	1.75e-06
ENSSSCG00000011074	ARHGAP21	ARHGAP21	ARHGAP21	ARHGAP21		2.09202	1.0649	5.59419	25.023	5.66e-07
ENSSSCG00000018058	ARHGAP23	ARHGAP23	ARHGAP23	ARHGAP23		-2.9324	-1.55208	3.45134	43.2244	4.88e-11
ENSSSCG00000009229	ARHGAP24	ARHGAP24	ARHGAP24	ARHGAP24		-2.71552	-1.44123	3.69491	30.414	3.49e-08
ENSSSCG00000008344	ARHGAP25	ARHGAP25	ARHGAP25	ARHGAP25		-1.60272	-0.680521	7.64108	11.2972	0.00077623
ENSSSCG00000014399	ARHGAP26	ARHGAP26	ARHGAP26	ARHGAP26		3.63288	1.86111	4.11895	75.6958	3.31e-18
ENSSSCG00000003686	ARHGAP28	ARHGAP28				-4.28512	-2.09933	3.67575	40.0164	2.52e-10
ENSSSCG00000006372	ARHGAP30	ARHGAP30	ARHGAP30	ARHGAP30		-1.86577	-0.899771	8.86885	16.0618	6.13e-05
ENSSSCG00000026224	ARHGAP31	ARHGAP31	ARHGAP31	ARHGAP31		-3.72082	-1.89562	5.82314	88.6517	4.71e-21
ENSSSCG00000015238	ARHGAP32	ARHGAP32	ARHGAP32	ARHGAP32		2.69426	1.42989	4.58244	48.1627	3.92e-12
ENSSSCG00000003107	ARHGAP35	ARHGAP35	ARHGAP35	ARHGAP35		1.43608	0.522132	7.22683	11.4876	0.000700609
ENSSSCG00000012790	ARHGAP4	ARHGAP4	ARHGAP4	ARHGAP4		-2.37635	-1.24875	6.94192	36.8694	1.26e-09
ENSSSCG00000014976	ARHGAP42	ARHGAP42	ARHGAP42	ARHGAP42		1.67432	0.743573	2.7817	7.1566	0.00746885
ENSSSCG00000027565	ARHGAP45	ARHGAP45	ARHGAP45	ARHGAP45		-2.63787	-1.39937	8.71018	38.1303	6.62e-10
ENSSSCG00000000021	ARHGAP8	ARHGAP8	ARHGAP8	PRR5-ARHGAP8		1.78484	0.835796	2.47351	9.04799	0.00262984
ENSSSCG00000000604	ARHGDIB	ARHGDIB				-2.22234	-1.15208	9.31517	24.114	9.08e-07
ENSSSCG00000003040	ARHGEF1	ARHGEF1	ARHGEF1	ARHGEF1		-2.12631	-1.08835	8.23398	32.2201	1.38e-08
ENSSSCG00000028048	ARHGEF15	ARHGEF15	ARHGEF15	ARHGEF15		-2.13844	-1.09656	3.12126	16.9878	3.76e-05
ENSSSCG00000024223	ARHGEF16	ARHGEF16	ARHGEF16	ARHGEF16		3.65571	1.87015	7.07672	65.2047	6.75e-16
ENSSSCG00000003472	ARHGEF19	ARHGEF19	ARHGEF19	ARHGEF19		7.19503	2.847	4.37596	115.856	5.11e-27
ENSSSCG00000024205	ARHGEF26	ARHGEF26	ARHGEF26	ARHGEF26		7.27873	2.86369	2.65175	47.5301	5.42e-12
ENSSSCG00000030359	ARHGEF3	ARHGEF3	ARHGEF3	ARHGEF3		-3.72095	-1.89567	6.09314	105.133	1.14e-24
ENSSSCG00000014436	ARHGEF37	ARHGEF37	ARHGEF37	ARHGEF37		6.09055	2.60657	3.11235	37.7316	8.12e-10
ENSSSCG00000023857	ARHGEF40	ARHGEF40	ARHGEF40	ARHGEF40		-2.20523	-1.14093	5.08497	45.2537	1.73e-11
ENSSSCG00000030460	ARHGEF6	ARHGEF6	ARHGEF6	ARHGEF6		-1.95924	-0.970296	5.63413	26.8325	2.22e-07
ENSSSCG00000012362	ARHGEF9	ARHGEF9	ARHGEF9	ARHGEF9		-1.9037	-0.928803	2.41575	12.2023	0.000477298
ENSSSCG00000013414	ARID3A	ARID3A				-1.38966	-0.474735	5.46336	8.92172	0.00281799
ENSSSCG00000010156	ARID4B	ARID4B	ARID4B	ARID4B		-1.29432	-0.3722	6.46692	6.31487	0.011973
ENSSSCG00000008123	ARID5A	ARID5A	ARID5A	ARID5A		-3.6003	-1.84812	5.88679	83.7928	5.49e-20
ENSSSCG00000010219	ARID5B	ARID5B	ARID5B	ARID5B		-2.5898	-1.37284	6.12586	57.6625	3.11e-14
ENSSSCG00000009394	ARL11	ARL11				-3.69331	-1.88491	1.48228	43.5753	4.08e-11
ENSSSCG00000011734	ARL14	ARL14	ARL14	ARL14		24.2139	4.59777	1.78673	123.863	9.03e-29
ENSSSCG00000013013	ARL2	ARL2				-1.60216	-0.680019	5.16743	18.1057	2.09e-05
ENSSSCG00000015352	ARL4A	ARL4A				3.69681	1.88628	5.44422	64.0675	1.2e-15
ENSSSCG00000023942	ARL4C	ARL4C				-4.8133	-2.26703	-0.848124	15.6079	7.79e-05
ENSSSCG00000017380	ARL4D	ARL4D	ARL4D	ARL4D		-5.71713	-2.51529	2.44974	64.9447	7.7e-16
ENSSSCG00000022890	ARL5A	ARL5A				-1.391	-0.476123	4.88757	6.50134	0.0107793
ENSSSCG00000011507	ARL6IP5	ARL6IP5				-2.7309	-1.44938	6.09792	58.1209	2.46e-14
ENSSSCG00000013927	ARMC6	ARMC6	ARMC6	ARMC6		1.37605	0.460537	4.96381	7.53125	0.00606377
ENSSSCG00000012510	ARMCX2	ARMCX2	ARMCX2	ARMCX2		-1.55029	-0.632539	3.14884	6.21331	0.0126793
ENSSSCG00000012509	ARMCX3	ARMCX3				-1.44188	-0.527952	5.23125	9.22391	0.00238875
ENSSSCG00000012508	ARMCX6	ARMCX6	LOC100520992	ARMCX6		-1.68997	-0.756998	3.57712	12.0019	0.000531469
ENSSSCG00000006646	ARNT	ARNT	ARNT	ARNT		-1.24738	-0.318904	6.37451	5.2186	0.0223466
ENSSSCG00000007625	ARPC1B	ARPC1B	ARPC1B	ARPC1B		-1.58348	-0.663099	8.22273	11.7767	0.000599753
ENSSSCG00000001850	ARPIN	ARPIN	ARPIN	ARPIN		1.82051	0.86434	3.62469	10.0896	0.0014911
ENSSSCG00000014852	ARRB1	ARRB1	ARRB1	ARRB1		-1.41881	-0.50468	5.5937	10.7715	0.00103076
ENSSSCG00000017918	ARRB2	ARRB2	ARRB2	ARRB2		-1.64299	-0.71632	6.31153	22.0198	2.7e-06
ENSSSCG00000014156	ARRDC3	ARRDC3	ARRDC3	ARRDC3		-1.27347	-0.348768	6.58173	5.23865	0.0220904
ENSSSCG00000002252	ARRDC4	ARRDC4	ARRDC4	ARRDC4		2.09359	1.06598	6.49764	25.2399	5.06e-07
ENSSSCG00000026856	ARSA	ARSA				-1.36713	-0.451153	5.67654	7.2744	0.00699442
ENSSSCG00000000607	ART4	ART4	ART4	ART4		-5.96768	-2.57717	1.79009	25.3693	4.73e-07
ENSSSCG00000010179	ARV1	ARV1	ARV1	ARV1		1.38023	0.46491	5.15087	8.66175	0.0032496
ENSSSCG00000010592	AS3MT	AS3MT	AS3MT	AS3MT		12.4095	3.63337	5.57899	155.324	1.19e-35
ENSSSCG00000008642	ASAP2	ASAP2	ASAP2	ASAP2		1.62136	0.697204	6.07705	14.4986	0.000140266
ENSSSCG00000028108	ASAP3	ASAP3	ASAP3	ASAP3		-3.10327	-1.63379	3.48634	33.2254	8.21e-09
ENSSSCG00000011145	ASB13	ASB13	ASB13	ASB13		2.23461	1.16002	6.67572	36.2057	1.78e-09
ENSSSCG00000012132	ASB9	ASB9	ASB9	ASB9		-5.15658	-2.36641	1.38771	52.6658	3.95e-13
ENSSSCG00000004247	ASF1A	ASF1A	ASF1A	ASF1A		1.54228	0.625061	5.47827	8.16083	0.00428049
ENSSSCG00000013772	ASF1B	ASF1B	ASF1B	ASF1B		1.46766	0.553521	6.32955	7.1432	0.00752486
ENSSSCG00000017932	ASGR2	ASGR2	ASGR2	ASGR2		76.3929	6.25537	-0.722335	62.7464	2.35e-15
ENSSSCG00000027024	ASIC3	ASIC3	ASIC3	ASIC3		-3.30281	-1.72369	2.65697	20.8158	5.06e-06
ENSSSCG00000007738	ASL	ASL	ASL	AC068533.4		5.55376	2.47347	5.11467	105.155	1.13e-24
ENSSSCG00000010896	ASPM	ASPM	ASPM	ASPM		1.55137	0.633546	5.94201	10.9618	0.000930077
ENSSSCG00000013065	ASRGL1	ASRGL1	ASRGL1	ASRGL1		6.03164	2.59255	6.84592	109.25	1.43e-25
ENSSSCG00000005701	ASS1	ASS1	ASS1	ASS1		85.2351	6.41338	9.13968	265.846	9.13e-60
ENSSSCG00000008126	ASTL	ASTL	ASTL	ASTL		-7.26325	-2.86061	-0.813158	19.4408	1.04e-05
ENSSSCG00000007248	ASXL1	ASXL1	ASXL1	ASXL1		-1.39217	-0.477332	7.33933	9.04664	0.00263178
ENSSSCG00000003736	ASXL3	ASXL3	ASXL3	ASXL3		3.82918	1.93703	-0.595727	9.35282	0.00222643
ENSSSCG00000010438	ATAD1	ATAD1	ATAD1	ATAD1		1.73351	0.793693	7.28139	25.957	3.49e-07
ENSSSCG00000024604	ATAT1	ATAT1	ATAT1	ATAT1		2.36213	1.24009	5.59768	44.5069	2.53e-11
ENSSSCG00000026754	ATCAY	ATCAY	ATCAY	ATCAY		-1.94462	-0.959489	2.04754	11.2113	0.000812991
ENSSSCG00000015595	ATF3	ATF3	ATF3	ATF3		1.63941	0.713179	5.0477	11.6532	0.000640939
ENSSSCG00000003201	ATF5	ATF5	ATF5	ATF5		1.59627	0.674702	4.67354	13.7821	0.000205285
ENSSSCG00000001430	ATF6B	ATF6B	ATF6B	ATF6B		-1.50066	-0.585597	6.56951	15.1207	0.000100852
ENSSSCG00000000278	ATF7	ATF7	ATF7	AC023509.3		-1.54542	-0.627999	3.15294	6.65749	0.00987399
ENSSSCG00000000612	ATF7IP	ATF7IP	ATF7IP	ATF7IP		-1.66063	-0.731728	7.39282	21.3342	3.86e-06
ENSSSCG00000020675	ATF7IP2	ATF7IP2	ATF7IP2	ATF7IP2		-1.70125	-0.766592	2.31863	8.43591	0.00367882
ENSSSCG00000014819	ATG16L2	ATG16L2	ATG16L2	ATG16L2		-2.2629	-1.17817	4.73558	35.9595	2.01e-09
ENSSSCG00000013645	ATG4D	ATG4D	ATG4D	ATG4D		1.97576	0.982408	6.1957	22.523	2.08e-06
ENSSSCG00000011575	ATG7	ATG7	ATG7	ATG7		-1.4384	-0.524466	4.52921	9.8588	0.00169022
ENSSSCG00000016211	ATG9A	ATG9A	ATG9A	ATG9A		1.77889	0.830976	5.83351	21.6998	3.19e-06
ENSSSCG00000024431	ATG9B	ATG9B	ATG9B	ATG9B		-1.99513	-0.996482	-0.0565906	5.8013	0.0160143
ENSSSCG00000008487	ATL2	ATL2	ATL2	ATL2		1.67723	0.746084	6.54551	23.3315	1.36e-06
ENSSSCG00000015007	ATM					-1.47217	-0.557948	6.32959	12.8122	0.000344363
ENSSSCG00000025117	ATN1	ATN1	ATN1	ATN1		-1.38762	-0.472614	6.70198	9.01024	0.00268471
ENSSSCG00000009196	ATOH1	ATOH1	ATOH1	ATOH1		393.697	8.62094	1.31534	163.018	2.48e-37
ENSSSCG00000026414	ATOX1	ATOX1	ATOX1	ATOX1		2.40849	1.26813	5.43459	40.0325	2.5e-10
ENSSSCG00000004830	ATP10A	ATP10A	ATP10A	ATP10A		-2.44789	-1.29154	3.88591	25.1411	5.33e-07
ENSSSCG00000021527	ATP10B	ATP10B	ATP10B	ATP10B		334.669	8.38659	3.26944	200.455	1.66e-45
ENSSSCG00000008812	ATP10D	ATP10D	ATP10D	ATP10D		-2.13133	-1.09176	5.56344	32.3194	1.31e-08
ENSSSCG00000012713	ATP11C	ATP11C	ATP11C	ATP11C		-1.33465	-0.416465	5.35309	6.57215	0.0103587
ENSSSCG00000006740	ATP1A1	ATP1A1	ATP1A1	ATP1A1		8.97997	3.16671	9.59331	116.25	4.19e-27
ENSSSCG00000006391	ATP1A2	ATP1A2	ATP1A2	ATP1A2		3.76861	1.91403	3.31657	28.1506	1.12e-07
ENSSSCG00000003045	ATP1A3	ATP1A3	ATP1A3	ATP1A3		11.9671	3.581	0.616314	52.8518	3.6e-13
ENSSSCG00000020953	ATP1A4	ATP1A4		ATP1A4		2.36278	1.24049	1.23217	14.0327	0.000179659
ENSSSCG00000006296	ATP1B1	ATP1B1	ATP1B1	ATP1B1		32.4738	5.02121	8.79601	379.564	1.55e-84
ENSSSCG00000007805	ATP2A1	ATP2A1	ATP2A1	ATP2A1		6.06349	2.60015	1.28295	55.4781	9.45e-14
ENSSSCG00000002671	ATP2C2	ATP2C2	ATP2C2	ATP2C2		1251.58	10.2895	4.91635	541.752	7.84e-120
ENSSSCG00000004499	ATP5A1	ATP5A1	ATP5A1	ATP5A1		1.62907	0.704047	9.87323	12.1146	0.00050029
ENSSSCG00000000405	ATP5B	ATP5B	ATP5B	ATP5B		1.74975	0.807149	10.2593	14.5745	0.000134723
ENSSSCG00000013431	ATP5D	ATP5D				1.63093	0.705693	7.26563	22.3909	2.22e-06
ENSSSCG00000006789	ATP5F1	ATP5F1				1.7125	0.776102	8.60718	20.4958	5.98e-06
ENSSSCG00000017544	ATP5G1	ATP5G1	ATP5G1	ATP5G1		2.18052	1.12467	7.52475	39.3931	3.47e-10
ENSSSCG00000015973	ATP5G3	ATP5G3	ATP5G3	ATP5G3		2.01769	1.0127	8.57441	35.9176	2.06e-09
ENSSSCG00000023903	ATP5I	ATP5I	ATP5I	ATP5I		1.64235	0.715763	6.9544	21.7865	3.05e-06
ENSSSCG00000023777	ATP5L	ATP5L				1.42796	0.51396	8.03596	9.54605	0.0020038
ENSSSCG00000012042	ATP5O	ATP5O	ATP5O	AP000311.1		1.42688	0.512866	8.13101	10.4507	0.00122605
ENSSSCG00000005017	ATP5S	ATP5S				1.54406	0.626727	4.21222	11.4798	0.000703555
ENSSSCG00000018081	ATP6	MT-ATP6	ATP6	MT-ATP6		1.683	0.751038	13.3839	6.77507	0.00924399
ENSSSCG00000012247	ATP6AP2	ATP6AP2	ATP6AP2	ATP6AP2		1.46104	0.546994	6.99867	14.0638	0.000176717
ENSSSCG00000009766	ATP6V0A2	ATP6V0A2	ATP6V0A2	ATP6V0A2		-1.46664	-0.55251	5.20992	11.0617	0.000881307
ENSSSCG00000002288	ATP6V1D	ATP6V1D				1.33093	0.412431	5.98896	7.92873	0.00486558
ENSSSCG00000018080	ATP8	MT-ATP8	ATP8	MT-ATP8		1.60836	0.685587	10.2017	9.81717	0.0017289
ENSSSCG00000004921	ATP8B1	ATP8B1	ATP8B1	ATP8B1		6.06494	2.60049	6.26653	89.1609	3.64e-21
ENSSSCG00000007478	ATP9A	ATP9A	ATP9A	ATP9A		6.52591	2.70618	6.35726	103.183	3.06e-24
ENSSSCG00000027072	ATPIF1	ATPIF1	ATPIF1	ATPIF1		1.71527	0.778432	6.50889	25.0614	5.55e-07
ENSSSCG00000007153	ATRN	ATRN	ATRN	ATRN		-1.36538	-0.449303	5.51088	7.05127	0.00792089
ENSSSCG00000006828	ATXN7L2	ATXN7L2	ATXN7L2	ATXN7L2		-1.49761	-0.582663	6.57495	9.61187	0.00193323
ENSSSCG00000028924	AURKB	AURKB	AURKB	AURKB		1.6507	0.723075	6.36175	13.3678	0.000255987
ENSSSCG00000029571	AVIL	AVIL	AVIL	AVIL		2.00552	1.00398	3.09211	16.5856	4.65e-05
ENSSSCG00000010526	AVPI1	AVPI1				1.74892	0.806463	4.05372	8.2041	0.00417959
ENSSSCG00000023873	AZIN1	AZIN1	AZIN1	AZIN1		1.56048	0.641988	7.68367	16.7644	4.23e-05
ENSSSCG00000021774	B3GALNT1	B3GALNT1	B3GALNT1	B3GALNT1		-2.4522	-1.29408	4.02537	39.6486	3.04e-10
ENSSSCG00000001503	B3GALT4	B3GALT4	B3GALT4	B3GALT4		2.72932	1.44854	3.57628	33.1252	8.64e-09
ENSSSCG00000012070	B3GALT5	B3GALT5				16.4177	4.03718	2.20858	62.3293	2.91e-15
ENSSSCG00000009335	B3GLCT	B3GLCT	B3GLCT	B3GLCT		-1.97296	-0.980359	3.84821	23.0397	1.59e-06
ENSSSCG00000013886	B3GNT3	B3GNT3	B3GNT3	B3GNT3		-1.88902	-0.91764	4.75395	30.6318	3.12e-08
ENSSSCG00000024393	B3GNT5	B3GNT5	B3GNT5	B3GNT5		1.79455	0.843624	4.93949	20.9502	4.71e-06
ENSSSCG00000000433	B4GALNT1	B4GALNT1	B4GALNT1	B4GALNT1		-2.30646	-1.20568	2.53261	17.4103	3.01e-05
ENSSSCG00000010998	B4GALT1	B4GALT1				-1.94509	-0.959837	6.64987	39.3918	3.47e-10
ENSSSCG00000007465	B4GALT5	B4GALT5	B4GALT5	B4GALT5		1.48434	0.569826	5.80169	7.47517	0.00625555
ENSSSCG00000012074	BACE2	BACE2	BACE2	BACE2		1.39795	0.483311	4.10921	5.22225	0.0222997
ENSSSCG00000013033	BAD	BAD	BAD	BAD		1.65613	0.727817	4.63605	12.0621	0.000514573
ENSSSCG00000010996	BAG1	BAG1	BAG1	BAG1		1.45279	0.538824	6.90277	10.7559	0.00103946
ENSSSCG00000001494	BAG2	BAG2				1.93455	0.951995	2.89101	11.412	0.00072973
ENSSSCG00000017142	BAIAP2	BAIAP2	BAIAP2	BAIAP2		-2.17155	-1.11873	2.68676	23.0356	1.59e-06
ENSSSCG00000007602	BAIAP2L1	BAIAP2L1	BAIAP2L1	BAIAP2L1		14.9206	3.89923	5.94427	286.862	2.4e-64
ENSSSCG00000000111	BAIAP2L2	BAIAP2L2	BAIAP2L2	BAIAP2L2		173.848	7.44168	7.34526	306.896	1.04e-68
ENSSSCG00000001516	BAK1	BAK1	BAK1	BAK1		1.37583	0.460303	6.79653	10.4282	0.00124107
ENSSSCG00000011014	BAMBI	BAMBI	BAMBI	BAMBI		-1.8214	-0.865052	3.49923	9.66274	0.00188043
ENSSSCG00000016170	BARD1	BARD1	BARD1	BARD1		1.87785	0.909085	3.36135	12.3	0.000452953
ENSSSCG00000030582	BATF	BATF	BATF	BATF		-3.6762	-1.87821	4.31443	63.9523	1.27e-15
ENSSSCG00000023178	BATF2	BATF2	BATF2	BATF2		2.32829	1.21927	4.66732	31.8697	1.65e-08
ENSSSCG00000003144	BAX	BAX	BAX	BAX		1.52564	0.609415	5.9136	16.1877	5.74e-05
ENSSSCG00000009093	BBS7	BBS7	BBS7	BBS7		-2.20432	-1.14033	3.29482	25.3574	4.76e-07
ENSSSCG00000020657	BCAM	BCAM	BCAM	BCAM		-2.84817	-1.51004	5.58865	45.2331	1.75e-11
ENSSSCG00000012772	BCAP31	BCAP31	BCAP31	BCAP31		1.39186	0.477014	7.66308	8.63467	0.00329826
ENSSSCG00000028878	BCAR1	BCAR1	BCAR1	BCAR1		3.07278	1.61954	5.83697	51.0262	9.11e-13
ENSSSCG00000007485	BCAS1	BCAS1	BCAS1	BCAS1		2.6469	1.40431	3.42407	21.8245	2.99e-06
ENSSSCG00000017676	BCAS3	BCAS3	BCAS3	BCAS3		-1.44536	-0.531426	3.81831	7.65569	0.00565935
ENSSSCG00000029163	BCAT1	BCAT1	BCAT1	BCAT1		-2.57571	-1.36497	3.15847	29.9422	4.45e-08
ENSSSCG00000003139	BCAT2	BCAT2	BCAT2	BCAT2		-1.60401	-0.681682	5.86498	18.8157	1.44e-05
ENSSSCG00000021503	BCHE	BCHE				9.73488	3.28316	5.48698	56.2003	6.55e-14
ENSSSCG00000004465	BCKDHB	BCKDHB	BCKDHB	BCKDHB		1.53479	0.618042	3.27758	7.88517	0.00498418
ENSSSCG00000002507	BCL11B	BCL11B	BCL11B	BCL11B		-13.1034	-3.71187	2.00362	55.9952	7.26e-14
ENSSSCG00000007229	BCL2L1	BCL2L1				1.52046	0.604512	4.18463	10.2334	0.0013792
ENSSSCG00000023043	BCL2L13	BCL2L13				1.54758	0.630016	6.34826	16.2858	5.45e-05
ENSSSCG00000006763	BCL2L15	BCL2L15				40.7167	5.34755	8.19173	442.421	3.22e-98
ENSSSCG00000002022	BCL2L2	BCL2L2				2.77096	1.47038	1.98696	21.7196	3.16e-06
ENSSSCG00000017927	BCL6B	BCL6B	BCL6B	BCL6B		-1.81459	-0.859642	2.04341	9.54784	0.00200185
ENSSSCG00000009801	BCL7A	BCL7A	BCL7A	BCL7A		2.21428	1.14684	4.73978	14.4634	0.000142911
ENSSSCG00000015099	BCL9L	BCL9L	BCL9L	BCL9L		-2.28526	-1.19236	6.53713	47.9362	4.4e-12
ENSSSCG00000015039	BCO2	BCO2	BCO2	BCO2		4.63083	2.21127	5.33444	75.0802	4.52e-18
ENSSSCG00000002501	BDKRB1	BDKRB1				-5.3452	-2.41824	1.32086	29.7146	5.01e-08
ENSSSCG00000027030	BDKRB2	BDKRB2	BDKRB2	BDKRB2		2.59985	1.37843	2.97735	17.0473	3.65e-05
ENSSSCG00000001498	BEND6	BEND6	BEND6	BEND6		3.35197	1.74501	0.426048	19.3615	1.08e-05
ENSSSCG00000003929	BEST4	BEST4	BEST4	BEST4		337.713	8.39966	4.37069	526.971	1.29e-116
ENSSSCG00000012766	BGN	BGN	BGN	BGN		-9.35447	-3.22566	6.57544	73.5634	9.75e-18
ENSSSCG00000012520	BHLHB9	BHLHB9	BHLHB9	BHLHB9		-2.50113	-1.32258	4.55023	39.7206	2.93e-10
ENSSSCG00000028552	BHLHE41	BHLHE41	BHLHE41	BHLHE41		-1.39874	-0.484127	4.60259	5.17509	0.022913
ENSSSCG00000010204	BICC1	BICC1	BICC1	BICC1		-2.02356	-1.0169	3.65824	11.4973	0.000696984
ENSSSCG00000009896	BICDL1	BICDL1	BICDL1	BICDL1		-1.84562	-0.884104	4.41483	14.6207	0.000131462
ENSSSCG00000020895	BICDL2	BICDL2	BICDL2	BICDL2		36.1207	5.17475	2.90883	88.6837	4.63e-21
ENSSSCG00000015720	BIN1	BIN1	BIN1	BIN1		-3.25664	-1.70338	5.42827	83.774	5.55e-20
ENSSSCG00000027529	BIRC2	BIRC2	BIRC3	BIRC3		-1.38856	-0.473591	6.79169	8.91337	0.0028309
ENSSSCG00000010504	BLNK	BLNK	BLNK	BLNK		2.06561	1.04657	7.30112	28.048	1.18e-07
ENSSSCG00000022396	BLZF1	BLZF1	BLZF1	BLZF1		1.60555	0.68307	5.56241	19.7902	8.64e-06
ENSSSCG00000029061	BMP3	BMP3	BMP3	BMP3		79.1551	6.30661	4.71096	180.74	3.34e-41
ENSSSCG00000005045	BMP4	BMP4	BMP4	BMP4		2.10369	1.07292	5.02203	23.8223	1.06e-06
ENSSSCG00000007501	BMP7	BMP7	BMP7	BMP7		4.30678	2.10661	2.76852	58.8977	1.66e-14
ENSSSCG00000016665	BMPER	BMPER	BMPER	BMPER		-4.23662	-2.08291	3.90455	98.7029	2.93e-23
ENSSSCG00000010360	BMPR1A	BMPR1A	BMPR1A	BMPR1A		2.73573	1.45193	4.37895	38.5052	5.46e-10
ENSSSCG00000029621	BMPR1B	BMPR1B	BMPR1B	BMPR1B		18.0612	4.17482	-0.872178	40.5611	1.91e-10
ENSSSCG00000016113	BMPR2	BMPR2	BMPR2	BMPR2		1.39481	0.480068	6.60444	5.73093	0.0166687
ENSSSCG00000012137	BMX	BMX	BMX	BMX		-2.83756	-1.50465	2.5801	11.0876	0.00086909
ENSSSCG00000024388	BNIP3	BNIP3	BNIP3	BNIP3		1.68919	0.756335	6.31526	18.0197	2.19e-05
ENSSSCG00000025826	BOC	BOC	BOC	BOC		-1.57963	-0.65959	2.64165	5.56527	0.0183202
ENSSSCG00000005920	BOP1	BOP1	BOP1	BOP1		-1.42806	-0.514053	6.13329	11.101	0.000862829
ENSSSCG00000026605	BPI	BPI	BPI	BPI		8.46075	3.08079	6.01681	40.9683	1.55e-10
ENSSSCG00000010822	BPNT1	BPNT1	BPNT1	BPNT1		2.57775	1.36611	7.26291	65.1449	6.96e-16
ENSSSCG00000012813	BRCC3	BRCC3	BRCC3	BRCC3		-1.42817	-0.514166	5.4377	9.95526	0.0016039
ENSSSCG00000009757	BRI3BP	BRI3BP				2.11322	1.07944	3.38435	23.2908	1.39e-06
ENSSSCG00000028359	BST1	BST1	BST1	BST1		1.83482	0.875635	5.355	15.0929	0.000102349
ENSSSCG00000000162	BTBD11	BTBD11	BTBD11	BTBD11		-3.8853	-1.95803	4.29714	82.6331	9.88e-20
ENSSSCG00000020853	BTBD3	BTBD3	BTBD3	BTBD3		5.39941	2.4328	6.45726	88.062	6.34e-21
ENSSSCG00000002461	BTBD7	BTBD7	BTBD7	BTBD7		1.51615	0.600417	6.52304	13.4396	0.000246372
ENSSSCG00000000914	BTG1	BTG1				-2.42455	-1.27772	8.20059	45.4327	1.58e-11
ENSSSCG00000028322	BTG2	BTG2	BTG2	BTG2		-1.90996	-0.933542	6.40114	41.7942	1.01e-10
ENSSSCG00000020713	BTNL2	BTNL2				3342.31	11.7066	5.62637	666.775	5.02e-147
ENSSSCG00000001447	BTNL3		LOC100513291			1176.25	10.2	3.68597	285.407	4.98e-64
ENSSSCG00000021211	BTNL4					1521.35	10.5711	5.55108	639.13	5.17e-141
ENSSSCG00000001441	BTNL5		LOC100155579			907.888	9.82637	5.79724	458.262	1.15e-101
ENSSSCG00000030901	BTNL6					713.827	9.47943	1.11232	127.73	1.29e-29
ENSSSCG00000010563	BTRC	BTRC	BTRC	BTRC		1.29873	0.377106	5.47185	5.52436	0.0187535
ENSSSCG00000004366	BVES	BVES	BVES	BVES		10.593	3.40504	-0.0279587	21.808	3.01e-06
ENSSSCG00000022256	C10orf10	C10orf10	C10orf10	C10orf10		1.97667	0.983068	1.88257	10.7625	0.0010358
ENSSSCG00000010388	C10orf128	C10orf128				-2.43483	-1.28382	4.99053	37.1423	1.1e-09
ENSSSCG00000024634	C10orf99	C10orf99	C10orf99	C10orf99		3114.86	11.605	5.21402	345.572	3.9e-77
ENSSSCG00000015035	C11orf52	C11orf52	C11orf52	C11orf52		11.6485	3.54207	2.90003	119.711	7.32e-28
ENSSSCG00000014948	C11orf54	C11orf54	C11orf54	C11orf54		4.80165	2.26353	5.8822	105.471	9.63e-25
ENSSSCG00000015138	C11orf63	C11orf63	JHY	JHY		477.41	8.89909	-0.549834	113.427	1.74e-26
ENSSSCG00000013048	C11orf84	C11orf84	C11orf84	C11orf84		-1.43468	-0.520733	4.65688	7.82987	0.00513898
ENSSSCG00000013053	C11orf95	C11orf95				-1.77836	-0.830546	1.64672	9.44377	0.00211868
ENSSSCG00000000925	C12orf29	C12orf29	C12orf29	C12orf29		-1.39152	-0.476657	5.31802	8.38234	0.00378884
ENSSSCG00000030352	C12orf66	C12orf66				-1.56534	-0.646477	2.09463	7.03743	0.00798233
ENSSSCG00000002550	C14orf2	C14orf2	CUNH14orf2	C14orf2		1.69647	0.762535	6.89571	24.1156	9.07e-07
ENSSSCG00000001885	C15orf39	C15orf39	C15orf39	C15orf39		-1.47548	-0.561189	4.91161	8.96767	0.00274799
ENSSSCG00000004670	C15orf48	C15orf48	C15orf48	C15orf48		17.5162	4.13062	7.22948	268.424	2.5e-60
ENSSSCG00000029752	C16orf54	C16orf54	C16orf54	C16orf54		-5.48209	-2.45472	3.50298	77.4963	1.33e-18
ENSSSCG00000007935	C16orf71	C16orf71	C3H16orf71	C16orf71		2.19388	1.13349	-0.0934427	7.42954	0.00641618
ENSSSCG00000017696	C17orf78	C17orf78	C17orf78	C17orf78		2960.77	11.5318	4.26098	393.018	1.82e-87
ENSSSCG00000013461	C19orf35	C19orf35	PEAK3	PEAK3		3.91899	1.97048	0.0111166	18.0989	2.1e-05
ENSSSCG00000013632	C19orf38	C19orf38	C19orf38	C19orf38		-2.46117	-1.29934	1.2626	17.3851	3.05e-05
ENSSSCG00000013664	C19orf66	C19orf66	C19orf66	C19orf66		-1.46366	-0.549583	4.69008	10.1758	0.00142297
ENSSSCG00000006284	C1orf112	C1orf112	C1orf112	C1orf112		1.58237	0.662083	6.00201	12.1692	0.000485849
ENSSSCG00000027882	C1orf115	C1orf115	C1orf115	C1orf115		19.9382	4.31746	8.46113	313.535	3.71e-70
ENSSSCG00000025485	C1orf162	C1orf162	C4H1orf162	C1orf162		5.77688	2.53029	5.12506	71.6521	2.57e-17
ENSSSCG00000003427	C1orf167	C1orf167				-7.52963	-2.91258	-1.1668	20.5155	5.91e-06
ENSSSCG00000015638	C1orf186	C1orf186	C1orf186	C1orf186		-7.97751	-2.99594	4.63882	111.772	4.01e-26
ENSSSCG00000003951	C1orf210	C1orf210	C1orf210	C1orf210		316.428	8.30574	5.34924	225.641	5.32e-51
ENSSSCG00000013991	C1orf35	C1orf35	C1orf35	C1orf35		-1.52515	-0.608955	6.38619	14.4729	0.000142194
ENSSSCG00000010902	C1orf53	C1orf53				1.87369	0.905884	2.11039	9.0715	0.00259624
ENSSSCG00000022585	C1orf54	C1orf54				-5.18345	-2.37391	4.49418	99.4566	2.01e-23
ENSSSCG00000003524	C1QA	C1QA	C1QA	C1QA		-2.96053	-1.56586	8.46696	38.3409	5.94e-10
ENSSSCG00000003526	C1QB	C1QB				-3.77301	-1.91572	4.93547	41.5303	1.16e-10
ENSSSCG00000003525	C1QC	C1QC				-3.22217	-1.68803	9.03392	39.2156	3.79e-10
ENSSSCG00000021379	C1QTNF1	C1QTNF1				-2.4548	-1.2956	2.65508	20.0637	7.49e-06
ENSSSCG00000024936	C1QTNF5	C1QTNF5				-1.59578	-0.674262	3.74836	8.01859	0.00462995
ENSSSCG00000030325	C1QTNF6	C1QTNF6	C1QTNF6	C1QTNF6		-2.39506	-1.26006	4.6538	28.3146	1.03e-07
ENSSSCG00000000675	C1R	C1R	C1R	C1R		-2.63866	-1.39981	8.52747	34.2661	4.81e-09
ENSSSCG00000007212	C20orf96	C20orf96	C20orf96	C20orf96		-2.09841	-1.0693	0.439218	9.52735	0.00202432
ENSSSCG00000021429	C21orf91	C21orf91				-2.36236	-1.24023	5.66302	54.3432	1.68e-13
ENSSSCG00000025821	C2CD2	C2CD2	C2CD2	C2CD2		-1.64627	-0.719201	5.92817	17.6928	2.6e-05
ENSSSCG00000015111	C2CD2L	C2CD2L	C2CD2L	C2CD2L		1.83987	0.879605	5.72928	18.1604	2.03e-05
ENSSSCG00000016072	C2orf66	C2orf66				2.15033	1.10456	2.40039	15.2175	9.58e-05
ENSSSCG00000016270	C2orf72	C2orf72	C2orf72	C2orf72		13.167	3.71885	2.8189	159.25	1.65e-36
ENSSSCG00000023868	C3AR1	C3AR1				-2.5037	-1.32406	2.83181	22.0556	2.65e-06
ENSSSCG00000021495	C3orf33	C3orf33	C3orf33	C3orf33		-1.65414	-0.726083	1.80736	8.57322	0.00341142
ENSSSCG00000001427	C4A	C4B	C4A	C4A		-2.19155	-1.13195	10.2927	24.2748	8.35e-07
ENSSSCG00000015662	C4BPA	C4BPA	C4BPA	C4BPA		84.4956	6.4008	9.05804	497.277	3.72e-110
ENSSSCG00000015663	C4BPA					-9.88894	-3.30582	5.58212	62.3462	2.88e-15
ENSSSCG00000015661	C4BPB	C4BPB	C4BPB	C4BPB		2.68485	1.42484	5.07771	31.8457	1.67e-08
ENSSSCG00000008771	C4orf19	C4orf19	C4orf19	C4orf19		26.6605	4.73663	2.70144	136.19	1.81e-31
ENSSSCG00000028492	C4orf46	C4orf46	C4orf46	C4orf46		1.60824	0.685487	2.60812	7.51763	0.0061098
ENSSSCG00000005512	C5	C5	C5	C5		138.252	7.11116	6.98324	371.587	8.45e-83
ENSSSCG00000029371	C5AR1	C5AR1	C5AR1	C5AR1		-2.60337	-1.38038	4.30882	25.0596	5.56e-07
ENSSSCG00000003113	C5AR2	C5AR2	C5AR2	C5AR2		-2.54759	-1.34913	0.345823	8.93006	0.00280515
ENSSSCG00000017098	C5orf49	C5orf49	C5orf49	C5orf49		-2.58841	-1.37207	0.026509	12.1474	0.000491575
ENSSSCG00000016861	C6	C6	C6	C6		614.504	9.26328	5.93103	469.085	5.07e-104
ENSSSCG00000001734	C6orf141	C6orf141		C6orf141		5.24466	2.39085	2.85637	80.317	3.19e-19
ENSSSCG00000001560	C6orf222	C6orf222	C6orf222	C6orf222		25.9298	4.69654	3.63454	159.596	1.39e-36
ENSSSCG00000001412	C6orf47	C6orf47				1.44444	0.530513	4.85848	10.1212	0.00146577
ENSSSCG00000001040	C6orf52	C6orf52	C7H6orf52	C6orf52		288.893	8.17439	-0.672025	62.2653	3e-15
ENSSSCG00000016859	C7	C7	C7	C7		-1.88379	-0.913637	7.92005	10.3184	0.00131713
ENSSSCG00000024967	C7orf61	C7orf61				-1.73773	-0.797201	2.89356	8.73791	0.00311662
ENSSSCG00000005840	C8G	C8G	C8G	C8G		10.501	3.39246	2.88815	34.2076	4.95e-09
ENSSSCG00000006092	C8orf37	C8orf37				-1.90244	-0.927849	3.71172	19.0148	1.3e-05
ENSSSCG00000023848	C8orf46	C8orf46	C8orf46	C8orf46		2.25052	1.17026	1.43121	15.3533	8.92e-05
ENSSSCG00000016856	C9	C9	C9	C9		165.675	7.37221	6.44612	471.168	1.78e-104
ENSSSCG00000005452	C9orf152	C9orf152	C9orf152	C9orf152		2.50203	1.3231	1.74286	14.8085	0.000119001
ENSSSCG00000022295	C9orf16	C9orf16	C1H9orf16			-1.45905	-0.545026	4.64597	8.82117	0.00297756
ENSSSCG00000025640	C9orf40	C9orf40				1.38355	0.468376	5.06253	8.75808	0.00308233
ENSSSCG00000026291	C9orf64	C9orf64				1.30831	0.387708	4.83842	5.25683	0.0218607
ENSSSCG00000011010	C9orf72	C9orf72	C9orf72	C9orf72		-1.32278	-0.403571	5.26409	6.66614	0.00982618
ENSSSCG00000004565	CA12	CA12	CA12	CA12		4146.14	12.0176	2.14092	167.404	2.73e-38
ENSSSCG00000006143	CA13	CA13	CA13	CA13		5.92514	2.56685	3.38697	55.9263	7.52e-14
ENSSSCG00000027875	CA14	CA14	CA14	CA14		1029.49	10.0077	0.972564	203.894	2.95e-46
ENSSSCG00000006140	CA2	CA2	CA2	CA2		1.90702	0.931318	2.04925	8.6615	0.00325003
ENSSSCG00000006141	CA3	CA3	CA3	CA3		-53.2756	-5.7354	1.77297	42.6096	6.68e-11
ENSSSCG00000023186	CA4	CA4	CA4	CA4		91.7602	6.5198	3.66991	41.3235	1.29e-10
ENSSSCG00000012141	CA5B	CA5B	CA5B	CA5B		-5.97222	-2.57827	0.283687	36.7758	1.33e-09
ENSSSCG00000022094	CA7	CA7				2891.15	11.4974	3.2481	136.615	1.46e-31
ENSSSCG00000006233	CA8	CA8	CA8	CA8		-1.64	-0.713695	2.21971	6.26479	0.0123161
ENSSSCG00000007540	CABLES2	CABLES2	CABLES2	CABLES2		1.37992	0.46459	5.37305	5.2534	0.021904
ENSSSCG00000003711	CABYR	CABYR	CABYR	CABYR		-1.63939	-0.713158	1.57224	6.14055	0.0132116
ENSSSCG00000004829	CACHD1	CACHD1	CACHD1	CACHD1		4.5113	2.17354	2.75335	41.7906	1.02e-10
ENSSSCG00000024784	CACNA1S	CACNA1S	CACNA1S	CACNA1S		-2.67714	-1.42069	0.044515	13.221	0.000276823
ENSSSCG00000011412	CACNA2D2	CACNA2D2	CACNA2D2	CACNA2D2		5.08633	2.34662	0.0420013	27.6937	1.42e-07
ENSSSCG00000017510	CACNB1	CACNB1	CACNB1	CACNB1		-1.69252	-0.759173	2.71116	11.2962	0.000776651
ENSSSCG00000011040	CACNB2	CACNB2	CACNB2	CACNB2		4.51735	2.17548	1.62244	40.3843	2.09e-10
ENSSSCG00000029073	CACNB4	CACNB4	CACNB4	AC068547.1		-2.85166	-1.5118	0.00938228	12.33	0.000445733
ENSSSCG00000028978	CAD	CAD	CAD	CAD		-2.29656	-1.19947	4.29598	39.3319	3.58e-10
ENSSSCG00000006415	CADM3	CADM3	CADM3	CADM3		-5.14575	-2.36338	0.757983	14.0113	0.000181715
ENSSSCG00000003061	CADM4	CADM4	CADM4	CADM4		-2.43615	-1.2846	4.84881	27.811	1.34e-07
ENSSSCG00000016611	CADPS2	CADPS2	CADPS2	CADPS2		-2.24893	-1.16924	2.99532	17.4766	2.91e-05
ENSSSCG00000026512	CALCA	CALCA	CALCB	CALCA		1775.08	10.7937	2.13901	258.465	3.71e-58
ENSSSCG00000010600	CALHM2	CALHM2	CALHM2	CALHM2		-1.89236	-0.920189	2.23532	13.0083	0.000310105
ENSSSCG00000025768	CALM1		CALM3			1.52422	0.608069	9.53294	9.65003	0.00189349
ENSSSCG00000008433	CALM2	CALM2	CALM3	CALM1		1.49944	0.584428	9.42422	8.75487	0.00308777
ENSSSCG00000022545	CALM3		CALM3			3.35144	1.74478	9.23745	69.9032	6.23e-17
ENSSSCG00000004959	CALML4	CALML4				27.849	4.79955	0.259625	92.1188	8.16e-22
ENSSSCG00000016581	CALU	CALU	CALU	CALU		-1.42679	-0.51277	7.2025	5.54422	0.0185418
ENSSSCG00000011550	CAMK1	CAMK1	CAMK1	CAMK1		-1.53991	-0.622841	3.06139	5.49938	0.0190232
ENSSSCG00000027955	CAMK1D	CAMK1D				-1.59254	-0.671325	3.49093	6.02569	0.0140991
ENSSSCG00000015619	CAMK1G	CAMK1G	CAMK1G	CAMK1G		-11.4549	-3.51789	0.524627	69.5746	7.36e-17
ENSSSCG00000010311	CAMK2G	CAMK2G	CAMK2G	CAMK2G		1.45634	0.542351	5.06151	8.20745	0.00417188
ENSSSCG00000017873	CAMKK1	CAMKK1	CAMKK1	CAMKK1		-1.88167	-0.912011	2.76211	13.9307	0.000189679
ENSSSCG00000009815	CAMKK2	CAMKK2	CAMKK2	CAMKK2		-1.63886	-0.712697	6.94335	20.9329	4.76e-06
ENSSSCG00000027314	CAMSAP2	CAMSAP2	CAMSAP2	CAMSAP2		1.33367	0.415402	5.68127	7.30107	0.00689135
ENSSSCG00000013583	CAMSAP3	CAMSAP3	CAMSAP3	CAMSAP3		29.889	4.90154	6.21096	351.855	1.67e-78
ENSSSCG00000017902	CAMTA2	CAMTA2	CAMTA2	CAMTA2		1.35327	0.436447	7.08943	5.71625	0.0168086
ENSSSCG00000014020	CANX	CANX	CANX	CANX		1.4567	0.542707	9.32566	7.06311	0.00786871
ENSSSCG00000008239	CAPG	CAPG	CAPG	CAPG		-2.45775	-1.29734	6.02753	49.0539	2.49e-12
ENSSSCG00000012999	CAPN1	CAPN1	CAPN1	CAPN1		1.72005	0.782452	8.70237	20.2294	6.87e-06
ENSSSCG00000020986	CAPN13	CAPN13	CAPN13	CAPN13		343.329	8.42345	1.98658	123.108	1.32e-28
ENSSSCG00000004728	CAPN3	CAPN3	CAPN3	CAPN3		-2.4236	-1.27715	2.04777	18.3286	1.86e-05
ENSSSCG00000014875	CAPN5	CAPN5	CAPN5	CAPN5		14.2682	3.83473	6.43109	211.032	8.18e-48
ENSSSCG00000010182	CAPN9	CAPN9	CAPN9	CAPN9		315.683	8.30233	1.81621	202.686	5.42e-46
ENSSSCG00000030149	CAPNS1	CAPNS1	CAPNS1	CAPNS1		1.53097	0.614448	8.53359	9.6574	0.0018859
ENSSSCG00000017154	CARD14	CARD14	CARD14	CARD14		813.84	9.6686	4.39196	320.019	1.43e-71
ENSSSCG00000026710	CARHSP1	CARHSP1	CARHSP1	CARHSP1		1.28543	0.362253	6.61143	5.76177	0.0163785
ENSSSCG00000013633	CARM1	CARM1	CARM1	CARM1		-1.67895	-0.74756	5.63044	22.0068	2.72e-06
ENSSSCG00000001100	CARMIL1	CARMIL1	CARMIL1	CARMIL1		4.08052	2.02875	5.13189	60.0003	9.48e-15
ENSSSCG00000005271	CARNMT1	CARNMT1	CARNMT1	CARNMT1		1.45107	0.537116	6.65868	12.361	0.000438393
ENSSSCG00000015327	CASD1	CASD1	CASD1	CASD1		-1.51416	-0.598515	5.26142	10.7019	0.00107023
ENSSSCG00000012253	CASK	CASK	CASK	CASK		1.78937	0.839449	5.17585	13.5411	0.000233391
ENSSSCG00000028711	CASP1	CASP1	CASP1	CASP1		5.17382	2.37123	6.49965	79.4729	4.89e-19
ENSSSCG00000015783	CASP3	CASP3				3.39971	1.76541	5.79442	88.1065	6.2e-21
ENSSSCG00000009140	CASP6	CASP6	CASP6	CASP6		1.89374	0.921241	6.72248	41.2776	1.32e-10
ENSSSCG00000006390	CASQ1	CASQ1	CASQ1	CASQ1		2.19471	1.13403	4.07123	14.1984	0.00016451
ENSSSCG00000011878	CASR	CASR	CASR	CASR		-1.96563	-0.974994	2.19187	11.2396	0.00080069
ENSSSCG00000007495	CASS4	CASS4	CASS4	CASS4		-4.96768	-2.31257	3.05827	62.7894	2.3e-15
ENSSSCG00000014170	CAST	CAST	CAST	CAST		1.52974	0.613286	6.01951	12.4382	0.00042063
ENSSSCG00000009998	CASTOR1	CASTOR1	CASTOR1	CASTOR1		-1.9456	-0.960218	5.60094	27.8	1.35e-07
ENSSSCG00000024045	CASTOR2	CASTOR2	CASTOR2	GATS		8.29247	3.0518	3.12405	97.8545	4.5e-23
ENSSSCG00000002955	CATSPERG	CATSPERG	CATSPERG	CATSPERG		-1.70613	-0.770725	4.5646	14.2984	0.000156001
ENSSSCG00000014633	CAVIN3	CAVIN3	CAVIN3	CAVIN3		-1.61262	-0.689411	4.56518	7.72675	0.00544086
ENSSSCG00000027410	CBFA2T2	CBFA2T2	CBFA2T2	CBFA2T2		1.70278	0.767891	4.47182	18.7115	1.52e-05
ENSSSCG00000002648	CBFA2T3	CBFA2T3	CBFA2T3	CBFA2T3		-1.67401	-0.743307	5.27897	15.157	9.89e-05
ENSSSCG00000020859	CBLN2	CBLN2	CBLN2	CBLN2		224.822	7.81264	0.305852	110.835	6.43e-26
ENSSSCG00000001985	CBLN3	CBLN3	CBLN3	CBLN3		-2.44363	-1.28903	0.703707	16.9207	3.9e-05
ENSSSCG00000024261	CBX2	CBX2	CBX2	CBX2		1.47748	0.563142	5.8113	6.93828	0.00843703
ENSSSCG00000017160	CBX4	CBX4	CBX4	CBX4		-1.41672	-0.502551	6.30171	9.99982	0.00156556
ENSSSCG00000008738	CC2D2A	CC2D2A	CC2D2A	CC2D2A		-1.75288	-0.809728	2.93129	10.3316	0.0013077
ENSSSCG00000004907	CCBE1	CCBE1	CCBE1	CCBE1		3.17402	1.66631	0.620565	6.96187	0.00832649
ENSSSCG00000028723	CCDC102A	CCDC102A	CCDC102A	CCDC102A		-2.31623	-1.21178	3.59689	30.8873	2.73e-08
ENSSSCG00000015795	CCDC110	CCDC110	CCDC110	CCDC110		-2.63125	-1.39575	-0.881405	7.24718	0.00710124
ENSSSCG00000026689	CCDC114	CCDC114	CCDC114	CCDC114		-7.71393	-2.94747	5.14357	130.569	3.08e-30
ENSSSCG00000010086	CCDC116	CCDC116	LOC100154312	CCDC116		7.39249	2.88606	1.81748	44.1019	3.12e-11
ENSSSCG00000012288	CCDC120	CCDC120	CCDC120	CCDC120		7.22283	2.85256	5.97435	173.759	1.12e-39
ENSSSCG00000009426	CCDC122	CCDC122	CCDC122	CCDC122		-2.0373	-1.02666	1.56448	14.4464	0.000144204
ENSSSCG00000015412	CCDC146	CCDC146	CCDC146	CCDC146		-4.9987	-2.32155	-0.612736	22.9186	1.69e-06
ENSSSCG00000004087	CCDC170	CCDC170	CCDC170	CCDC170		-2.43338	-1.28296	0.917889	11.7035	0.000623822
ENSSSCG00000028804	CCDC181	CCDC181	CCDC181	CCDC181		3.96614	1.98774	4.64315	46.1384	1.1e-11
ENSSSCG00000005830	CCDC183	CCDC183	CCDC183	CCDC183		5.81495	2.53977	-0.769242	14.6066	0.000132449
ENSSSCG00000010648	CCDC186	CCDC186	CCDC186	CCDC186		1.64	0.713695	4.31123	8.16645	0.00426723
ENSSSCG00000011110	CCDC3	CCDC3	CCDC3	CCDC3		-10.665	-3.41481	3.11191	76.8702	1.83e-18
ENSSSCG00000003965	CCDC30	CCDC30		CCDC30		1.66602	0.736404	2.29596	7.57696	0.00591192
ENSSSCG00000028698	CCDC47	CCDC47	CCDC47	CCDC47		1.31929	0.399759	5.66768	5.79458	0.0160757
ENSSSCG00000000179	CCDC65	CCDC65	CCDC65	CCDC65		-3.54297	-1.82496	1.43271	27.8263	1.33e-07
ENSSSCG00000021439	CCDC66	CCDC66	CCDC66	CCDC66		-1.64699	-0.719832	5.37701	14.7799	0.000120816
ENSSSCG00000004534	CCDC68	CCDC68	CCDC68	CCDC68		53.9195	5.75274	2.70241	178.088	1.27e-40
ENSSSCG00000028058	CCDC69	CCDC69				-2.00969	-1.00697	7.06932	31.7496	1.75e-08
ENSSSCG00000011928	CCDC80	CCDC80	CCDC80	CCDC80		-4.67531	-2.22506	7.03425	35.5734	2.46e-09
ENSSSCG00000014972	CCDC82	CCDC82	CCDC82	CCDC82		-1.42104	-0.506948	5.44729	10.4751	0.00120997
ENSSSCG00000012968	CCDC85B	CCDC85B	CCDC85B	CCDC85B		-1.63947	-0.713226	2.83232	9.02755	0.0026594
ENSSSCG00000013105	CCDC86	CCDC86	CCDC86	CCDC86		-1.34139	-0.423728	4.83076	6.30531	0.0120377
ENSSSCG00000008406	CCDC88A	CCDC88A	CCDC88A	CCDC88A		-2.19732	-1.13574	4.79207	37.3231	1e-09
ENSSSCG00000013042	CCDC88B	CCDC88B		CCDC88B		-1.42448	-0.510437	6.70146	6.72961	0.00948254
ENSSSCG00000002440	CCDC88C	CCDC88C	CCDC88C	CCDC88C		-1.35719	-0.440618	6.17766	7.23968	0.00713096
ENSSSCG00000011277	CCK	CCK	CCK	CCK		2.38303	1.2528	2.94102	16.9041	3.93e-05
ENSSSCG00000017722	CCL11	CCL11				25.573	4.67655	0.386452	23.0958	1.54e-06
ENSSSCG00000023852	CCL17	CCL17	CCL17	CCL17		-43.9967	-5.45932	2.99879	175.727	4.15e-40
ENSSSCG00000010966	CCL19	CCL19	CCL19	CCL19		-9.94713	-3.31428	8.51651	87.3863	8.93e-21
ENSSSCG00000017723	CCL2	CCL2	CCL2	CCL2		-3.18519	-1.67138	5.43811	43.7453	3.74e-11
ENSSSCG00000016254	CCL20	CCL20	CCL20	CCL20		-4.2357	-2.0826	4.61798	69.8877	6.28e-17
ENSSSCG00000010965	CCL21	CCL21				-56.2453	-5.81366	9.12391	260.151	1.59e-58
ENSSSCG00000002821	CCL22	CCL22	CCL22	CCL22		-7.88686	-2.97945	4.27601	101.957	5.67e-24
ENSSSCG00000013593	CCL25	CCL25	CCL25	CCL25		420.781	8.71693	8.5886	528.106	7.29e-117
ENSSSCG00000016871	CCL28	CCL28	CCL28	CCL28		1028.9	10.0069	2.78904	326.597	5.3e-73
ENSSSCG00000017700	CCL3L1	CCL18	CCL3L1	CCL3		-1.75417	-0.810792	2.53685	11.0507	0.000886538
ENSSSCG00000017721	CCL8	CCL8				-2.80532	-1.48816	3.12529	30.3906	3.53e-08
ENSSSCG00000029326	CCNB1	CCNB1	CCNB1	CCNB1		1.39615	0.48145	6.93196	6.63712	0.00998753
ENSSSCG00000004588	CCNB2	CCNB2	CCNB2	CCNB2		1.56103	0.642495	5.07002	10.9179	0.000952374
ENSSSCG00000012307	CCNB3	CCNB3	CCNB3	CCNB3		1.43019	0.516206	5.3504	6.82706	0.00897867
ENSSSCG00000026326	CCNF	CCNF	CCNF	CCNF		1.51758	0.601768	6.62101	10.3785	0.00127489
ENSSSCG00000017024	CCNG1	CCNG1	CCNG1	CCNG1		-1.37132	-0.455569	7.49869	7.76222	0.00533505
ENSSSCG00000008988	CCNG2	CCNG2	CCNG2	CCNG2		1.35281	0.43596	6.48332	6.51156	0.0107175
ENSSSCG00000017036	CCNJL	CCNJL	CCNJL	CCNJL		4.44592	2.15248	1.42306	33.0763	8.86e-09
ENSSSCG00000029352	CCNL1	CCNL1	CCNL1	CCNL1		-1.41725	-0.503098	8.00854	9.00854	0.00268721
ENSSSCG00000004610	CCPG1	CCPG1	CCPG1	CCPG1		-1.62617	-0.701481	4.85086	11.954	0.000545302
ENSSSCG00000011322	CCR1	CCR1	CCR1	CCR1		-1.86651	-0.900347	3.53677	11.8322	0.000582161
ENSSSCG00000017392	CCR10	CCR10	CCR10	CCR10		-1.85705	-0.893009	1.26751	5.19312	0.0226764
ENSSSCG00000024311	CCR2	CCR2	CCR2	CCR2		-4.28049	-2.09777	1.32691	34.6341	3.98e-09
ENSSSCG00000026591	CCR4	CCR4				-4.06122	-2.02191	2.03072	27.6083	1.49e-07
ENSSSCG00000024344	CCR5	CCR5	CCR5	CCR5		-2.52392	-1.33567	5.57952	40.4366	2.03e-10
ENSSSCG00000024562	CCR6	CCR6	CCR6	CCR6		-3.57755	-1.83897	3.53705	32.8309	1.01e-08
ENSSSCG00000017466	CCR7	CCR7	CCR7	CCR7		-19.432	-4.28036	6.62289	235.635	3.52e-53
ENSSSCG00000011316	CCR9	CCR9	CCR9	CCR9		-3.4764	-1.79759	3.68552	29.493	5.61e-08
ENSSSCG00000010351	CCSER2	CCSER2	CCSER2	CCSER2		1.41959	0.505477	6.19493	10.1605	0.00143481
ENSSSCG00000006734	CD101	CD101	CD101	CD101		2.90328	1.53768	3.43382	29.8899	4.57e-08
ENSSSCG00000014369	CD14	CD14	CD14	CD14		-2.3816	-1.25193	4.08497	24.5442	7.26e-07
ENSSSCG00000012840	CD151	CD151	CD151	CD151		2.41716	1.27331	6.60249	28.1432	1.13e-07
ENSSSCG00000006452	CD1D	CD1D	CD1D	CD1D		-3.80417	-1.92758	6.20474	100.55	1.15e-23
ENSSSCG00000006450	CD1E	CD1E	CD1E	CD1E		-2.61769	-1.38829	2.21068	18.3091	1.88e-05
ENSSSCG00000006736	CD2	CD2	CD2	CD2		-4.56915	-2.19193	8.15058	123.017	1.38e-28
ENSSSCG00000027820	CD200	CD200	CD200	CD200		-3.71421	-1.89306	4.3867	104.838	1.33e-24
ENSSSCG00000011925	CD200R1	CD200R1	CD200R1	CD200R1		-2.14441	-1.10058	2.98812	21.2582	4.01e-06
ENSSSCG00000008319	CD207	CD207	CD207	CD207		-2.64165	-1.40144	-0.229828	5.95863	0.0146454
ENSSSCG00000013579	CD209	CD209	CD209			-18.9447	-4.24373	6.02343	131.111	2.34e-30
ENSSSCG00000006309	CD247	CD247	CD247	CD247		-1.50844	-0.593054	7.34145	9.26377	0.00233731
ENSSSCG00000000705	CD27	CD27	CD27	CD27		-13.0525	-3.70626	6.54788	195.154	2.38e-44
ENSSSCG00000005211	CD274	CD274	CD274	CD274		-2.59335	-1.37481	2.55222	20.3295	6.52e-06
ENSSSCG00000028561	CD28	CD28	CD28	CD28		-9.29543	-3.21652	4.27822	127.831	1.22e-29
ENSSSCG00000017236	CD300C		CD300C			-3.05505	-1.61119	3.81871	38.6095	5.18e-10
ENSSSCG00000017234	CD300LF	CD300LF				-2.70394	-1.43506	4.13236	35.7484	2.25e-09
ENSSSCG00000015884	CD302	CD302				1.63235	0.706949	4.62893	17.6724	2.62e-05
ENSSSCG00000003226	CD33	CD33	LOC110261034	SIGLEC7		-3.18176	-1.66982	5.28338	70.058	5.76e-17
ENSSSCG00000015622	CD34	CD34				-1.75763	-0.813633	5.16482	21.9818	2.75e-06
ENSSSCG00000015405	CD36	CD36	CD36	CD36		-3.20883	-1.68205	4.97963	37.5673	8.83e-10
ENSSSCG00000008742	CD38	CD38	CD38	CD38		-4.51571	-2.17495	5.81809	94.2121	2.83e-22
ENSSSCG00000015093	CD3D	CD3D	CD3D	CD3D		-3.86091	-1.94894	6.27158	99.6542	1.81e-23
ENSSSCG00000015092	CD3E	CD3E				-3.45365	-1.78812	7.736	114.331	1.1e-26
ENSSSCG00000015094	CD3G	CD3G	CD3G	CD3G		-3.62959	-1.85981	6.57212	125.928	3.19e-29
ENSSSCG00000000687	CD4	CD4	CD4	CD4		-5.58592	-2.4818	6.62141	131.066	2.4e-30
ENSSSCG00000007440	CD40	CD40				-2.27253	-1.1843	7.0449	29.1014	6.87e-08
ENSSSCG00000030172	CD40LG	CD40LG	CD40LG	CD40LG		-6.76983	-2.75912	3.81985	99.623	1.84e-23
ENSSSCG00000013297	CD44	CD44	CD44	CD44		-1.96866	-0.977215	7.10325	32.4546	1.22e-08
ENSSSCG00000006379	CD48	CD48	CD48	CD48		-2.28112	-1.18974	7.35932	43.3912	4.48e-11
ENSSSCG00000013115	CD5	CD5	CD5	CD5		-8.07665	-3.01376	7.03181	147.797	5.25e-34
ENSSSCG00000006800	CD53	CD53	CD53	CD53		-1.74112	-0.800012	8.67202	12.5583	0.000394458
ENSSSCG00000015664	CD55	CD55	CD55	CD55		-3.191	-1.67401	4.5396	57.5301	3.33e-14
ENSSSCG00000024791	CD59	CD59	CD59	CD59		-2.54878	-1.34981	5.91114	36.742	1.35e-09
ENSSSCG00000013111	CD6	CD6	CD6	CD6		-5.41774	-2.43769	6.34371	144.913	2.24e-33
ENSSSCG00000017956	CD68	CD68	CD68	CD68		-2.11496	-1.08063	5.43888	21.9167	2.85e-06
ENSSSCG00000000653	CD69	CD69	CD69	CD69		-3.09275	-1.62889	5.95136	54.7669	1.36e-13
ENSSSCG00000029950	CD70	CD70				-4.30177	-2.10493	-0.301229	19.4604	1.03e-05
ENSSSCG00000011899	CD80	CD80	CD80	CD80		-3.76976	-1.91447	2.14379	34.2698	4.8e-09
ENSSSCG00000029521	CD82	CD82	CD82	CD82		3.86553	1.95066	6.98226	103.169	3.08e-24
ENSSSCG00000021576	CD83	CD83	CD83	CD83		-1.84482	-0.883483	4.48934	9.02872	0.0026577
ENSSSCG00000006381	CD84	CD84	CD84	CD84		-3.52336	-1.81695	4.5738	76.3565	2.37e-18
ENSSSCG00000008217	CD8A	CD8A	CD8A	CD8A		-4.11583	-2.04118	7.21304	113.754	1.48e-26
ENSSSCG00000008213	CD8B	CD8B	CD8B	CD8B		-6.677	-2.7392	5.47303	148.028	4.68e-34
ENSSSCG00000022230	CD9	CD9	CD9	CD9		2.7933	1.48197	5.99275	38.2081	6.36e-10
ENSSSCG00000007116	CD93	CD93	CD93	CD93		-3.92178	-1.97151	5.96351	122.213	2.07e-28
ENSSSCG00000012744	CD99L2	CD99L2	CD99L2	CD99L2		-1.59523	-0.673763	2.80796	8.37729	0.00379939
ENSSSCG00000021259	CDA	CDA	CDA	CDA		7.8979	2.98147	2.85051	116.758	3.24e-27
ENSSSCG00000022623	CDADC1	CDADC1				1.79737	0.845891	5.34092	23.5136	1.24e-06
ENSSSCG00000003949	CDC20	CDC20	CDC20	CDC20		1.60503	0.682597	7.04823	12.922	0.000324741
ENSSSCG00000010862	CDC42BPA	CDC42BPA	CDC42BPA	CDC42BPA		1.38838	0.473406	6.04875	7.42524	0.00643154
ENSSSCG00000002523	CDC42BPB	CDC42BPB	CDC42BPB	CDC42BPB		2.00115	1.00083	7.31877	18.0243	2.18e-05
ENSSSCG00000013018	CDC42BPG	CDC42BPG	CDC42BPG	CDC42BPG		6.45844	2.69119	5.55965	114.49	1.02e-26
ENSSSCG00000012996	CDC42EP2	CDC42EP2	CDC42EP2	CDC42EP2		1.59903	0.6772	4.09505	9.83316	0.00171394
ENSSSCG00000006638	CDC42SE1	CDC42SE1				-1.3664	-0.45038	6.9985	8.12516	0.00436551
ENSSSCG00000010122	CDC45	CDC45	CDC45	CDC45		1.46697	0.552837	6.63041	9.1916	0.00243128
ENSSSCG00000017471	CDC6	CDC6	CDC6	CDC6		1.84293	0.881997	5.4255	20.2607	6.76e-06
ENSSSCG00000009653	CDCA2	CDCA2	CDCA2	CDCA2		1.50937	0.593946	4.50921	7.93111	0.00485919
ENSSSCG00000000683	CDCA3	CDCA3	CDCA3	CDCA3		1.74404	0.802431	5.75306	16.3628	5.23e-05
ENSSSCG00000013008	CDCA5	CDCA5	CDCA5	CDCA5		1.64002	0.71371	6.65173	15.0255	0.000106067
ENSSSCG00000015961	CDCA7	CDCA7	CDCA7	CDCA7		2.01696	1.01218	7.78904	19.7493	8.83e-06
ENSSSCG00000011298	CDCP1	CDCP1	CDCP1	CDCP1		16.0262	4.00236	4.39601	174.414	8.04e-40
ENSSSCG00000002795	CDH11	CDH11	CDH11	CDH11		-3.11169	-1.6377	6.63217	51.1404	8.6e-13
ENSSSCG00000006106	CDH17	CDH17	CDH17	CDH17		782.088	9.61119	8.56141	857.741	1.51e-188
ENSSSCG00000003722	CDH2	CDH2	CDH2	CDH2		-11.3021	-3.49851	3.11125	117.496	2.23e-27
ENSSSCG00000002037	CDH24	CDH24	CDH24	CDH24		-2.59524	-1.37587	4.7718	53.8088	2.21e-13
ENSSSCG00000004886	CDH7	CDH7	CDH7	CDH7		18.2469	4.18958	0.0205062	54.1927	1.82e-13
ENSSSCG00000010348	CDHR1	CDHR1	CDHR1	CDHR1		27.0312	4.75655	0.657914	70.7801	3.99e-17
ENSSSCG00000014055	CDHR2	CDHR2	CDHR2	CDHR2		654.63	9.35454	9.04429	468.067	8.44e-104
ENSSSCG00000012852	CDHR5	CDHR5	CDHR5	CDHR5		918.555	9.84322	9.09036	657.252	5.91e-145
ENSSSCG00000007941	CDIP1	CDIP1	CDIP1	CDIP1		1.4022	0.487695	6.36661	7.64907	0.00568015
ENSSSCG00000010214	CDK1	CDK1	CDK1	CDK1		1.52715	0.610838	6.54957	14.7585	0.000122195
ENSSSCG00000015307	CDK14	CDK14	CDK14	CDK14		-2.03785	-1.02704	0.977414	9.96757	0.00159321
ENSSSCG00000012269	CDK16	CDK16	CDK16	CDK16		1.44674	0.532808	7.36607	11.5534	0.000676261
ENSSSCG00000028182	CDK17	CDK17	CDK17	CDK17		-1.80727	-0.853814	4.40216	16.3677	5.22e-05
ENSSSCG00000000373	CDK2	CDK2	CDK2	CDK2		1.39198	0.477134	5.41214	5.66163	0.01734
ENSSSCG00000017193	CDK3	CDK3	CDK3	CDK3		-1.93446	-0.951927	1.98317	11.8835	0.000566325
ENSSSCG00000017730	CDK5R1	CDK5R1	CDK5R1	CDK5R1		-4.58874	-2.1981	0.591177	28.1889	1.1e-07
ENSSSCG00000001080	CDKAL1	CDKAL1	CDKAL1	CDKAL1		-1.5115	-0.595979	3.79216	9.37321	0.00220179
ENSSSCG00000012156	CDKL5	CDKL5	CDKL5	CDKL5		-5.31253	-2.4094	-0.789418	23.3622	1.34e-06
ENSSSCG00000005132	CDKN2B	CDKN2B				61.709	5.94741	1.85811	135.952	2.04e-31
ENSSSCG00000013643	CDKN2D	CDKN2D	CDKN2D	CDKN2D		1.40604	0.491637	5.00695	6.70972	0.00958889
ENSSSCG00000005047	CDKN3	CDKN3	CDKN3	CDKN3		2.25812	1.17512	3.69985	26.6046	2.5e-07
ENSSSCG00000009231	CDS1	CDS1	CDS1	CDS1		46.3562	5.53469	4.47792	76.9436	1.76e-18
ENSSSCG00000002651	CDT1	CDT1	CDT1	CDT1		1.5361	0.619271	5.65147	9.03101	0.00265438
ENSSSCG00000009317	CDX2	CDX2	CDX2	CDX2		5581.73	12.4465	6.85141	877.599	7.27e-193
ENSSSCG00000003081	CEACAM16	CEACAM16	CEACAM16	CEACAM16		-4.1284	-2.04558	2.10104	46.1583	1.09e-11
ENSSSCG00000003078	CEACAM19	CEACAM19	CEACAM19	CEACAM19		34.6322	5.11404	2.5076	220.295	7.8e-50
ENSSSCG00000028218	CEACAM20	CEACAM20	CEACAM20	CEACAM20		75.6853	6.24194	2.53978	111.715	4.12e-26
ENSSSCG00000002866	CEBPA	CEBPA	CEBPA	CEBPA		3.05304	1.61025	3.68004	25.0286	5.65e-07
ENSSSCG00000006276	CEBPD	CEBPD				1.57936	0.659344	5.69267	12.0123	0.000528496
ENSSSCG00000002867	CEBPG	CEBPG	CEBPG	CEBPG		1.40773	0.493366	5.19543	7.87991	0.0049987
ENSSSCG00000020689	CEBPZOS	CEBPZOS				1.42941	0.515418	6.43333	12.124	0.000497757
ENSSSCG00000006618	CELF3	CELF3	CELF3	CELF3		33.6333	5.07182	0.954263	119.473	8.25e-28
ENSSSCG00000015581	CENPF	CENPF	CENPF	CENPF		1.51937	0.60347	5.8404	8.99394	0.00270877
ENSSSCG00000008579	CENPO	CENPO	CENPO	CENPO		1.34046	0.422723	4.45096	5.64065	0.0175487
ENSSSCG00000001731	CENPQ	CENPQ	CENPQ	CENPQ		1.32104	0.401674	4.78141	5.57103	0.01826
ENSSSCG00000002768	CENPT	CENPT	CENPT	CENPT		1.53786	0.620928	5.9965	11.4444	0.000717115
ENSSSCG00000017143	CEP131	CEP131	CEP131	CEP131		-1.52911	-0.612693	3.80406	8.63336	0.00330062
ENSSSCG00000022283	CEP135	CEP135	CEP135	CEP135		-1.38065	-0.465345	5.2206	7.38393	0.00658092
ENSSSCG00000015080	CEP164	CEP164	CEP164	CEP164		-1.48815	-0.57352	5.52263	12.9961	0.000312144
ENSSSCG00000002558	CEP170B	CEP170B	CEP170B	CEP170B		7.62468	2.93068	5.16668	117.917	1.81e-27
ENSSSCG00000004391	CEP57L1	CEP57L1	CEP57L1	CEP57L1		2.02191	1.01572	2.43	15.2502	9.42e-05
ENSSSCG00000008360	CEP68	CEP68	CEP68	CEP68		-2.00312	-1.00225	3.66614	25.4072	4.64e-07
ENSSSCG00000005286	CEP78	CEP78	CEP78	CEP78		1.56155	0.642981	4.98606	8.95571	0.00276603
ENSSSCG00000006644	CERS2	CERS2	CERS2	CERS2		1.45797	0.543958	7.24704	10.5992	0.00113134
ENSSSCG00000024476	CES3	CES3	CES3	CES3		27.9439	4.80446	6.84463	293.932	6.92e-66
ENSSSCG00000024914	CFB	CFB	CFB	AL645922.1		11.2343	3.48984	7.70101	315.104	1.69e-70
ENSSSCG00000009138	CFI	CFI	CFI	CFI		10.9583	3.45396	8.53021	121.758	2.61e-28
ENSSSCG00000001959	CFL2	CFL2	CFL2	CFL2		1.62342	0.699032	5.53914	7.6927	0.00554447
ENSSSCG00000016101	CFLAR	CFLAR	CFLAR	CFLAR		1.34387	0.426396	6.46994	7.85473	0.0050688
ENSSSCG00000012278	CFP	CFP	CFP	CFP		-1.87137	-0.904096	6.6035	15.7517	7.22e-05
ENSSSCG00000016626	CFTR	CFTR	CFTR	CFTR		29.0621	4.86107	4.38824	225.576	5.5e-51
ENSSSCG00000006621	CGN	CGN	CGN	CGN		204.743	7.67767	6.55313	360.258	2.47e-80
ENSSSCG00000008555	CGREF1	CGREF1	CGREF1	CGREF1		4.39161	2.13475	0.903427	25.6929	4e-07
ENSSSCG00000009215	CH242-113D13.1	ABCG2	ABCG2	ABCG2		7.49301	2.90554	5.50791	148.659	3.41e-34
ENSSSCG00000028070	CH242-128B1.1	LILRB5				-2.60782	-1.38285	1.18734	22.1293	2.55e-06
ENSSSCG00000017122	CH242-128B1.2	LILRB5				-3.19003	-1.67357	0.415322	16.3378	5.3e-05
ENSSSCG00000031039	CH242-138G12.1					-4.2981	-2.1037	4.03405	94.1286	2.96e-22
ENSSSCG00000030638	CH242-168I5.2	CD36	LOC100511343	CD36		-3.9079	-1.96639	2.21498	21.0783	4.41e-06
ENSSSCG00000001232	CH242-196B23.2					-1.93997	-0.956033	1.60161	10.5995	0.00113121
ENSSSCG00000022906	CH242-204P3.4	SIGLEC10	LOC100513863	SIGLEC10		2.46299	1.30041	7.05001	36.2058	1.78e-09
ENSSSCG00000022435	CH242-204P3.6					-1.98208	-0.987015	6.01913	14.397	0.000148039
ENSSSCG00000017666	CH242-205G24.7	CLTC				1.31908	0.399532	8.53356	5.13624	0.0234314
ENSSSCG00000022484	CH242-228L8.2	RTL8C				-1.66012	-0.73129	2.88913	7.77031	0.00531119
ENSSSCG00000022518	CH242-236H6.1					-1.31526	-0.395347	5.17746	6.65141	0.00990774
ENSSSCG00000020837	CH242-238L13.2	CEACAM7	CEACAM1	PSG6		4.43249	2.14812	6.68953	88.1438	6.09e-21
ENSSSCG00000012812	CH242-305A15.4					-4.9533	-2.30839	-0.434677	22.2003	2.46e-06
ENSSSCG00000021334	CH242-307A4.1	REG3G				1046.35	10.0312	8.48151	136.44	1.6e-31
ENSSSCG00000012255	CH242-31B7.1					-1.39041	-0.475515	5.19073	7.33839	0.00674971
ENSSSCG00000031047	CH242-363D24.1					-1.63873	-0.71258	2.90984	10.7587	0.00103791
ENSSSCG00000006732	CH242-366F10.1	TRIM45	TRIM45	TRIM45		-1.45766	-0.543656	3.9689	6.99783	0.00816085
ENSSSCG00000031026	CH242-369P7.3					-3.1018	-1.63311	1.05559	22.4434	2.16e-06
ENSSSCG00000003395	CH242-402I11.1	PIK3CD	PIK3CD	PIK3CD		-2.35199	-1.23388	8.10791	37.3055	1.01e-09
ENSSSCG00000003410	CH242-449E16.1	MASP2	MASP2	MASP2		-4.14623	-2.0518	4.08397	61.6916	4.02e-15
ENSSSCG00000030787	CH242-51E15.1					2.66919	1.4164	6.16408	34.8891	3.49e-09
ENSSSCG00000028309	CH242-64C23.1	REG3G				5727.43	12.4837	2.34001	91.6557	1.03e-21
ENSSSCG00000024568	CH242-80G20.1	CEACAM7		CEACAM21		93.9657	6.55406	-0.748792	54.1783	1.83e-13
ENSSSCG00000010449	CH25H	CH25H	CH25H	CH25H		-2.85319	-1.51258	1.70386	20.5413	5.84e-06
ENSSSCG00000004754	CHAC1	CHAC1				2.63397	1.39724	1.17969	15.8108	7e-05
ENSSSCG00000017569	CHAD	CHAD	CHAD	CHAD		-5.29585	-2.40486	-0.05832	16.0444	6.19e-05
ENSSSCG00000013509	CHAF1A	CHAF1A	CHAF1A	CHAF1A		1.39419	0.479431	6.32974	8.49819	0.003555
ENSSSCG00000012056	CHAF1B	CHAF1B	CHAF1B	CHAF1B		1.4349	0.520955	5.02949	7.74837	0.00537609
ENSSSCG00000010073	CHCHD10	CHCHD10	CHCHD10	CHCHD10		3.38619	1.75966	5.86689	69.6927	6.93e-17
ENSSSCG00000007743	CHCHD2	CHCHD2	CHCHD2			1.47161	0.557399	8.28303	11.5539	0.00067609
ENSSSCG00000014177	CHD1	CHD1	CHD1	CHD1		-1.27895	-0.35496	6.41869	6.34491	0.0117719
ENSSSCG00000002266	CHD2	CHD2	CHD2	CHD2		-1.8102	-0.856149	5.84726	28.0986	1.15e-07
ENSSSCG00000021363	CHD3	CHD3	CHD3	CHD3		-1.7618	-0.817054	9.02607	17.124	3.5e-05
ENSSSCG00000003366	CHD5	CHD5	CHD5	CHD5		8.56428	3.09833	0.543496	48.9632	2.61e-12
ENSSSCG00000006231	CHD7	CHD7	CHD7	CHD7		-1.3577	-0.441169	6.3524	8.7625	0.00307487
ENSSSCG00000002456	CHGA	CHGA	CHGA	CHGA		87.7892	6.45597	5.90881	483.053	4.63e-107
ENSSSCG00000007045	CHGB	CHGB				19.6836	4.29892	2.52572	96.4605	9.1e-23
ENSSSCG00000015476	CHI3L1	CHI3L1	CHI3L1	CHI3L1		2.59517	1.37583	5.45862	23.779	1.08e-06
ENSSSCG00000006796	CHI3L2	CHI3L2	CHI3L2	CHI3L2		-5.94774	-2.57234	3.15572	84.3459	4.15e-20
ENSSSCG00000023706	CHIA	CHIA	CHIA	CHIA		-17.5393	-4.13252	1.65335	138.517	5.62e-32
ENSSSCG00000012889	CHKA	CHKA	CHKA	CHKA		2.20191	1.13876	4.90726	33.0719	8.88e-09
ENSSSCG00000011524	CHL1	CHL1	CHL1	CHL1		39.3351	5.29775	-0.178661	70.4562	4.71e-17
ENSSSCG00000010844	CHML	CHML				-1.80122	-0.848971	1.84393	9.33919	0.00224305
ENSSSCG00000011997	CHMP2B	CHMP2B	CHMP2B	CHMP2B		1.36839	0.452476	4.83775	6.363	0.0116524
ENSSSCG00000007272	CHMP4B	CHMP4B	CHMP4B	CHMP4B		1.5532	0.63524	6.48617	17.6762	2.62e-05
ENSSSCG00000025980	CHMP4C	CHMP4C	CHMP4C	CHMP4C		235.647	7.88048	4.64062	527.033	1.25e-116
ENSSSCG00000010995	CHMP5	CHMP5	CHMP5	CHMP5		1.38492	0.469807	5.17221	8.14088	0.00432783
ENSSSCG00000025550	CHN1	CHN1				-4.7847	-2.25843	0.216083	16.8638	4.02e-05
ENSSSCG00000016687	CHN2	CHN2	CHN2	CHN2		1.7894	0.839475	2.8474	6.66798	0.00981604
ENSSSCG00000012018	CHODL	CHODL	CHODL	CHODL		-4.643	-2.21506	2.79065	56.3894	5.95e-14
ENSSSCG00000016436	CHPF2	CHPF2	CHPF2	CHPF2		-1.78698	-0.837527	5.05427	26.489	2.65e-07
ENSSSCG00000025270	CHRD	CHRD	CHRD	CHRD		3.37914	1.75666	3.36828	38.1397	6.59e-10
ENSSSCG00000012576	CHRDL1	CHRDL1	CHRDL1	CHRDL1		-2.93549	-1.5536	5.77392	42.3285	7.72e-11
ENSSSCG00000014843	CHRDL2	CHRDL2	CHRDL2	CHRDL2		9.88662	3.30548	-0.485155	23.852	1.04e-06
ENSSSCG00000024545	CHRM1	CHRM1				232.502	7.8611	0.26054	111.561	4.46e-26
ENSSSCG00000009665	CHRNA2	CHRNA2	CHRNA2	CHRNA2		-5.53629	-2.46892	-0.415242	17.4435	2.96e-05
ENSSSCG00000001752	CHRNA3	CHRNA3	CHRNA3	CHRNA3		2.27503	1.18589	0.978239	11.8917	0.000563846
ENSSSCG00000013273	CHST1	CHST1	CHST1	CHST1		-1.65728	-0.728815	3.17722	8.72634	0.00313646
ENSSSCG00000007567	CHST12	CHST12	CHST12	CHST12		-3.55029	-1.82794	2.41797	53.3641	2.77e-13
ENSSSCG00000011625	CHST13	CHST13	CHST13	CHST13		-30.5915	-4.93506	-0.528979	43.5908	4.05e-11
ENSSSCG00000004771	CHST14	CHST14	CHST14	CHST14		-1.59108	-0.670006	2.65933	8.29892	0.00396687
ENSSSCG00000029482	CHST15	CHST15	CHST15	CHST15		1.59854	0.676757	5.41554	9.31584	0.00227182
ENSSSCG00000022031	CHST2	CHST2	CHST2	CHST2		-2.55159	-1.35139	5.36602	33.6665	6.54e-09
ENSSSCG00000023662	CHST3	CHST3	CHST3	CHST3		-1.45179	-0.537834	4.31159	8.35054	0.00385574
ENSSSCG00000002737	CHST4	CHST4	CHST4	CHST4		23.6522	4.5639	3.65828	163.415	2.03e-37
ENSSSCG00000012265	CHST7	CHST7	CHST7	CHST7		-3.29834	-1.72174	2.94664	53.8128	2.21e-13
ENSSSCG00000024122	CHST8	CHST8				-3.24993	-1.70041	1.86265	20.3711	6.38e-06
ENSSSCG00000003721	CHST9	CHST9	CHST9	CHST9		6.29957	2.65525	-0.107608	31.9605	1.57e-08
ENSSSCG00000006655	CIART	CIART				-1.51182	-0.596283	3.36186	7.32822	0.00678801
ENSSSCG00000001858	CIB1	CIB1	CIB1	CIB1		2.35763	1.23734	7.3451	55.6329	8.74e-14
ENSSSCG00000001762	CIB2	CIB2		CIB2		2.00621	1.00447	2.33922	14.148	0.000168978
ENSSSCG00000024644	CIDEA	CIDEA	CIDEA	CIDEA		-6.59221	-2.72076	0.570649	35.883	2.1e-09
ENSSSCG00000001989	CIDEB	CIDEB	CIDEB	CIDEB		21.4429	4.42243	6.17486	277.957	2.09e-62
ENSSSCG00000011557	CIDEC	CIDEC	CIDEC	CIDEC		10.9903	3.45816	4.46091	16.5529	4.73e-05
ENSSSCG00000007901	CIITA	CIITA	CIITA	CIITA		-2.71916	-1.44316	5.26284	56.7	5.08e-14
ENSSSCG00000013934	CILP2	CILP2	CILP2	CILP2		2.67627	1.42022	1.87121	17.8937	2.34e-05
ENSSSCG00000009508	CISD1	CISD1	LOC100520401	CISD1		2.4652	1.30171	1.39184	21.0346	4.51e-06
ENSSSCG00000022187	CISD3	CISD3	CISD3	CISD3		3.78811	1.92148	4.77104	69.3315	8.32e-17
ENSSSCG00000009839	CIT	CIT	CIT	CIT		1.44326	0.529335	5.9959	7.77253	0.00530466
ENSSSCG00000009378	CKAP2	CKAP2	CKAP2	CKAP2		1.65414	0.72608	6.08992	17.3047	3.18e-05
ENSSSCG00000008089	CKAP2L	CKAP2L	CKAP2L	CKAP2L		1.78858	0.838814	5.26806	20.5195	5.9e-06
ENSSSCG00000000171	CKAP4	CKAP4	CKAP4	CKAP4		-1.83994	-0.87966	3.17935	12.0886	0.000507298
ENSSSCG00000025268	CKM	CKM				79.1101	6.30579	4.89942	328.44	2.1e-73
ENSSSCG00000029737	CKS1B	CKS1B				1.5477	0.630129	5.78444	12.2241	0.00047175
ENSSSCG00000021161	CKS2	CKS2	CKS2	CKS2		1.37896	0.463576	6.89745	5.74311	0.0165535
ENSSSCG00000006933	CLCA1	CLCA1	CLCA1	CLCA1		1003.57	9.97093	8.09431	541.748	7.85e-120
ENSSSCG00000006935	CLCA2	CLCA2	CLCA2	CLCA2		56.0036	5.80745	-0.216056	64.0513	1.21e-15
ENSSSCG00000012915	CLCF1	CLCF1	CLCF1	CLCF1		1.85236	0.889363	3.03411	10.8615	0.000981827
ENSSSCG00000016462	CLCN1	CLCN1	CLCN1	CLCN1		8.29626	3.05246	2.73091	40.4602	2.01e-10
ENSSSCG00000021581	CLCN2	CLCN2	CLCN2	CLCN2		45.6297	5.5119	6.3072	484.941	1.8e-107
ENSSSCG00000009713	CLCN3	CLCN3	CLCN3	CLCN3		1.5531	0.635153	5.53026	15.6229	7.73e-05
ENSSSCG00000024809	CLCN4		CLCN4	CLCN4		1.62695	0.702173	2.33268	6.80465	0.0090921
ENSSSCG00000023026	CLCN5	CLCN5	CLCN5	CLCN5		14.6345	3.8713	1.82034	90.0742	2.29e-21
ENSSSCG00000003429	CLCN6	CLCN6	CLCN6	CLCN6		-1.4828	-0.568326	4.37838	10.1353	0.00145453
ENSSSCG00000009500	CLDN10	CLDN10	CLDN10	CLDN10		50.1007	5.64676	1.20188	98.7837	2.82e-23
ENSSSCG00000011747	CLDN11	CLDN11	CLDN11	CLDN11		-2.23235	-1.15857	1.01894	7.35514	0.00668712
ENSSSCG00000021415	CLDN15	CLDN15				72.2997	6.17592	5.21163	272.732	2.88e-61
ENSSSCG00000006966	CLDN23	CLDN23	CLDN23	CLDN23		117.709	6.87908	1.17637	193.691	4.97e-44
ENSSSCG00000007718	CLDN4	CLDN4	CLDN4	CLDN4		44.9393	5.48991	6.62354	428.497	3.45e-95
ENSSSCG00000010123	CLDN5	CLDN5				-7.47522	-2.90212	3.0043	109.405	1.32e-25
ENSSSCG00000011980	CLDND1	CLDND1	CLDND1	CLDND1		-1.32754	-0.408759	6.7893	8.40056	0.00375105
ENSSSCG00000026561	CLEC11A	CLEC11A				-4.55008	-2.18589	2.18068	52.0501	5.41e-13
ENSSSCG00000000652	CLEC12A	CLEC12A				-11.2563	-3.49266	2.55738	102.535	4.24e-24
ENSSSCG00000023760	CLEC14A	CLEC14A	CLEC14A	CLEC14A		-3.58749	-1.84297	5.70453	72.2933	1.85e-17
ENSSSCG00000000649	CLEC1A	CLEC1A	CLEC1A	CLEC1A		-2.48497	-1.31323	1.85287	23.8421	1.05e-06
ENSSSCG00000000656	CLEC2B	CLEC2B	CLEC2B	CLEC2B		-3.29499	-1.72028	3.15541	32.9123	9.64e-09
ENSSSCG00000000657	CLEC2D	CLEC2D	CLEC2D			-1.87644	-0.907998	8.28603	29.089	6.91e-08
ENSSSCG00000011299	CLEC3B	CLEC3B	CLEC3B	CLEC3B		-1.56547	-0.646593	5.23914	11.5578	0.000674662
ENSSSCG00000013578	CLEC4G	CLEC4G				-61.1449	-5.93416	5.28193	74.1941	7.08e-18
ENSSSCG00000000648	CLEC7A	CLEC7A	CLEC7A	CLEC7A		-3.4146	-1.77172	1.67439	25.8863	3.62e-07
ENSSSCG00000012808	CLIC2	CLIC2				-3.18903	-1.67312	5.40946	68.4414	1.31e-16
ENSSSCG00000009793	CLIP1	CLIP1	CLIP1	CLIP1		-1.38923	-0.474287	5.75115	9.2806	0.00231593
ENSSSCG00000007719	CLIP2	CLIP2	CLIP2	CLIP2		-1.65737	-0.728898	3.09966	10.5453	0.00116484
ENSSSCG00000008535	CLIP4	CLIP4	CLIP4	CLIP4		-5.46585	-2.45045	1.76786	62.3161	2.93e-15
ENSSSCG00000014028	CLK4	CLK4	CLK4	CLK4		-1.2997	-0.378175	6.83184	6.8543	0.00884284
ENSSSCG00000002494	CLMN	CLMN	CLMN	CLMN		2.10262	1.07219	1.8884	15.9605	6.47e-05
ENSSSCG00000022448	CLNK	CLNK	CLNK	CLNK		-2.89317	-1.53265	0.577731	15.3188	9.08e-05
ENSSSCG00000003085	CLPTM1	CLPTM1	CLPTM1	CLPTM1		1.52447	0.608303	7.2843	14.2024	0.000164164
ENSSSCG00000000672	CLSTN3	CLSTN3	CLSTN3	CLSTN3		-5.68824	-2.50798	3.28366	76.8138	1.88e-18
ENSSSCG00000014058	CLTB	CLTB	CLTB	CLTB		1.91527	0.937551	4.99832	29.7728	4.86e-08
ENSSSCG00000009668	CLU	CLU	CLU	CLU		-2.76213	-1.46578	10.2724	21.7778	3.06e-06
ENSSSCG00000007955	CLUAP1	CLUAP1	CLUAP1	CLUAP1		-1.71256	-0.776151	3.12462	13.9461	0.000188132
ENSSSCG00000017835	CLUH	CLUH	CLUH	CLUH		1.39561	0.480901	6.45449	7.42666	0.00642646
ENSSSCG00000006230	CLVS1	CLVS1	CLVS1	CLVS1		-16.2297	-4.02057	-0.464841	43.9025	3.45e-11
ENSSSCG00000004232	CLVS2	CLVS2	CLVS2	CLVS2		51.8534	5.69637	3.2956	152.175	5.8e-35
ENSSSCG00000009519	CLYBL	CLYBL	CLYBL	CLYBL		1.67859	0.747254	2.36769	8.75264	0.00309154
ENSSSCG00000002689	CMIP	CMIP	CMIP	CMIP		2.21661	1.14835	7.10703	31.8862	1.63e-08
ENSSSCG00000009947	CMKLR1	CMKLR1				-3.11327	-1.63843	1.63208	17.8982	2.33e-05
ENSSSCG00000003885	CMPK1	CMPK1	CMPK1	CMPK1		2.00455	1.00328	4.70958	29.0185	7.17e-08
ENSSSCG00000011234	CMTM7	CMTM7	CMTM7	CMTM7		-1.80042	-0.848337	4.9427	25.6987	3.99e-07
ENSSSCG00000022618	CMTM8	CMTM8	CMTM8	CMTM8		-2.50835	-1.32674	0.151065	11.5586	0.000674368
ENSSSCG00000004869	CNDP1	CNDP1	CNDP1	CNDP1		12.2898	3.61939	4.06418	81.9124	1.42e-19
ENSSSCG00000014630	CNGA4	CNGA4	CNGA4	CNGA4		-5.0198	-2.32763	-0.422647	23.8885	1.02e-06
ENSSSCG00000027256	CNIH	CNIH1	CNIH1	CNIH1		1.42747	0.513464	5.9084	10.7824	0.00102471
ENSSSCG00000028881	CNIH3	CNIH3				-2.03526	-1.02521	1.27693	9.67313	0.00186983
ENSSSCG00000028387	CNKSR1	CNKSR1	CNKSR1	CNKSR1		140.085	7.13016	4.19137	407.242	1.46e-90
ENSSSCG00000004071	CNKSR3	CNKSR3	CNKSR3	CNKSR3		2.42215	1.27629	3.48341	14.1727	0.00016677
ENSSSCG00000013614	CNN1	CNN1	CNN1	CNN1		8.83031	3.14246	8.18429	96.5414	8.74e-23
ENSSSCG00000030270	CNN2	CNN2				-1.84524	-0.883809	8.7808	15.6393	7.66e-05
ENSSSCG00000006887	CNN3	CNN3	CNN3	CNN3		-1.70573	-0.770391	6.11642	11.596	0.00066095
ENSSSCG00000010536	CNNM1	CNNM1	CNNM1	CNNM1		40.7536	5.34886	3.97204	178.401	1.08e-40
ENSSSCG00000008201	CNNM3	CNNM3	CNNM3	CNNM3		-1.30901	-0.388478	6.07589	6.93307	0.00846161
ENSSSCG00000017420	CNP	CNP	CNP	CNP		-1.64906	-0.721646	7.46756	16.8546	4.04e-05
ENSSSCG00000027849	CNR2	CNR2	CNR2	CNR2		1.57005	0.650814	4.71167	5.47141	0.01933
ENSSSCG00000008349	CNRIP1	CNRIP1	CNRIP1	CNRIP1		-1.73281	-0.79311	3.01684	11.8507	0.000576411
ENSSSCG00000027572	CNTF	CNTF				1.45714	0.543144	3.02641	5.23976	0.0220763
ENSSSCG00000005178	CNTLN	CNTLN	CNTLN	CNTLN		2.18741	1.12923	2.76159	13.1821	0.000282634
ENSSSCG00000000789	CNTN1	CNTN1	CNTN1	CNTN1		7.96924	2.99444	1.76807	86.7814	1.21e-20
ENSSSCG00000017388	COA3	COA3	COA3	COA3		1.47433	0.56006	5.93805	14.0342	0.00017952
ENSSSCG00000023335	COA5	COA5				1.72318	0.785072	3.96002	17.3674	3.08e-05
ENSSSCG00000022679	COCH	COCH	COCH	COCH		3.40572	1.76796	0.901855	7.37121	0.00662762
ENSSSCG00000006857	COL11A1	COL11A1	COL11A1	COL11A1		-2.64978	-1.40587	0.196895	15.1923	9.71e-05
ENSSSCG00000001473	COL11A2	COL11A2	COL11A2	COL11A2		5.90115	2.561	2.04175	48.412	3.45e-12
ENSSSCG00000005997	COL14A1	COL14A1	COL14A1	COL14A1		-4.09967	-2.03551	6.64457	25.114	5.4e-07
ENSSSCG00000004273	COL19A1	COL19A1				-1.94572	-0.9603	1.68123	7.99476	0.0046913
ENSSSCG00000014029	COL23A1	COL23A1	COL23A1	COL23A1		-2.46879	-1.3038	0.543544	7.24277	0.0071187
ENSSSCG00000007678	COL26A1	COL26A1	COL26A1	COL26A1		-3.01455	-1.59194	0.126276	14.7137	0.000125133
ENSSSCG00000016035	COL5A2	COL5A2	COL5A2	COL5A2		-1.83149	-0.873017	7.28512	8.30108	0.00396214
ENSSSCG00000013667	COL5A3	COL5A3	COL5A3	COL5A3		-3.30636	-1.72524	4.9534	44.8932	2.08e-11
ENSSSCG00000028022	COL6A2	COL6A2	COL6A2	COL6A2		-1.58848	-0.667643	7.31366	5.45685	0.0194918
ENSSSCG00000027331	COL6A3	COL6A3	COL6A3	COL6A3		-2.17195	-1.11899	7.82389	6.82489	0.00898959
ENSSSCG00000011186	COL6A5	COL6A5	COL6A5	COL6A5		4.09083	2.0324	4.26263	10.6698	0.00108898
ENSSSCG00000023322	COL9A2	COL9A2	COL9A2	COL9A2		-4.41581	-2.14268	1.28909	35.3401	2.77e-09
ENSSSCG00000025629	COLEC11	COLEC11	COLEC11	COLEC11		3.45311	1.7879	0.576296	15.4709	8.38e-05
ENSSSCG00000011082	COMMD3	COMMD3	COMMD3	COMMD3		1.27547	0.351027	6.5748	5.54992	0.0184815
ENSSSCG00000001884	COMMD4	COMMD4	COMMD4	COMMD4		1.66138	0.732386	6.19173	12.408	0.000427507
ENSSSCG00000010132	COMT	COMT	COMT	COMT		3.11449	1.63899	7.59614	63.1407	1.92e-15
ENSSSCG00000010321	COMTD1	COMTD1				1.98259	0.987386	3.37147	16.6793	4.43e-05
ENSSSCG00000016553	COPG2	COPG2	COPG2	COPG2		-1.37616	-0.460648	6.91028	9.44841	0.00211333
ENSSSCG00000017746	COPRS	COPRS				-1.50209	-0.586974	3.06577	7.45064	0.0063414
ENSSSCG00000000290	COPZ1	COPZ1	COPZ1	COPZ1		1.34613	0.42882	7.75266	7.28591	0.00694976
ENSSSCG00000017526	COPZ2	COPZ2	COPZ2	COPZ2		-1.65131	-0.723614	4.11086	7.61476	0.00578923
ENSSSCG00000009903	COQ5	COQ5	COQ5	COQ5		1.41103	0.496745	5.84782	11.4536	0.00071355
ENSSSCG00000002354	COQ6	COQ6	COQ6	COQ6		1.34558	0.42823	5.50833	7.8531	0.00507335
ENSSSCG00000010861	COQ8A	COQ8A	COQ8A	COQ8A		-1.54066	-0.623553	4.78366	12.6444	0.000376685
ENSSSCG00000025284	COQ9	COQ9	COQ9	COQ9		1.49126	0.576534	6.43797	12.9871	0.000313642
ENSSSCG00000029691	CORO1A	CORO1A				-1.67533	-0.744443	8.59789	9.31112	0.00227767
ENSSSCG00000005375	CORO2A	CORO2A	CORO2A	CORO2A		67.0499	6.06716	7.68943	369.202	2.79e-82
ENSSSCG00000004962	CORO2B	CORO2B	CORO2B	CORO2B		-6.4923	-2.69873	0.896897	40.5365	1.93e-10
ENSSSCG00000030543	COTL1	COTL1				-2.74304	-1.45578	6.17737	69.7079	6.88e-17
ENSSSCG00000018075	COX1	MT-CO1	COX1	MT-CO1		2.00892	1.00642	15.2863	8.99078	0.00271346
ENSSSCG00000018078	COX2	MT-CO2	COX2	MT-CO2		1.74272	0.801345	13.7602	7.15367	0.00748108
ENSSSCG00000018082	COX3	MT-CO3	COX3	MT-CO3		1.72622	0.787616	13.9297	6.8328	0.00894987
ENSSSCG00000029034	COX4I1	COX4I1	COX4I1	COX4I1		1.66976	0.739642	8.8798	16.5766	4.67e-05
ENSSSCG00000024316	COX5A	COX5A	COX5A	COX5A		1.97598	0.982571	7.86402	29.1464	6.71e-08
ENSSSCG00000008195	COX5B	COX5B	COX5B	COX5B		1.83047	0.872217	7.96734	27.945	1.25e-07
ENSSSCG00000009909	COX6A1	COX6A1				1.56978	0.65056	8.16143	16.1751	5.77e-05
ENSSSCG00000006070	COX6C	COX6C	COX6C	COX6C		1.45708	0.543082	7.7693	11.6109	0.000655658
ENSSSCG00000004480	COX7A2	COX7A2	COX7A2	COX7A2		2.00065	1.00047	7.41381	36.1994	1.78e-09
ENSSSCG00000030970	COX7B					1.73024	0.790976	8.14295	23.4015	1.31e-06
ENSSSCG00000011700	CP	CP	CP	CP		-3.71299	-1.89258	1.8051	50.7009	1.08e-12
ENSSSCG00000006200	CPA6	CPA6	CPA6	CPA6		427.667	8.74034	-0.176168	94.7043	2.21e-22
ENSSSCG00000017799	CPD	CPD	CPD	CPD		1.67882	0.747447	6.66435	12.6365	0.000378281
ENSSSCG00000010545	CPN1	CPN1	CPN1	CPN1		-3.75224	-1.90775	-0.294414	14.8138	0.000118664
ENSSSCG00000006135	CPNE3	CPNE3	CPNE3	CPNE3		-1.43151	-0.517536	6.13001	12.3449	0.000442203
ENSSSCG00000011178	CPNE4	CPNE4	CPNE4	CPNE4		-3.5046	-1.80925	-0.198634	17.2596	3.26e-05
ENSSSCG00000001567	CPNE5	CPNE5	CPNE5	CPNE5		-6.90041	-2.78668	0.637469	52.0818	5.32e-13
ENSSSCG00000000778	CPNE8	CPNE8	CPNE8	CPNE8		4.27964	2.09749	4.52716	63.9071	1.3e-15
ENSSSCG00000016135	CPO	CPO	CPO	CPO		14874.4	13.8605	6.65288	90.6396	1.72e-21
ENSSSCG00000011978	CPOX	CPOX	CPOX	CPOX		1.77574	0.828421	5.92979	24.1184	9.06e-07
ENSSSCG00000024206	CPPED1	CPPED1	CPPED1	CPPED1		2.12955	1.09055	5.66556	37.608	8.65e-10
ENSSSCG00000016159	CPS1	CPS1	CPS1	CPS1		1924.84	10.9105	8.63391	335.008	7.8e-75
ENSSSCG00000024872	CPT1C	CPT1C	CPT1C	CPT1C		-1.84324	-0.882247	3.64748	12.9108	0.000326686
ENSSSCG00000003340	CPTP	CPTP				3.05553	1.61142	2.71849	33.218	8.24e-09
ENSSSCG00000007170	CPXM1	CPXM1	CPXM1	CPXM1		-7.56972	-2.92024	4.42309	122.57	1.73e-28
ENSSSCG00000015294	CR1	CR1L		CR1		-3.12779	-1.64514	5.71234	44.6842	2.32e-11
ENSSSCG00000023933	CRACR2B	CRACR2B	CRACR2B	CRACR2B		23.864	4.57676	3.94299	181.379	2.42e-41
ENSSSCG00000008026	CRAMP1	CRAMP1	CRAMP1	CRAMP1		-1.38044	-0.465131	6.49758	8.69342	0.00319361
ENSSSCG00000005671	CRAT	CRAT	CRAT	CRAT		1.71191	0.775607	6.81703	22.418	2.19e-06
ENSSSCG00000005584	CRB2	CRB2	CRB2	CRB2		-12.8744	-3.68643	-0.671232	24.7534	6.52e-07
ENSSSCG00000013547	CRB3	CRB3	CRB3	CRB3		415.67	8.69929	4.27579	502.451	2.78e-111
ENSSSCG00000013501	CREB3L3	CREB3L3	CREB3L3	CREB3L3		292.241	8.19101	7.10641	151.858	6.81e-35
ENSSSCG00000006560	CREB3L4	CREB3L4	CREB3L4	CREB3L4		2.43704	1.28513	2.45658	23.1302	1.51e-06
ENSSSCG00000014907	CREBZF	CREBZF	CREBZF	CREBZF		-1.51194	-0.596404	4.53568	10.7168	0.00106167
ENSSSCG00000006308	CREG1	CREG1	CREG1	CREG1		-1.4762	-0.561888	6.38972	11.4869	0.000700897
ENSSSCG00000014093	CRHBP	CRHBP	CRHBP	CRHBP		1.68774	0.755091	3.44075	9.37514	0.00219947
ENSSSCG00000008504	CRIM1	CRIM1	CRIM1	CRIM1		-2.87455	-1.52334	5.37275	36.4073	1.6e-09
ENSSSCG00000001672	CRIP3	CRIP3		CRIP3		-5.02423	-2.3289	2.39273	28.6637	8.61e-08
ENSSSCG00000006171	CRISPLD1	CRISPLD1	CRISPLD1	CRISPLD1		-4.99858	-2.32152	1.64905	29.189	6.56e-08
ENSSSCG00000013909	CRLF1	CRLF1	CRLF1	CRLF1		-9.52217	-3.25129	-0.0155203	15.7171	7.36e-05
ENSSSCG00000026324	CRLF2	CRLF2				-121.349	-6.92302	2.45726	289.385	6.77e-65
ENSSSCG00000017743	CRLF3	CRLF3	CRLF3	CRLF3		-1.71458	-0.777856	7.67804	14.7181	0.000124839
ENSSSCG00000015391	CROT	CROT	CROT	CROT		2.17788	1.12292	5.77089	24.9255	5.96e-07
ENSSSCG00000015137	CRTAM	CRTAM	CRTAM	CRTAM		-4.48341	-2.1646	4.00598	71.6942	2.51e-17
ENSSSCG00000006567	CRTC2	CRTC2	CRTC2	CRTC2		-1.42474	-0.510699	6.20573	9.78992	0.00175471
ENSSSCG00000028041	CRTC3	CRTC3				-2.384	-1.25338	3.35045	27.2439	1.79e-07
ENSSSCG00000015025	CRYAB	CRYAB				-1.74955	-0.806983	3.91487	7.49169	0.00619845
ENSSSCG00000009964	CRYBB1	CRYBB1	CRYBB1	CRYBB1		-2.18824	-1.12977	0.000249006	6.46703	0.0109894
ENSSSCG00000009268	CRYL1	CRYL1	CRYL1	CRYL1		1.74488	0.803131	5.99057	14.0197	0.000180904
ENSSSCG00000007849	CRYM	CRYM	CRYM	CRYM		11.1509	3.47909	2.62384	127.637	1.35e-29
ENSSSCG00000003780	CRYZ	CRYZ	CRYZ	CRYZ		4.88915	2.28958	6.24213	78.7526	7.04e-19
ENSSSCG00000028377	CRYZL1	CRYZL1	CRYZL1	CRYZL1		-1.3232	-0.404032	5.40913	5.86194	0.0154717
ENSSSCG00000000259	CSAD	CSAD	CSAD	CSAD		-1.71076	-0.774635	4.26807	17.0209	3.7e-05
ENSSSCG00000000062	CSDC2	CSDC2	CSDC2	CSDC2		-2.58766	-1.37165	0.151757	8.23316	0.00411318
ENSSSCG00000026832	CSF1	CSF1				-2.98444	-1.57746	2.18197	40.4123	2.06e-10
ENSSSCG00000014441	CSF1R	CSF1R	CSF1R	CSF1R		-3.29055	-1.71833	5.77431	48.8742	2.73e-12
ENSSSCG00000030088	CSF2RA	CSF2RA	CSF2RA	CSF2RA		-2.13488	-1.09416	3.65926	21.6107	3.34e-06
ENSSSCG00000000136	CSF2RB	CSF2RB	CSF2RB	CSF2RB		-2.53367	-1.34123	6.40396	47.2533	6.24e-12
ENSSSCG00000007005	CSGALNACT1	CSGALNACT1	CSGALNACT1	CSGALNACT1		-4.87358	-2.28498	3.30396	81.5457	1.71e-19
ENSSSCG00000020976	CSRP1	CSRP1	CSRP1	CSRP1		1.4324	0.518439	7.48932	5.6109	0.0178491
ENSSSCG00000000951	CSRP2	CSRP2	CSRP2			-1.74676	-0.804681	5.4136	10.7387	0.00104916
ENSSSCG00000029889	CST3	CST3				-2.10096	-1.07105	9.13499	24.1843	8.75e-07
ENSSSCG00000012960	CST6	CST6	CST6	CST6		5.00779	2.32417	1.23503	43.7047	3.82e-11
ENSSSCG00000007131	CST7	CST7	CST7	CST7		-1.96692	-0.975939	4.0456	17.3383	3.13e-05
ENSSSCG00000030883	CT797454.1					3977.08	11.9575	5.4229	572.455	1.64e-126
ENSSSCG00000030874	CT797454.3					2208.18	11.1086	8.34861	589.328	3.51e-130
ENSSSCG00000010739	CTBP2	CTBP2	CTBP2	CTBP2		1.79114	0.840874	4.99252	14.3933	0.00014833
ENSSSCG00000026818	CTC1	CTC1	CTC1	CTC1		1.37061	0.454818	4.86878	6.08389	0.013642
ENSSSCG00000028740	CTDSPL	CTDSPL	CTDSPL	CTDSPL		1.90391	0.928962	5.26927	13.2035	0.000279431
ENSSSCG00000004192	CTGF	CTGF	CTGF	CTGF		-2.54834	-1.34956	5.88988	7.03678	0.00798523
ENSSSCG00000003789	CTH	CTH	CTH	CTH		8.55585	3.09691	4.85451	150.452	1.38e-34
ENSSSCG00000004506	CTIF	CTIF	CTIF	CTIF		1.43852	0.524582	4.48227	5.20952	0.0224635
ENSSSCG00000016122	CTLA4	CTLA4	CTLA4	CTLA4		-6.99235	-2.80578	3.6752	105.747	8.38e-25
ENSSSCG00000014339	CTNNA1	CTNNA1	CTNNA1	CTNNA1		2.42737	1.2794	7.87429	36.805	1.31e-09
ENSSSCG00000005443	CTNNAL1	CTNNAL1				-2.73838	-1.45332	4.15683	51.8474	6e-13
ENSSSCG00000013174	CTNND1	CTNND1	CTNND1	CTNND1		3.4357	1.78061	7.92761	50.7792	1.03e-12
ENSSSCG00000003973	CTPS1	CTPS1	CTPS1	CTPS1		-1.57635	-0.656587	6.01535	18.8514	1.41e-05
ENSSSCG00000023849	CTRL	CTRL	CTRL	CTRL		-1.53514	-0.618371	2.87954	6.73713	0.00944264
ENSSSCG00000007431	CTSA	CTSA	CTSA	CTSA		-1.29712	-0.375309	7.27716	6.11556	0.0133997
ENSSSCG00000014924	CTSC	CTSC	CTSC	CTSC		-2.93548	-1.55359	7.88255	46.9923	7.13e-12
ENSSSCG00000001770	CTSH	CTSH	CTSH	CTSH		-1.66488	-0.735417	8.06005	14.1243	0.000171116
ENSSSCG00000006647	CTSK	CTSK				-2.17111	-1.11844	6.52148	45.6872	1.39e-11
ENSSSCG00000006648	CTSS	CTSS	CTSS	CTSS		-2.09849	-1.06935	8.97654	23.8625	1.03e-06
ENSSSCG00000012970	CTSW	CTSW	CTSW	CTSW		-6.47862	-2.69569	7.16707	159.426	1.51e-36
ENSSSCG00000007522	CTSZ	CTSZ	CTSZ	CTSZ		-1.33733	-0.419354	8.24479	5.23559	0.0221293
ENSSSCG00000003235	CTU1	CTU1		CTU1		-1.60017	-0.678223	1.67615	6.38332	0.0115198
ENSSSCG00000014253	CTXN3	CTXN3				94.6894	6.56513	-0.537467	71.927	2.23e-17
ENSSSCG00000005941	CU151851.1		KHDRBS3	KHDRBS3		-1.74314	-0.801688	1.74953	6.79273	0.00915297
ENSSSCG00000031041	CU466547.1					7.78123	2.96	2.65653	6.75055	0.00937187
ENSSSCG00000005908	CU468594.8	SLC52A1	SLC52A2	SLC52A2		1.60164	0.679549	4.49844	8.58905	0.0033819
ENSSSCG00000027762	CU633166.1	TNFRSF11B	TNFRSF11B	TNFRSF11B		-2.96253	-1.56683	0.663843	15.7886	7.08e-05
ENSSSCG00000001657	CUL7	CUL7	CUL7	CUL7		-1.50974	-0.594299	4.5967	12.1341	0.000495092
ENSSSCG00000030196	CUL9	CUL9	CUL9	CUL9		-1.32959	-0.410985	7.00556	5.99928	0.0143117
ENSSSCG00000007681	CUX1	CUX1	CUX1	CUX1		1.43545	0.5215	5.0957	10.0192	0.00154913
ENSSSCG00000009831	CUX2	CUX2	CUX2	CUX2		-4.66343	-2.22139	4.03277	53.9823	2.02e-13
ENSSSCG00000010550	CWF19L1	CWF19L1	CWF19L1	CWF19L1		-1.40009	-0.485516	4.42874	7.49364	0.00619174
ENSSSCG00000024024	CX3CR1	CX3CR1	CX3CR1	CX3CR1		-2.38074	-1.25141	1.61834	12.1044	0.000503042
ENSSSCG00000008977	CXCL10	CXCL10				-2.2466	-1.16774	7.3262	23.4181	1.3e-06
ENSSSCG00000010414	CXCL12	CXCL12				-3.87244	-1.95324	7.86148	70.3543	4.96e-17
ENSSSCG00000028731	CXCL13	CXCL13				-1.76491	-0.819597	8.23253	9.6093	0.00193594
ENSSSCG00000014310	CXCL14	CXCL14	CXCL14	CXCL14		2.31754	1.21259	7.79624	24.2384	8.51e-07
ENSSSCG00000008953	CXCL8	CXCL8	CXCL8	CXCL8		6.3401	2.66451	4.14209	116.338	4.01e-27
ENSSSCG00000023489	CXCL9	CXCL9				-9.05772	-3.17915	6.91878	123.91	8.82e-29
ENSSSCG00000012402	CXCR3	CXCR3	CXCR3	CXCR3		-5.68925	-2.50824	3.72592	58.2456	2.31e-14
ENSSSCG00000015098	CXCR5	CXCR5	CXCR5	CXCR5		-2.11264	-1.07905	5.28268	21.752	3.1e-06
ENSSSCG00000012201	CXorf21	CXorf21	CXorf21	CXorf21		-2.39889	-1.26237	4.82084	29.426	5.81e-08
ENSSSCG00000026984	CXorf36	CXorf36	CXorf36	CXorf36		-3.37478	-1.75479	1.39013	16.2027	5.69e-05
ENSSSCG00000017297	CYB561	CYB561	CYB561	CYB561		3.2072	1.68131	3.45272	43.0777	5.26e-11
ENSSSCG00000006827	CYB561D1	CYB561D1	CYB561D1	CYB561D1		-1.55265	-0.634734	4.04303	8.04261	0.00456897
ENSSSCG00000004875	CYB5A	CYB5A	CYB5A	CYB5A		1.95686	0.968543	7.40713	20.8525	4.96e-06
ENSSSCG00000010929	CYB5R1	CYB5R1	CYB5R1	CYB5R1		1.51479	0.599113	5.12894	14.2004	0.000164335
ENSSSCG00000012229	CYBB	CYBB	GP91-PHOX	CYBB		-1.59112	-0.670043	7.4966	8.29156	0.00398298
ENSSSCG00000025049	CYBRD1	CYBRD1	CYBRD1	CYBRD1		3.62618	1.85845	8.56462	59.0205	1.56e-14
ENSSSCG00000016714	CYCS	CYCS	CYCS			2.26027	1.1765	7.83486	42.2015	8.23e-11
ENSSSCG00000017181	CYGB	CYGB	CYGB	CYGB		-2.25586	-1.17368	4.54895	35.1705	3.02e-09
ENSSSCG00000025273	CYP11A1	CYP11A1	CYP11A1	CYP11A1		-5.27205	-2.39836	0.195292	20.0906	7.39e-06
ENSSSCG00000001906	CYP1A1	CYP1A1	CYP1A1	CYP1A1		2.93992	1.55577	3.5798	18.8941	1.38e-05
ENSSSCG00000007486	CYP24A1	CYP24A1	CYP24A1	CYP24A1		4.27635	2.09638	2.37175	10.3195	0.00131631
ENSSSCG00000003006	CYP2B6	CYP2B6	CYP2B6	CYP2B6		-4.31554	-2.10954	3.64975	33.5226	7.04e-09
ENSSSCG00000026798	CYP2C42	CYP2C18		CYP2C18		7.34793	2.87734	4.70563	51.6441	6.65e-13
ENSSSCG00000000046	CYP2D25	CYP2D6	CYP2D25	CYP2D6		10.0423	3.32802	5.76864	117.268	2.51e-27
ENSSSCG00000003825	CYP2J2	CYP2J2	CYP2J34	CYP2J2		28.4045	4.82805	6.55783	294.062	6.48e-66
ENSSSCG00000021940	CYP2J34	CYP2J2				4.86574	2.28266	5.62577	100.213	1.37e-23
ENSSSCG00000013389	CYP2R1	CYP2R1	CYP2R1	CYP2R1		3.13804	1.64986	3.94218	56.4612	5.73e-14
ENSSSCG00000009151	CYP2U1	CYP2U1	CYP2U1	CYP2U1		-2.15011	-1.10441	2.76159	16.7817	4.19e-05
ENSSSCG00000007549	CYP2W1	CYP2W1	CYP2W1	CYP2W1		2427.1	11.245	1.41521	136.916	1.26e-31
ENSSSCG00000003894	CYP4B1	CYP4B1	CYP4B1	CYP4B1		-23.1105	-4.53048	-1.07053	11.8238	0.000584784
ENSSSCG00000015311	CYP51A1	CYP51A1	CYP51A1	CYP51A1		2.63457	1.39757	7.36684	71.619	2.61e-17
ENSSSCG00000006940	CYR61	CYR61	CYR61	CYR61		-2.26147	-1.17726	4.87187	9.2862	0.00230887
ENSSSCG00000012443	CYSLTR1	CYSLTR1				-1.77433	-0.827275	2.49287	7.93985	0.00483579
ENSSSCG00000009399	CYSLTR2	CYSLTR2	CYSLTR2	CYSLTR2		-1.99911	-0.99936	2.3742	7.6502	0.0056766
ENSSSCG00000018094	CYTB	MT-CYB	CYTB	MT-CYB		1.88194	0.912223	12.6583	11.2893	0.000779531
ENSSSCG00000017167	CYTH1	CYTH1	CYTH1	CYTH1		-2.53636	-1.34276	5.81923	61.2066	5.14e-15
ENSSSCG00000029753	CYTIP	CYTIP	CYTIP	CYTIP		-4.90203	-2.29338	5.06708	92.1476	8.04e-22
ENSSSCG00000005078	DAAM1	DAAM1	DAAM1	DAAM1		-1.64076	-0.714367	2.94617	5.84183	0.0156496
ENSSSCG00000003833	DAB1	DAB1	DAB1	DAB1		1203.29	10.2328	4.98513	397.833	1.63e-88
ENSSSCG00000005524	DAB2IP	DAB2IP	DAB2IP	DAB2IP		2.78142	1.47582	4.57884	27.231	1.81e-07
ENSSSCG00000013079	DAGLA	DAGLA	DAGLA	DAGLA		1.52587	0.60963	4.22173	8.26662	0.00403807
ENSSSCG00000027288	DAGLB	DAGLB	DAGLB	DAGLB		-1.88838	-0.917146	3.43596	15.2041	9.65e-05
ENSSSCG00000009942	DAO	DAO	DAO	DAO		741.955	9.53519	7.92417	468.651	6.3e-104
ENSSSCG00000015879	DAPL1	DAPL1	DAPL1	DAPL1		-14.332	-3.84117	3.54022	120.155	5.85e-28
ENSSSCG00000016255	DAW1	DAW1	DAW1	DAW1		-5.24216	-2.39016	-0.815951	19.308	1.11e-05
ENSSSCG00000001509	DAXX	DAXX	DAXX	DAXX		-1.30849	-0.387905	7.15256	5.60757	0.017883
ENSSSCG00000010986	DCAF12	DCAF12				1.34538	0.428018	4.74271	5.80049	0.0160217
ENSSSCG00000004254	DCBLD1	DCBLD1	DCBLD1	DCBLD1		3.86976	1.95224	5.06282	79.9651	3.81e-19
ENSSSCG00000029189	DCHS1	DCHS1	DCHS1	DCHS1		-1.60984	-0.686919	4.59508	11.624	0.000651077
ENSSSCG00000008942	DCK	DCK	DCK	DCK		1.40304	0.488561	6.96789	5.89979	0.0151427
ENSSSCG00000009490	DCT	DCT	DCT	DCT		-2.36557	-1.24219	2.89769	25.9205	3.56e-07
ENSSSCG00000015775	DCTD	DCTD	DCTD	DCTD		-1.91003	-0.933594	4.97364	25.2939	4.92e-07
ENSSSCG00000022783	DCUN1D1	DCUN1D1	DCUN1D1	DCUN1D1		1.31395	0.393912	6.46135	6.68709	0.00971135
ENSSSCG00000012585	DCX	DCX	DCX	DCX		1.7607	0.816149	1.49726	7.87919	0.0050007
ENSSSCG00000022009	DDC	DDC	DDC	DDC		10.3077	3.36564	5.26969	160.27	9.88e-37
ENSSSCG00000005043	DDHD1	DDHD1	DDHD1	DDHD1		1.35006	0.433025	5.74601	6.26502	0.0123144
ENSSSCG00000015818	DDHD2	DDHD2	DDHD2	DDHD2		1.35261	0.43575	7.75382	5.88906	0.0152352
ENSSSCG00000003462	DDI2	DDI2				1.56246	0.643817	2.75045	8.09818	0.00443097
ENSSSCG00000014898	DDIAS	DDIAS	DDIAS	DDIAS		1.53864	0.621654	2.86115	6.75338	0.00935703
ENSSSCG00000001382	DDR1	DDR1	DDR1	DDR1		4.11929	2.0424	6.21325	59.0012	1.58e-14
ENSSSCG00000006338	DDR2	DDR2	DDR2	DDR2		-2.50285	-1.32357	1.06884	9.11948	0.00252901
ENSSSCG00000015712	DDX18	DDX18	DDX18	DDX18		-1.39156	-0.476702	6.99348	8.91644	0.00282615
ENSSSCG00000010247	DDX21	DDX21	DDX21	DDX21		-1.5287	-0.612307	7.74671	14.2844	0.000157166
ENSSSCG00000010246	DDX50	DDX50	DDX50	DDX50		-1.46558	-0.551468	5.79289	11.057	0.000883512
ENSSSCG00000009771	DDX55	DDX55	DDX55	DDX55		-1.43625	-0.522306	5.59882	9.89691	0.00165557
ENSSSCG00000016745	DDX56	DDX56	DDX56	DDX56		-1.308	-0.387363	5.46942	5.7621	0.0163755
ENSSSCG00000024444	DDX59	DDX59	DDX59	DDX59		1.85751	0.89337	5.06563	24.3667	7.96e-07
ENSSSCG00000015097	DDX6	DDX6	DDX6	DDX6		-1.36412	-0.447976	8.44087	6.59712	0.0102144
ENSSSCG00000009720	DDX60	DDX60	DDX60	DDX60		1.94778	0.96183	6.35811	19.285	1.13e-05
ENSSSCG00000007987	DECR2	DECR2	DECR2	DECR2		1.94766	0.961745	6.26866	15.2524	9.41e-05
ENSSSCG00000001538	DEF6	DEF6	DEF6	DEF6		-2.90129	-1.53669	5.76172	59.6398	1.14e-14
ENSSSCG00000029990	DEFB1	DEFB1	DEFB1	DEFB1		-4.51218	-2.17382	3.65612	52.8514	3.6e-13
ENSSSCG00000002512	DEGS2	DEGS2	DEGS2	DEGS2		494.599	8.95012	4.01584	398.17	1.38e-88
ENSSSCG00000013546	DENND1C	DENND1C	DENND1C	DENND1C		-2.33905	-1.22592	7.08142	31.3902	2.11e-08
ENSSSCG00000016497	DENND2A	DENND2A	DENND2A	DENND2A		-1.84304	-0.882087	3.73215	12.38	0.000433959
ENSSSCG00000006797	DENND2D	DENND2D				-1.62114	-0.697006	5.25819	16.4185	5.08e-05
ENSSSCG00000006568	DENND4B	DENND4B	DENND4B	DENND4B		-1.81655	-0.861198	7.26333	25.4997	4.42e-07
ENSSSCG00000014578	DENND5A	DENND5A	DENND5A	DENND5A		-1.46013	-0.546097	7.13524	12.6304	0.000379528
ENSSSCG00000011467	DENND6A	DENND6A	DENND6A	DENND6A		-1.34462	-0.427199	5.29049	7.7858	0.00526585
ENSSSCG00000010034	DEPDC5	DEPDC5	DEPDC5	DEPDC5		1.39259	0.477767	4.95726	6.68718	0.00971087
ENSSSCG00000020674	DEPDC7	DEPDC7				5.05521	2.33777	3.67971	90.1316	2.23e-21
ENSSSCG00000020785	DES	DES	DES	DES		13.124	3.71413	9.10214	213.491	2.38e-48
ENSSSCG00000016716	DFNA5	DFNA5	GSDME	GSDME		137.075	7.09882	4.40499	137.209	1.09e-31
ENSSSCG00000005918	DGAT1	DGAT1	DGAT1	DGAT1		16.5816	4.05151	7.4299	215.534	8.52e-49
ENSSSCG00000010111	DGCR2	DGCR2	DGCR2	DGCR2		1.29634	0.374441	7.5202	5.74909	0.0164972
ENSSSCG00000027286	DGKQ	DGKQ	DGKQ	DGKQ		1.63605	0.710218	3.84274	10.8032	0.00101325
ENSSSCG00000027525	DHCR24	DHCR24	DHCR24	DHCR24		1.87886	0.909861	7.14457	22.4539	2.15e-06
ENSSSCG00000021181	DHCR7	DHCR7	DHCR7	DHCR7		2.55006	1.35053	4.736	53.6401	2.41e-13
ENSSSCG00000003158	DHDH	DHDH	DHDH	DHDH		5.60083	2.48564	5.96148	113.997	1.31e-26
ENSSSCG00000001991	DHRS1	DHRS1	DHRS1	DHRS1		2.95404	1.56269	6.86607	66.0015	4.51e-16
ENSSSCG00000017690	DHRS11	DHRS11	DHRS11	DHRS11		15.8882	3.98988	8.86709	227.429	2.17e-51
ENSSSCG00000003439	DHRS3	DHRS3	DHRS3	DHRS3		-1.42835	-0.514353	6.08989	8.88489	0.00287541
ENSSSCG00000016907	DHX29	DHX29	DHX29	DHX29		-1.29926	-0.377693	5.31371	5.61926	0.0177641
ENSSSCG00000011342	DHX30	DHX30	DHX30	DHX30		-1.34336	-0.425841	6.83813	7.76761	0.00531913
ENSSSCG00000010744	DHX32	DHX32	DHX32	DHX32		1.41015	0.495845	5.41774	8.34152	0.00387493
ENSSSCG00000003114	DHX34	DHX34	DHX34	DHX34		-1.66059	-0.731694	6.06745	21.6291	3.31e-06
ENSSSCG00000009799	DIABLO	DIABLO	DIABLO	DIABLO		1.35027	0.433243	5.92044	9.07741	0.00258787
ENSSSCG00000014387	DIAPH1	DIAPH1				-1.4473	-0.533366	7.21005	10.1065	0.0014775
ENSSSCG00000024532	DIMT1	DIMT1				-1.43542	-0.52147	4.36538	7.52959	0.00606938
ENSSSCG00000029196	DIP2B	DIP2B	DIP2B	DIP2B		-1.53034	-0.613855	6.26105	16.9597	3.82e-05
ENSSSCG00000003797	DIRAS3	DIRAS3	DIRAS3	DIRAS3		6.02654	2.59133	2.24131	62.4457	2.74e-15
ENSSSCG00000004941	DIS3L	DIS3L	DIS3L	DIS3L		-1.38693	-0.471896	4.75141	8.39222	0.0037683
ENSSSCG00000010170	DISC1	DISC1	DISC1	DISC1		-4.30566	-2.10624	-0.00948141	19.3079	1.11e-05
ENSSSCG00000004776	DISP2	DISP2	DISP2	DISP2		6.83164	2.77223	-0.28001	23.3194	1.37e-06
ENSSSCG00000010428	DKK1	DKK1	DKK1	DKK1		-2.44625	-1.29057	1.28822	14.7847	0.000120509
ENSSSCG00000009153	DKK2	DKK2				-7.89341	-2.98065	-0.622091	23.5642	1.21e-06
ENSSSCG00000015443	DLD	DLD	DLD	DLD		1.412	0.497736	7.12523	10.8644	0.000980308
ENSSSCG00000024285	DLG4	DLG4	DLG4	DLG4		-2.28575	-1.19267	4.69242	34.0523	5.37e-09
ENSSSCG00000026268	DLG5	DLG5	DLG5	DLG5		1.72134	0.783529	4.61626	8.03192	0.004596
ENSSSCG00000007317	DLGAP4	DLGAP4	DLGAP4	DLGAP4		-1.97149	-0.979288	3.48214	20.6272	5.58e-06
ENSSSCG00000005056	DLGAP5	DLGAP5	DLGAP5	DLGAP5		1.34933	0.432245	6.60673	5.31655	0.0211238
ENSSSCG00000027726	DLL1	DLL1	DLL1	DLL1		-2.92796	-1.5499	4.6396	69.1636	9.06e-17
ENSSSCG00000004755	DLL4	DLL4	DLL4	DLL4		-1.39638	-0.481688	4.64504	7.58068	0.00589972
ENSSSCG00000002374	DLST	DLST	DLST	DLST		2.00695	1.005	7.77555	29.4029	5.88e-08
ENSSSCG00000017589	DLX3	DLX3	DLX3	DLX3		-5.03984	-2.33338	-0.859528	14.9329	0.000111402
ENSSSCG00000002981	DMBT1			DMBT1		747.653	9.54623	8.63534	306.297	1.4e-68
ENSSSCG00000028148	DMD		DMD	DMD		2.35299	1.2345	3.56685	14.1304	0.000170562
ENSSSCG00000009220	DMP1	DMP1	DMP1	DMP1		-1.98104	-0.986258	2.35782	15.3327	9.01e-05
ENSSSCG00000029900	DMPK	DMPK				4.17191	2.06071	4.27873	60.8922	6.03e-15
ENSSSCG00000009613	DMTN	DMTN	DMTN	DMTN		3.21352	1.68416	2.29024	18.0995	2.1e-05
ENSSSCG00000027857	DMXL1	DMXL1	DMXL1	DMXL1		-1.50654	-0.591242	6.22726	16.2395	5.58e-05
ENSSSCG00000001588	DNAH8	DNAH8	DNAH8	DNAH8		-3.63869	-1.86342	-0.508702	17.962	2.25e-05
ENSSSCG00000001759	DNAJA4	DNAJA4				-1.57957	-0.659531	2.62713	7.84498	0.0050962
ENSSSCG00000005297	DNAJB5	DNAJB5	DNAJB5	DNAJB5		1.88618	0.91547	4.32471	23.1444	1.5e-06
ENSSSCG00000016653	DNAJB9	DNAJB9	DNAJB9	DNAJB9		1.62389	0.699456	5.78438	13.4934	0.00023941
ENSSSCG00000010233	DNAJC12	DNAJC12				2.66699	1.41521	-0.186906	10.7733	0.00102977
ENSSSCG00000003464	DNAJC16	DNAJC16	DNAJC16	DNAJC16		2.33162	1.22133	3.37282	23.2477	1.42e-06
ENSSSCG00000014356	DNAJC18	DNAJC18	DNAJC18	DNAJC18		-1.46952	-0.555345	2.84748	6.13484	0.0132544
ENSSSCG00000013038	DNAJC4	DNAJC4		DNAJC4		1.46103	0.546989	4.11824	8.3762	0.00380166
ENSSSCG00000003807	DNAJC6	DNAJC6	DNAJC6	DNAJC6		43.5679	5.44519	3.60197	187.689	1.02e-42
ENSSSCG00000013731	DNASE2	DNASE2	DNASE2	DNASE2		-1.95429	-0.966644	6.03432	23.3734	1.33e-06
ENSSSCG00000005641	DNM1	DNM1	DNM1	DNM1		-3.89415	-1.96131	2.87353	57.6968	3.06e-14
ENSSSCG00000013630	DNM2	DNM2	DNM2	DNM2		1.35242	0.435546	7.56848	6.45964	0.0110352
ENSSSCG00000010544	DNMBP	DNMBP	DNMBP	DNMBP		2.19812	1.13627	5.45967	29.3868	5.93e-08
ENSSSCG00000013659	DNMT1	DNMT1	DNMT1	DNMT1		1.45697	0.542967	8.51463	5.63171	0.0176384
ENSSSCG00000029413	DNMT3A	DNMT3A	DNMT3A	DNMT3A		-2.87475	-1.52344	4.63836	72.4068	1.75e-17
ENSSSCG00000016220	DNPEP	DNPEP	DNPEP	DNPEP		2.55522	1.35345	6.14584	55.0761	1.16e-13
ENSSSCG00000026568	DNPH1	DNPH1	DNPH1	DNPH1		-1.6121	-0.688944	2.79924	8.64324	0.00328277
ENSSSCG00000010505	DNTT	DNTT	DNTT	DNTT		-8.85542	-3.14656	-0.0785212	31.6597	1.84e-08
ENSSSCG00000007422	DNTTIP1	DNTTIP1	DNTTIP1	DNTTIP1		1.31494	0.395002	5.76836	6.84588	0.0088846
ENSSSCG00000030791	DOCK11	DOCK11				-4.0474	-2.01699	-0.106584	19.2018	1.18e-05
ENSSSCG00000011416	DOCK3	DOCK3	DOCK3	DOCK3		-7.28295	-2.86452	0.930829	53.0725	3.21e-13
ENSSSCG00000009650	DOCK5	DOCK5	DOCK5	DOCK5		3.16307	1.66133	5.99816	73.7045	9.07e-18
ENSSSCG00000005240	DOCK8	DOCK8	DOCK8	DOCK8		-1.68875	-0.755957	6.82552	19.0453	1.28e-05
ENSSSCG00000022112	DOCK9	DOCK9	DOCK9	DOCK9		-2.10196	-1.07174	7.18823	47.2892	6.12e-12
ENSSSCG00000009612	DOK2	DOK2	DOK2	DOK2		-2.24662	-1.16776	5.10124	48.7181	2.96e-12
ENSSSCG00000029165	DOK4	DOK4	DOK4	DOK4		3.7835	1.91972	4.4784	71.4474	2.85e-17
ENSSSCG00000005666	DOLK	DOLK	DOLK	DOLK		1.55111	0.633298	3.0562	8.78244	0.00304144
ENSSSCG00000005670	DOLPP1	DOLPP1				1.40844	0.494094	5.22055	8.8505	0.00293008
ENSSSCG00000004457	DOPEY1	DOPEY1	DOPEY1	DOPEY1		1.34113	0.423448	5.40695	6.71055	0.00958444
ENSSSCG00000012054	DOPEY2	DOPEY2	DOPEY2	DOPEY2		2.63861	1.39978	4.22307	24.6009	7.05e-07
ENSSSCG00000021971	DPEP1	DPEP1	DPEP1	DPEP1		6785.29	12.7282	7.49955	292.907	1.16e-65
ENSSSCG00000021105	DPEP2	DPEP2	DPEP2	DPEP2		-10.2347	-3.3554	4.07221	236.038	2.88e-53
ENSSSCG00000023514	DPEP3	DPEP3	DPEP3	DPEP3		-5.51298	-2.46283	0.887928	47.7389	4.87e-12
ENSSSCG00000006859	DPH5	DPH5	DPH5	DPH5		-1.58706	-0.666357	4.59688	14.2865	0.000156989
ENSSSCG00000015894	DPP4	DPP4	DPP4	DPP4		29.8196	4.89819	8.57597	231.035	3.55e-52
ENSSSCG00000006297	DPT	DPT				4.47755	2.16271	5.66103	24.6246	6.97e-07
ENSSSCG00000022521	DPY19L3	DPY19L3	DPY19L3	DPY19L3		1.428	0.513997	6.22331	11.9987	0.000532376
ENSSSCG00000006040	DPYS	DPYS	DPYS	DPYS		-2.69288	-1.42915	-0.275448	6.39072	0.0114718
ENSSSCG00000028310	DR1	DR1	DR1	DR1		-1.29971	-0.378185	6.76481	7.01303	0.00809185
ENSSSCG00000023972	DRAM1	DRAM1	DRAM1	DRAM1		-2.06821	-1.04839	5.19731	34.7796	3.69e-09
ENSSSCG00000004441	DSE	DSE	DSE	DSE		-2.50847	-1.32681	4.7033	30.8623	2.77e-08
ENSSSCG00000022739	DSG2	DSG2	DSG2	DSG2		30.2643	4.91955	6.87218	339.052	1.03e-75
ENSSSCG00000001025	DSP	DSP	DSP	DSP		16.585	4.05181	7.69344	188.141	8.09e-43
ENSSSCG00000001499	DST	DST	DST	DST		2.87696	1.52455	6.80055	41.0163	1.51e-10
ENSSSCG00000007085	DSTN	DSTN	DSTN	DSTN		3.15189	1.65622	7.53688	30.0233	4.27e-08
ENSSSCG00000015286	DSTYK	DSTYK	DSTYK	DSTYK		-1.38488	-0.469761	4.57749	7.21491	0.00723006
ENSSSCG00000015600	DTL	DTL	DTL	DTL		1.40806	0.493707	4.97274	7.68553	0.00556653
ENSSSCG00000001062	DTNBP1	DTNBP1	DTNBP1	DTNBP1		-1.44039	-0.526455	4.75344	7.98858	0.00470733
ENSSSCG00000004678	DUOX2	DUOX2	DUOX2	DUOX2		2.40442	1.26569	4.37907	7.94799	0.00481408
ENSSSCG00000004676	DUOXA2	DUOXA2	DUOXA2	DUOXA2		6.30759	2.65709	0.517237	19.806	8.57e-06
ENSSSCG00000022098	DUS2	DUS2	DUS2	DUS2		-1.35951	-0.443085	4.89713	7.24211	0.00712133
ENSSSCG00000016991	DUSP1	DUSP1	DUSP1	DUSP1		2.19351	1.13324	6.39096	36.7354	1.35e-09
ENSSSCG00000010831	DUSP10	DUSP10	DUSP10	DUSP10		1.64345	0.716725	4.47002	12.1116	0.000501085
ENSSSCG00000029874	DUSP14	DUSP14	DUSP14	DUSP14		-1.41087	-0.496581	3.1675	5.49878	0.0190297
ENSSSCG00000008128	DUSP2	DUSP2				-3.85705	-1.9475	6.12984	67.7998	1.81e-16
ENSSSCG00000020744	DUSP3	DUSP3	DUSP3	DUSP3		2.00794	1.00572	5.44347	20.6026	5.65e-06
ENSSSCG00000010624	DUSP5	DUSP5				1.69366	0.760141	6.45083	10.7432	0.00104665
ENSSSCG00000022284	DUSP6	DUSP6				2.62378	1.39165	4.47858	34.6061	4.04e-09
ENSSSCG00000011430	DUSP7	DUSP7	DUSP7	DUSP7		-2.4689	-1.30387	4.05137	37.2315	1.05e-09
ENSSSCG00000003342	DVL1	DVL1	DVL1	DVL1		1.42381	0.509756	6.71257	6.31029	0.0120039
ENSSSCG00000020962	DYNLL2	DYNLL2	DYNLL2	DYNLL2		1.5421	0.6249	7.70331	16.2903	5.43e-05
ENSSSCG00000007279	DYNLRB1	DYNLRB1				1.49568	0.580805	6.2305	13.8633	0.0001966
ENSSSCG00000004056	DYNLT1	DYNLT1				1.44952	0.535574	4.53614	9.5564	0.00199253
ENSSSCG00000028908	DYNLT3	DYNLT3	DYNLT3	DYNLT3		-2.66101	-1.41198	5.20133	61.6263	4.15e-15
ENSSSCG00000000958	DYRK2	DYRK2	DYRK2	DYRK2		-1.50744	-0.592098	5.31728	15.2486	9.42e-05
ENSSSCG00000000721	DYRK4	DYRK4	DYRK4	DYRK4		1.8276	0.869954	1.5038	7.86575	0.00503799
ENSSSCG00000007268	E2F1	E2F1	E2F1	E2F1		1.78929	0.839385	6.19105	17.1065	3.53e-05
ENSSSCG00000001079	E2F3	E2F3				1.71218	0.77583	5.8871	22.8403	1.76e-06
ENSSSCG00000006145	E2F5	E2F5	E2F5	E2F5		-3.24115	-1.69651	1.67149	29.9842	4.36e-08
ENSSSCG00000013352	E2F8	E2F8	E2F8	E2F8		1.87196	0.904547	5.94664	22.4724	2.13e-06
ENSSSCG00000026622	EAF1	EAF1	EAF1	EAF1		-1.27764	-0.353479	6.30804	6.00463	0.0142684
ENSSSCG00000011880	EAF2	EAF2	EAF2	EAF2		1.46263	0.548565	6.51101	5.60088	0.0179515
ENSSSCG00000010757	EBF3	EBF3	EBF3	EBF3		-38.522	-5.26761	4.301	325.817	7.83e-73
ENSSSCG00000007171	EBF4	EBF4	EBF4	EBF4		2.15686	1.10893	1.37408	10.8749	0.000974769
ENSSSCG00000013498	EBI3	EBI3	EBI3	EBI3		-3.09332	-1.62916	3.09446	46.1751	1.08e-11
ENSSSCG00000020738	EBP	EBP				1.90887	0.93272	5.58703	33.8337	6e-09
ENSSSCG00000009393	EBPL	EBPL	EBPL	EBPL		2.49339	1.31811	2.3355	17.673	2.62e-05
ENSSSCG00000003513	ECE1	ECE1	ECE1	ECE1		2.22186	1.15177	6.18081	17.9744	2.24e-05
ENSSSCG00000016285	ECEL1	ECEL1	ECEL1	ECEL1		-28.3571	-4.82564	-0.4643	33.7048	6.41e-09
ENSSSCG00000003854	ECHDC2	ECHDC2	ECHDC2	ECHDC2		5.4503	2.44634	5.9521	107.519	3.43e-25
ENSSSCG00000029230	ECM1	ECM1	ECM1	ECM1		-1.66376	-0.734444	5.59612	9.94371	0.001614
ENSSSCG00000013615	ECSIT	ECSIT	ECSIT	ECSIT		1.42509	0.511052	5.67761	11.9266	0.000553381
ENSSSCG00000007291	EDEM2	EDEM2	EDEM2	EDEM2		-1.35178	-0.434857	6.06778	8.99028	0.00271419
ENSSSCG00000005833	EDF1	EDF1				1.48507	0.570527	6.85455	12.3299	0.000445749
ENSSSCG00000007527	EDN3	EDN3	EDN3	EDN3		7.67986	2.94108	4.24053	83.2177	7.35e-20
ENSSSCG00000009031	EDNRA	EDNRA	EDNRA	EDNRA		-2.60155	-1.37937	2.98538	24.1981	8.69e-07
ENSSSCG00000000912	EEA1	EEA1				1.75073	0.807954	5.58229	17.0953	3.55e-05
ENSSSCG00000021740	EEF1AKMT3	EEF1AKMT3				-1.4826	-0.568131	3.17852	7.50834	0.00614139
ENSSSCG00000016128	EEF1B2	EEF1B2	EEF1B2			-1.44501	-0.531081	9.29999	7.62016	0.00577194
ENSSSCG00000011587	EFCAB12	EFCAB12	EFCAB12	EFCAB12		-3.5119	-1.81225	-0.394285	18.5784	1.63e-05
ENSSSCG00000003895	EFCAB14	EFCAB14	EFCAB14	EFCAB14		1.82051	0.864346	5.77509	21.6365	3.3e-06
ENSSSCG00000012971	EFEMP2	EFEMP2	EFEMP2	EFEMP2		-2.15183	-1.10556	5.08604	19.5389	9.86e-06
ENSSSCG00000006530	EFNA1	EFNA1	EFNA1	EFNA1		2.74308	1.4558	6.22564	71.9319	2.23e-17
ENSSSCG00000005828	EGFL7	EGFL7	EGFL7	EGFL7		-5.231	-2.38709	5.60041	155.301	1.2e-35
ENSSSCG00000001963	EGLN3	EGLN3	EGLN3	EGLN3		1.70105	0.766429	5.7636	20.6563	5.5e-06
ENSSSCG00000014336	EGR1	EGR1	EGR1	EGR1		-1.49089	-0.57617	5.36934	7.46473	0.00629196
ENSSSCG00000010224	EGR2	EGR2	EGR2	EGR2		-2.21389	-1.14659	4.05323	22.2422	2.4e-06
ENSSSCG00000009630	EGR3	EGR3	EGR3	EGR3		-1.71542	-0.778561	1.84492	6.58382	0.010291
ENSSSCG00000013017	EHD1	EHD1	EHD1	EHD1		-1.404	-0.489541	6.90353	9.46714	0.00209185
ENSSSCG00000024943	EHD3	EHD3				2.05099	1.03632	5.83927	14.1329	0.000170334
ENSSSCG00000020666	EHD4	EHD4	EHD4	EHD4		1.37214	0.456428	6.1569	6.38608	0.0115019
ENSSSCG00000013300	EHF	EHF	EHF	EHF		6.866	2.77947	3.24244	54.4277	1.61e-13
ENSSSCG00000008208	EIF2AK3	EIF2AK3	EIF2AK3	EIF2AK3		-1.42386	-0.509812	6.28337	11.8659	0.000571703
ENSSSCG00000006033	EIF3E	EIF3E	EIF3E	EIF3E		-1.37125	-0.455497	8.55373	6.26697	0.0123009
ENSSSCG00000013661	EIF3G	EIF3G	EIF3G	EIF3G		-1.36788	-0.451938	7.69701	8.52102	0.00351068
ENSSSCG00000011516	EIF4E3	EIF4E3	EIF4E3	EIF4E3		-1.76903	-0.822956	1.66993	5.94115	0.0147913
ENSSSCG00000010268	EIF4EBP2	EIF4EBP2				1.98998	0.992751	3.3072	12.5928	0.000387244
ENSSSCG00000009440	ELF1	ELF1	ELF1	ELF1		-1.42844	-0.514443	7.79678	10.9155	0.000953641
ENSSSCG00000010922	ELF3	ELF3	ELF3	ELF3		715.824	9.48346	6.7806	577.034	1.66e-127
ENSSSCG00000012279	ELK1	ELK1	ELK1	ELK1		-1.34675	-0.429479	5.07006	7.40847	0.00649173
ENSSSCG00000023803	ELK3	ELK3	ELK3	ELK3		-2.43505	-1.28395	6.31833	58.1234	2.46e-14
ENSSSCG00000004699	ELL3	ELL3	ELL3	ELL3		1.92932	0.948089	8.39093	10.1656	0.00143088
ENSSSCG00000023306	ELMO2	ELMO2	ELMO2	ELMO2		-1.99424	-0.995841	7.12396	43.7933	3.65e-11
ENSSSCG00000002786	ELMO3	ELMO3	ELMO3	ELMO3		8.43608	3.07657	5.9909	149.189	2.61e-34
ENSSSCG00000015002	ELMOD1	ELMOD1	ELMOD1	ELMOD1		-4.64332	-2.21516	0.0415069	25.3447	4.79e-07
ENSSSCG00000009055	ELMOD2	ELMOD2	ELMOD2	ELMOD2		2.07805	1.05523	2.33024	16.9612	3.82e-05
ENSSSCG00000008238	ELMOD3	ELMOD3	ELMOD3	ELMOD3		1.33644	0.418393	5.40748	5.918	0.014987
ENSSSCG00000023937	ELOVL1	ELOVL1				2.45494	1.29569	7.22184	52.5041	4.29e-13
ENSSSCG00000024149	ELOVL5	ELOVL5	ELOVL5	ELOVL5		-1.62549	-0.700871	4.45721	10.2828	0.00134279
ENSSSCG00000016933	ELOVL7	ELOVL7				3.30854	1.72619	2.09566	27.7521	1.38e-07
ENSSSCG00000020898	ELP2	ELP2	ELP2	ELP2		-1.33614	-0.418074	5.59494	6.39406	0.0114503
ENSSSCG00000029484	EMB	EMB	EMB	EMB		-2.75625	-1.46271	3.90298	33.5457	6.96e-09
ENSSSCG00000011562	EMC3	EMC3	EMC3	EMC3		1.4088	0.494466	6.71618	10.8057	0.00101189
ENSSSCG00000029403	EMC8	EMC8	EMC8	EMC8		1.36744	0.451478	4.62804	7.40475	0.00650518
ENSSSCG00000017571	EME1	EME1	EME1	EME1		1.39827	0.483641	4.17427	5.90414	0.0151053
ENSSSCG00000021467	EME2	EME2	EME2	EME2		-1.76453	-0.819281	2.01218	9.16195	0.002471
ENSSSCG00000003694	EMILIN2	EMILIN2	EMILIN2	EMILIN2		-2.77041	-1.4701	5.16958	34.3931	4.5e-09
ENSSSCG00000027667	EML1	EML1	EML1	EML1		2.12304	1.08613	2.13092	11.1797	0.000826966
ENSSSCG00000013061	EML3	EML3	EML3	EML3		-1.35983	-0.443425	6.62274	9.04368	0.00263604
ENSSSCG00000008467	EML4	EML4	EML4	EML4		-1.37584	-0.460314	5.60011	6.87863	0.00872323
ENSSSCG00000023377	EMP3	EMP3	EMP3	EMP3		-2.89938	-1.53575	5.56775	73.9825	7.88e-18
ENSSSCG00000010850	ENAH	ENAH		ENAH		1.97698	0.983295	3.69336	11.3792	0.000742728
ENSSSCG00000014072	ENC1	ENC1	ENC1	ENC1		-2.65589	-1.4092	2.99044	24.0404	9.43e-07
ENSSSCG00000014965	ENDOD1	ENDOD1	ENDOD1	ENDOD1		-3.10775	-1.63587	3.60113	40.4783	1.99e-10
ENSSSCG00000005661	ENDOG	ENDOG	ENDOG	ENDOG		1.99986	0.999898	2.74183	15.1911	9.72e-05
ENSSSCG00000005625	ENG	ENG	ENG	ENG		-4.22482	-2.07889	6.91011	117.306	2.46e-27
ENSSSCG00000027061	ENGASE	ENGASE				3.05636	1.61182	3.85715	37.6258	8.57e-10
ENSSSCG00000017904	ENO3	ENO3	ENO3	ENO3		1.65085	0.723212	3.68128	9.69097	0.00185176
ENSSSCG00000009246	ENOPH1	ENOPH1	ENOPH1	ENOPH1		1.73658	0.796252	6.24262	22.0796	2.62e-06
ENSSSCG00000027169	ENOSF1	ENOSF1	ENOSF1	ENOSF1		1.66588	0.736288	4.82674	16.1894	5.73e-05
ENSSSCG00000009132	ENPEP	ENPEP	ENPEP	ENPEP		629.589	9.29827	9.90434	301.28	1.73e-67
ENSSSCG00000004193	ENPP1	ENPP1	ENPP1	ENPP1		-1.74138	-0.800234	4.77725	16.8887	3.96e-05
ENSSSCG00000006001	ENPP2	ENPP2	ENPP2	ENPP2		-4.12315	-2.04375	5.95484	98.0483	4.08e-23
ENSSSCG00000004194	ENPP3					9.67977	3.27497	4.91463	122.392	1.89e-28
ENSSSCG00000017163	ENPP7	ENPP7	ENPP7	ENPP7		196.441	7.61795	6.7956	235.249	4.27e-53
ENSSSCG00000006653	ENSA	ENSA	ENSA	ENSA		1.43257	0.518602	6.56054	12.5946	0.000386869
ENSSSCG00000025783	ENTPD3	ENTPD3	ENTPD3	ENTPD3		7.5651	2.91936	3.30551	136.952	1.24e-31
ENSSSCG00000002355	ENTPD5	ENTPD5	ENTPD5	ENTPD5		10.1423	3.34232	4.50207	94.5057	2.44e-22
ENSSSCG00000027070	ENTPD6	ENTPD6	ENTPD6	ENTPD6		1.61999	0.695981	5.55531	16.1585	5.83e-05
ENSSSCG00000010540	ENTPD7	ENTPD7	ENTPD7	ENTPD7		2.54963	1.35029	4.16567	30.8791	2.75e-08
ENSSSCG00000005852	ENTPD8	ENTPD8	ENTPD8	ENTPD8		1188.23	10.2146	4.96515	585.475	2.42e-129
ENSSSCG00000011504	EOGT	EOGT	EOGT	EOGT		-3.85893	-1.9482	5.3239	117.772	1.94e-27
ENSSSCG00000028018	EP400	EP400	EP400	EP400		-1.30394	-0.38288	6.03145	5.41664	0.0199457
ENSSSCG00000008443	EPAS1	EPAS1	EPAS1	EPAS1		-2.03419	-1.02446	7.44613	27.2806	1.76e-07
ENSSSCG00000003586	EPB41	EPB41	EPB41	EPB41		-1.98114	-0.98633	5.6814	26.7425	2.32e-07
ENSSSCG00000007314	EPB41L1	EPB41L1	EPB41L1	EPB41L1		7.37436	2.88252	3.13176	70.7036	4.15e-17
ENSSSCG00000003687	EPB41L3	EPB41L3	EPB41L3	EPB41L3		5.41229	2.43624	6.15528	115.999	4.75e-27
ENSSSCG00000005446	EPB41L4B	EPB41L4B	EPB41L4B	EPB41L4B		13.1473	3.71669	4.44829	187.95	8.91e-43
ENSSSCG00000008429	EPCAM	EPCAM	EPCAM	EPCAM		1326.51	10.3734	9.23613	765.712	1.54e-168
ENSSSCG00000016459	EPHA1	EPHA1	EPHA1	EPHA1		4.74098	2.24519	5.26601	55.9797	7.32e-14
ENSSSCG00000016230	EPHA4	EPHA4	EPHA4	EPHA4		-2.35	-1.23266	1.39282	15.2723	9.31e-05
ENSSSCG00000003527	EPHB2	EPHB2	EPHB2	EPHB2		2.03914	1.02796	4.51303	7.88077	0.00499631
ENSSSCG00000016473	EPHB6	EPHB6	EPHB6	EPHB6		-4.72743	-2.24106	4.82249	109.837	1.06e-25
ENSSSCG00000010853	EPHX1	EPHX1	EPHX1	EPHX1		3.49903	1.80695	6.67746	34.2534	4.84e-09
ENSSSCG00000009666	EPHX2	EPHX2	EPHX2	EPHX2		4.12077	2.04291	5.27675	39.6416	3.05e-10
ENSSSCG00000028144	EPHX3	EPHX3	EPHX3	EPHX3		-1.53715	-0.620253	1.93436	6.24684	0.0124415
ENSSSCG00000013618	EPOR	EPOR	EPOR	EPOR		-2.5975	-1.37712	-1.07839	6.67483	0.00977836
ENSSSCG00000000600	EPS8	EPS8	EPS8	EPS8		2.74462	1.45661	5.25165	25.9203	3.56e-07
ENSSSCG00000026417	EPS8L1	EPS8L1	EPS8L1	EPS8L1		2.33212	1.22164	0.617181	13.0894	0.000296966
ENSSSCG00000012848	EPS8L2	EPS8L2	EPS8L2	EPS8L2		285.463	8.15716	7.83862	627.251	1.98e-138
ENSSSCG00000006820	EPS8L3	EPS8L3	EPS8L3	EPS8L3		4763.92	12.2179	7.86209	918.869	7.76e-202
ENSSSCG00000030643	EPT1	SELENOI	SELENOI	SELENOI		1.58752	0.666779	3.37478	8.13012	0.00435359
ENSSSCG00000017497	ERBB2	ERBB2	ERBB2	ERBB2		12.5152	3.64561	6.81187	181.36	2.45e-41
ENSSSCG00000016954	ERBB2IP	ERBIN	ERBIN	ERBIN		-1.27284	-0.348049	6.56276	5.97105	0.0145427
ENSSSCG00000015721	ERCC3	ERCC3	ERCC3	ERCC3		-1.28603	-0.362922	5.82366	6.1683	0.013006
ENSSSCG00000010391	ERCC6	ERCC6	ERCC6	ERCC6		1.49931	0.584297	4.94726	5.46285	0.0194249
ENSSSCG00000008962	EREG	EREG				221.925	7.79393	-0.954029	37.1364	1.1e-09
ENSSSCG00000022318	ERG	ERG	ERG	ERG		-4.28141	-2.09808	4.38551	72.0182	2.13e-17
ENSSSCG00000016988	ERGIC1	ERGIC1	ERGIC1	ERGIC1		1.33541	0.41728	6.56166	6.4168	0.0113046
ENSSSCG00000010547	ERLIN1	ERLIN1				1.55055	0.632776	5.4168	12.7698	0.000352256
ENSSSCG00000004010	ERMARD	ERMARD	ERMARD	ERMARD		-1.58282	-0.662496	6.30487	15.2777	9.28e-05
ENSSSCG00000005207	ERMP1	ERMP1	ERMP1	ERMP1		-1.859	-0.894525	3.56208	16.1998	5.7e-05
ENSSSCG00000005037	ERO1A	ERO1A	ERO1A	ERO1A		-1.65933	-0.730603	4.67088	16.036	6.21e-05
ENSSSCG00000000605	ERP27	ERP27	ERP27	ERP27		-3.63203	-1.86078	0.837322	24.8135	6.32e-07
ENSSSCG00000009888	ERP29	ERP29	ERP29	ERP29		1.30871	0.38815	7.08436	6.38529	0.011507
ENSSSCG00000005387	ERP44	ERP44				1.35032	0.433297	6.95434	7.59786	0.00584376
ENSSSCG00000009670	ESCO2	ESCO2	ESCO2	ESCO2		1.36116	0.444836	4.75459	5.53196	0.0186722
ENSSSCG00000025777	ESR1	ESR1	ESR1	ESR1		-4.08418	-2.03005	-0.357278	19.4494	1.03e-05
ENSSSCG00000006099	ESRP1	ESRP1	ESRP1	ESRP1		1798.9	10.8129	5.14173	770.457	1.43e-169
ENSSSCG00000013028	ESRRA	ESRRA	ESRRA	ESRRA		2.78577	1.47808	7.1638	61.5798	4.25e-15
ENSSSCG00000010814	ESRRG	ESRRG	ESRRG	ESRRG		-11.9615	-3.58032	0.355099	43.2283	4.87e-11
ENSSSCG00000000379	ESYT1	ESYT1	ESYT1	ESYT1		-1.73944	-0.798621	7.4586	23.2794	1.4e-06
ENSSSCG00000016406	ESYT2	ESYT2	ESYT2	ESYT2		-1.2599	-0.333314	6.20308	5.49852	0.0190326
ENSSSCG00000001862	ETFA	ETFA	ETFA	ETFA		1.57007	0.650832	6.82481	17.6512	2.65e-05
ENSSSCG00000003229	ETFB	ETFB	ETFB	ETFB		1.41927	0.505154	6.1153	11.5396	0.000681283
ENSSSCG00000008877	ETFDH	ETFDH	ETFDH	ETFDH		1.41725	0.50309	6.47251	11.2756	0.000785328
ENSSSCG00000015276	ETNK2	ETNK2	ETNK2	ETNK2		6.45335	2.69005	2.99465	96.1983	1.04e-22
ENSSSCG00000015235	ETS1	ETS1	ETS1	ETS1		-1.76476	-0.819474	7.50257	17.5368	2.82e-05
ENSSSCG00000012068	ETS2	ETS2				2.06453	1.04581	5.84452	32.9325	9.54e-09
ENSSSCG00000023229	ETV5	ETV5	ETV5	ETV5		-1.52391	-0.607782	4.18548	8.15054	0.00430484
ENSSSCG00000021598	EVA1C	EVA1C	EVA1C	EVA1C		-1.69526	-0.761504	1.81431	5.9253	0.014925
ENSSSCG00000017750	EVI2B	EVI2B	EVI2B	EVI2B		-2.62829	-1.39412	6.13836	58.3276	2.22e-14
ENSSSCG00000017192	EVPL	EVPL	EVPL	EVPL		12.5614	3.65092	1.681	60.105	8.99e-15
ENSSSCG00000005855	EXD3	EXD3	EXD3	EXD3		-1.56499	-0.646153	3.52187	6.96364	0.00831827
ENSSSCG00000000985	EXOC2	EXOC2	EXOC2	EXOC2		-1.31595	-0.396101	7.89074	6.08503	0.0136332
ENSSSCG00000002788	EXOC3L1	EXOC3L1	EXOC3L1	EXOC3L1		-3.31783	-1.73024	2.83774	47.0957	6.76e-12
ENSSSCG00000003412	EXOSC10	EXOSC10	EXOSC10	EXOSC10		-1.56071	-0.642204	5.94104	18.3854	1.8e-05
ENSSSCG00000011300	EXOSC7	EXOSC7	EXOSC7	EXOSC7		-1.29818	-0.376496	6.29377	6.31509	0.0119715
ENSSSCG00000015010	EXPH5	EXPH5	EXPH5	EXPH5		35.7141	5.15842	3.41756	180.027	4.78e-41
ENSSSCG00000013281	EXT2	EXT2	EXT2	EXT2		1.42743	0.513418	5.84384	7.865	0.00504007
ENSSSCG00000017382	EZH1	EZH1	EZH1	EZH1		-1.62095	-0.696841	5.45232	19.4748	1.02e-05
ENSSSCG00000006369	F11R	F11R	F11R	F11R		3.41388	1.77141	7.64664	54.3174	1.71e-13
ENSSSCG00000023301	F13B	F13B	F13B	F13B		78.5736	6.29597	-0.831724	21.3961	3.74e-06
ENSSSCG00000020672	F2R	F2R				-3.03295	-1.60072	4.98637	61.7686	3.86e-15
ENSSSCG00000014091	F2RL1	F2RL1	F2RL1	F2RL1		19.3163	4.27175	6.11237	363.273	5.46e-81
ENSSSCG00000013868	F2RL3	F2RL3	F2RL3	F2RL3		5.20605	2.38019	0.0186669	26.8498	2.2e-07
ENSSSCG00000022447	F3	F3	F3	F3		3.85541	1.94688	4.29089	25.541	4.33e-07
ENSSSCG00000006289	F5	F5	F5	F5		-3.24411	-1.69782	4.81782	43.3435	4.59e-11
ENSSSCG00000012818	F8	F8	F8	F8		-6.02932	-2.592	5.43944	221.373	4.54e-50
ENSSSCG00000002718	FA2H	FA2H	FA2H	FA2H		20.4396	4.3533	5.28433	94.6339	2.29e-22
ENSSSCG00000003901	FAAH	FAAH	FAAH	FAAH		52.9034	5.72529	6.34995	434.226	1.96e-96
ENSSSCG00000023878	FAAP24	FAAP24				1.6781	0.746828	4.03786	13.183	0.000282507
ENSSSCG00000008214	FABP1	FABP1	FABP1	FABP1		349.909	8.45084	8.70832	150.156	1.6e-34
ENSSSCG00000025543	FABP2	FABP2				1643.91	10.6829	9.99149	665.733	8.46e-147
ENSSSCG00000006153	FABP5	FABP5	FABP5	FABP5		-1.6887	-0.75591	6.34737	8.42283	0.0037054
ENSSSCG00000017037	FABP6	FABP6	FABP6	FABP6		1563.79	10.6108	11.8299	170.501	5.75e-39
ENSSSCG00000004234	FABP7	FABP7	FABP7	FABP7		-9.77078	-3.28847	0.58287	42.2108	8.19e-11
ENSSSCG00000030888	FADD	FADD	FADD	FADD		1.52488	0.608699	2.90993	7.91831	0.00489369
ENSSSCG00000024015	FADS1	FADS1	FADS1	FADS1		-1.6362	-0.710347	6.05825	17.6225	2.69e-05
ENSSSCG00000013072	FADS2	FADS2	FADS2	FADS2		-1.79325	-0.842577	5.69685	21.474	3.59e-06
ENSSSCG00000013073	FADS3	FADS3	FADS3	FADS3		3.43722	1.78124	6.75132	59.838	1.03e-14
ENSSSCG00000017226	FADS6	FADS6	FADS6	FADS6		-15.3797	-3.94295	-0.367937	39.2553	3.72e-10
ENSSSCG00000003877	FAF1	FAF1	FAF1	FAF1		1.38968	0.474756	5.54233	9.62031	0.00192438
ENSSSCG00000000206	FAIM2	FAIM2	FAIM2	FAIM2		4.23858	2.08358	1.69552	23.0228	1.6e-06
ENSSSCG00000006850	FAM102B	FAM102B	FAM102B	FAM102B		1.70655	0.771085	3.00858	10.7683	0.00103254
ENSSSCG00000016782	FAM105A	FAM105A	FAM105A	FAM105A		-1.54549	-0.62806	4.46196	8.23545	0.004108
ENSSSCG00000009832	FAM109A	FAM109A	FAM109A	FAM109A		10.188	3.3488	0.430325	43.702	3.82e-11
ENSSSCG00000013146	FAM111A	FAM111A				-2.02979	-1.02133	3.63617	17.3315	3.14e-05
ENSSSCG00000008785	FAM114A1	FAM114A1	FAM114A1	FAM114A1		2.26051	1.17665	5.34478	21.8148	3e-06
ENSSSCG00000008079	FAM120A	FAM120A	FAM120A	FAM120A		1.34543	0.42807	8.36127	6.93537	0.00845075
ENSSSCG00000029598	FAM124A	FAM124A	FAM124A	FAM124A		-1.77273	-0.825975	1.32222	6.13147	0.0132797
ENSSSCG00000015567	FAM129A	FAM129A	FAM129A	FAM129A		-3.83469	-1.93911	4.31157	42.4288	7.33e-11
ENSSSCG00000005614	FAM129B	FAM129B	FAM129B	FAM129B		4.31125	2.10811	6.37021	56.6532	5.2e-14
ENSSSCG00000013882	FAM129C	FAM129C	FAM129C	FAM129C		-1.94857	-0.962413	4.81106	19.3743	1.07e-05
ENSSSCG00000028274	FAM131B	FAM131B	FAM131B	FAM131B		-4.16722	-2.05908	2.93738	55.9288	7.51e-14
ENSSSCG00000003470	FAM131C	FAM131C	FAM131C	FAM131C		20.1519	4.33284	3.98629	139.455	3.5e-32
ENSSSCG00000004275	FAM135A	FAM135A	FAM135A	FAM135A		3.17179	1.6653	5.8265	43.6433	3.94e-11
ENSSSCG00000029125	FAM13B	FAM13B	FAM13B	FAM13B		2.03704	1.02647	5.68249	33.9581	5.63e-09
ENSSSCG00000010209	FAM13C	FAM13C	FAM13C	FAM13C		-3.47893	-1.79864	2.32139	22.467	2.14e-06
ENSSSCG00000014123	FAM151B	FAM151B	FAM151B	FAM151B		1.57297	0.653495	4.62873	14.6021	0.000132765
ENSSSCG00000012386	FAM155B	FAM155B	FAM155B	FAM155B		-1.38448	-0.469341	5.52985	8.60832	0.00334631
ENSSSCG00000014632	FAM160A2	FAM160A2	FAM160A2	FAM160A2		1.52218	0.606138	5.8688	7.48868	0.00620882
ENSSSCG00000010652	FAM160B1	FAM160B1	FAM160B1	FAM160B1		-1.41994	-0.505826	5.09314	5.64652	0.0174901
ENSSSCG00000026990	FAM162A	FAM162A	FAM162A	FAM162A		4.08952	2.03193	6.54324	144.484	2.79e-33
ENSSSCG00000004260	FAM162B	FAM162B				2.20994	1.14401	2.66478	10.9652	0.000928411
ENSSSCG00000003616	FAM167B	FAM167B	FAM167B	FAM167B		-2.84941	-1.51066	2.63772	27.4025	1.65e-07
ENSSSCG00000014076	FAM169A	FAM169A	FAM169A	FAM169A		6.42582	2.68388	0.131086	32.4757	1.21e-08
ENSSSCG00000027232	FAM169B	FAM169B	FAM169B	FAM169B		-12.5248	-3.64672	2.65098	95.6651	1.36e-22
ENSSSCG00000011047	FAM171A1	FAM171A1	FAM171A1	FAM171A1		-1.55604	-0.637881	4.33336	5.1842	0.0227932
ENSSSCG00000017356	FAM171A2	FAM171A2	FAM171A2	FAM171A2		-2.72004	-1.44363	-0.340759	6.61934	0.0100877
ENSSSCG00000002265	FAM174B	FAM174B	FAM174B	FAM174B		2.05425	1.03861	2.52372	17.0983	3.55e-05
ENSSSCG00000029428	FAM177A1	FAM177A1				3.89501	1.96163	6.00414	108.85	1.75e-25
ENSSSCG00000027601	FAM180A	FAM180A				-42.079	-5.39503	3.14632	195.763	1.76e-44
ENSSSCG00000005249	FAM189A2	FAM189A2	FAM189A2	FAM189A2		1.55417	0.636142	2.63666	6.15276	0.0131207
ENSSSCG00000006521	FAM189B	FAM189B	FAM189B	FAM189B		-1.7789	-0.830986	2.42368	8.66266	0.00324796
ENSSSCG00000011294	FAM198A	FAM198A	FAM198A	FAM198A		-2.08795	-1.06209	1.13702	6.56191	0.0104184
ENSSSCG00000008873	FAM198B	FAM198B	FAM198B	FAM198B		-1.60818	-0.68543	4.50385	5.38007	0.020368
ENSSSCG00000024201	FAM208A	FAM208A	FAM208A	FAM208A		-1.60568	-0.683182	6.8701	17.4394	2.97e-05
ENSSSCG00000011136	FAM208B	FAM208B	FAM208B	FAM208B		-1.34177	-0.424141	5.68067	6.82921	0.0089679
ENSSSCG00000007498	FAM209B	FAM209A	FAM209B	FAM209B		-2.21049	-1.14437	1.44534	11.3457	0.000756224
ENSSSCG00000015524	FAM20B	FAM20B	FAM20B	FAM20B		2.67427	1.41915	5.5969	50.8899	9.77e-13
ENSSSCG00000007492	FAM210B	FAM210B	FAM210B	FAM210B		1.3766	0.461114	5.93155	6.97762	0.00825352
ENSSSCG00000011392	FAM212A	FAM212A				-1.75843	-0.814284	3.35593	10.5962	0.00113318
ENSSSCG00000010340	FAM213A	FAM213A	FAM213A	FAM213A		-2.7826	-1.47643	6.82715	67.0369	2.66e-16
ENSSSCG00000005301	FAM214B	FAM214B	FAM214B	FAM214B		-1.30024	-0.378782	5.31209	5.30442	0.0212713
ENSSSCG00000007531	FAM217B	FAM217B	FAM217B	FAM217B		-1.80978	-0.855811	1.73385	9.82663	0.00172003
ENSSSCG00000029776	FAM219B	FAM219B	FAM219B	FAM219B		-1.87183	-0.904447	5.63158	31.7366	1.77e-08
ENSSSCG00000005324	FAM221B	FAM221B	FAM221B	FAM221B		-1.50609	-0.590806	1.44386	5.16834	0.0230022
ENSSSCG00000017774	FAM222B	FAM222B				-1.32998	-0.411407	4.84118	5.39408	0.0202052
ENSSSCG00000004444	FAM26F	FAM26F				-1.9912	-0.993639	2.79208	17.5708	2.77e-05
ENSSSCG00000013855	FAM32A	FAM32A	FAM32A	FAM32A		1.36895	0.453071	6.89035	9.62137	0.00192327
ENSSSCG00000016616	FAM3C	FAM3C	FAM3C	FAM3C		1.6811	0.749404	7.84411	21.0623	4.45e-06
ENSSSCG00000025529	FAM3D	FAM3D	FAM3D	FAM3D		1344.35	10.3927	1.79108	218.741	1.7e-49
ENSSSCG00000011828	FAM43A	FAM43A	FAM43A	FAM43A		-2.10499	-1.07381	4.93041	32.0077	1.54e-08
ENSSSCG00000030706	FAM43B	FAM43B	FAM43B	FAM43B		7.53907	2.91439	-0.171257	34.6721	3.9e-09
ENSSSCG00000010680	FAM45A	FAM45A	FAM45A	FAM45A		-1.65281	-0.724923	5.01822	18.1602	2.03e-05
ENSSSCG00000004464	FAM46A	FAM46A	FAM46A	FAM46A		1.78366	0.834842	4.8638	7.35869	0.00667393
ENSSSCG00000003568	FAM46B	FAM46B				22.2999	4.47897	4.23808	162.041	4.05e-37
ENSSSCG00000006729	FAM46C	FAM46C	FAM46C	FAM46C		-2.24419	-1.16619	3.61326	24.4205	7.74e-07
ENSSSCG00000008617	FAM49A	FAM49A	FAM49A	FAM49A		-2.78802	-1.47924	4.56366	56.8102	4.8e-14
ENSSSCG00000005959	FAM49B	FAM49B	FAM49B	FAM49B		-1.37508	-0.45952	7.80865	6.18812	0.0128611
ENSSSCG00000025303	FAM50A	FAM50A	FAM50A	FAM50A		-1.40715	-0.492776	7.18324	9.337	0.00224573
ENSSSCG00000005837	FAM69B	FAM69B	FAM69B	FAM69B		-2.41582	-1.27251	2.23132	22.1919	2.47e-06
ENSSSCG00000003219	FAM71E1	FAM71E1	FAM71E1	FAM71E1		-2.53222	-1.3404	2.09535	18.1361	2.06e-05
ENSSSCG00000028172	FAM78A	FAM78A	FAM78A	FAM78A		-2.59024	-1.37309	6.1006	46.9787	7.18e-12
ENSSSCG00000004586	FAM81A	FAM81A	FAM81A	FAM81A		4.92445	2.29996	3.24685	59.7996	1.05e-14
ENSSSCG00000001483	FAM83B	FAM83B	FAM83B	FAM83B		20.9097	4.3861	3.79214	290.775	3.37e-65
ENSSSCG00000007351	FAM83D	FAM83D	FAM83D	FAM83D		3.12906	1.64573	3.78669	49.1403	2.38e-12
ENSSSCG00000025975	FAM83E	FAM83E	FAM83E	FAM83E		306.304	8.25882	4.08084	322.357	4.44e-72
ENSSSCG00000018047	FAM83G	FAM83G	FAM83G	FAM83G		16.3315	4.02959	3.71796	156.338	7.14e-36
ENSSSCG00000008664	FAM84A	FAM84A	FAM84A	FAM84A		123.594	6.94946	4.71725	370.449	1.49e-82
ENSSSCG00000005967	FAM84B	FAM84B	FAM84B	FAM84B		2.62133	1.3903	3.11405	24.3604	7.99e-07
ENSSSCG00000006109	FAM92A	FAM92A				-1.75585	-0.812169	3.16555	12.7328	0.000359307
ENSSSCG00000002959	FAM98C	FAM98C	FAM98C	FAM98C		1.80194	0.849552	3.49418	16.0611	6.13e-05
ENSSSCG00000024687	FANCA	FANCA	FANCA	FANCA		1.34157	0.423928	5.77793	6.02176	0.0141305
ENSSSCG00000015896	FAP	FAP	FAP	FAP		-3.63743	-1.86292	3.76965	44.6231	2.39e-11
ENSSSCG00000021170	FAR1	FAR1	FAR1	FAR1		-1.26307	-0.336936	6.95078	5.4483	0.0195874
ENSSSCG00000000541	FAR2	FAR2	FAR2	FAR2		2.22964	1.15681	5.1429	22.5485	2.05e-06
ENSSSCG00000010448	FAS	FAS	FAS	FAS		-1.35094	-0.433959	5.75074	7.27942	0.00697489
ENSSSCG00000007000	FAT1	FAT1	FAT1	FAT1		4.7398	2.24483	7.59654	79.5213	4.77e-19
ENSSSCG00000021459	FAXC	FAXC				-2.02176	-1.01561	-0.13009	5.79464	0.0160751
ENSSSCG00000017068	FAXDC2	FAXDC2	FAXDC2	FAXDC2		32.9437	5.04193	5.35062	340.488	4.99e-76
ENSSSCG00000030510	FBL	FBL	FBL	FBL		-1.42592	-0.511895	7.07918	9.52546	0.00202641
ENSSSCG00000003465	FBLIM1	FBLIM1	FBLIM1	FBLIM1		2.28701	1.19347	6.17453	22.9635	1.65e-06
ENSSSCG00000002444	FBLN5	FBLN5	FBLN5	FBLN5		-5.49732	-2.45873	4.01881	33.9601	5.63e-09
ENSSSCG00000004658	FBN1	FBN1	FBN1	FBN1		-3.69571	-1.88585	4.72814	14.8931	0.00011378
ENSSSCG00000014256	FBN2	FBN2	FBN2	FBN2		-3.64239	-1.86489	2.54316	24.7725	6.45e-07
ENSSSCG00000010944	FBP1	FBP1				6.56145	2.71401	5.57647	79.7678	4.21e-19
ENSSSCG00000010947	FBP2	FBP2	FBP2	FBP2		530.493	9.05119	4.99609	484.451	2.3e-107
ENSSSCG00000023569	FBRSL1	FBRSL1		FBRSL1		-1.4115	-0.497233	5.10026	7.97928	0.00473158
ENSSSCG00000008006	FBXL16	FBXL16	FBXL16	FBXL16		3.29586	1.72066	0.753033	22.955	1.66e-06
ENSSSCG00000004347	FBXL4	FBXL4	FBXL4	FBXL4		2.44286	1.28857	4.65903	27.0246	2.01e-07
ENSSSCG00000008740	FBXL5	FBXL5	FBXL5	FBXL5		1.46656	0.552439	7.14114	14.1813	0.000166008
ENSSSCG00000025096	FBXO24	FBXO24	FBXO24	FBXO24		2.23161	1.15808	0.705219	12.0484	0.000518367
ENSSSCG00000023665	FBXO25	FBXO25	FBXO25	FBXO25		2.4046	1.26579	4.69262	44.7353	2.26e-11
ENSSSCG00000005981	FBXO32	FBXO32	FBXO32	FBXO32		1.65872	0.730069	2.07576	6.12605	0.0133204
ENSSSCG00000008347	FBXO48	FBXO48	FBXO48	FBXO48		3.896	1.962	5.66152	98.7366	2.88e-23
ENSSSCG00000004077	FBXO5	FBXO5	FBXO5	FBXO5		1.3547	0.437974	5.30381	5.59407	0.0180213
ENSSSCG00000000156	FBXO7	FBXO7	FBXO7	FBXO7		-1.33746	-0.419501	5.44487	7.57718	0.00591119
ENSSSCG00000009702	FBXO8	FBXO8	FBXO8	FBXO8		1.57839	0.658453	4.93865	15.8006	7.04e-05
ENSSSCG00000020879	FBXW7	FBXW7	FBXW7	FBXW7		-1.52403	-0.607892	4.18824	11.0551	0.000884425
ENSSSCG00000030821	FCAMR	FCAMR	FCAMR	FCAMR		1.88014	0.91084	6.75595	9.28277	0.0023132
ENSSSCG00000006413	FCER1A	FCER1A	FCER1A	FCER1A		-1.88807	-0.91691	3.3321	8.44457	0.00366134
ENSSSCG00000006357	FCER1G	FCER1G	FCER1G	FCER1G		-1.78398	-0.835098	5.46855	23.5761	1.2e-06
ENSSSCG00000013577	FCER2	FCER2				-5.81755	-2.54041	4.66503	93.5115	4.04e-22
ENSSSCG00000006350	FCGR2B	FCGR2B	FCGR2B	FCGR2C		-1.67829	-0.746995	4.51891	9.98356	0.00157944
ENSSSCG00000003187	FCGRT	FCGRT	FCGRT	FCGRT		1.81938	0.863443	8.81984	14.6957	0.000126336
ENSSSCG00000013885	FCHO1	FCHO1	FCHO1	FCHO1		-1.64498	-0.71807	6.41334	11.6592	0.000638865
ENSSSCG00000014820	FCHSD2	FCHSD2	FCHSD2	FCHSD2		-1.56643	-0.647484	6.16381	12.6957	0.00036649
ENSSSCG00000015656	FCMR	FCMR	FCMR	FCMR		-2.94781	-1.55964	6.01071	53.225	2.97e-13
ENSSSCG00000006457	FCRL3	FCRL3	FCRL3	FCRL3		1.43828	0.524345	6.60064	5.30522	0.0212616
ENSSSCG00000006458	FCRL4	FCRL4	FCRL4	FCRL4		-1.58145	-0.661252	3.35392	5.23603	0.0221237
ENSSSCG00000006397	FCRL6	FCRL6	FCRL6	FCRL6		-4.94129	-2.30489	1.50226	45.0154	1.95e-11
ENSSSCG00000006348	FCRLB	FCRLB	FCRLB	FCRLB		2.14771	1.1028	0.867046	7.81046	0.00519446
ENSSSCG00000026044	FDFT1	FDFT1	FDFT1	FDFT1		1.694	0.760431	6.93998	19.4416	1.04e-05
ENSSSCG00000006512	FDPS	FDPS	FDPS	FDPS		1.62986	0.704747	7.33835	20.5272	5.88e-06
ENSSSCG00000007052	FERMT1	FERMT1	FERMT1	FERMT1		11.1285	3.47619	4.11921	111.827	3.9e-26
ENSSSCG00000008503	FEZ2	FEZ2	FEZ2	FEZ2		1.38328	0.468096	5.53499	8.11397	0.00439253
ENSSSCG00000002881	FFAR2	FFAR2				-4.13816	-2.04899	0.62412	32.1938	1.4e-08
ENSSSCG00000010478	FFAR4	FFAR4	FFAR4	FFAR4		2.31892	1.21346	-0.0756091	6.40984	0.011349
ENSSSCG00000001572	FGD2	FGD2	FGD2	FGD2		-2.26205	-1.17763	6.6848	40.4849	1.98e-10
ENSSSCG00000000901	FGD6	FGD6	FGD6	FGD6		4.13775	2.04885	3.98096	59.4452	1.26e-14
ENSSSCG00000024954	FGF1	FGF1	FGF1	FGF1		-1.77013	-0.823856	1.10509	5.94251	0.01478
ENSSSCG00000016878	FGF10	FGF10	FGF10	FGF10		-15.7398	-3.97635	1.47203	69.6083	7.23e-17
ENSSSCG00000024862	FGF11	FGF11				-1.99794	-0.998515	2.36788	15.8292	6.93e-05
ENSSSCG00000022331	FGF13	FGF13	FGF13	FGF13		-3.92448	-1.9725	2.88954	58.5676	1.96e-14
ENSSSCG00000012871	FGF19	FGF19	FGF19	FGF19		739.704	9.5308	1.53433	40.8192	1.67e-10
ENSSSCG00000029028	FGF23	FGF23				-564.315	-9.14036	1.28963	186.511	1.84e-42
ENSSSCG00000008741	FGFBP1	FGFBP1	FGFBP1	FGFBP1		10.1931	3.34952	1.05722	27.2707	1.77e-07
ENSSSCG00000014047	FGFR4	FGFR4	FGFR4	FGFR4		8.48851	3.08551	3.39646	67.6042	2e-16
ENSSSCG00000003578	FGR	FGR	FGR	FGR		-1.53296	-0.616323	4.582	13.2313	0.000275317
ENSSSCG00000028178	FH	FH	FH	FH		1.34989	0.432843	7.31382	8.84051	0.00294617
ENSSSCG00000009011	FHDC1	FHDC1	FHDC1	FHDC1		2.05194	1.03699	2.63864	16.1497	5.85e-05
ENSSSCG00000012699	FHL1	FHL1	FHL1			2.18903	1.13029	6.55994	15.0919	0.000102401
ENSSSCG00000027935	FHOD3	FHOD3	FHOD3	FHOD3		3.4219	1.7748	2.17184	28.1158	1.14e-07
ENSSSCG00000027757	FIS1	FIS1				1.49443	0.579598	5.4391	12.8667	0.000334483
ENSSSCG00000025588	FJX1	FJX1	FJX1	FJX1		-2.32375	-1.21645	0.662332	8.48112	0.00358851
ENSSSCG00000000180	FKBP11	FKBP11	FKBP11	FKBP11		-1.51785	-0.602026	6.21927	14.8057	0.000119175
ENSSSCG00000007188	FKBP1A	FKBP1A	FKBP1A			-1.45251	-0.538545	8.47025	9.45425	0.0021066
ENSSSCG00000008588	FKBP1B	FKBP1B				-1.80478	-0.851823	1.32363	9.31123	0.00227754
ENSSSCG00000013036	FKBP2	FKBP2				1.32418	0.4051	5.66626	6.62655	0.010047
ENSSSCG00000001549	FKBP5	FKBP5	FKBP5	FKBP5		-2.24816	-1.16874	5.25676	43.632	3.96e-11
ENSSSCG00000021250	FKBP9	FKBP9	FKBP9	FKBP9		-1.58445	-0.663984	6.22989	8.26422	0.0040434
ENSSSCG00000006538	FLAD1	FLAD1	CKS1B	FLAD1		1.51225	0.5967	5.70496	12.8678	0.000334284
ENSSSCG00000016578	FLNC	FLNC	FLNC	FLNC		8.65783	3.11401	6.10016	67.8978	1.72e-16
ENSSSCG00000017777	FLOT2	FLOT2	FLOT2	FLOT2		-2.09726	-1.06851	5.02478	41.0512	1.48e-10
ENSSSCG00000002418	FLRT2	FLRT2				-3.98446	-1.99439	2.77373	35.2406	2.91e-09
ENSSSCG00000007079	FLRT3	FLRT3	FLRT3	FLRT3		8.18944	3.03377	4.18754	57.6841	3.08e-14
ENSSSCG00000009320	FLT1	FLT1	FLT1	FLT1		-1.78515	-0.836043	3.44922	5.69738	0.0169903
ENSSSCG00000009314	FLT3	FLT3	FLT3	FLT3		-3.62667	-1.85865	4.34692	42.6837	6.43e-11
ENSSSCG00000014007	FLT4	FLT4	FLT4	FLT4		-2.86069	-1.51637	3.2059	27.7667	1.37e-07
ENSSSCG00000015590	FLVCR1	FLVCR1	FLVCR1	FLVCR1		3.35178	1.74493	6.57351	80.6708	2.67e-19
ENSSSCG00000028381	FLYWCH1	FLYWCH1	FLYWCH1	FLYWCH1		-1.60457	-0.682189	2.50845	5.66352	0.0173213
ENSSSCG00000017333	FMNL1	FMNL1	FMNL1	FMNL1		-2.85179	-1.51187	7.46151	52.6677	3.95e-13
ENSSSCG00000015267	FMO2	FMO2	FMO2	FMO2		-29.9283	-4.90344	0.437479	64.5026	9.64e-16
ENSSSCG00000023472	FMO3	FMO3	FMO3	FMO3		38.7408	5.27578	-1.60369	42.7361	6.26e-11
ENSSSCG00000006702	FMO5	FMO5	FMO5	FMO5		5.97555	2.57907	6.0027	105.136	1.14e-24
ENSSSCG00000015270	FMOD	FMOD	FMOD	FMOD		-2.9031	-1.53759	6.17332	27.8973	1.28e-07
ENSSSCG00000012727	FMR1	FMR1	FMR1	FMR1		-1.58269	-0.662375	6.46614	22.6742	1.92e-06
ENSSSCG00000005689	FNBP1	FNBP1	FNBP1	FNBP1		-1.42003	-0.505924	7.71223	7.65065	0.00567518
ENSSSCG00000006894	FNBP1L	FNBP1L	FNBP1L	FNBP1L		2.19191	1.13219	5.91512	32.0103	1.53e-08
ENSSSCG00000004052	FNDC1	FNDC1	FNDC1	FNDC1		-3.94309	-1.97933	4.74518	28.7769	8.12e-08
ENSSSCG00000027093	FOLH1B	FOLH1	FOLH1B	FOLH1		-3.3195	-1.73096	2.72478	7.79827	0.00522961
ENSSSCG00000014812	FOLR2	FOLR2	FOLR2	FOLR2		-1.66407	-0.734716	3.26554	6.74718	0.00938962
ENSSSCG00000002383	FOS	FOS	FOS	FOS		4.38209	2.13162	6.08809	21.5611	3.43e-06
ENSSSCG00000001940	FOXA1	FOXA1				172.057	7.42674	1.8501	221.704	3.84e-50
ENSSSCG00000007114	FOXA2	FOXA2	FOXA2	FOXA2		296.76	8.21315	0.730828	161.933	4.28e-37
ENSSSCG00000003092	FOXA3	FOXA3	FOXA3	FOXA3		43.0229	5.42703	1.88442	193.722	4.9e-44
ENSSSCG00000000992	FOXF2	FOXF2				6.06081	2.59951	3.57893	121.011	3.8e-28
ENSSSCG00000007576	FOXK1	FOXK1	FOXK1	FOXK1		-1.54176	-0.624582	4.41506	11.2018	0.000817173
ENSSSCG00000002658	FOXL1	FOXL1	FOXL1	FOXL1		9.4675	3.24298	-0.377244	20.5016	5.96e-06
ENSSSCG00000000739	FOXM1	FOXM1	FOXM1	FOXM1		1.62765	0.702791	5.21527	15.1524	9.92e-05
ENSSSCG00000002429	FOXN3	FOXN3	FOXN3	FOXN3		-1.62046	-0.6964	2.98547	8.42527	0.00370042
ENSSSCG00000004387	FOXO3	FOXO3	FOXO3	FOXO3		1.60231	0.680157	2.99844	5.33772	0.0208688
ENSSSCG00000012399	FOXO4	FOXO4	FOXO4	FOXO4		-1.35452	-0.437781	5.47319	6.5304	0.0106046
ENSSSCG00000012300	FOXP3	FOXP3	FOXP3	FOXP3		-9.53694	-3.25353	2.91315	80.4374	3e-19
ENSSSCG00000001619	FOXP4	FOXP4	FOXP4	FOXP4		1.30578	0.384913	6.5564	5.14098	0.0233674
ENSSSCG00000008991	FRAS1	FRAS1	FRAS1	FRAS1		1.69478	0.761101	1.46806	5.91172	0.0150405
ENSSSCG00000004434	FRK	FRK	FRK	FRK		1034.66	10.0149	6.06278	668.11	2.57e-147
ENSSSCG00000004017	FRMD1	FRMD1	FRMD1	FRMD1		531.192	9.05309	3.68042	230.822	3.94e-52
ENSSSCG00000011511	FRMD4B	FRMD4B	FRMD4B	FRMD4B		-1.53518	-0.618412	5.26085	12.1268	0.000497023
ENSSSCG00000005027	FRMD6	FRMD6	FRMD6	FRMD6		-1.88846	-0.917213	4.73306	13.0245	0.000307443
ENSSSCG00000012992	FRMD8	FRMD8	FRMD8	FRMD8		1.29289	0.370599	6.00582	5.38482	0.0203127
ENSSSCG00000012561	FRMPD3	FRMPD3	FRMPD3	FRMPD3		-3.23098	-1.69197	0.593144	13.6709	0.000217807
ENSSSCG00000006873	FRRS1	FRRS1	FRRS1	FRRS1		3.04199	1.60502	3.5589	30.5223	3.3e-08
ENSSSCG00000007586	FSCN1	FSCN1	FSCN1	FSCN1		-2.9354	-1.55356	6.04079	93.0408	5.12e-22
ENSSSCG00000005426	FSD1L	FSD1L	FSD1L	FSD1L		34.6367	5.11423	1.72448	135.149	3.06e-31
ENSSSCG00000016892	FST	FST	FST	FST		-1.88861	-0.917328	0.89373	7.24077	0.00712664
ENSSSCG00000003153	FTL	FTL	FTL	FTL		1.52904	0.612627	10.5785	7.52875	0.00607219
ENSSSCG00000017288	FTSJ3	FTSJ3	FTSJ3	FTSJ3		-1.31717	-0.397439	6.11663	7.17322	0.00739996
ENSSSCG00000027659	FUCA1	FUCA1	FUCA1	FUCA1		1.50431	0.589103	6.38851	16.8017	4.15e-05
ENSSSCG00000025425	FUK	FUK	FUK	FUK		-1.70063	-0.766071	5.53682	21.2818	3.96e-06
ENSSSCG00000001817	FURIN	FURIN	FURIN	FURIN		2.15622	1.10851	6.12487	51.5685	6.91e-13
ENSSSCG00000010307	FUT11	FUT11				-1.41433	-0.500117	3.79227	5.84591	0.0156133
ENSSSCG00000003145	FUT2	FUT2	FUT2	FUT2		9.11468	3.18819	3.38949	28.915	7.56e-08
ENSSSCG00000014958	FUT4	FUT4	FUT4	FUT4		1.52379	0.607666	4.41263	9.38375	0.00218917
ENSSSCG00000025499	FXYD5	FXYD5	FXYD5	FXYD5		-3.67711	-1.87857	6.71629	89.1941	3.58e-21
ENSSSCG00000015083	FXYD6	FXYD6		FXYD6-FXYD2		-2.83381	-1.50275	3.2012	33.1424	8.56e-09
ENSSSCG00000016855	FYB	FYB	FYB1	FYB1		-5.68732	-2.50775	6.65691	200.031	2.06e-45
ENSSSCG00000004421	FYN	FYN	FYN	FYN		-3.81498	-1.93168	7.20776	121.478	3e-28
ENSSSCG00000027139	FYTTD1	FYTTD1	FYTTD1	FYTTD1		-1.31643	-0.396636	6.68625	8.03632	0.00458486
ENSSSCG00000009751	FZD10	FZD10	FZD10	FZD10		-11.0964	-3.47201	1.42188	100.86	9.87e-24
ENSSSCG00000009679	FZD3	FZD3	FZD3	FZD3		3.2519	1.70128	1.13752	29.9209	4.5e-08
ENSSSCG00000014920	FZD4	FZD4	FZD4	FZD4		-2.34803	-1.23145	5.44457	42.1959	8.26e-11
ENSSSCG00000016140	FZD5	FZD5	FZD5	FZD5		16.0013	4.00012	4.2589	114.651	9.38e-27
ENSSSCG00000016111	FZD7	FZD7	FZD7	FZD7		-1.89966	-0.925741	1.69886	9.01148	0.00268289
ENSSSCG00000013481	FZR1	FZR1	FZR1	FZR1		1.38462	0.469494	6.60575	10.6359	0.00110916
ENSSSCG00000015617	G0S2	G0S2	G0S2	G0S2		-6.49352	-2.699	0.464715	42.4318	7.32e-11
ENSSSCG00000017365	G6PC3	G6PC3	G6PC3	G6PC3		-1.29779	-0.37606	5.54943	6.22076	0.0126261
ENSSSCG00000012824	GAB3	GAB3	GAB3	GAB3		-2.70849	-1.43749	4.24171	45.9939	1.19e-11
ENSSSCG00000000645	GABARAPL1	GABARAPL1	GABARAPL1	GABARAPL1		-1.38422	-0.469073	5.13516	6.48178	0.0108986
ENSSSCG00000001242	GABBR1	GABBR1	GABBR1	GABBR1		-2.34025	-1.22666	7.23574	29.3348	6.09e-08
ENSSSCG00000030515	GABRA4	GABRA4	GABRA4	GABRA4		19.5389	4.28828	-0.828716	14.6122	0.00013206
ENSSSCG00000022689	GADD45B	GADD45B	GADD45B	GADD45B		-2.00677	-1.00487	4.44274	24.1795	8.78e-07
ENSSSCG00000012883	GAL	GAL	GAL	GAL		36.8224	5.20251	0.70465	94.8949	2.01e-22
ENSSSCG00000027865	GALC	GALC	GALC	GALC		2.05875	1.04177	3.64407	20.4654	6.07e-06
ENSSSCG00000027827	GALE	GALE	GALE	GALE		4.24933	2.08724	6.41939	138.078	7.01e-32
ENSSSCG00000004651	GALK2	GALK2	GALK2	GALK2		1.35156	0.434621	5.71244	8.13031	0.00435313
ENSSSCG00000008486	GALM	GALM	GALM	GALM		2.86184	1.51694	6.85321	41.6073	1.12e-10
ENSSSCG00000017072	GALNT10	GALNT10	GALNT10	GALNT10		-2.05246	-1.03735	6.05199	27.6139	1.48e-07
ENSSSCG00000005379	GALNT12	GALNT12	GALNT12	GALNT12		4.30915	2.1074	3.39148	30.7809	2.89e-08
ENSSSCG00000015907	GALNT3	GALNT3	GALNT3	GALNT3		24.8672	4.63617	4.83599	322.31	4.55e-72
ENSSSCG00000016431	GALNTL5	GALNTL5	GALNTL5	GALNTL5		-1.97952	-0.985148	0.904546	7.83624	0.0051209
ENSSSCG00000023559	GALR1	GALR1				-3.96812	-1.98846	-0.707781	12.4073	0.000427663
ENSSSCG00000023142	GAMT	GAMT	GAMT	GAMT		1.48033	0.565917	3.44832	6.10495	0.0134804
ENSSSCG00000024302	GAP43	GAP43				2.64254	1.40192	-0.090169	11.5187	0.000689001
ENSSSCG00000025564	GAS2L1	GAS2L1	GAS2L1	GAS2L1		2.15084	1.1049	4.95087	29.157	6.67e-08
ENSSSCG00000000874	GAS2L3	GAS2L3	GAS2L3	GAS2L3		3.69028	1.88373	3.2045	54.6175	1.46e-13
ENSSSCG00000002633	GAS8	GAS8	GAS8	GAS8		-1.393	-0.478198	4.22281	5.93086	0.014878
ENSSSCG00000027237	GATA1	GATA1	GATA1	GATA1		-3.42998	-1.7782	0.201704	19.9234	8.06e-06
ENSSSCG00000011618	GATA2	GATA2	GATA2	GATA2		-2.81001	-1.49058	2.35608	24.8921	6.06e-07
ENSSSCG00000011125	GATA3	GATA3	GATA3	GATA3		-5.52081	-2.46488	4.00239	99.4754	1.99e-23
ENSSSCG00000022383	GATA4	GATA4	GATA4	GATA4		-2.37588	-1.24846	3.30176	6.74515	0.00940028
ENSSSCG00000007538	GATA5	GATA5	GATA5	GATA5		1540.49	10.5892	5.05873	531.271	1.49e-117
ENSSSCG00000003702	GATA6	GATA6	GATA6	GATA6		3.80396	1.9275	6.01085	51.4498	7.35e-13
ENSSSCG00000006522	GBA	GBA	GBA	GBA		-1.40238	-0.487874	6.53188	11.0069	0.000907755
ENSSSCG00000005319	GBA2	GBA2	GBA2	GBA2		2.62499	1.39231	8.55095	38.3798	5.82e-10
ENSSSCG00000006923	GBP2	GBP2	GBP2	GBP2		1.65894	0.730261	7.92568	11.3397	0.000758686
ENSSSCG00000030801	GBP6	GBP6	LOC100523310	GBP6		1.60009	0.67815	4.91433	8.7312	0.0031281
ENSSSCG00000008138	GCC2	GCC2	GCC2	GCC2		1.31529	0.395384	6.45288	6.47229	0.0109569
ENSSSCG00000015895	GCG	GCG	GCG	GCG		2604.12	11.3466	4.83604	328.959	1.62e-73
ENSSSCG00000016751	GCK	GCK	GCK	GCK		2.86969	1.52089	3.34305	22.6748	1.92e-06
ENSSSCG00000005277	GCNT1	GCNT1	GCNT1	GCNT1		-2.41412	-1.27149	4.05074	32.2441	1.36e-08
ENSSSCG00000001039	GCNT2	GCNT2				-2.30728	-1.20619	6.50296	62.3872	2.82e-15
ENSSSCG00000004584	GCNT3	GCNT3	GCNT3	GCNT3		6.9933	2.80597	4.96493	33.2518	8.1e-09
ENSSSCG00000029710	GCNT4	GCNT4	GCNT4	GCNT4		-4.04992	-2.01789	4.38427	57.5633	3.27e-14
ENSSSCG00000021511	GCSAM	GCSAM	GCSAM	GCSAM		2.61458	1.38658	7.03084	16.9547	3.83e-05
ENSSSCG00000000363	GDF11	GDF11	GDF11	GDF11		-1.98541	-0.98944	3.81349	20.8623	4.94e-06
ENSSSCG00000030262	GDPD1	GDPD1		GDPD1		16.0764	4.00687	6.0379	184.683	4.6e-42
ENSSSCG00000021811	GDPD3	GDPD3	GDPD3	GDPD3		5.93522	2.5693	4.35435	112.103	3.39e-26
ENSSSCG00000001859	GDPGP1	GDPGP1	GDPGP1	AC091167.8		1.94133	0.957048	3.92778	19.3472	1.09e-05
ENSSSCG00000017066	GEMIN5	GEMIN5	GEMIN5	GEMIN5		-1.69119	-0.758039	5.94859	24.4193	7.75e-07
ENSSSCG00000017343	GFAP	GFAP	GFAP	GFAP		8.46386	3.08132	0.301068	33.0782	8.85e-09
ENSSSCG00000006902	GFI1	GFI1	GFI1	GFI1		-2.60862	-1.38329	4.13366	49.6977	1.79e-12
ENSSSCG00000005737	GFI1B	GFI1B	GFI1B	GFI1B		4.11385	2.04049	2.03743	25.5596	4.29e-07
ENSSSCG00000014074	GFM2	GFM2	GFM2	GFM2		1.41743	0.503277	3.5918	5.27009	0.0216949
ENSSSCG00000008339	GFPT1	GFPT1	GFPT1	GFPT1		3.63313	1.86121	6.02829	79.5374	4.73e-19
ENSSSCG00000014012	GFPT2	GFPT2	GFPT2	GFPT2		-2.79437	-1.48253	2.22352	17.0569	3.63e-05
ENSSSCG00000010655	GFRA1	GFRA1	GFRA1	GFRA1		-2.1129	-1.07923	0.0535755	6.97045	0.00828668
ENSSSCG00000017211	GGA3	GGA3	GGA3	GGA3		-1.41785	-0.503702	7.44819	9.60462	0.00194088
ENSSSCG00000009523	GGACT	GGACT	GGACT	GGACT		3.97357	1.99044	2.86842	41.7584	1.03e-10
ENSSSCG00000006227	GGH	GGH				1.58389	0.663475	5.32139	8.31688	0.00392783
ENSSSCG00000010056	GGT1	GGT1	GGT1	GGTLC1		3.92339	1.9721	5.91807	37.9256	7.35e-10
ENSSSCG00000017531	GHDC	GHDC				-1.45402	-0.540047	3.17018	5.65496	0.017406
ENSSSCG00000010345	GHITM	GHITM	GHITM	GHITM		1.51214	0.596595	7.13571	15.5844	7.89e-05
ENSSSCG00000011568	GHRL	GHRL	GHRL	GHRL		2.54642	1.34847	-0.29272	7.7573	0.00534958
ENSSSCG00000013117	GIF	GIF	GIF	GIF		428.41	8.74285	0.832972	112.088	3.42e-26
ENSSSCG00000016451	GIMAP1	GIMAP1	LOC100519177	GIMAP1		-3.59519	-1.84607	6.91957	101.116	8.68e-24
ENSSSCG00000016449	GIMAP2	GIMAP2	GIMAP2	GIMAP2		-2.17391	-1.12029	1.47946	16.3505	5.26e-05
ENSSSCG00000016452	GIMAP8	GIMAP8	GIMAP8	GIMAP8		-4.74967	-2.24783	5.45714	115.989	4.78e-27
ENSSSCG00000024757	GIMD1	GIMD1				247.681	7.95234	-0.348941	71.6699	2.54e-17
ENSSSCG00000027873	GIPC2	GIPC2				5.81005	2.53855	5.85914	124.216	7.55e-29
ENSSSCG00000017787	GIT1	GIT1	GIT1	GIT1		1.29711	0.375296	5.72456	5.16407	0.0230589
ENSSSCG00000021509	GJA4	GJA4				-3.65602	-1.87027	2.1775	36.6193	1.44e-09
ENSSSCG00000006696	GJA5	GJA5	GJA5	GJA5		-2.49509	-1.31909	4.25124	45.5385	1.5e-11
ENSSSCG00000012394	GJB1	GJB1	GJB1	GJB1		1515.62	10.5657	2.19817	196.78	1.05e-44
ENSSSCG00000021306	GJC1	GJC1	GJC1	GJC1		-2.2082	-1.14287	3.19775	25.9634	3.48e-07
ENSSSCG00000026087	GKAP1	GKAP1	GKAP1	GKAP1		4.25147	2.08796	3.47924	79.7864	4.17e-19
ENSSSCG00000027146	GLA	GLA				1.82262	0.866015	5.62514	28.4562	9.58e-08
ENSSSCG00000026078	GLCE	GLCE	GLCE	GLCE		1.8592	0.89468	5.80782	17.7682	2.5e-05
ENSSSCG00000003846	GLIS1	GLIS1	GLIS1	GLIS1		2.69912	1.43249	-0.419605	8.16632	0.00426754
ENSSSCG00000023653	GLIS2	GLIS2	GLIS2	GLIS2		-1.54327	-0.625991	4.7264	10.7314	0.00105331
ENSSSCG00000027778	GLO1	GLO1	GLO1	GLO1		1.53156	0.615002	7.37979	17.1028	3.54e-05
ENSSSCG00000017998	GLP2R	GLP2R	GLP2R	GLP2R		30.0807	4.91077	0.629363	78.4516	8.2e-19
ENSSSCG00000002496	GLRX5	GLRX5	GLRX5	GLRX5		1.38672	0.471678	4.40443	5.61004	0.0178578
ENSSSCG00000000848	GLT8D2	GLT8D2	GLT8D2	GLT8D2		-1.71325	-0.776736	2.73435	7.65132	0.00567307
ENSSSCG00000009930	GLTP	GLTP				1.93874	0.955118	6.42853	35.0451	3.22e-09
ENSSSCG00000017914	GLTPD2	GLTPD2	GLTPD2	GLTPD2		140.951	7.13905	0.935623	91.6465	1.04e-21
ENSSSCG00000010368	GLUD1	GLUD1	GLUD1	GLUD2		2.00493	1.00355	8.40817	32.0966	1.47e-08
ENSSSCG00000015545	GLUL	GLUL	GLUL	GLUL		-2.29882	-1.20089	6.62009	40.8002	1.69e-10
ENSSSCG00000011432	GLYCTK	GLYCTK	GLYCTK	GLYCTK		2.14926	1.10384	3.77586	12.2241	0.000471761
ENSSSCG00000017087	GM2A	GM2A	GM2A	GM2A		-1.63978	-0.713506	8.25736	11.6192	0.000652759
ENSSSCG00000000994	GMDS	GMDS	GMDS	GMDS		2.56504	1.35898	6.16351	51.686	6.51e-13
ENSSSCG00000010705	GMFG	GMFG				-2.26656	-1.18051	6.4747	24.8661	6.15e-07
ENSSSCG00000013931	GMIP	GMIP	GMIP	GMIP		-1.54245	-0.625226	7.07048	11.7927	0.000594633
ENSSSCG00000001095	GMNN	GMNN	GMNN	GMNN		1.37057	0.454779	5.91108	6.88804	0.00867742
ENSSSCG00000001064	GMPR	GMPR	GMPR	GMPR		2.33121	1.22108	5.3153	40.2803	2.2e-10
ENSSSCG00000026947	GMPR2	GMPR2	GMPR2	GMPR2		1.28783	0.364941	6.59222	6.94453	0.00840758
ENSSSCG00000029279	GNA11	GNA11	GNA11	GNA11		10.2638	3.3595	7.90263	196.168	1.43e-44
ENSSSCG00000013473	GNA15	GNA15	GNA15	GNA15		-3.77697	-1.91723	5.67506	107.782	3e-25
ENSSSCG00000015407	GNAI1	GNAI1	GNAI1	GNAI1		-1.55524	-0.637136	4.15276	5.91872	0.0149809
ENSSSCG00000011399	GNAI2	GNAI2	GNAI2	GNAI2		-1.66537	-0.735839	8.90358	13.0202	0.000308155
ENSSSCG00000002823	GNAO1	GNAO1				-2.15959	-1.11076	0.462452	6.62264	0.010069
ENSSSCG00000010046	GNAZ	GNAZ	GNAZ	GNAZ		4.13986	2.04958	3.17098	40.7651	1.72e-10
ENSSSCG00000000682	GNB3	GNB3	GNB3	GNB3		-1.79606	-0.844836	1.52032	7.54553	0.00601591
ENSSSCG00000004622	GNB5	GNB5	GNB5	GNB5		-1.73189	-0.792345	4.61503	11.752	0.000607787
ENSSSCG00000005462	GNG10	GNG10				-1.37621	-0.4607	6.80032	7.35861	0.00667423
ENSSSCG00000015324	GNG11	GNG11	GNG11	GNG11		-1.78954	-0.839591	6.14695	14.1574	0.000168138
ENSSSCG00000028092	GNG2	GNG2	GNG2	GNG2		-2.17246	-1.11933	6.70808	41.0586	1.48e-10
ENSSSCG00000020786	GNG7	GNG7				-1.96345	-0.97339	0.456409	6.91853	0.00853071
ENSSSCG00000023109	GNL2	GNL2				-1.28075	-0.35699	5.76885	5.89086	0.0152197
ENSSSCG00000011449	GNL3	GNL3	GNL3	GNL3		-1.54608	-0.628618	6.15056	18.3679	1.82e-05
ENSSSCG00000008228	GNLY	GNLY	GNLY	GNLY		2.7657	1.46765	4.55781	19.1582	1.2e-05
ENSSSCG00000010955	GOLM1	GOLM1	GOLM1	GOLM1		2.56663	1.35988	5.57032	53.476	2.62e-13
ENSSSCG00000015279	GOLT1A	GOLT1A	GOLT1A	GOLT1A		794.716	9.6343	3.54185	452.602	1.96e-100
ENSSSCG00000002459	GON7	GON7	GON7	GON7		1.38067	0.465373	4.96226	6.67628	0.00977046
ENSSSCG00000010537	GOT1	GOT1	GOT1	GOT1		2.92687	1.54936	7.17993	46.9044	7.45e-12
ENSSSCG00000017908	GP1BA	GP1BA	GP1BA	GP1BA		-10.5115	-3.3939	-0.253069	25.2313	5.08e-07
ENSSSCG00000007861	GP2	GP2	GP2	GP2		5.04517	2.3349	5.88706	36.8023	1.31e-09
ENSSSCG00000006312	GPA33	GPA33	GPA33	GPA33		1153.05	10.1712	6.44223	728.492	1.91e-160
ENSSSCG00000010631	GPAM	GPAM	GPAM	GPAM		1.89172	0.9197	5.84767	27.2318	1.8e-07
ENSSSCG00000009233	GPAT3	GPAT3	GPAT3	GPAT3		6.90802	2.78827	4.73011	53.2173	2.99e-13
ENSSSCG00000012680	GPC3	GPC3	GPC3	GPC3		-18.9451	-4.24375	2.79847	122.15	2.14e-28
ENSSSCG00000012679	GPC4	GPC4	GPC4	GPC4		6.52604	2.70621	4.38455	66.0377	4.42e-16
ENSSSCG00000021977	GPD1L	GPD1L	GPD1L	GPD1L		1.86608	0.900008	7.35678	25.7812	3.82e-07
ENSSSCG00000015872	GPD2	GPD2	GPD2	GPD2		3.14889	1.65485	5.07222	55.1212	1.13e-13
ENSSSCG00000002873	GPI	GPI	GPI	GPI		1.49497	0.580118	8.33968	11.9222	0.000554694
ENSSSCG00000012126	GPM6B	GPM6B	GPM6B			-2.54029	-1.34499	4.98909	51.0214	9.14e-13
ENSSSCG00000003563	GPN2	GPN2				-1.3592	-0.442753	4.16452	5.9329	0.0148607
ENSSSCG00000016129	GPR1	GPR1	GPR1	GPR1		-6.89896	-2.78638	0.907686	34.6919	3.86e-09
ENSSSCG00000002560	GPR132	GPR132				-5.60054	-2.48557	2.70274	58.9727	1.6e-14
ENSSSCG00000012103	GPR143	GPR143		GPR143		-3.75655	-1.90941	0.711281	30.7485	2.94e-08
ENSSSCG00000007551	GPR146	GPR146				-2.04012	-1.02866	1.25185	13.3244	0.000261981
ENSSSCG00000011979	GPR15	GPR15	GPR15	GPR15		-4.25934	-2.09063	1.11117	34.9308	3.42e-09
ENSSSCG00000003371	GPR153	GPR153	GPR153	GPR153		-1.9656	-0.974972	0.768567	5.51327	0.0188728
ENSSSCG00000015965	GPR155	GPR155	GPR155	GPR155		-1.48627	-0.571694	5.71144	11.5775	0.000667554
ENSSSCG00000011888	GPR156	GPR156	GPR156	GPR156		3.37642	1.75549	-0.61919	10.5757	0.00114584
ENSSSCG00000000680	GPR162	GPR162	GPR162	GPR162		-3.26095	-1.70529	1.52082	28.712	8.4e-08
ENSSSCG00000021734	GPR174	GPR174	GPR174	GPR174		-4.74278	-2.24573	5.06008	84.8919	3.15e-20
ENSSSCG00000000416	GPR182	GPR182				-16.2605	-4.0233	1.73844	76.6201	2.07e-18
ENSSSCG00000009517	GPR183	GPR183	GPR183	GPR183		-4.5926	-2.19931	5.27186	102.032	5.46e-24
ENSSSCG00000022309	GPR34	GPR34	GPR34	GPR34		-2.47047	-1.30478	4.56614	31.9205	1.61e-08
ENSSSCG00000025068	GPR4	GPR4				-6.88661	-2.78379	0.96026	54.8476	1.3e-13
ENSSSCG00000028027	GPR65	GPR65				-3.18823	-1.67276	1.484	31.6933	1.81e-08
ENSSSCG00000002439	GPR68	GPR68				-2.27052	-1.18302	0.558788	6.81014	0.00906414
ENSSSCG00000012521	GPRASP2	GPRASP2	GPRASP2	GPRASP2		-1.6662	-0.736564	4.32402	12.6619	0.000373178
ENSSSCG00000029592	GPRC5A	GPRC5A	GPRC5A	GPRC5A		32.9521	5.0423	3.92156	54.5518	1.51e-13
ENSSSCG00000007864	GPRC5B	GPRC5B	GPRC5B	GPRC5B		-1.99684	-0.997717	5.02178	20.4661	6.07e-06
ENSSSCG00000014054	GPRIN1	GPRIN1	GPRIN1	GPRIN1		-1.73126	-0.791822	2.03081	6.58249	0.0102987
ENSSSCG00000009206	GPRIN3	GPRIN3				-3.79464	-1.92396	3.23645	71.0055	3.56e-17
ENSSSCG00000001439	GPSM3	GPSM3	GPSM3	GPSM3		-2.14416	-1.10041	6.70336	29.8311	4.71e-08
ENSSSCG00000005900	GPT	GPT				26.6011	4.73342	5.85651	172.597	2e-39
ENSSSCG00000002847	GPT2	GPT2	GPT2	GPT2		31.6192	4.98273	5.27688	263.082	3.65e-59
ENSSSCG00000002279	GPX2	GPX2	GPX2	GPX2		4006.07	11.968	6.59605	650.249	1.97e-143
ENSSSCG00000023888	GPX7	GPX7				-2.23159	-1.15807	1.42617	11.1999	0.000818027
ENSSSCG00000021973	GPX8	GPX8	GPX8	GPX8		-1.87383	-0.905988	3.30425	6.34998	0.0117383
ENSSSCG00000002879	GRAMD1A	GRAMD1A	GRAMD1A	GRAMD1A		-2.03783	-1.02703	6.80254	31.3852	2.12e-08
ENSSSCG00000015144	GRAMD1B	GRAMD1B	GRAMD1B	GRAMD1B		2.06285	1.04464	4.83913	16.753	4.26e-05
ENSSSCG00000011915	GRAMD1C	GRAMD1C	GRAMD1C	GRAMD1C		18.273	4.19164	5.34754	329.946	9.87e-74
ENSSSCG00000022402	GRAMD3	GRAMD3	GRAMD2B	GRAMD2B		3.54759	1.82684	5.96354	73.8876	8.27e-18
ENSSSCG00000000080	GRAP2	GRAP2	GRAP2	GRAP2		-7.12548	-2.83299	4.82423	169.388	1.01e-38
ENSSSCG00000000234	GRASP	GRASP	GRASP	GRASP		-1.42925	-0.515255	4.1445	5.87429	0.0153636
ENSSSCG00000015631	GRB10	GRB10	GRB10	GRB10		-1.63718	-0.71121	4.57588	16.2308	5.61e-05
ENSSSCG00000017495	GRB7	GRB7	GRB7	GRB7		4.85125	2.27836	4.03421	90.9601	1.47e-21
ENSSSCG00000003699	GREB1L	GREB1L	GREB1L	GREB1L		-2.16232	-1.11258	2.30106	20.3703	6.38e-06
ENSSSCG00000006060	GRHL2	GRHL2	GRHL2	GRHL2		117.283	6.87385	3.84251	240.672	2.81e-54
ENSSSCG00000003539	GRHL3	GRHL3	GRHL3	GRHL3		-1.52251	-0.606453	2.84141	5.4641	0.019411
ENSSSCG00000005349	GRHPR	GRHPR	GRHPR	GRHPR		1.66967	0.739566	5.95185	14.9545	0.000110135
ENSSSCG00000012638	GRIA3	GRIA3	GRIA3	GRIA3		7.31569	2.87099	-0.53836	19.0842	1.25e-05
ENSSSCG00000015131	GRIK4	GRIK4	GRIK4	GRIK4		-6.12518	-2.61475	-0.0667352	28.7857	8.08e-08
ENSSSCG00000029635	GRIN3B	GRIN3B	GRIN3B	GRIN3B		-3.15669	-1.65841	-0.9038	12.8617	0.000335367
ENSSSCG00000009956	GRK3	GRK3	GRK3	GRK3		-1.34555	-0.428192	5.35225	6.61898	0.0100898
ENSSSCG00000010683	GRK5	GRK5	GRK5	GRK5		-1.84903	-0.88677	6.13591	30.6833	3.04e-08
ENSSSCG00000017355	GRN	GRN	GRN	GRN		-1.5221	-0.606064	8.00935	12.664	0.000372762
ENSSSCG00000008940	GRSF1	GRSF1	GRSF1	GRSF1		-1.51605	-0.600314	5.87685	15.1284	0.000100442
ENSSSCG00000005962	GSDMC	GSDMC	LOC100151870	GSDMC		2781.8	11.4418	3.19094	290.227	4.44e-65
ENSSSCG00000006955	GSDMD	GSDMD	GSDMD	GSDMD		1.69114	0.757993	6.63065	13.9335	0.000189395
ENSSSCG00000002664	GSE1	GSE1	GSE1	GSE1		1.45559	0.5416	5.95103	9.06452	0.00260617
ENSSSCG00000011889	GSK3B	GSK3B	GSK3B	GSK3B		1.33468	0.416489	5.56712	7.27152	0.00700565
ENSSSCG00000022930	GSKIP	GSKIP				2.32897	1.21969	6.08506	53.682	2.36e-13
ENSSSCG00000012317	GSPT2	GSPT2	GSPT2	GSPT2		-1.95697	-0.96862	4.3636	19.4537	1.03e-05
ENSSSCG00000002627	GSTA4	GSTA4	GSTA4	GSTA4		-4.3292	-2.1141	5.10945	82.9847	8.27e-20
ENSSSCG00000016466	GSTK1	GSTK1				4.29413	2.10237	5.98399	92.238	7.69e-22
ENSSSCG00000022351	GSTO1	GSTO1	GSTO1	GSTO1		6.09122	2.60673	6.87339	109.332	1.37e-25
ENSSSCG00000002396	GSTZ1	GSTZ1	GSTZ1	GSTZ1		1.80254	0.850029	4.11763	19.6733	9.19e-06
ENSSSCG00000007721	GTF2I	GTF2I	GTF2I	GTF2I		-1.35763	-0.441094	7.96324	7.7846	0.00526933
ENSSSCG00000007720	GTF2IRD1	GTF2IRD1	GTF2IRD1	GTF2IRD1		1.82425	0.8673	3.97173	12.748	0.000356393
ENSSSCG00000009305	GTF3A	GTF3A	GTF3A	GTF3A		-1.55065	-0.63287	5.30815	13.1106	0.000293626
ENSSSCG00000007815	GTF3C1	GTF3C1	GTF3C1	GTF3C1		-1.56321	-0.64451	7.28952	19.1305	1.22e-05
ENSSSCG00000000002	GTSE1	GTSE1	GTSE1	GTSE1		1.34057	0.422842	5.32061	5.47193	0.0193242
ENSSSCG00000003969	GUCA2A	GUCA2A	GUCA2A	GUCA2A		2318.78	11.1792	6.15307	547.114	5.34e-121
ENSSSCG00000010059	GUCD1	GUCD1	GUCD1	GUCD1		1.36421	0.448068	6.5304	9.00228	0.00269642
ENSSSCG00000024613	GUCY1A2	GUCY1A2	GUCY1A2	GUCY1A2		-3.75086	-1.90722	-0.124481	11.0737	0.000875624
ENSSSCG00000008866	GUCY1A3	GUCY1A3	GUCY1A3	GUCY1A3		-3.00201	-1.58593	2.99864	30.4481	3.43e-08
ENSSSCG00000008870	GUCY1B3	GUCY1B3	GUCY1B3	GUCY1B3		-1.59433	-0.672951	5.45789	10.1758	0.00142294
ENSSSCG00000026724	GUCY2C	GUCY2C	PLBD1	GUCY2C		127.79	6.99763	4.58185	198.542	4.35e-45
ENSSSCG00000030984	GYPC	GYPC				-2.51984	-1.33333	1.78229	18.7565	1.49e-05
ENSSSCG00000016903	GZMA	GZMA	GZMA	GZMA		2.55679	1.35433	4.89398	31.2542	2.26e-08
ENSSSCG00000016902	GZMA		GZMA			12.2685	3.61688	3.67956	136.269	1.74e-31
ENSSSCG00000001978	GZMB		GZMB	GZMH		12.9087	3.69027	6.43464	79.5246	4.76e-19
ENSSSCG00000026760	GZMM	GZMM				-7.33746	-2.87528	2.77144	88.5111	5.06e-21
ENSSSCG00000016738	H2AFZ	H2AFV	LOC100512448			1.33152	0.413076	8.21428	5.60264	0.0179334
ENSSSCG00000009178	H2AFZ	H2AFZ	H2AFZ	H2AFZ		1.42985	0.515865	8.30998	5.79929	0.0160326
ENSSSCG00000023971	H3F3A	H3F3A	H3F3A	H3F3A		1.33792	0.419989	8.84423	5.3342	0.020911
ENSSSCG00000004364	HACE1	HACE1	HACE1	HACE1		-1.42589	-0.511861	5.06713	9.8652	0.00168434
ENSSSCG00000009150	HADH	HADH	HADH	HADH		1.38846	0.473484	7.38597	8.45586	0.0036387
ENSSSCG00000008571	HADHA	HADHA	HADHA	HADHA		1.78549	0.83632	8.2416	25.7677	3.85e-07
ENSSSCG00000008569	HADHB	HADHB	HADHB	HADHB		1.55085	0.633056	7.83405	16.5575	4.72e-05
ENSSSCG00000017070	HAND1	HAND1				331.361	8.37226	1.55476	195.991	1.57e-44
ENSSSCG00000009703	HAND2	HAND2				50.8644	5.66858	1.68581	57.0206	4.31e-14
ENSSSCG00000014137	HAPLN1	HAPLN1	HAPLN1	HAPLN1		136.259	7.09021	2.25257	194.771	2.89e-44
ENSSSCG00000030597	HAPLN3	HAPLN3	HAPLN3	HAPLN3		-5.6324	-2.49375	3.9496	73.9477	8.02e-18
ENSSSCG00000024383	HAUS4	HAUS4				1.56244	0.643799	4.82972	11.9098	0.000558397
ENSSSCG00000028875	HAVCR2	HAVCR2	HAVCR2	HAVCR2		-1.61198	-0.688837	4.78285	9.99384	0.00157064
ENSSSCG00000011884	HCLS1	HCLS1	HCLS1	HCLS1		-1.4563	-0.542305	8.37966	6.54035	0.0105455
ENSSSCG00000027437	HCN2	HCN2				4.06592	2.02358	1.03723	24.8833	6.09e-07
ENSSSCG00000002918	HCST	HCST	HCST	HCST		-4.26449	-2.09237	3.24186	45.0132	1.96e-11
ENSSSCG00000006468	HDGF	HDGF	HDGF	HDGF		1.437	0.523057	8.21715	10.332	0.00130742
ENSSSCG00000010145	HEATR1	HEATR1	HEATR1	HEATR1		-1.52827	-0.611895	6.48478	16.0543	6.16e-05
ENSSSCG00000001970	HEATR5A	HEATR5A	HEATR5A	HEATR5A		1.57626	0.656503	5.98889	12.5781	0.00039029
ENSSSCG00000004150	HEBP2	HEBP2		HEBP2		8.73537	3.12687	3.51749	78.0892	9.85e-19
ENSSSCG00000004144	HECA	HECA	HECA	HECA		-1.55643	-0.638242	7.39939	16.4247	5.06e-05
ENSSSCG00000020912	HECTD2	HECTD2	HECTD2	HECTD2		-1.6017	-0.6796	2.01316	6.2705	0.0122764
ENSSSCG00000011859	HEG1	HEG1	HEG1	HEG1		-6.67142	-2.73799	2.52576	54.3882	1.65e-13
ENSSSCG00000010486	HELLS	HELLS	HELLS	HELLS		1.44752	0.533585	6.59331	8.54431	0.00346603
ENSSSCG00000003306	HELZ2	HELZ2	HELZ2	HELZ2		2.75354	1.46129	-0.798758	6.0803	0.0136697
ENSSSCG00000025870	HEPACAM2	HEPACAM2	HEPACAM2	HEPACAM2		6.86816	2.77992	4.67648	150.888	1.11e-34
ENSSSCG00000012363	HEPH	HEPH	HEPH	HEPH		27.8723	4.80076	6.63477	436.969	4.94e-97
ENSSSCG00000009208	HERC3	HERC3	HERC3	HERC3		-1.38633	-0.471266	6.86968	9.46378	0.00209569
ENSSSCG00000026362	HES1	HES1				1.41661	0.502446	4.60059	6.15058	0.0131369
ENSSSCG00000024430	HES4	HES4				-2.16869	-1.11683	0.652608	8.38272	0.00378806
ENSSSCG00000016342	HES6	HES6	HES6	HES6		-1.41917	-0.505046	4.01977	5.78669	0.0161479
ENSSSCG00000021207	HESX1	HESX1	HESX1	HESX1		-3.10049	-1.63249	-0.566848	15.0918	0.000102407
ENSSSCG00000014073	HEXB	HEXB	HEXB	HEXB		1.40712	0.492744	6.70462	10.002	0.00156366
ENSSSCG00000006159	HEY1	HEY1	HEY1	HEY1		-2.42704	-1.2792	1.99705	21.322	3.88e-06
ENSSSCG00000024651	HEYL	HEYL				-3.40627	-1.76819	3.772	47.0738	6.84e-12
ENSSSCG00000006912	HFM1	HFM1	HFM1	HFM1		-2.71515	-1.44103	1.77421	25.2594	5.01e-07
ENSSSCG00000015403	HGF	HGF	HGF	HGF		-2.19059	-1.13132	0.392125	7.16746	0.00742378
ENSSSCG00000015607	HHAT	HHAT	HHAT	HHAT		5.84367	2.54687	2.32772	52.8497	3.6e-13
ENSSSCG00000010472	HHEX	HHEX				-1.84854	-0.886387	5.06417	19.838	8.43e-06
ENSSSCG00000009045	HHIP	HHIP	HHIP	HHIP		-2.95079	-1.5611	1.7214	16.5939	4.63e-05
ENSSSCG00000010832	HHIPL2	HHIPL2	HHIPL2	HHIPL2		1.77874	0.830858	2.87875	13.0899	0.00029689
ENSSSCG00000027275	HHLA2	HHLA2	HHLA2	HHLA2		162.36	7.34305	7.12487	557.605	2.79e-123
ENSSSCG00000025717	HIC1	HIC1	HIC1	HIC1		-1.63047	-0.70529	3.23061	8.03384	0.00459115
ENSSSCG00000005096	HIF1A	HIF1A	HIF1A	HIF1A		-1.65083	-0.723194	7.22448	16.5316	4.78e-05
ENSSSCG00000017347	HIGD1B	HIGD1B	HIGD1B	HIGD1B		-2.11595	-1.08131	0.873832	8.60145	0.00335895
ENSSSCG00000029179	HIGD2A	HIGD2A	HIGD2A	HIGD2B		1.47143	0.557217	6.16655	13.5688	0.000229976
ENSSSCG00000014264	HINT1	HINT1	HINT1			1.52499	0.608802	8.1061	13.7631	0.000207373
ENSSSCG00000007700	HIP1	HIP1	HIP1	HIP1		-2.62789	-1.3939	4.26572	33.442	7.34e-09
ENSSSCG00000013312	HIPK3	HIPK3	HIPK3	HIPK3		-1.351	-0.434027	6.51597	6.41743	0.0113005
ENSSSCG00000021917	HIPK4	HIPK4	HIPK4	HIPK4		-2.58029	-1.36753	0.937793	14.0027	0.000182553
ENSSSCG00000030023	HIST1H1B	HIST1H1B				2.76443	1.46698	0.775732	15.6733	7.53e-05
ENSSSCG00000004138	HIVEP2	HIVEP2	HIVEP2	HIVEP2		-1.81443	-0.85952	6.16344	34.5069	4.25e-09
ENSSSCG00000016313	HJURP	HJURP	HJURP	HJURP		1.55354	0.635562	4.79791	8.62836	0.0033097
ENSSSCG00000010253	HK1	HK1	HK1	HK1		-1.46885	-0.554684	6.95579	13.8524	0.000197742
ENSSSCG00000014048	HK3	HK3	HK3	HK3		-1.69127	-0.758104	5.88849	21.136	4.28e-06
ENSSSCG00000010252	HKDC1	HKDC1	HKDC1	HKDC1		285.653	8.15812	6.57229	721.149	7.53e-159
ENSSSCG00000001470	HLA-DMA	HLA-DMA	SLA-DMA	HLA-DMA		-1.73395	-0.794061	7.19544	17.6141	2.71e-05
ENSSSCG00000007228	HM13	HM13	HM13	HM13		-1.50239	-0.587255	5.87349	15.0704	0.000103576
ENSSSCG00000015108	HMBS	HMBS	HMBS	HMBS		1.36867	0.452778	4.6276	6.33659	0.0118272
ENSSSCG00000011611	HMCES	HMCES	HMCES	HMCES		1.97275	0.980205	6.84628	13.3035	0.000264907
ENSSSCG00000009704	HMGB2	HMGB2	HMGB2	HMGB2		1.51027	0.594804	4.31077	6.01119	0.0142155
ENSSSCG00000014080	HMGCR	HMGCR	HMGCR	HMGCR		1.94311	0.958366	7.20668	27.7267	1.4e-07
ENSSSCG00000016872	HMGCS1	HMGCS1	HMGCS1	HMGCS1		1.66355	0.734265	7.83147	16.09	6.04e-05
ENSSSCG00000020696	HMGN4	HMGN4	HMGN4	HMGN4		-1.55746	-0.639196	5.59405	15.0059	0.000107174
ENSSSCG00000017022	HMMR	HMMR	HMMR	HMMR		1.34915	0.432051	5.71861	5.15855	0.0231322
ENSSSCG00000026759	HMOX1	HMOX1				-3.15583	-1.65802	3.83052	58.7249	1.81e-14
ENSSSCG00000027769	HMSD	HMSD				3.56273	1.83298	4.8243	66.7172	3.13e-16
ENSSSCG00000008019	HN1L	JPT2	JPT2			1.30077	0.379361	6.90231	6.73706	0.00944299
ENSSSCG00000009919	HNF1A	HNF1A	HNF1A	HNF1A		1034.9	10.0153	5.01642	693.432	8.02e-153
ENSSSCG00000022417	HNF1B	HNF1B	HNF1B	HNF1B		181.156	7.50109	4.81135	409.365	5.04e-91
ENSSSCG00000007371	HNF4A	HNF4A	HNF4A	HNF4A		3355.75	11.7124	7.72712	916.626	2.39e-201
ENSSSCG00000024023	HNMT	HNMT				1.88257	0.912707	5.22012	20.0494	7.55e-06
ENSSSCG00000014113	HOMER1	HOMER1	HOMER1	HOMER1		3.1788	1.66848	2.14653	29.3482	6.05e-08
ENSSSCG00000013919	HOMER3	HOMER3	HOMER3	HOMER3		-2.81278	-1.492	2.96748	37.7919	7.87e-10
ENSSSCG00000028190	HOMEZ	HOMEZ	HOMEZ	HOMEZ		1.3407	0.422986	4.95025	5.92217	0.0149516
ENSSSCG00000003826	HOOK1	HOOK1	HOOK1	HOOK1		79.738	6.3172	3.51861	254.041	3.42e-57
ENSSSCG00000013734	HOOK2	HOOK2	HOOK2	HOOK2		6.19542	2.6312	5.11545	137.684	8.55e-32
ENSSSCG00000016706	HOXA2	HOXA2	HOXA2	HOXA2		-5.05544	-2.33784	-0.334826	19.9593	7.91e-06
ENSSSCG00000016705	HOXA3	HOXA3	HOXA3	HOXA3		-1.99811	-0.998636	1.82564	11.9571	0.000544381
ENSSSCG00000016703	HOXA5	HOXA5	HOXA5	HOXA5		-3.88322	-1.95725	4.31234	54.2147	1.8e-13
ENSSSCG00000016702	HOXA6	HOXA6				-4.29052	-2.10115	1.78388	14.8435	0.000116812
ENSSSCG00000016701	HOXA7	HOXA7	HOXA7	HOXA7		-2.1823	-1.12585	1.31576	8.11242	0.0043963
ENSSSCG00000017540	HOXB5	HOXB5	HOXB5	HOXB5		2.04624	1.03298	1.09994	7.18297	0.00735988
ENSSSCG00000015984	HOXD4	HOXD4	HOXD4	HOXD4		1.93688	0.953737	2.32219	8.49777	0.00355582
ENSSSCG00000015982	HOXD9	HOXD9	HOXD9	HOXD9		-3.12937	-1.64587	0.0428987	10.2026	0.00140243
ENSSSCG00000002749	HP	HP	HP	HPR		-2.74243	-1.45545	0.602893	17.0105	3.72e-05
ENSSSCG00000003663	HPCA	HPCA	HPCAL1	HPCAL1		-2.40966	-1.26883	0.293451	9.99793	0.00156716
ENSSSCG00000023460	HPCAL4	HPCAL4	HPCAL4	HPCAL4		-4.25572	-2.0894	0.075196	25.6865	4.02e-07
ENSSSCG00000027175	HPRT1	HPRT1				-1.47024	-0.556051	6.11663	9.80626	0.00173918
ENSSSCG00000010534	HPS1	HPS1	HPS1	HPS1		-1.3525	-0.435624	5.15217	7.06707	0.00785135
ENSSSCG00000009237	HPSE	HPSE	HPSE	HPSE		-2.51589	-1.33107	6.23564	32.4769	1.21e-08
ENSSSCG00000009616	HR	HR	HR	HR		3.76929	1.91429	3.22606	31.6217	1.87e-08
ENSSSCG00000025591	HRAS	HRAS				1.52568	0.609448	2.13902	5.48463	0.0191844
ENSSSCG00000011576	HRH1	HRH1	HRH1	HRH1		2.44959	1.29254	3.55508	25.6893	4.01e-07
ENSSSCG00000029096	HRH2	HRH2	HRH2	HRH2		-2.62683	-1.39332	1.35597	15.2465	9.43e-05
ENSSSCG00000003714	HRH4	HRH4	HRH4	HRH4		-3.23599	-1.69421	-0.374379	13.0072	0.000310288
ENSSSCG00000007837	HS3ST2	HS3ST2				2.46902	1.30394	-0.0923341	7.57048	0.0059332
ENSSSCG00000015616	HSD11B1	HSD11B1	HSD11B1	HSD11B1		-1.87135	-0.904082	4.8719	16.8777	3.99e-05
ENSSSCG00000002777	HSD11B2	HSD11B2	HSD11B2	HSD11B2		12.0662	3.5929	3.96896	131.026	2.44e-30
ENSSSCG00000017399	HSD17B1	HSD17B1				-1.44652	-0.53259	3.55038	6.76586	0.00929182
ENSSSCG00000024493	HSD17B11	HSD17B11				3.3614	1.74906	5.35915	74.7781	5.27e-18
ENSSSCG00000021739	HSD17B12	HSD17B12	HSD17B12	HSD17B12		1.37229	0.456585	6.98385	10.1976	0.00140624
ENSSSCG00000003138	HSD17B14	HSD17B14	HSD17B14	HSD17B14		1.44183	0.527903	4.95939	10.2956	0.00133346
ENSSSCG00000027854	HSD17B6	HSD17B6	HSD17B6	HSD17B6		35.4556	5.14794	1.5452	131.046	2.42e-30
ENSSSCG00000002681	HSDL1	HSDL1	HSDL1	HSDL1		1.56174	0.643157	5.08953	12.0348	0.000522166
ENSSSCG00000002792	HSF4	HSF4	HSF4	HSF4		-1.50142	-0.586324	5.91814	9.96863	0.0015923
ENSSSCG00000010662	HSPA12A	HSPA12A				-2.03748	-1.02679	2.08351	10.7435	0.00104647
ENSSSCG00000012007	HSPA13	HSPA13	HSPA13	HSPA13		-1.39209	-0.47725	5.49276	7.55396	0.00598784
ENSSSCG00000009077	HSPA4L	HSPA4L	HSPA4L	HSPA4L		1.82751	0.869881	1.41024	10.3137	0.00132049
ENSSSCG00000021071	HSPB7	HSPB7				5.47489	2.45283	2.00279	34.1725	5.04e-09
ENSSSCG00000009844	HSPB8	HSPB8	HSPB8	HSPB8		10.4691	3.38807	4.56067	190.443	2.54e-43
ENSSSCG00000013349	HTATIP2	HTATIP2	HTATIP2	HTATIP2		2.17055	1.11806	6.28756	50.5641	1.15e-12
ENSSSCG00000025500	HTR1D	HTR1D	HTR1D	HTR1D		53.1893	5.73306	3.08713	259.817	1.88e-58
ENSSSCG00000014428	HTR4	HTR4	HTR4	HTR4		13.0526	3.70627	0.863303	39.6052	3.11e-10
ENSSSCG00000010459	HTR7	HTR7	HTR7	HTR7		-2.64669	-1.40419	2.02525	18.6528	1.57e-05
ENSSSCG00000012328	HUWE1	HUWE1	HUWE1	HUWE1		-1.4234	-0.50934	8.54628	8.68245	0.0032129
ENSSSCG00000009827	HVCN1	HVCN1	HVCN1	HVCN1		-1.45593	-0.541941	7.33236	5.46217	0.0194325
ENSSSCG00000011404	HYAL1	HYAL1	HYAL1	HYAL1		7.31589	2.87103	5.92851	112.553	2.7e-26
ENSSSCG00000011405	HYAL2	HYAL2	HYAL2	HYAL2		1.69316	0.759716	5.82305	12.2049	0.000476638
ENSSSCG00000011402	HYAL3	HYAL3	HYAL3	HYAL3		-1.97475	-0.981667	4.25784	20.806	5.08e-06
ENSSSCG00000003940	HYI	HYI	HYI	HYI		4.89245	2.29056	5.74681	114.781	8.79e-27
ENSSSCG00000001755	HYKK	HYKK	HYKK	HYKK		4.32055	2.11121	3.94834	83.8431	5.36e-20
ENSSSCG00000004697	HYPK	HYPK				1.36403	0.44788	6.28133	7.36773	0.00664047
ENSSSCG00000004460	IBTK	IBTK	IBTK	IBTK		1.31933	0.39981	6.1133	7.03468	0.00799461
ENSSSCG00000028203	ICA		TF			2.35296	1.23448	1.8307	8.70754	0.00316896
ENSSSCG00000013655	ICAM1	ICAM1	ICAM1	ICAM1		-2.23019	-1.15717	6.63879	34.7831	3.69e-09
ENSSSCG00000017280	ICAM2	ICAM2				-2.9748	-1.57279	4.95986	76.7044	1.99e-18
ENSSSCG00000004577	ICE2	ICE2	ICE2	ICE2		-1.30099	-0.379608	4.69358	5.24265	0.0220396
ENSSSCG00000002628	ICK	ICK	ICK	ICK		-1.57854	-0.658592	5.48072	17.1598	3.44e-05
ENSSSCG00000025042	ICOS	ICOS	ICOS	ICOS		-6.56735	-2.71531	5.93624	139.108	4.17e-32
ENSSSCG00000007227	ID1	ID1				2.04374	1.03121	4.73135	21.0289	4.52e-06
ENSSSCG00000023264	IDH1	IDH1	IDH1	IDH1		5.26833	2.39735	8.02924	92.1772	7.93e-22
ENSSSCG00000001852	IDH2	IDH2	IDH2	IDH2		1.40716	0.492791	8.47061	8.01384	0.00464213
ENSSSCG00000001761	IDH3A	IDH3A				1.54646	0.62897	6.92127	12.2657	0.000461362
ENSSSCG00000012783	IDH3G	IDH3G	IDH3G	IDH3G		1.26519	0.339357	6.8136	5.4	0.0201367
ENSSSCG00000022077	IDNK	IDNK				2.25878	1.17555	4.35798	38.4567	5.6e-10
ENSSSCG00000007007	IDO1	IDO1	IDO1	IDO1		-7.17106	-2.84219	5.05845	117.079	2.76e-27
ENSSSCG00000013753	IER2	IER2	IER2	IER2		-1.51658	-0.600818	5.55511	14.6952	0.000126366
ENSSSCG00000000695	IFFO1	IFFO1	IFFO1	IFFO1		-1.99345	-0.995271	4.6926	21.4017	3.72e-06
ENSSSCG00000013901	IFI30	IFI30	IFI30	IFI30		-1.68691	-0.754387	8.25154	15.73	7.31e-05
ENSSSCG00000010453	IFIT1	IFIT1				2.59373	1.37503	6.86242	15.2613	9.36e-05
ENSSSCG00000010452	IFIT3	IFIT3	IFIT1	IFIT3		1.65715	0.728707	5.69969	5.49484	0.0190727
ENSSSCG00000005136	IFNE	IFNE	IFNE	IFNE		20.4762	4.35587	0.611369	102.1	5.28e-24
ENSSSCG00000000481	IFNG	IFNG				-2.15899	-1.11036	2.07614	10.0303	0.00153989
ENSSSCG00000004156	IFNGR1	IFNGR1	IFNGR1	IFNGR1		2.29547	1.19879	7.07002	52.0472	5.42e-13
ENSSSCG00000023688	IFNLR1	IFNLR1				21.9634	4.45703	1.49586	83.8128	5.44e-20
ENSSSCG00000016646	IFRD1	IFRD1	IFRD1	IFRD1		1.5979	0.676174	5.31175	12.7361	0.000358667
ENSSSCG00000024363	IFRD2	IFRD2		IFRD2		-1.29156	-0.369111	5.86308	5.9491	0.0147248
ENSSSCG00000008020	IFT140	IFT140	IFT140	IFT140		-1.67974	-0.748237	2.67114	10.2342	0.00137862
ENSSSCG00000026367	IFT172	IFT172	IFT172	IFT172		-1.36514	-0.44905	4.86521	6.87239	0.00875375
ENSSSCG00000023719	IFT20	IFT20	IFT20			1.45736	0.543359	4.53433	8.24325	0.00409039
ENSSSCG00000011941	IFT57	IFT57	IFT57	IFT57		-1.67865	-0.747297	3.69538	11.2672	0.000788882
ENSSSCG00000004931	IGDCC4	IGDCC4	IGDCC4	IGDCC4		-2.65669	-1.40963	4.72698	34.3539	4.59e-09
ENSSSCG00000000857	IGF1	IGF1	IGF1	IGF1		-2.75138	-1.46016	1.22034	10.8082	0.00101053
ENSSSCG00000011795	IGF2BP2	IGF2BP2	IGF2BP2	IGF2BP2		32.8573	5.03814	5.25849	210.027	1.36e-47
ENSSSCG00000004044	IGF2R	IGF2R	IGF2R	IGF2R		-1.44241	-0.528486	5.68626	5.73314	0.0166477
ENSSSCG00000008013	IGFALS	IGFALS	IGFALS	IGFALS		-1.77119	-0.824718	2.31923	6.82062	0.00901113
ENSSSCG00000017472	IGFBP4	IGFBP4	IGFBP4	IGFBP4		-5.396	-2.43189	6.71105	135.459	2.62e-31
ENSSSCG00000025924	IGFBP5	IGFBP5	IGFBP5	IGFBP5		-2.80184	-1.48637	5.10899	54.0001	2e-13
ENSSSCG00000000261	IGFBP6	IGFBP6	IGFBP6	IGFBP6		-4.53239	-2.18027	2.94941	33.621	6.7e-09
ENSSSCG00000008913	IGFBP7	IGFBP7	IGFBP7	IGFBP7		-1.70549	-0.770188	8.32991	8.87487	0.00289123
ENSSSCG00000027596	IGHE	IGHE				-38.7399	-5.27575	-0.224585	43.238	4.85e-11
[truncated: 4,860 more rows]
