# Supplementary material for: Immunome differences between porcine ileal and jejunal Peyer’s patches revealed by global transcriptome sequencing of gut-associated lymphoid tissues
Source: Sci Rep. 2018 Jun 13;8:9077. doi: 10.1038/s41598-018-27019-7 (PMC5998120; doi:10.1038/s41598-018-27019-7)
Supplement: Supplementary file 8 — Supplementary Table S7 [file 41598_2018_27019_MOESM8_ESM.xlsx]

## Sheet: diffexpr_genes_PPJvsGM
Supplementary Table S7 : Differential expressed genes between jejunal Peyer’s patches and mesenteric lymph nodes
Pig_Ensembl_Genes	Pig_Gene_Names (1)	Human_Ortholog_Gene_Names(1)	Pig_Gene_Names (2)	Human_Ortholog_Gene_Names(2)	BLASTP(6)	Fold Change	logFC	logCPM	LR	PValue
ENSSSCG00000010431	A1CF	A1CF	A1CF	A1CF		3690.83	11.8497	4.31331	602.272	5.36475e-133
ENSSSCG00000000660	A2M	A2M	A2M	A2M		-5.86971	-2.55329	5.90402	87.545	8.23844e-21
ENSSSCG00000026962	A4GALT	A4GALT	A4GALT	A4GALT		-1.74687	-0.804776	3.85232	11.4584	0.000711731
ENSSSCG00000022473	A4GNT	A4GNT	A4GNT	A4GNT		33.3091	5.05784	4.0385	244.624	3.85899e-55
ENSSSCG00000016613	AASS	AASS	AASS	AASS		-3.26982	-1.70921	0.931216	20.5933	5.67932e-06
ENSSSCG00000007909	ABAT	ABAT	ABAT	ABAT		46.8283	5.54931	4.48189	257.732	5.35747e-58
ENSSSCG00000006890	ABCA4	ABCA4	ABCA4	ABCA4		-5.20757	-2.38061	-0.23909	28.9776	7.32207e-08
ENSSSCG00000017255	ABCA5	ABCA5	ABCA5	ABCA5		5.33137	2.41451	4.03558	40.1005	2.41223e-10
ENSSSCG00000023121	ABCA7	ABCA7	ABCA7	ABCA7		-1.67037	-0.740165	7.56785	17.7857	2.47237e-05
ENSSSCG00000015390	ABCB1	ABCB1	ABCB1	ABCB1		5.17574	2.37177	7.87422	137.348	1.01201e-31
ENSSSCG00000010188	ABCB10	ABCB10	ABCB10	ABCB10		3.1246	1.64367	6.73055	75.1631	4.33389e-18
ENSSSCG00000016210	ABCB6	ABCB6	ABCB6	ABCB6		4.67582	2.22522	5.43348	96.2115	1.03242e-22
ENSSSCG00000009784	ABCB9	ABCB9	ABCB9	ABCB9		1.85706	0.893024	2.9537	8.6723	0.00323083
ENSSSCG00000010543	ABCC2	ABCC2	ABCC2	ABCC2		288.113	8.17049	4.934	214.822	1.21868e-48
ENSSSCG00000017561	ABCC3	ABCC3	ABCC3	ABCC3		1.90424	0.929214	5.06343	22.1271	2.55181e-06
ENSSSCG00000011782	ABCC5	ABCC5	ABCC5	ABCC5		-1.80948	-0.855571	5.2656	23.8336	1.05035e-06
ENSSSCG00000012779	ABCD1	ABCD1	ABCD1	ABCD1		2.31989	1.21406	5.19715	33.4394	7.35208e-09
ENSSSCG00000028620	ABCD3		ABCD3	ABCD3		2.93834	1.555	5.96755	74.4608	6.18556e-18
ENSSSCG00000027745	ABCG1	ABCG1	ABCG1	ABCG1		-1.79194	-0.841526	2.01779	8.32622	0.00390769
ENSSSCG00000009213	ABCG2	ABCG2		ABCG2		4.86475	2.28237	5.39001	89.5642	2.96842e-21
ENSSSCG00000008453	ABCG8	ABCG8	ABCG8	ABCG8		4559.11	12.1545	5.41557	649.728	2.56053e-143
ENSSSCG00000008554	ABHD1	ABHD1	ABHD1	ABHD1		1.78239	0.833811	2.43062	6.47211	0.010958
ENSSSCG00000007715	ABHD11	ABHD11	ABHD11	ABHD11		1.39149	0.476633	5.52858	9.06203	0.00260973
ENSSSCG00000026876	ABHD12	ABHD12				-1.29752	-0.375759	5.11722	5.50469	0.0189655
ENSSSCG00000026847	ABHD14B	ABHD14B				2.63891	1.39994	6.50349	42.2413	8.06795e-11
ENSSSCG00000021802	ABHD17B	ABHD17B	ABHD17B	ABHD17B		1.31921	0.399675	4.98391	5.94574	0.0147529
ENSSSCG00000001782	ABHD17C	ABHD17C	ABHD17C	ABHD17C		2.35026	1.23282	4.86612	41.6086	1.115e-10
ENSSSCG00000001835	ABHD2	ABHD2	ABHD2	ABHD2		2.63577	1.39822	5.14376	20.5834	5.70878e-06
ENSSSCG00000028010	ABHD3	ABHD3	ABHD3	ABHD3		2.75795	1.4636	6.06638	54.3079	1.71416e-13
ENSSSCG00000011297	ABHD5	ABHD5	ABHD5	ABHD5		1.84051	0.880108	5.17078	17.577	2.75904e-05
ENSSSCG00000011470	ABHD6	ABHD6	ABHD6	ABHD6		2.3023	1.20308	5.50091	38.0828	6.78049e-10
ENSSSCG00000027677	ABI3	ABI3		ABI3		-1.45235	-0.538388	7.31534	6.43925	0.0111626
ENSSSCG00000011959	ABI3BP	ABI3BP	ABI3BP	ABI3BP		-1.47456	-0.56028	7.0619	7.66554	0.00562854
ENSSSCG00000005706	ABL1	ABL1	ABL1	ABL1		1.46579	0.551683	6.19201	8.51586	0.00352065
ENSSSCG00000014430	ABLIM3	ABLIM3	ABLIM3	ABLIM3		-2.3887	-1.25623	1.48922	14.0105	0.000181795
ENSSSCG00000004145	ABRACL	ABRACL	ABRACL	ABRACL		-1.29025	-0.367645	6.73075	6.01822	0.014159
ENSSSCG00000024827	ABTB1	ABTB1	ABTB1	ABTB1		-1.3874	-0.472381	4.61483	6.87901	0.00872137
ENSSSCG00000013303	ABTB2	ABTB2	ABTB2	ABTB2		-1.93271	-0.950628	3.46938	15.2935	9.20326e-05
ENSSSCG00000004510	ACAA2	ACAA2	ACAA2	ACAA2		1.54945	0.631757	5.3458	12.6466	0.000376254
ENSSSCG00000009937	ACACB	ACACB	ACACB	ACACB		1.76855	0.822569	2.80392	8.47179	0.00360696
ENSSSCG00000011629	ACAD11	ACAD11	ACAD11	ACAD11		1.65061	0.722999	5.13734	14.4165	0.000146516
ENSSSCG00000016156	ACADL	ACADL	ACADL	ACADL		1.88134	0.911763	6.05809	22.5168	2.08318e-06
ENSSSCG00000003776	ACADM	ACADM	ACADM	ACADM		1.95886	0.970018	7.23672	35.0332	3.24132e-09
ENSSSCG00000009916	ACADS	ACADS	ACADS	ACADS		1.27941	0.355476	6.57209	5.84756	0.0155986
ENSSSCG00000010723	ACADSB	ACADSB	ACADSB	ACADSB		2.47718	1.3087	6.14108	41.3021	1.30428e-10
ENSSSCG00000017943	ACAP1	ACAP1	ACAP1	ACAP1		-1.79935	-0.847473	7.71496	16.5151	4.82637e-05
ENSSSCG00000026153	ACAT1	ACAT1	ACAT1	ACAT1		1.34041	0.422675	6.53863	8.59462	0.00337157
ENSSSCG00000011064	ACBD5	ACBD5	ACBD5	ACBD5		2.55802	1.35503	4.30988	27.3095	1.73358e-07
ENSSSCG00000015534	ACBD6	ACBD6	ACBD6	ACBD6		-1.49926	-0.584249	4.80246	10.5507	0.00116142
ENSSSCG00000029590	ACD	ACD	ACD	ACD		-1.43809	-0.52415	5.34825	7.06536	0.00785884
ENSSSCG00000017296	ACE	ACE	ACE	AC113554.1		72.2492	6.17491	8.77269	166.186	5.03873e-38
ENSSSCG00000012138	ACE2	ACE2	ACE2	ACE2		213.987	7.74138	8.72019	303.104	6.94246e-68
ENSSSCG00000023612	ACE3					190.838	7.5762	2.19031	77.9173	1.07448e-18
ENSSSCG00000026955	ACER2	ACER2				-2.39529	-1.2602	3.20873	29.5851	5.35155e-08
ENSSSCG00000030303	ACHE	ACHE	ACHE	ACHE		-2.66774	-1.41562	3.812	36.1828	1.79647e-09
ENSSSCG00000006416	ACKR1	ACKR1				-3.47012	-1.79498	3.20405	35.6742	2.33228e-09
ENSSSCG00000011289	ACKR2	ACKR2				-3.90065	-1.96371	-0.180435	15.0649	0.000103876
ENSSSCG00000016322	ACKR3	ACKR3	ACKR3	ACKR3		-2.84564	-1.50875	3.49674	27.0516	1.98097e-07
ENSSSCG00000011630	ACKR4	ACKR4	ACKR4	ACKR4		3.81437	1.93145	4.81906	46.716	8.20548e-12
ENSSSCG00000023807	ACO1	ACO1	ACO1	ACO1		2.17982	1.12421	6.87435	32.0449	1.50647e-08
ENSSSCG00000000064	ACO2	ACO2	ACO2	ACO2		2.37516	1.24802	9.18207	39.0509	4.129e-10
ENSSSCG00000001093	ACOT13	ACOT13				1.89129	0.919369	4.58158	23.1391	1.50692e-06
ENSSSCG00000002349	ACOT4	ACOT4	ACOT4	ACOT4		-2.02976	-1.02131	2.34862	15.9218	6.60132e-05
ENSSSCG00000007426	ACOT8	ACOT8	ACOT8	ACOT8		1.42102	0.506932	5.01365	9.04746	0.00263059
ENSSSCG00000017198	ACOX1	ACOX1	ACOX1	ACOX1		2.18104	1.12502	7.72707	33.2234	8.21574e-09
ENSSSCG00000011477	ACOX2	ACOX2	ACOX2	ACOX2		7.39597	2.88674	4.25139	95.071	1.83674e-22
ENSSSCG00000013242	ACP2	ACP2	ACP2	ACP2		3.25525	1.70277	5.96128	85.3801	2.46182e-20
ENSSSCG00000013612	ACP5	ACP5				-1.66665	-0.73695	6.5378	11.8067	0.000590185
ENSSSCG00000006697	ACP6	ACP6	ACP6	ACP6		1.98948	0.992395	5.90542	27.9844	1.22296e-07
ENSSSCG00000015784	ACSL1	ACSL1	ACSL1	ACSL1		-1.75332	-0.810092	5.46699	16.6005	4.61397e-05
ENSSSCG00000016223	ACSL3	ACSL3	ACSL3	ACSL3		10.4741	3.38876	7.24093	116.842	3.1095e-27
ENSSSCG00000007857	ACSM3	ACSM3	ACSM3	ACSM3		6.01495	2.58855	-0.417332	21.4611	3.61074e-06
ENSSSCG00000007133	ACSS1	ACSS1	ACSS1	ACSS1		1.5898	0.668843	7.26451	15.0261	0.000106032
ENSSSCG00000007286	ACSS2	ACSS2	ACSS2	ACSS2		2.03781	1.02702	6.75955	32.1407	1.43404e-08
ENSSSCG00000000939	ACSS3	ACSS3	ACSS3	ACSS3		-1.98912	-0.992133	3.96476	16.8019	4.14913e-05
ENSSSCG00000010190	ACTA1	ACTA1	ACTA1	ACTA1		74.6813	6.22268	1.67623	82.2735	1.18502e-19
ENSSSCG00000010447	ACTA2	ACTA2	ACTA2			-2.48639	-1.31405	8.1093	12.8995	0.000328669
ENSSSCG00000004803	ACTC1	ACTC1	ACTC1	ACTC1		95.8356	6.58249	4.00887	334.25	1.14061e-74
ENSSSCG00000008294	ACTG2	ACTG2	ACTG2	ACTG2		14.2065	3.82847	9.18258	84.3222	4.20372e-20
ENSSSCG00000010144	ACTN2	ACTN2	ACTN2	ACTN2		13.6718	3.77313	3.98209	80.5065	2.89744e-19
ENSSSCG00000002965	ACTN4	ACTN4	ACTN4	ACTN4		1.50999	0.594543	8.18457	9.57076	0.00197701
ENSSSCG00000000233	ACVR1B	ACVR1B	ACVR1B	ACVR1B		2.6625	1.41278	5.7859	40.1207	2.38744e-10
ENSSSCG00000015669	ACVR2A	ACVR2A	ACVR2A	ACVR2A		3.32718	1.7343	3.11573	29.8578	4.64912e-08
ENSSSCG00000000232	ACVRL1	ACVRL1	ACVRL1	ACVRL1		-1.92455	-0.94452	5.37964	27.7917	1.35103e-07
ENSSSCG00000023325	ACY1	ABHD14A-ACY1	ACY1	ABHD14A-ACY1		2.69696	1.43134	5.79601	43.6296	3.96799e-11
ENSSSCG00000010746	ADAM12	ADAM12	ADAM12	ADAM12		-8.12968	-3.0232	-0.202519	23.6569	1.15134e-06
ENSSSCG00000008641	ADAM17	ADAM17	ADAM17	ADAM17		-1.37341	-0.457764	5.502	8.73443	0.00312256
ENSSSCG00000016131	ADAM23	ADAM23	ADAM23	ADAM23		4.98215	2.31677	-0.031301	16.0482	6.17517e-05
ENSSSCG00000009646	ADAM7	ADAM7	ADAM7	ADAM7		-2.93072	-1.55126	0.0532114	15.8068	7.01511e-05
ENSSSCG00000010772	ADAM8	ADAM8	ADAM8	ADAM8		-1.56832	-0.649222	4.37584	8.18093	0.0042333
ENSSSCG00000015808	ADAM9	ADAM9	ADAM9	ADAM9		-1.53174	-0.615172	5.22344	9.88764	0.00166393
ENSSSCG00000009645	ADAMDEC1	ADAMDEC1	ADAMDEC1	ADAMDEC1		2.13429	1.09375	8.20649	9.83643	0.00171089
ENSSSCG00000026994	ADAMTS10	ADAMTS10	ADAMTS10	ADAMTS10		-2.55569	-1.35371	6.20086	48.6528	3.05535e-12
ENSSSCG00000021241	ADAMTS13	ADAMTS13	ADAMTS13	ADAMTS13		1.54682	0.629302	3.58355	6.44868	0.0111035
ENSSSCG00000010272	ADAMTS14	ADAMTS14	ADAMTS14	ADAMTS14		-1.79917	-0.847329	1.40997	6.16767	0.0130106
ENSSSCG00000017109	ADAMTS16	ADAMTS16	ADAMTS16	ADAMTS16		-5.31462	-2.40997	0.537833	18.5842	1.62566e-05
ENSSSCG00000024043	ADAMTS2	ADAMTS2	ADAMTS2	ADAMTS2		-2.32136	-1.21497	4.58707	11.8819	0.000566815
ENSSSCG00000006359	ADAMTS4	ADAMTS4	ADAMTS4	ADAMTS4		-1.95222	-0.965117	1.54348	12.4687	0.000413831
ENSSSCG00000026425	ADAMTSL2	ADAMTSL2	ADAMTSL2	ADAMTSL2		-3.38118	-1.75753	2.53876	33.1415	8.56898e-09
ENSSSCG00000001793	ADAMTSL3	ADAMTSL3	ADAMTSL3	ADAMTSL3		-3.68369	-1.88115	0.431287	12.5997	0.000385807
ENSSSCG00000006651	ADAMTSL4	ADAMTSL4	ADAMTSL4	ADAMTSL4		-1.51992	-0.603996	4.21045	7.10186	0.00770038
ENSSSCG00000012089	ADARB1	ADARB1	ADARB1	ADARB1		-1.80855	-0.85483	1.40237	9.35948	0.00221835
ENSSSCG00000005907	ADCK5	ADCK5	ADCK5	ADCK5		1.58281	0.662488	6.05452	10.7199	0.00105989
ENSSSCG00000017101	ADCY2	ADCY2	ADCY2	ADCY2		-1.98673	-0.990399	2.17163	12.9909	0.000313014
ENSSSCG00000027952	ADCY5	ADCY5	ADCY5	ADCY5		1.42822	0.514222	3.70569	5.95625	0.0146652
ENSSSCG00000008692	ADD1	ADD1	ADD1	ADD1		-1.37692	-0.461443	7.0673	9.84906	0.00169919
ENSSSCG00000010621	ADD3	ADD3	ADD3	ADD3		-1.84036	-0.879989	6.25455	16.5395	4.7647e-05
ENSSSCG00000013556	ADGRE1	ADGRE1	ADGRE1	ADGRE1		-5.90276	-2.56139	0.520745	22.2549	2.38752e-06
ENSSSCG00000013775	ADGRE5	ADGRE5	ADGRE5	ADGRE5		-1.72227	-0.784312	6.9491	22.1942	2.46411e-06
ENSSSCG00000001726	ADGRF1	ADGRF1	ADGRF1	ADGRF1		106.542	6.73528	1.13272	123.158	1.28778e-28
ENSSSCG00000001725	ADGRF5	ADGRF5		ADGRF5		-2.06015	-1.04275	4.82721	19.4334	1.04172e-05
ENSSSCG00000002815	ADGRG1	ADGRG1	ADGRG1	ADGRG1		1.9377	0.954343	4.79522	13.7516	0.000208644
ENSSSCG00000025503	ADGRG5	ADGRG5	ADGRG5	ADGRG5		-2.82976	-1.50068	5.72126	38.4279	5.68136e-10
ENSSSCG00000013773	ADGRL1	ADGRL1	ADGRL1	ADGRL1		-1.77299	-0.826184	4.37013	12.1454	0.000492094
ENSSSCG00000029161	ADI1	ADI1	ADI1	ADI1		1.3001	0.378618	6.09806	6.6553	0.00988611
ENSSSCG00000000757	ADIPOR2	ADIPOR2	ADIPOR2	ADIPOR2		1.55234	0.634441	5.10725	6.67224	0.0097926
ENSSSCG00000023749	ADM2	ADM2	MIOX	MIOX		-2.20936	-1.14363	5.00162	19.8223	8.49863e-06
ENSSSCG00000010054	ADORA2A	ADORA2A	ADORA2A	ADORA2A		-1.6656	-0.736044	1.67324	6.09787	0.0135345
ENSSSCG00000006788	ADORA3	ADORA3	ADORA3	ADORA3		-2.55101	-1.35107	4.81178	29.3559	6.02318e-08
ENSSSCG00000018009	ADPRM	ADPRM	ADPRM	ADPRM		1.41969	0.505572	4.73693	8.37246	0.0038095
ENSSSCG00000010629	ADRA2A	ADRA2A	ADRA2A	ADRA2A		-3.3706	-1.75301	3.66677	34.1519	5.09743e-09
ENSSSCG00000008703	ADRA2C	ADRA2C	ADRA2C	ADRA2C		-6.24054	-2.64167	-0.829312	21.9016	2.86996e-06
ENSSSCG00000021165	ADRB2	ADRB2				-2.72692	-1.44727	0.327547	11.3436	0.000757104
ENSSSCG00000012918	ADRBK1	GRK2	GRK2	GRK2		-1.51843	-0.602578	8.28453	11.0772	0.000873949
ENSSSCG00000016754	AEBP1	AEBP1	AEBP1	AEBP1		-1.91943	-0.940681	6.29579	22.1439	2.52956e-06
ENSSSCG00000000587	AEBP2	AEBP2	AEBP2	AEBP2		-1.31256	-0.392381	6.09405	6.35249	0.0117216
ENSSSCG00000014431	AFAP1L1	AFAP1L1	AFAP1L1	AFAP1L1		-3.22264	-1.68824	2.9544	50.0592	1.4918e-12
ENSSSCG00000010650	AFAP1L2	AFAP1L2	AFAP1L2	AFAP1L2		1.43885	0.524915	4.18695	5.75019	0.0164869
ENSSSCG00000004018	AFDN	AFDN	AFDN	AFDN		3.40674	1.76839	6.85045	55.434	9.66478e-14
ENSSSCG00000022947	AFG3L2	AFG3L2	AFG3L2	AFG3L2		1.48733	0.57272	6.16546	14.5759	0.000134624
ENSSSCG00000015772	AGA	AGA	AGA	AGA		-1.56779	-0.648736	4.58757	12.7685	0.000352507
ENSSSCG00000025610	AGAP3	AGAP3	AGAP3	AGAP3		-1.73929	-0.798499	4.56916	19.4621	1.02616e-05
ENSSSCG00000016248	AGFG1	AGFG1	AGFG1	AGFG1		1.32785	0.409096	5.85367	6.22261	0.0126129
ENSSSCG00000007664	AGFG2	AGFG2	AGFG2	AGFG2		-1.79449	-0.843572	3.66904	18.3903	1.79973e-05
ENSSSCG00000016492	AGK	AGK	AGK	AGK		-1.59192	-0.670768	5.39375	16.686	4.41044e-05
ENSSSCG00000003463	AGMAT	AGMAT	AGMAT	AGMAT		993.978	9.95707	5.54311	515.56	3.9141e-114
ENSSSCG00000005935	AGO2	AGO2	AGO2	AGO2		-1.49101	-0.576287	3.47574	6.58551	0.0102812
ENSSSCG00000003629	AGO4	AGO4				-1.78703	-0.837563	6.49221	28.7763	8.12395e-08
ENSSSCG00000005829	AGPAT2	AGPAT2				60.1363	5.91016	6.28369	338.363	1.45021e-75
ENSSSCG00000004033	AGPAT4	AGPAT4	AGPAT4	AGPAT4		1.67463	0.743839	4.44866	9.89252	0.00165952
ENSSSCG00000023983	AGPS	AGPS	AGPS	AGPS		1.45225	0.538287	5.68173	8.80724	0.00300037
ENSSSCG00000015363	AGR2	AGR2	AGR2	AGR2		423.316	8.72559	6.85247	995.361	1.83104e-218
ENSSSCG00000022401	AGTRAP	AGTRAP	AGTRAP	AGTRAP		-1.59661	-0.675009	4.10581	10.2808	0.0013442
ENSSSCG00000016402	AGXT	AGXT	AGXT	AGXT		-7.18993	-2.84598	-1.0587	14.1484	0.000168944
ENSSSCG00000007278	AHCY	AHCY				1.34611	0.428797	7.20197	7.89296	0.00496276
ENSSSCG00000006816	AHCYL1	AHCYL1	AHCYL1	AHCYL1		1.8814	0.91181	7.7262	22.0808	2.61411e-06
ENSSSCG00000003579	AHDC1	AHDC1	AHDC1	AHDC1		-2.27343	-1.18487	4.37109	38.7197	4.89255e-10
ENSSSCG00000004166	AHI1	AHI1	AHI1	AHI1		-1.62316	-0.698806	5.59698	9.99102	0.00157306
ENSSSCG00000001408	AIF1	AIF1				-1.71985	-0.78228	5.99672	19.6451	9.32414e-06
ENSSSCG00000012657	AIFM1	AIFM1	AIFM1	AIFM1		1.45901	0.544988	6.53143	12.7709	0.000352045
ENSSSCG00000010258	AIFM2	AIFM2	AIFM2	AIFM2		1.51099	0.595498	4.20981	8.92543	0.00281227
ENSSSCG00000010096	AIFM3	AIFM3	AIFM3	AIFM3		5.06187	2.33967	1.66775	31.0002	2.57998e-08
ENSSSCG00000012904	AIP	AIP	AIP	AIP		-1.60615	-0.683604	5.91703	15.1835	9.75531e-05
ENSSSCG00000022026	AIPL1	AIPL1	AIPL1	AIPL1		-2.87379	-1.52296	-0.12386	11.4721	0.0007065
ENSSSCG00000025294	AIRE	AIRE	AIRE	AIRE		-17.2768	-4.11077	0.954262	61.0267	5.63047e-15
ENSSSCG00000024355	AK2	AK2				2.15085	1.1049	6.31834	48.4298	3.42334e-12
ENSSSCG00000023595	AK3	AK3	AK3			2.08086	1.05718	6.99494	39.7903	2.82743e-10
ENSSSCG00000029256	AKR1A1	AKR1A1	AKR1A1	AKR1A1		2.11556	1.08104	7.15656	36.932	1.2232e-09
ENSSSCG00000016539	AKR1B1	AKR1B1				-1.58389	-0.663469	6.14338	10.484	0.00120415
ENSSSCG00000003491	AKR7A2	AKR7A2	AKR7A2	AKR7L		9.7482	3.28514	7.06438	258.437	3.76084e-58
ENSSSCG00000002989	AKT2	AKT2	AKT2	AKT2		-1.35308	-0.436251	6.90022	8.72904	0.00313181
ENSSSCG00000010872	AKT3	AKT3	AKT3	AKT3		-1.8015	-0.849202	5.40127	23.4076	1.31062e-06
ENSSSCG00000011437	ALAS1	ALAS1	ALAS1	ALAS1		1.8177	0.862111	6.02259	32.3619	1.27974e-08
ENSSSCG00000011946	ALCAM	ALCAM	ALCAM	ALCAM		1.56961	0.650403	6.00916	15.632	7.69414e-05
ENSSSCG00000010495	ALDH18A1	ALDH18A1	ALDH18A1	ALDH18A1		3.46389	1.79239	7.95073	57.9847	2.64169e-14
ENSSSCG00000005361	ALDH1B1	ALDH1B1	ALDH1B1	ALDH1B1		6.80797	2.76722	5.8784	117.436	2.30361e-27
ENSSSCG00000030626	ALDH1L1	ALDH1L1	ALDH1L1	ALDH1L1		-2.95365	-1.5625	0.0774037	5.80166	0.0160111
ENSSSCG00000000839	ALDH1L2	ALDH1L2	ALDH1L2	ALDH1L2		-1.40753	-0.49317	4.80137	5.75578	0.0164345
ENSSSCG00000009889	ALDH2	ALDH2	ALDH2	ALDH2		4.31556	2.10955	7.34972	144.674	2.53013e-33
ENSSSCG00000018041	ALDH3A2	ALDH3A2	ALDH3A2	ALDH3A2		1.95327	0.96589	6.47746	21.6467	3.2778e-06
ENSSSCG00000024752	ALDH4A1	ALDH4A1	ALDH4A1	ALDH4A1		-1.74257	-0.801214	5.16184	21.729	3.14012e-06
ENSSSCG00000001090	ALDH5A1	ALDH5A1	ALDH5A1	ALDH5A1		3.04642	1.60712	5.09211	61.6749	4.05108e-15
ENSSSCG00000002357	ALDH6A1	ALDH6A1	ALDH6A1	ALDH6A1		3.15606	1.65812	4.05364	31.1073	2.44148e-08
ENSSSCG00000006324	ALDH9A1	ALDH9A1	ALDH9A1	ALDH9A1		3.3909	1.76167	8.72875	65.0433	7.3269e-16
ENSSSCG00000005394	ALDOB	ALDOB				2614.33	11.3522	9.55775	474.12	4.06567e-105
ENSSSCG00000017759	ALDOC	ALDOC	ALDOC	ALDOC		-1.833	-0.874209	4.89778	20.901	4.83638e-06
ENSSSCG00000000980	ALG12	ALG12	ALG12	ALG12		-1.40448	-0.490032	5.13431	9.48799	0.00206821
ENSSSCG00000012586	ALG13	ALG13	ALG13	ALG13		-1.49069	-0.57598	6.31168	14.2995	0.000155907
ENSSSCG00000006885	ALG14	ALG14	ALG14	ALG14		2.10213	1.07186	3.19736	22.8545	1.7474e-06
ENSSSCG00000024628	ALKBH8	ALKBH8	ALKBH8	ALKBH8		-1.36723	-0.451252	4.39053	6.10565	0.0134751
ENSSSCG00000017930	ALOX12	ALOX12				5.84353	2.54684	3.23385	109.147	1.50677e-25
ENSSSCG00000017980	ALOX12B	ALOX12B	ALOX12B	ALOX12B		-4.55035	-2.18598	-1.0979	14.3211	0.000154128
ENSSSCG00000009330	ALOX5AP	ALOX5AP	ALOX5AP	ALOX5AP		-1.59582	-0.6743	3.02743	8.91163	0.0028336
ENSSSCG00000009127	ALPK1	ALPK1				1.65614	0.727823	4.88786	18.9176	1.36488e-05
ENSSSCG00000004918	ALPK2	ALPK2	ALPK2	ALPK2		-3.59895	-1.84758	3.10376	46.8499	7.66381e-12
ENSSSCG00000026431	ALPL	ALPL				-4.30326	-2.10543	0.38325	29.3399	6.07311e-08
ENSSSCG00000021997	ALS2CL	ALS2CL	ALS2CL	ALS2CL		25.357	4.66431	6.15338	401.262	2.92496e-89
ENSSSCG00000016822	AMACR	AMACR	AMACR	AMACR		2.83071	1.50116	3.70494	47.9168	4.44694e-12
ENSSSCG00000008937	AMBN	AMBN	AMBN	AMBN		-1.66895	-0.738944	3.43982	6.17915	0.0129265
ENSSSCG00000008957	AMCF-II	CXCL6	AMCF-II	CXCL5		9.80046	3.29285	3.01104	103.407	2.72922e-24
ENSSSCG00000000810	AMIGO2	AMIGO2	AMIGO2	AMIGO2		-2.35519	-1.23585	3.32602	28.3473	1.01388e-07
ENSSSCG00000002524	AMN	AMN	AMN	AMN		717.915	9.48767	3.99728	280.48	5.9023e-63
ENSSSCG00000012591	AMOT	AMOT	AMOT	AMOT		2.69137	1.42834	4.4762	25.9206	3.55751e-07
ENSSSCG00000022492	AMPD3	AMPD3	AMPD3	AMPD3		1.68174	0.749954	3.68916	9.61356	0.00193146
ENSSSCG00000024136	AMPH	AMPH	AMPH	AMPH		5.85689	2.55014	-0.59438	18.8789	1.39283e-05
ENSSSCG00000022975	AMT	AMT	AMT	AMT		9.02524	3.17396	4.0505	128.147	1.04207e-29
ENSSSCG00000017264	AMZ2	AMZ2	AMZ2	AMZ2		1.30943	0.388941	6.56183	6.27435	0.0122498
ENSSSCG00000009814	ANAPC5	ANAPC5	ANAPC5	ANAPC5		-1.38758	-0.472574	5.38477	8.47678	0.00359709
ENSSSCG00000023578	ANG	ANG				2.01342	1.00965	2.68464	17.9439	2.27518e-05
ENSSSCG00000015588	ANGEL2	ANGEL2	ANGEL2	ANGEL2		-1.35091	-0.433936	6.01617	8.48911	0.00357279
ENSSSCG00000015753	ANGPT2	ANGPT2	ANGPT2	ANGPT2		-5.60479	-2.48666	4.72694	124.5	6.54733e-29
ENSSSCG00000003414	ANGPTL7	ANGPTL7	ANGPTL7	ANGPTL7		10.0359	3.3271	1.27578	96.1327	1.07436e-22
ENSSSCG00000007022	ANK1	ANK1	ANK1	ANK1		2.32589	1.21778	2.0795	10.858	0.000983707
ENSSSCG00000010212	ANK3	ANK3		ANK3		6.32388	2.66081	6.13624	162.911	2.61655e-37
ENSSSCG00000010461	ANKRD1	ANKRD1	ANKRD1	ANKRD1		-654.04	-9.35323	1.43392	217.826	2.69565e-49
ENSSSCG00000009548	ANKRD10	ANKRD10				-1.41582	-0.501637	6.46885	10.0551	0.00151925
ENSSSCG00000003790	ANKRD13C	ANKRD13C	ANKRD13C	ANKRD13C		1.44108	0.527152	5.18667	10.2343	0.00137856
ENSSSCG00000010445	ANKRD22	ANKRD22	ANKRD22	ANKRD22		7.14174	2.83628	4.38074	70.6383	4.29109e-17
ENSSSCG00000011194	ANKRD28	ANKRD28	ANKRD28	ANKRD28		2.02281	1.01636	5.27241	23.0138	1.60845e-06
ENSSSCG00000003708	ANKRD29	ANKRD29	ANKRD29	ANKRD29		-2.57558	-1.3649	4.33385	41.5139	1.17038e-10
ENSSSCG00000006688	ANKRD35	ANKRD35	ANKRD35	ANKRD35		2.84132	1.50656	2.90906	35.659	2.35058e-09
ENSSSCG00000016074	ANKRD44	ANKRD44	ANKRD44	ANKRD44		-1.68878	-0.755985	4.25369	8.11819	0.00438233
ENSSSCG00000016917	ANKRD55	ANKRD55	ANKRD55	ANKRD55		-2.5003	-1.3221	-0.339269	10.5181	0.00118211
ENSSSCG00000004322	ANKRD6	ANKRD6	ANKRD6	ANKRD6		22.7755	4.50941	1.04432	39.0092	4.21819e-10
ENSSSCG00000007850	ANKS4B	ANKS4B	ANKS4B	ANKS4B		1143.98	10.1598	6.4536	948.187	3.28811e-208
ENSSSCG00000005378	ANKS6	ANKS6	ANKS6	ANKS6		-2.43114	-1.28163	0.0542888	7.80928	0.00519786
ENSSSCG00000016212	ANKZF1	ANKZF1		ANKZF1		-1.49074	-0.576027	5.92119	12.5112	0.000404525
ENSSSCG00000011296	ANO10	ANO10	ANO10	ANO10		3.35538	1.74648	4.98004	52.5622	4.16836e-13
ENSSSCG00000013344	ANO5	ANO5	ANO5	ANO5		-2.15671	-1.10884	1.59655	8.91419	0.00282963
ENSSSCG00000000804	ANO6	ANO6	ANO6	ANO6		3.95575	1.98395	6.61026	48.5322	3.24904e-12
ENSSSCG00000001849	ANPEP	ANPEP	ANPEP	ANPEP		101.69	6.66803	11.8962	294.48	5.25301e-66
ENSSSCG00000009256	ANTXR2	ANTXR2	ANTXR2	ANTXR2		-1.59807	-0.676335	5.13654	11.5929	0.000662037
ENSSSCG00000005267	ANXA1	ANXA1	ANXA1	ANXA1		-1.73112	-0.791704	5.33413	7.1622	0.00744557
ENSSSCG00000010331	ANXA11	ANXA11	ANXA11	ANXA11		1.38875	0.473791	8.0648	8.03765	0.00458148
ENSSSCG00000005979	ANXA13	ANXA13	ANXA13	ANXA13		1273.03	10.3141	6.98416	1109.39	3.00837e-243
ENSSSCG00000004578	ANXA2	ANXA2	ANXA2	ANXA2		3.48962	1.80307	8.88734	34.9731	3.34288e-09
ENSSSCG00000016868	ANXA2R	ANXA2R		ANXA2R		-3.2488	-1.69991	1.98482	27.5627	1.52086e-07
ENSSSCG00000008336	ANXA4	ANXA4	ANXA4	ANXA4		26.4484	4.72511	8.81263	125.699	3.57882e-29
ENSSSCG00000017089	ANXA6	ANXA6	ANXA6	ANXA6		-1.8393	-0.879158	6.70427	24.1743	8.80004e-07
ENSSSCG00000016657	AOAH	AOAH	AOAH	AOAH		-1.78212	-0.833596	4.32713	14.8481	0.000116528
ENSSSCG00000016442	AOC1	AOC1	AOC1	AOC1		99.2953	6.63365	9.73525	162.268	3.61588e-37
ENSSSCG00000029606	AOX1	AOX1	AOX1	AOX1		-1.53583	-0.619018	3.05188	8.31469	0.00393258
ENSSSCG00000002740	AP1G1	AP1G1	AP1G1	AP1G1		1.32122	0.401867	7.65714	6.4385	0.0111673
ENSSSCG00000013636	AP1M2	AP1M2				214.401	7.74417	4.52735	465.138	3.66214e-103
ENSSSCG00000021145	AP1S1	AP1S1	AP1S1	AP1S1		1.36848	0.452579	6.23269	9.85397	0.00169466
ENSSSCG00000025932	AP1S3	AP1S3				1.80985	0.855869	3.18351	12.3068	0.000451321
ENSSSCG00000012836	AP2A2	AP2A2	AP2A2	AP2A2		-1.36123	-0.444913	6.27741	9.57276	0.00197486
ENSSSCG00000006762	AP4B1	AP4B1	AP4B1	AP4B1		1.62403	0.699579	4.96787	17.8587	2.37928e-05
ENSSSCG00000007577	AP5Z1	AP5Z1	AP5Z1	AP5Z1		-1.34741	-0.430193	6.98725	6.84323	0.0088978
ENSSSCG00000014628	APBB1	APBB1	APBB1	APBB1		-2.12124	-1.08491	4.31545	33.0935	8.78309e-09
ENSSSCG00000014366	APBB3	APBB3	APBB3	APBB3		-1.46756	-0.553418	5.07144	9.97633	0.00158565
ENSSSCG00000023329	APC2	APC2	APC2	APC2		3.74508	1.905	0.531013	25.5096	4.40193e-07
ENSSSCG00000024712	APCDD1	APCDD1				2.06535	1.04639	0.754359	8.73448	0.00312248
ENSSSCG00000028297	APH1A	APH1A	APH1A	APH1A		1.29613	0.374207	7.00445	6.28683	0.0121639
ENSSSCG00000015244	APLP2	APLP2	APLP2	APLP2		2.27371	1.18505	7.45228	27.0992	1.93276e-07
ENSSSCG00000030921	APOA1		APOA1	APOA1		6.27632	2.64992	0.347545	33.9818	5.56293e-09
ENSSSCG00000015068	APOA4	APOA4				6331.29	12.6283	8.81401	414.513	3.81772e-92
ENSSSCG00000000668	APOBEC1	APOBEC1	APOBEC1	APOBEC1		2288.55	11.1602	2.80338	308.336	5.03163e-69
ENSSSCG00000000091	APOBEC3H	APOBEC3H	APOBEC3B	APOBEC3H		-1.66312	-0.733894	5.37755	14.1577	0.000168107
ENSSSCG00000015069	APOC3	APOC3	APOC3	APOC3		6421.5	12.6487	7.12058	644.199	4.08053e-142
ENSSSCG00000003088	APOE	APOE	APOE	APOE		-1.67522	-0.744353	9.30457	5.98942	0.0143919
ENSSSCG00000012174	APOO	APOO	APOO	APOO		1.58305	0.662708	4.23691	13.0667	0.000300594
ENSSSCG00000012459	APOOL		APOOL			1.89161	0.919615	4.72855	25.9803	3.44928e-07
ENSSSCG00000012022	APP	APP	APP	APP		1.65334	0.725384	8.05682	8.19009	0.00421198
ENSSSCG00000006551	AQP10	AQP10	AQP10	AQP10		229.295	7.84106	2.99637	130.433	3.29413e-30
ENSSSCG00000014880	AQP11	AQP11	AQP11	AQP11		8.50455	3.08823	4.52261	116.508	3.67828e-27
ENSSSCG00000014817	ARAP1	ARAP1	ARAP1	ARAP1		-1.47395	-0.559683	7.15029	14.3438	0.000152284
ENSSSCG00000008768	ARAP2	ARAP2	ARAP2	ARAP2		-1.59969	-0.677791	6.23717	20.3353	6.49892e-06
ENSSSCG00000014391	ARAP3	ARAP3	ARAP3	ARAP3		-1.54041	-0.623317	5.87384	14.09	0.000174269
ENSSSCG00000030053	ARCN1	ARCN1	ARCN1	ARCN1		1.31627	0.396451	6.76118	5.42772	0.0198196
ENSSSCG00000008963	AREG	AREG	AREG	AREG		16.7058	4.06228	2.60887	102.103	5.27095e-24
ENSSSCG00000002370	AREL1	AREL1	AREL1	AREL1		1.53511	0.618339	7.44584	13.4249	0.000248306
ENSSSCG00000000037	ARFGAP3	ARFGAP3	ARFGAP3	ARFGAP3		1.38132	0.466049	6.88341	6.48924	0.0108529
ENSSSCG00000009010	ARFIP1	ARFIP1	ARFIP1	ARFIP1		1.46381	0.549728	6.61035	13.28	0.000268258
ENSSSCG00000014624	ARFIP2	ARFIP2	ARFIP2	ARFIP2		1.87368	0.905873	6.21089	27.4226	1.63505e-07
ENSSSCG00000002294	ARG2	ARG2	ARG2	ARG2		2.63953	1.40028	3.12699	36.6176	1.43727e-09
ENSSSCG00000009536	ARGLU1	ARGLU1	ARGLU1	ARGLU1		-1.35317	-0.436346	7.876	7.14463	0.00751887
ENSSSCG00000013256	ARHGAP1	ARHGAP1	ARHGAP1	ARHGAP1		-1.45114	-0.537185	7.30171	11.0342	0.000894484
ENSSSCG00000011074	ARHGAP21	ARHGAP21	ARHGAP21	ARHGAP21		1.95707	0.968697	5.59419	21.0185	4.54869e-06
ENSSSCG00000018058	ARHGAP23	ARHGAP23	ARHGAP23	ARHGAP23		-2.48775	-1.31484	3.45134	31.5774	1.91648e-08
ENSSSCG00000009229	ARHGAP24	ARHGAP24	ARHGAP24	ARHGAP24		-1.71362	-0.777043	3.69491	8.95036	0.00277415
ENSSSCG00000008344	ARHGAP25	ARHGAP25	ARHGAP25	ARHGAP25		-1.70766	-0.772022	7.64108	14.6059	0.000132502
ENSSSCG00000014399	ARHGAP26	ARHGAP26	ARHGAP26	ARHGAP26		3.06805	1.61732	4.11895	57.8616	2.81218e-14
ENSSSCG00000003686	ARHGAP28	ARHGAP28				-3.36003	-1.74847	3.67575	29.6571	5.15637e-08
ENSSSCG00000006372	ARHGAP30	ARHGAP30	ARHGAP30	ARHGAP30		-2.03501	-1.02503	8.86885	20.9364	4.74778e-06
ENSSSCG00000026224	ARHGAP31	ARHGAP31	ARHGAP31	ARHGAP31		-2.34214	-1.22783	5.82314	38.8549	4.565e-10
ENSSSCG00000015238	ARHGAP32	ARHGAP32	ARHGAP32	ARHGAP32		3.47653	1.79765	4.58244	75.6563	3.37601e-18
ENSSSCG00000003107	ARHGAP35	ARHGAP35	ARHGAP35	ARHGAP35		1.44429	0.530361	7.22683	11.8326	0.000582021
ENSSSCG00000012790	ARHGAP4	ARHGAP4	ARHGAP4	ARHGAP4		-2.38563	-1.25437	6.94192	37.2887	1.01871e-09
ENSSSCG00000014976	ARHGAP42	ARHGAP42	ARHGAP42	ARHGAP42		1.57207	0.652668	2.7817	5.58089	0.0181575
ENSSSCG00000027565	ARHGAP45	ARHGAP45	ARHGAP45	ARHGAP45		-2.36752	-1.24338	8.71018	30.5077	3.32552e-08
ENSSSCG00000000021	ARHGAP8	ARHGAP8	ARHGAP8	PRR5-ARHGAP8		2.14244	1.09926	2.47351	15.2953	9.1946e-05
ENSSSCG00000000604	ARHGDIB	ARHGDIB				-2.07337	-1.05198	9.31517	20.2896	6.65602e-06
ENSSSCG00000003040	ARHGEF1	ARHGEF1	ARHGEF1	ARHGEF1		-1.95052	-0.963856	8.23398	25.4872	4.45325e-07
ENSSSCG00000028048	ARHGEF15	ARHGEF15	ARHGEF15	ARHGEF15		-1.85744	-0.893316	3.12126	11.6741	0.00063377
ENSSSCG00000024223	ARHGEF16	ARHGEF16	ARHGEF16	ARHGEF16		3.71854	1.89474	7.07672	66.1881	4.09888e-16
ENSSSCG00000003472	ARHGEF19	ARHGEF19	ARHGEF19	ARHGEF19		4.71599	2.23756	4.37596	73.726	8.975e-18
ENSSSCG00000006502	ARHGEF2	ARHGEF2	ARHGEF2	ARHGEF2		-1.36389	-0.447725	8.18907	6.54218	0.0105346
ENSSSCG00000024205	ARHGEF26	ARHGEF26	ARHGEF26	ARHGEF26		4.48183	2.16409	2.65175	28.5629	9.07032e-08
ENSSSCG00000030359	ARHGEF3	ARHGEF3	ARHGEF3	ARHGEF3		-2.49187	-1.31723	6.09314	52.1038	5.26434e-13
ENSSSCG00000014436	ARHGEF37	ARHGEF37	ARHGEF37	ARHGEF37		5.97806	2.57968	3.11235	37.8285	7.72433e-10
ENSSSCG00000023857	ARHGEF40	ARHGEF40	ARHGEF40	ARHGEF40		-1.89039	-0.918683	5.08497	29.7503	4.91427e-08
ENSSSCG00000030460	ARHGEF6	ARHGEF6	ARHGEF6	ARHGEF6		-1.86413	-0.898505	5.63413	23.2212	1.44399e-06
ENSSSCG00000005073	ARID4A	ARID4A	ARID4A	ARID4A		-1.39947	-0.484877	6.35438	10.126	0.00146196
ENSSSCG00000010156	ARID4B	ARID4B	ARID4B	ARID4B		-1.34942	-0.432345	6.46692	8.50558	0.00354058
ENSSSCG00000008123	ARID5A	ARID5A	ARID5A	ARID5A		-2.17023	-1.11785	5.88679	31.4745	2.02081e-08
ENSSSCG00000010219	ARID5B	ARID5B	ARID5B	ARID5B		-1.87043	-0.90337	6.12586	25.4595	4.51771e-07
ENSSSCG00000000870	ARL1	ARL1	ARL1	ARL1		1.48237	0.567908	6.56513	12.4983	0.000407331
ENSSSCG00000009394	ARL11	ARL11				-1.87921	-0.910129	1.48228	11.1584	0.000836532
ENSSSCG00000011734	ARL14	ARL14	ARL14	ARL14		17.4548	4.12556	1.78673	100.694	1.07337e-23
ENSSSCG00000013013	ARL2	ARL2				-1.4447	-0.530772	5.16743	11.0923	0.000866883
ENSSSCG00000015352	ARL4A	ARL4A				2.92912	1.55047	5.44422	44.73	2.26166e-11
ENSSSCG00000023942	ARL4C	ARL4C				-3.90709	-1.9661	-0.848124	12.4855	0.000410128
ENSSSCG00000017380	ARL4D	ARL4D	ARL4D	ARL4D		-4.80596	-2.26483	2.44974	53.3035	2.85802e-13
ENSSSCG00000011507	ARL6IP5	ARL6IP5				-2.23926	-1.16302	6.09792	37.7389	8.08743e-10
ENSSSCG00000012508	ARMCX6	ARMCX6	LOC100520992	ARMCX6		-1.75871	-0.814516	3.57712	13.824	0.000200755
ENSSSCG00000007625	ARPC1B	ARPC1B	ARPC1B	ARPC1B		-1.45181	-0.537853	8.22273	7.7905	0.00525217
ENSSSCG00000001850	ARPIN	ARPIN	ARPIN	ARPIN		1.77218	0.825528	3.62469	9.29515	0.00229761
ENSSSCG00000014852	ARRB1	ARRB1	ARRB1	ARRB1		-1.35886	-0.442395	5.5937	8.30617	0.00395107
ENSSSCG00000017918	ARRB2	ARRB2	ARRB2	ARRB2		-1.70585	-0.77049	6.31153	25.3535	4.77288e-07
ENSSSCG00000002252	ARRDC4	ARRDC4	ARRDC4	ARRDC4		1.63688	0.710952	6.49764	11.5237	0.000687141
ENSSSCG00000020871	ARSD	ARSD	ARSD	ARSD		1.84903	0.886769	3.92277	15.6935	7.448e-05
ENSSSCG00000000607	ART4	ART4	ART4	ART4		-8.10995	-3.01969	1.79009	35.1626	3.03286e-09
ENSSSCG00000010592	AS3MT	AS3MT	AS3MT	AS3MT		15.2429	3.93006	5.57899	175.296	5.15854e-40
ENSSSCG00000008642	ASAP2	ASAP2	ASAP2	ASAP2		1.845	0.883622	6.07705	23.3098	1.37896e-06
ENSSSCG00000028108	ASAP3	ASAP3	ASAP3	ASAP3		-2.53266	-1.34065	3.48634	22.7238	1.8704e-06
ENSSSCG00000011145	ASB13	ASB13	ASB13	ASB13		2.17855	1.12337	6.67572	34.2913	4.74506e-09
ENSSSCG00000012132	ASB9	ASB9	ASB9	ASB9		-3.03298	-1.60074	1.38771	26.3179	2.89594e-07
ENSSSCG00000017932	ASGR2	ASGR2	ASGR2	ASGR2		104.577	6.70843	-0.722335	74.7536	5.33287e-18
ENSSSCG00000027024	ASIC3	ASIC3	ASIC3	ASIC3		-3.16268	-1.66115	2.65697	19.4982	1.00694e-05
ENSSSCG00000007738	ASL	ASL	ASL	AC068533.4		4.36264	2.1252	5.11467	79.3571	5.18401e-19
ENSSSCG00000009959	ASPHD2	ASPHD2	ASPHD2	ASPHD2		-1.77224	-0.825578	4.50513	17.0692	3.60422e-05
ENSSSCG00000013065	ASRGL1	ASRGL1	ASRGL1	ASRGL1		5.6255	2.49198	6.84592	103.18	3.06023e-24
ENSSSCG00000005701	ASS1	ASS1	ASS1	ASS1		37.9483	5.24597	9.13968	196.314	1.33107e-44
ENSSSCG00000008126	ASTL	ASTL	ASTL	ASTL		-2.74558	-1.45711	-0.813158	6.26325	0.0123268
ENSSSCG00000007248	ASXL1	ASXL1	ASXL1	ASXL1		-1.32274	-0.403526	7.33933	6.49457	0.0108205
ENSSSCG00000003736	ASXL3	ASXL3	ASXL3	ASXL3		5.28189	2.40105	-0.595727	15.0656	0.000103839
ENSSSCG00000010438	ATAD1	ATAD1	ATAD1	ATAD1		1.37392	0.458302	7.28139	8.70084	0.00318063
ENSSSCG00000024604	ATAT1	ATAT1	ATAT1	ATAT1		1.82367	0.866849	5.59768	21.9833	2.75034e-06
ENSSSCG00000001430	ATF6B	ATF6B	ATF6B	ATF6B		-1.53232	-0.615722	6.56951	16.7581	4.24596e-05
ENSSSCG00000000612	ATF7IP	ATF7IP	ATF7IP	ATF7IP		-1.60174	-0.67964	7.39282	18.4745	1.72196e-05
ENSSSCG00000014819	ATG16L2	ATG16L2	ATG16L2	ATG16L2		-1.94826	-0.962189	4.73558	24.2682	8.38127e-07
ENSSSCG00000023890	ATG2A	ATG2A	ATG2A	ATG2A		-1.34173	-0.424099	6.30523	7.2554	0.0070688
ENSSSCG00000013645	ATG4D	ATG4D	ATG4D	ATG4D		1.80486	0.851886	6.1957	16.9014	3.93719e-05
ENSSSCG00000011575	ATG7	ATG7	ATG7	ATG7		-1.35093	-0.433955	4.52921	6.77306	0.00925441
ENSSSCG00000016211	ATG9A	ATG9A	ATG9A	ATG9A		1.44613	0.532198	5.83351	8.9521	0.0027715
ENSSSCG00000024431	ATG9B	ATG9B	ATG9B	ATG9B		-1.98063	-0.98596	-0.0565906	5.71726	0.0167989
ENSSSCG00000008487	ATL2	ATL2	ATL2	ATL2		2.00347	1.0025	6.54551	41.6449	1.09451e-10
ENSSSCG00000015007	ATM					-1.45566	-0.541669	6.32959	12.1167	0.00049972
ENSSSCG00000009196	ATOH1	ATOH1	ATOH1	ATOH1		387.632	8.59854	1.31534	162.021	4.09408e-37
ENSSSCG00000008230	ATOH8	ATOH8	ATOH8	ATOH8		-2.09995	-1.07035	0.467746	6.54134	0.0105396
ENSSSCG00000026414	ATOX1	ATOX1	ATOX1	ATOX1		2.58539	1.37038	5.43459	46.8457	7.68023e-12
ENSSSCG00000004830	ATP10A	ATP10A	ATP10A	ATP10A		-1.73516	-0.795066	3.88591	9.90636	0.00164709
ENSSSCG00000021527	ATP10B	ATP10B	ATP10B	ATP10B		998.333	9.96338	3.26944	278.444	1.6396e-62
ENSSSCG00000008812	ATP10D	ATP10D	ATP10D	ATP10D		-1.41725	-0.503098	5.56344	6.94009	0.00842849
ENSSSCG00000006740	ATP1A1	ATP1A1	ATP1A1	ATP1A1		6.2896	2.65297	9.59331	83.3965	6.71399e-20
ENSSSCG00000006391	ATP1A2	ATP1A2	ATP1A2	ATP1A2		2.47292	1.30621	3.31657	13.5775	0.000228907
ENSSSCG00000003045	ATP1A3	ATP1A3	ATP1A3	ATP1A3		6.68731	2.74143	0.616314	31.7221	1.77882e-08
ENSSSCG00000006296	ATP1B1	ATP1B1	ATP1B1	ATP1B1		27.4779	4.7802	8.79601	350.93	2.65776e-78
ENSSSCG00000007805	ATP2A1	ATP2A1	ATP2A1	ATP2A1		4.53325	2.18054	1.28295	38.9153	4.42609e-10
ENSSSCG00000002671	ATP2C2	ATP2C2	ATP2C2	ATP2C2		1375.29	10.4255	4.91635	554.753	1.16422e-122
ENSSSCG00000004499	ATP5A1	ATP5A1	ATP5A1	ATP5A1		1.67544	0.744539	9.87323	13.5108	0.000237192
ENSSSCG00000000405	ATP5B	ATP5B	ATP5B	ATP5B		1.68555	0.753218	10.2593	12.6843	0.00036873
ENSSSCG00000013431	ATP5D	ATP5D				1.53379	0.6171	7.26563	17.1525	3.44954e-05
ENSSSCG00000006789	ATP5F1	ATP5F1				1.56512	0.646271	8.60718	14.2757	0.000157894
ENSSSCG00000017544	ATP5G1	ATP5G1	ATP5G1	ATP5G1		2.18704	1.12898	7.52475	39.7936	2.82263e-10
ENSSSCG00000015973	ATP5G3	ATP5G3	ATP5G3	ATP5G3		1.98695	0.990559	8.57441	34.3848	4.52234e-09
ENSSSCG00000023903	ATP5I	ATP5I	ATP5I	ATP5I		1.63303	0.707553	6.9544	21.3015	3.92415e-06
ENSSSCG00000023777	ATP5L	ATP5L				1.35949	0.443068	8.03596	7.13009	0.0075801
ENSSSCG00000012042	ATP5O	ATP5O	ATP5O	AP000311.1		1.53173	0.615164	8.13101	15.0106	0.000106911
ENSSSCG00000018081	ATP6	MT-ATP6	ATP6	MT-ATP6		1.59381	0.672479	13.3839	5.43216	0.0197692
ENSSSCG00000012247	ATP6AP2	ATP6AP2	ATP6AP2	ATP6AP2		1.46869	0.554533	6.99867	14.4542	0.000143607
ENSSSCG00000018080	ATP8	MT-ATP8	ATP8	MT-ATP8		1.60739	0.684722	10.2017	9.77715	0.00176694
ENSSSCG00000004921	ATP8B1	ATP8B1	ATP8B1	ATP8B1		8.57437	3.10003	6.26653	122.231	2.0545e-28
ENSSSCG00000007478	ATP9A	ATP9A	ATP9A	ATP9A		5.53592	2.46882	6.35726	88.2382	5.80278e-21
ENSSSCG00000027072	ATPIF1	ATPIF1	ATPIF1	ATPIF1		1.83871	0.878697	6.50889	31.9271	1.60072e-08
ENSSSCG00000006828	ATXN7L2	ATXN7L2	ATXN7L2	ATXN7L2		-1.5569	-0.638676	6.57495	11.6741	0.00063377
ENSSSCG00000023445	AVL9	AVL9	AVL9	AVL9		1.45237	0.538405	3.22214	5.70796	0.0168881
ENSSSCG00000010526	AVPI1	AVPI1				2.09398	1.06625	4.05372	14.6514	0.000129339
ENSSSCG00000023204	AXIN1	AXIN1	AXIN1	AXIN1		-1.34028	-0.42253	6.077	7.22705	0.00718131
ENSSSCG00000028258	AZI2	AZI2	AZI2	AZI2		1.28508	0.361862	5.95595	5.82352	0.0158133
ENSSSCG00000023873	AZIN1	AZIN1	AZIN1	AZIN1		1.41366	0.49944	7.68367	10.1674	0.00142943
ENSSSCG00000021774	B3GALNT1	B3GALNT1	B3GALNT1	B3GALNT1		-2.3482	-1.23156	4.02537	35.8538	2.12688e-09
ENSSSCG00000001503	B3GALT4	B3GALT4	B3GALT4	B3GALT4		2.32858	1.21945	3.57628	23.842	1.04576e-06
ENSSSCG00000012070	B3GALT5	B3GALT5				22.8955	4.51699	2.20858	72.8562	1.39452e-17
ENSSSCG00000009335	B3GLCT	B3GLCT	B3GLCT	B3GLCT		-2.11288	-1.07921	3.84821	27.6378	1.46294e-07
ENSSSCG00000013886	B3GNT3	B3GNT3	B3GNT3	B3GNT3		-1.86024	-0.895489	4.75395	29.1787	6.60002e-08
ENSSSCG00000024393	B3GNT5	B3GNT5	B3GNT5	B3GNT5		2.68595	1.42543	4.93949	59.1264	1.47864e-14
ENSSSCG00000027229	B3GNTL1	B3GNTL1	B3GNTL1	B3GNTL1		-1.44386	-0.529927	3.85156	7.32606	0.00679619
ENSSSCG00000010998	B4GALT1	B4GALT1				-1.7888	-0.838993	6.64987	30.1424	4.01452e-08
ENSSSCG00000007465	B4GALT5	B4GALT5	B4GALT5	B4GALT5		2.20388	1.14005	5.80169	29.2368	6.40506e-08
ENSSSCG00000012074	BACE2	BACE2	BACE2	BACE2		1.63215	0.706771	4.10921	11.1668	0.000832751
ENSSSCG00000010996	BAG1	BAG1	BAG1	BAG1		1.33418	0.41595	6.90277	6.44623	0.0111188
ENSSSCG00000017142	BAIAP2	BAIAP2	BAIAP2	BAIAP2		-2.07244	-1.05133	2.68676	20.4829	6.01672e-06
ENSSSCG00000007602	BAIAP2L1	BAIAP2L1	BAIAP2L1	BAIAP2L1		18.8126	4.23363	5.94427	329.437	1.275e-73
ENSSSCG00000000111	BAIAP2L2	BAIAP2L2	BAIAP2L2	BAIAP2L2		146.665	7.19638	7.34526	293.989	6.71904e-66
ENSSSCG00000001516	BAK1	BAK1	BAK1	BAK1		1.27608	0.351719	6.79653	6.10165	0.0135056
ENSSSCG00000030582	BATF	BATF	BATF	BATF		-2.16461	-1.11411	4.31443	23.4615	1.2744e-06
ENSSSCG00000023178	BATF2	BATF2	BATF2	BATF2		2.27204	1.18399	4.66732	30.3042	3.69335e-08
ENSSSCG00000003144	BAX	BAX	BAX	BAX		1.37888	0.463495	5.9136	9.36345	0.00221355
ENSSSCG00000009093	BBS7	BBS7	BBS7	BBS7		-1.60277	-0.68057	3.29482	9.2598	0.00234238
ENSSSCG00000020657	BCAM	BCAM	BCAM	BCAM		-3.20648	-1.68099	5.58865	56.0118	7.20379e-14
ENSSSCG00000012772	BCAP31	BCAP31	BCAP31	BCAP31		1.42293	0.508866	7.66308	9.84786	0.0017003
ENSSSCG00000028878	BCAR1	BCAR1	BCAR1	BCAR1		2.76136	1.46538	5.83697	42.4808	7.138e-11
ENSSSCG00000006893	BCAR3	BCAR3	BCAR3	BCAR3		1.4652	0.551097	5.13721	7.77353	0.00530173
ENSSSCG00000007485	BCAS1	BCAS1	BCAS1	BCAS1		2.79695	1.48385	3.42407	24.2079	8.6478e-07
ENSSSCG00000017676	BCAS3	BCAS3	BCAS3	BCAS3		-1.36105	-0.444718	3.81831	5.38752	0.0202812
ENSSSCG00000029163	BCAT1	BCAT1	BCAT1	BCAT1		-1.60161	-0.679519	3.15847	7.72111	0.00545787
ENSSSCG00000003139	BCAT2	BCAT2	BCAT2	BCAT2		-1.55285	-0.634916	5.86498	16.3237	5.33907e-05
ENSSSCG00000021503	BCHE	BCHE				9.53936	3.25389	5.48698	58.1896	2.3803e-14
ENSSSCG00000004465	BCKDHB	BCKDHB	BCKDHB	BCKDHB		1.67752	0.746328	3.27758	11.4967	0.000697212
ENSSSCG00000002507	BCL11B	BCL11B	BCL11B	BCL11B		-4.08946	-2.03191	2.00362	19.6396	9.35105e-06
ENSSSCG00000023043	BCL2L13	BCL2L13				1.42717	0.51316	6.34826	10.8108	0.0010091
ENSSSCG00000000623	BCL2L14	BCL2L14	BCL2L14	BCL2L14		1.6276	0.702745	4.51669	7.78274	0.00527479
ENSSSCG00000006763	BCL2L15	BCL2L15				40.0518	5.3238	8.19173	436.029	7.91927e-97
ENSSSCG00000002022	BCL2L2	BCL2L2				2.71206	1.43939	1.98696	21.2529	4.02511e-06
ENSSSCG00000017927	BCL6B	BCL6B	BCL6B	BCL6B		-1.81339	-0.858691	2.04341	9.61805	0.00192675
ENSSSCG00000007776	BCL7C	BCL7C	BCL7C	BCL7C		-1.41111	-0.496829	5.07728	7.53252	0.0060595
ENSSSCG00000006698	BCL9	BCL9	BCL9	BCL9		-1.40261	-0.488115	5.64368	8.47811	0.00359445
ENSSSCG00000015099	BCL9L	BCL9L	BCL9L	BCL9L		-1.85023	-0.887708	6.53713	27.0158	2.01804e-07
ENSSSCG00000015039	BCO2	BCO2	BCO2	BCO2		6.72384	2.74929	5.33444	110.406	7.98363e-26
ENSSSCG00000002501	BDKRB1	BDKRB1				-2.03519	-1.02516	1.32086	5.63298	0.0176256
ENSSSCG00000027030	BDKRB2	BDKRB2	BDKRB2	BDKRB2		3.09335	1.62917	2.97735	23.7805	1.07969e-06
ENSSSCG00000001498	BEND6	BEND6	BEND6	BEND6		2.229	1.1564	0.426048	8.474	0.00360258
ENSSSCG00000003929	BEST4	BEST4	BEST4	BEST4		308.78	8.27043	4.37069	513.413	1.1472e-113
ENSSSCG00000012528	BEX3	BEX3	BEX3	BEX3		-1.62522	-0.700639	1.70723	6.8911	0.00866259
ENSSSCG00000012766	BGN	BGN	BGN	BGN		-8.32839	-3.05804	6.57544	68.414	1.32531e-16
ENSSSCG00000012520	BHLHB9	BHLHB9	BHLHB9	BHLHB9		-1.93067	-0.949104	4.55023	20.8349	5.0062e-06
ENSSSCG00000011534	BHLHE40	BHLHE40				1.48639	0.571815	6.60582	12.5616	0.000393758
ENSSSCG00000010204	BICC1	BICC1	BICC1	BICC1		-1.85189	-0.888996	3.65824	8.7692	0.00306359
ENSSSCG00000009896	BICDL1	BICDL1	BICDL1	BICDL1		-1.98176	-0.986781	4.41483	18.36	1.82857e-05
ENSSSCG00000020895	BICDL2	BICDL2	BICDL2	BICDL2		35.0711	5.13221	2.90883	84.9616	3.04211e-20
ENSSSCG00000022302	BICRA	BICRA	BICRA	BICRA		-1.47531	-0.561023	4.85444	8.83651	0.00295262
ENSSSCG00000015720	BIN1	BIN1	BIN1	BIN1		-2.15784	-1.10959	5.42827	36.8215	1.29456e-09
ENSSSCG00000027529	BIRC2	BIRC2	BIRC3	BIRC3		-1.40057	-0.486016	6.79169	9.34179	0.00223987
ENSSSCG00000016756	BLVRA	BLVRA	BLVRA	BLVRA		1.47958	0.565187	4.17433	6.7995	0.00911834
ENSSSCG00000021067	BLVRB	BLVRB	BLVRB	BLVRB		1.50448	0.589263	3.28319	7.00654	0.00812123
ENSSSCG00000029061	BMP3	BMP3	BMP3	BMP3		58.3859	5.86755	4.71096	162.266	3.61825e-37
ENSSSCG00000005045	BMP4	BMP4	BMP4	BMP4		1.7725	0.825786	5.02203	14.1689	0.000167114
ENSSSCG00000007501	BMP7	BMP7	BMP7	BMP7		6.64046	2.73128	2.76852	95.6511	1.37025e-22
ENSSSCG00000016665	BMPER	BMPER	BMPER	BMPER		-5.33603	-2.41577	3.90455	128.862	7.27013e-30
ENSSSCG00000010360	BMPR1A	BMPR1A	BMPR1A	BMPR1A		2.79441	1.48254	4.37895	40.4999	1.96624e-10
ENSSSCG00000029621	BMPR1B	BMPR1B	BMPR1B	BMPR1B		13.0254	3.70325	-0.872178	30.6592	3.07558e-08
ENSSSCG00000016113	BMPR2	BMPR2	BMPR2	BMPR2		1.38316	0.467968	6.60444	5.51976	0.0188028
ENSSSCG00000012137	BMX	BMX	BMX	BMX		-4.9991	-2.32167	2.5801	25.2784	4.96247e-07
ENSSSCG00000024388	BNIP3	BNIP3	BNIP3	BNIP3		1.71459	0.777868	6.31526	19.0544	1.27045e-05
ENSSSCG00000009658	BNIP3L	BNIP3L	BNIP3L	BNIP3L		-1.27762	-0.353458	6.6853	5.69451	0.0170181
ENSSSCG00000008735	BOD1L1	BOD1L1	BOD1L1	BOD1L1		-1.41506	-0.500864	6.02987	11.2388	0.00080106
ENSSSCG00000005920	BOP1	BOP1	BOP1	BOP1		-1.37858	-0.46318	6.13329	9.02863	0.00265784
ENSSSCG00000026605	BPI	BPI	BPI	BPI		31.3805	4.9718	6.01681	95.9759	1.1629e-22
ENSSSCG00000010822	BPNT1	BPNT1	BPNT1	BPNT1		3.63115	1.86043	7.26291	117.262	2.51511e-27
ENSSSCG00000007563	BRAT1	BRAT1	BRAT1	BRAT1		-1.40212	-0.48761	4.45596	5.98069	0.0144633
ENSSSCG00000012813	BRCC3	BRCC3	BRCC3	BRCC3		-1.36768	-0.451727	5.4377	7.6968	0.0055319
ENSSSCG00000009757	BRI3BP	BRI3BP				2.96281	1.56696	3.38435	48.3741	3.52196e-12
ENSSSCG00000028359	BST1	BST1	BST1	BST1		2.8413	1.50655	5.355	43.845	3.55444e-11
ENSSSCG00000000162	BTBD11	BTBD11	BTBD11	BTBD11		-2.66275	-1.41292	4.29714	44.4337	2.63116e-11
ENSSSCG00000013444	BTBD2	BTBD2	BTBD2	BTBD2		-1.3062	-0.385374	6.39989	7.44277	0.00636919
ENSSSCG00000020853	BTBD3	BTBD3	BTBD3	BTBD3		5.20466	2.3798	6.45726	85.7144	2.07895e-20
ENSSSCG00000002461	BTBD7	BTBD7	BTBD7	BTBD7		1.51499	0.599308	6.52304	13.3468	0.00025887
ENSSSCG00000000914	BTG1	BTG1				-1.92334	-0.943615	8.20059	24.9116	6.00198e-07
ENSSSCG00000028322	BTG2	BTG2	BTG2	BTG2		-1.52783	-0.611488	6.40114	18.1119	2.08296e-05
ENSSSCG00000020713	BTNL2	BTNL2				3575.57	11.804	5.62637	676.535	3.78884e-149
ENSSSCG00000001447	BTNL3		LOC100513291			1276.55	10.318	3.68597	292.657	1.31135e-65
ENSSSCG00000021211	BTNL4					1513.07	10.5633	5.55108	640.308	2.86435e-141
ENSSSCG00000001441	BTNL5		LOC100155579			1275.76	10.3171	5.79724	496.399	5.7737e-110
ENSSSCG00000030901	BTNL6					1123.18	10.1334	1.11232	151.561	7.90465e-35
ENSSSCG00000028567	BTNL9	BTNL9	BTNL9	BTNL9		-2.2794	-1.18865	1.93305	16.4472	5.00246e-05
ENSSSCG00000010563	BTRC	BTRC	BTRC	BTRC		1.36781	0.451866	5.47185	7.94086	0.00483308
ENSSSCG00000004366	BVES	BVES	BVES	BVES		12.1062	3.59767	-0.0279587	26.3765	2.80944e-07
ENSSSCG00000010388	C10orf128	C10orf128				-1.5715	-0.652139	4.99053	9.72163	0.00182112
ENSSSCG00000024634	C10orf99	C10orf99	C10orf99	C10orf99		177.711	7.47339	5.21402	163.735	1.72867e-37
ENSSSCG00000015035	C11orf52	C11orf52	C11orf52	C11orf52		10.3159	3.3668	2.90003	109.445	1.29635e-25
ENSSSCG00000014948	C11orf54	C11orf54	C11orf54	C11orf54		5.0252	2.32918	5.8822	110.884	6.27266e-26
ENSSSCG00000015138	C11orf63	C11orf63	JHY	JHY		88.5139	6.46783	-0.549834	43.7012	3.82539e-11
ENSSSCG00000013048	C11orf84	C11orf84	C11orf84	C11orf84		-1.60222	-0.680077	4.65688	13.267	0.000270115
ENSSSCG00000000925	C12orf29	C12orf29	C12orf29	C12orf29		-1.33854	-0.420663	5.31802	6.53667	0.0105673
ENSSSCG00000009863	C12orf49	C12orf49				1.40481	0.490379	4.29871	7.30507	0.00687605
ENSSSCG00000026877	C12orf57	C12orf57				-1.32371	-0.404582	5.35489	5.88895	0.0152362
ENSSSCG00000002550	C14orf2	C14orf2	CUNH14orf2	C14orf2		1.73021	0.790946	6.89571	25.9428	3.5168e-07
ENSSSCG00000004670	C15orf48	C15orf48	C15orf48	C15orf48		15.6369	3.96688	7.22948	249.97	2.63679e-56
ENSSSCG00000029752	C16orf54	C16orf54	C16orf54	C16orf54		-4.02408	-2.00866	3.50298	52.7263	3.83426e-13
ENSSSCG00000017696	C17orf78	C17orf78	C17orf78	C17orf78		813.382	9.66779	4.26098	280.783	5.06912e-63
ENSSSCG00000013632	C19orf38	C19orf38	C19orf38	C19orf38		-1.95652	-0.968292	1.2626	9.8205	0.00172578
ENSSSCG00000003129	C19orf68	C19orf68	ZSWIM9	ZSWIM9		-1.68598	-0.753584	1.05067	5.79718	0.0160519
ENSSSCG00000008354	C1D	C1D				-1.42977	-0.515787	4.11368	6.3036	0.0120493
ENSSSCG00000027882	C1orf115	C1orf115	C1orf115	C1orf115		19.1228	4.25722	8.46113	308.851	3.88716e-69
ENSSSCG00000003427	C1orf167	C1orf167				-16.1507	-4.01352	-1.1668	32.5619	1.15456e-08
ENSSSCG00000015638	C1orf186	C1orf186	C1orf186	C1orf186		-4.1661	-2.0587	4.63882	56.9176	4.54465e-14
ENSSSCG00000003951	C1orf210	C1orf210	C1orf210	C1orf210		236.798	7.88752	5.34924	212.438	4.03612e-48
ENSSSCG00000013991	C1orf35	C1orf35	C1orf35	C1orf35		-1.46487	-0.550774	6.38619	11.8759	0.000568657
ENSSSCG00000010902	C1orf53	C1orf53				2.4019	1.26417	2.11039	17.2611	3.25786e-05
ENSSSCG00000022585	C1orf54	C1orf54				-3.82196	-1.93431	4.49418	69.297	8.46968e-17
ENSSSCG00000003524	C1QA	C1QA	C1QA	C1QA		-2.08369	-1.05914	8.46696	18.0565	2.14445e-05
ENSSSCG00000003526	C1QB	C1QB				-2.48067	-1.31073	4.93547	20.4231	6.20765e-06
ENSSSCG00000003525	C1QC	C1QC				-2.1446	-1.10071	9.03392	17.0988	3.54855e-05
ENSSSCG00000021379	C1QTNF1	C1QTNF1				-2.70851	-1.4375	2.65508	24.0017	9.62527e-07
ENSSSCG00000030325	C1QTNF6	C1QTNF6	C1QTNF6	C1QTNF6		-1.84876	-0.886562	4.6538	14.1095	0.000172471
ENSSSCG00000000675	C1R	C1R	C1R	C1R		-1.88973	-0.91818	8.52747	15.1639	9.85719e-05
ENSSSCG00000001422	C2	C2	C2	C2		1.43685	0.522905	7.92073	8.11636	0.00438676
ENSSSCG00000021429	C21orf91	C21orf91				-1.93584	-0.95296	5.66302	32.4706	1.21008e-08
ENSSSCG00000015111	C2CD2L	C2CD2L	C2CD2L	C2CD2L		1.79733	0.845858	5.72928	16.7632	4.23461e-05
ENSSSCG00000016400	C2orf54	C2orf54	C15H2orf54	C2orf54		-2.22101	-1.15122	0.100767	6.25731	0.0123682
ENSSSCG00000016072	C2orf66	C2orf66				1.8966	0.923418	2.40039	10.7408	0.00104801
ENSSSCG00000016270	C2orf72	C2orf72	C2orf72	C2orf72		12.3222	3.62319	2.8189	152.627	4.62157e-35
ENSSSCG00000023868	C3AR1	C3AR1				-2.33633	-1.22424	2.83181	19.0141	1.29754e-05
ENSSSCG00000015662	C4BPA	C4BPA	C4BPA	C4BPA		150.003	7.22885	9.05804	592.596	6.82704e-131
ENSSSCG00000015663	C4BPA					-9.80457	-3.29345	5.58212	65.6361	5.42374e-16
ENSSSCG00000015661	C4BPB	C4BPB	C4BPB	C4BPB		4.76933	2.25379	5.07771	77.6455	1.23296e-18
ENSSSCG00000008771	C4orf19	C4orf19	C4orf19	C4orf19		18.3887	4.20075	2.70144	112.556	2.69979e-26
ENSSSCG00000009069	C4orf33	C4orf33	C8H4orf33			1.45824	0.54423	2.54954	6.10136	0.0135078
ENSSSCG00000028492	C4orf46	C4orf46	C4orf46	C4orf46		1.50077	0.585707	2.60812	5.41585	0.0199548
ENSSSCG00000005512	C5	C5	C5	C5		174.664	7.44844	6.98324	393.933	1.15241e-87
ENSSSCG00000029371	C5AR1	C5AR1	C5AR1	C5AR1		-2.16584	-1.11492	4.30882	16.5124	4.83337e-05
ENSSSCG00000014295	C5orf15	C5orf15				-1.34214	-0.424537	6.08234	8.86492	0.00290703
ENSSSCG00000024089	C5orf30	C5orf30				1.61049	0.687497	3.02837	5.51078	0.0188996
ENSSSCG00000017098	C5orf49	C5orf49	C5orf49	C5orf49		-1.94336	-0.958554	0.026509	6.30489	0.0120405
ENSSSCG00000016861	C6	C6	C6	C6		666.089	9.37957	5.93103	479.227	3.14763e-106
ENSSSCG00000001734	C6orf141	C6orf141		C6orf141		7.3389	2.87556	2.85637	114.76	8.88186e-27
ENSSSCG00000001560	C6orf222	C6orf222	C6orf222	C6orf222		19.8072	4.30795	3.63454	135.692	2.32977e-31
ENSSSCG00000001040	C6orf52	C6orf52	C7H6orf52	C6orf52		223.509	7.80419	-0.672025	55.5785	8.97982e-14
ENSSSCG00000001569	C6orf89	C6orf89				1.45571	0.541727	4.94915	10.8038	0.00101292
ENSSSCG00000028784	C7H6orf12					-2.11589	-1.08126	0.173381	7.85996	0.00505415
ENSSSCG00000016531	C7orf49	C7orf49	C7orf49	C7orf49		-1.49883	-0.583835	2.34777	6.13851	0.0132269
ENSSSCG00000024967	C7orf61	C7orf61				-1.78344	-0.834659	2.89356	9.574	0.00197352
ENSSSCG00000005840	C8G	C8G	C8G	C8G		7.94738	2.99048	2.88815	27.5144	1.55928e-07
ENSSSCG00000006092	C8orf37	C8orf37				-1.866	-0.899948	3.71172	17.7999	2.454e-05
ENSSSCG00000023848	C8orf46	C8orf46	C8orf46	C8orf46		-1.97618	-0.982715	1.43121	9.75052	0.00179272
ENSSSCG00000005895	C8orf82	C8orf82	C8orf82	C8orf82		-1.43815	-0.524215	3.3468	6.34759	0.0117541
ENSSSCG00000016856	C9	C9	C9	C9		285.769	8.15871	6.44612	543.964	2.58908e-120
ENSSSCG00000005452	C9orf152	C9orf152	C9orf152	C9orf152		3.10438	1.63431	1.74286	22.5137	2.08651e-06
ENSSSCG00000022295	C9orf16	C9orf16	C1H9orf16			-1.41422	-0.500007	4.64597	7.41671	0.00646207
ENSSSCG00000025640	C9orf40	C9orf40				1.40155	0.487025	5.06253	9.46653	0.00209255
ENSSSCG00000006142	CA1	CA1				-94.2779	-6.55885	-1.17912	23.0396	1.58701e-06
ENSSSCG00000004565	CA12	CA12	CA12	CA12		379.16	8.56666	2.14092	75.6449	3.39556e-18
ENSSSCG00000006143	CA13	CA13	CA13	CA13		4.692	2.2302	3.38697	42.3021	7.82097e-11
ENSSSCG00000027875	CA14	CA14	CA14	CA14		574.833	9.167	0.972564	158.248	2.73234e-36
ENSSSCG00000006140	CA2	CA2	CA2	CA2		2.44724	1.29116	2.04925	16.4151	5.08784e-05
ENSSSCG00000006141	CA3	CA3	CA3	CA3		-120.477	-6.91262	1.77297	53.9527	2.05371e-13
ENSSSCG00000023186	CA4	CA4	CA4	CA4		46.0953	5.52655	3.66991	26.8199	2.23331e-07
ENSSSCG00000012141	CA5B	CA5B	CA5B	CA5B		-3.80582	-1.92821	0.283687	22.181	2.48119e-06
ENSSSCG00000022094	CA7	CA7				597.374	9.22249	3.2481	89.3689	3.2765e-21
ENSSSCG00000005315	CA9	CA9	CA9	CA9		-1.38389	-0.468729	4.712	5.45264	0.0195388
ENSSSCG00000004829	CACHD1	CACHD1	CACHD1	CACHD1		4.49905	2.16962	2.75335	42.7839	6.11331e-11
ENSSSCG00000011412	CACNA2D2	CACNA2D2	CACNA2D2	CACNA2D2		4.91692	2.29776	0.0420013	26.1438	3.16906e-07
ENSSSCG00000017510	CACNB1	CACNB1	CACNB1	CACNB1		-1.91878	-0.940193	2.71116	17.1111	3.52549e-05
ENSSSCG00000011040	CACNB2	CACNB2	CACNB2	CACNB2		3.03628	1.6023	1.62244	22.1498	2.52185e-06
ENSSSCG00000029073	CACNB4	CACNB4	CACNB4	AC068547.1		-3.0022	-1.58602	0.00938228	13.2636	0.000270616
ENSSSCG00000028978	CAD	CAD	CAD	CAD		-1.71302	-0.776543	4.29598	16.8853	3.97083e-05
ENSSSCG00000006415	CADM3	CADM3	CADM3	CADM3		-4.33162	-2.11491	0.757983	11.3446	0.000756668
ENSSSCG00000003061	CADM4	CADM4	CADM4	CADM4		-2.45684	-1.2968	4.84881	27.8729	1.29552e-07
ENSSSCG00000026512	CALCA	CALCA	CALCB	CALCA		1900.06	10.8918	2.13901	264.492	1.80067e-59
ENSSSCG00000028481	CALCOCO1	CALCOCO1	CALCOCO1	CALCOCO1		-1.2889	-0.366142	5.62953	5.44047	0.0196754
ENSSSCG00000010600	CALHM2	CALHM2	CALHM2	CALHM2		-1.88146	-0.911851	2.23532	12.8289	0.000341307
ENSSSCG00000025768	CALM1		CALM3			1.58793	0.667148	9.53294	11.5888	0.000663491
ENSSSCG00000022545	CALM3		CALM3			2.73073	1.44929	9.23745	48.7043	2.97612e-12
ENSSSCG00000004959	CALML4	CALML4				25.9192	4.69595	0.259625	87.9006	6.88294e-21
ENSSSCG00000011550	CAMK1	CAMK1	CAMK1	CAMK1		-1.63748	-0.711477	3.06139	7.1303	0.00757919
ENSSSCG00000015619	CAMK1G	CAMK1G	CAMK1G	CAMK1G		-11.5295	-3.52726	0.524627	69.5449	7.46964e-17
ENSSSCG00000009815	CAMKK2	CAMKK2	CAMKK2	CAMKK2		-2.10588	-1.07442	6.94335	46.8345	7.72396e-12
ENSSSCG00000005753	CAMSAP1	CAMSAP1	CAMSAP1	CAMSAP1		-1.30851	-0.387926	6.22462	6.25702	0.0123702
ENSSSCG00000013583	CAMSAP3	CAMSAP3	CAMSAP3	CAMSAP3		32.156	5.00701	6.21096	363.041	6.1287e-81
ENSSSCG00000014020	CANX	CANX	CANX	CANX		1.52641	0.61014	9.32566	8.89801	0.00285482
ENSSSCG00000008239	CAPG	CAPG	CAPG	CAPG		-1.89435	-0.921704	6.02753	25.0019	5.72749e-07
ENSSSCG00000001698	CAPN11	CAPN11	CAPN11	CAPN11		-2.52455	-1.33602	0.00461088	6.96262	0.008323
ENSSSCG00000020986	CAPN13	CAPN13	CAPN13	CAPN13		846.114	9.72471	1.98658	166.529	4.23992e-38
ENSSSCG00000004728	CAPN3	CAPN3	CAPN3	CAPN3		-2.92526	-1.54857	2.04777	26.0168	3.38451e-07
ENSSSCG00000014875	CAPN5	CAPN5	CAPN5	CAPN5		8.40042	3.07046	6.43109	143.934	3.67246e-33
ENSSSCG00000010182	CAPN9	CAPN9	CAPN9	CAPN9		342.162	8.41854	1.81621	208.379	3.10054e-47
ENSSSCG00000017154	CARD14	CARD14	CARD14	CARD14		286.17	8.16073	4.39196	234.692	5.65145e-53
ENSSSCG00000016117	CARF	CARF	CARF	CARF		-1.45453	-0.540557	3.9855	7.33821	0.00675041
ENSSSCG00000013633	CARM1	CARM1	CARM1	CARM1		-1.4674	-0.553263	5.63044	12.1731	0.000484834
ENSSSCG00000001100	CARMIL1	CARMIL1	CARMIL1	CARMIL1		6.46319	2.69225	5.13189	101.832	6.04433e-24
ENSSSCG00000002012	CARMIL3	CARMIL3	CARMIL3	CARMIL3		-1.70322	-0.768268	1.16924	7.16542	0.00743224
ENSSSCG00000005271	CARNMT1	CARNMT1	CARNMT1	CARNMT1		1.47848	0.564111	6.65868	13.6367	0.000221807
ENSSSCG00000015327	CASD1	CASD1	CASD1	CASD1		-1.56337	-0.644662	5.26142	12.4826	0.000410767
ENSSSCG00000012253	CASK	CASK	CASK	CASK		2.46728	1.30292	5.17585	32.6703	1.09195e-08
ENSSSCG00000028711	CASP1	CASP1	CASP1	CASP1		6.55878	2.71343	6.49965	103.869	2.16165e-24
ENSSSCG00000015783	CASP3	CASP3				4.03231	2.01161	5.79442	112.076	3.43893e-26
ENSSSCG00000014997	CASP4	CASP4	LOC100522887	CASP4		1.61334	0.690051	7.24431	12.9259	0.000324065
ENSSSCG00000009140	CASP6	CASP6	CASP6	CASP6		2.58226	1.36863	6.72248	89.6356	2.86332e-21
ENSSSCG00000011878	CASR	CASR	CASR	CASR		-1.70865	-0.772858	2.19187	7.22518	0.00718878
ENSSSCG00000007495	CASS4	CASS4	CASS4	CASS4		-2.75939	-1.46435	3.05827	26.5367	2.58574e-07
ENSSSCG00000014170	CAST	CAST	CAST	CAST		1.52754	0.611214	6.01951	12.3956	0.000430347
ENSSSCG00000009998	CASTOR1	CASTOR1	CASTOR1	CASTOR1		-2.1399	-1.09754	5.60094	36.1755	1.80321e-09
ENSSSCG00000024045	CASTOR2	CASTOR2	CASTOR2	GATS		11.2595	3.49307	3.12405	124.958	5.19747e-29
ENSSSCG00000014633	CAVIN3	CAVIN3	CAVIN3	CAVIN3		-2.1209	-1.08468	4.56518	18.7742	1.47143e-05
ENSSSCG00000027410	CBFA2T2	CBFA2T2	CBFA2T2	CBFA2T2		1.3926	0.477783	4.47182	7.26354	0.00703683
ENSSSCG00000002648	CBFA2T3	CBFA2T3	CBFA2T3	CBFA2T3		-1.41863	-0.504497	5.27897	7.03061	0.0080128
ENSSSCG00000022486	CBLB	CBLB	CBLB	CBLB		-1.46513	-0.551025	6.55329	10.0102	0.00155673
ENSSSCG00000020859	CBLN2	CBLN2	CBLN2	CBLN2		169.633	7.40627	0.305852	97.0623	6.718e-23
ENSSSCG00000001985	CBLN3	CBLN3	CBLN3	CBLN3		-3.06157	-1.61427	0.703707	25.409	4.63755e-07
ENSSSCG00000017160	CBX4	CBX4	CBX4	CBX4		-1.87349	-0.90573	6.30171	32.2339	1.36682e-08
ENSSSCG00000008738	CC2D2A	CC2D2A	CC2D2A	CC2D2A		-1.80624	-0.85299	2.93129	11.4711	0.000706864
ENSSSCG00000004907	CCBE1	CCBE1	CCBE1	CCBE1		3.05531	1.61132	0.620565	7.48092	0.00623563
ENSSSCG00000028723	CCDC102A	CCDC102A	CCDC102A	CCDC102A		-1.90429	-0.92925	3.59689	18.4716	1.72459e-05
ENSSSCG00000015795	CCDC110	CCDC110	CCDC110	CCDC110		-2.75527	-1.4622	-0.881405	7.98152	0.00472573
ENSSSCG00000026689	CCDC114	CCDC114	CCDC114	CCDC114		-5.98568	-2.58151	5.14357	102.092	5.30094e-24
ENSSSCG00000010086	CCDC116	CCDC116	LOC100154312	CCDC116		4.70036	2.23277	1.81748	28.3179	1.02941e-07
ENSSSCG00000012288	CCDC120	CCDC120	CCDC120	CCDC120		5.87491	2.55457	5.97435	142.373	8.06165e-33
ENSSSCG00000009426	CCDC122	CCDC122	CCDC122	CCDC122		-1.63587	-0.710055	1.56448	7.09592	0.00772595
ENSSSCG00000015412	CCDC146	CCDC146	CCDC146	CCDC146		-2.39186	-1.25813	-0.612736	7.90379	0.00493313
ENSSSCG00000004087	CCDC170	CCDC170	CCDC170	CCDC170		-2.47536	-1.30764	0.917889	11.7987	0.000592723
ENSSSCG00000028804	CCDC181	CCDC181	CCDC181	CCDC181		1.6161	0.692515	4.64315	6.09129	0.013585
ENSSSCG00000005830	CCDC183	CCDC183	CCDC183	CCDC183		14.9234	3.89951	-0.769242	34.3056	4.71026e-09
ENSSSCG00000010648	CCDC186	CCDC186	CCDC186	CCDC186		1.69034	0.757312	4.31123	9.2119	0.00240448
ENSSSCG00000011110	CCDC3	CCDC3	CCDC3	CCDC3		-6.71161	-2.74666	3.11191	52.2338	4.92698e-13
ENSSSCG00000003965	CCDC30	CCDC30		CCDC30		1.73332	0.793535	2.29596	8.79608	0.00301879
ENSSSCG00000028698	CCDC47	CCDC47	CCDC47	CCDC47		1.3123	0.392098	5.66768	5.57165	0.0182536
ENSSSCG00000009787	CCDC62	CCDC62	CCDC62	CCDC62		-1.41671	-0.50254	4.40629	5.9417	0.0147867
ENSSSCG00000000179	CCDC65	CCDC65	CCDC65	CCDC65		-2.94014	-1.55589	1.43271	20.5203	5.90036e-06
ENSSSCG00000021439	CCDC66	CCDC66	CCDC66	CCDC66		-1.83101	-0.872636	5.37701	21.6985	3.19044e-06
ENSSSCG00000004534	CCDC68	CCDC68	CCDC68	CCDC68		59.741	5.90065	2.70241	185.834	2.58049e-42
ENSSSCG00000028058	CCDC69	CCDC69				-2.11431	-1.08019	7.06932	36.3359	1.66079e-09
ENSSSCG00000011378	CCDC71	CCDC71	CCDC71	CCDC71		-1.36012	-0.443738	4.17674	5.33433	0.0209094
ENSSSCG00000011928	CCDC80	CCDC80	CCDC80	CCDC80		-4.02135	-2.00768	7.03425	30.2556	3.78694e-08
ENSSSCG00000014917	CCDC81	CCDC81	CCDC81	CCDC81		-1.50978	-0.594337	3.54882	6.19231	0.0128307
ENSSSCG00000014972	CCDC82	CCDC82	CCDC82	CCDC82		-1.55999	-0.64154	5.44729	16.7139	4.34619e-05
ENSSSCG00000012968	CCDC85B	CCDC85B	CCDC85B	CCDC85B		-2.05072	-1.03613	2.83232	18.6311	1.58611e-05
ENSSSCG00000008406	CCDC88A	CCDC88A	CCDC88A	CCDC88A		-1.6367	-0.710792	4.79207	14.8969	0.000113548
ENSSSCG00000013042	CCDC88B	CCDC88B		CCDC88B		-1.83369	-0.874752	6.70146	19.7824	8.678e-06
ENSSSCG00000011277	CCK	CCK	CCK	CCK		5.12191	2.35668	2.94102	57.7396	2.99212e-14
ENSSSCG00000017722	CCL11	CCL11				60.2394	5.91263	0.386452	35.0519	3.21039e-09
ENSSSCG00000023852	CCL17	CCL17	CCL17	CCL17		-10.529	-3.39629	2.99879	87.9941	6.56506e-21
ENSSSCG00000010966	CCL19	CCL19	CCL19	CCL19		-3.63566	-1.86222	8.51651	29.6428	5.19456e-08
ENSSSCG00000017723	CCL2	CCL2	CCL2	CCL2		-1.98542	-0.989447	5.43811	15.5965	7.84016e-05
ENSSSCG00000010965	CCL21	CCL21				-28.0844	-4.8117	9.12391	193.948	4.37226e-44
ENSSSCG00000002821	CCL22	CCL22	CCL22	CCL22		-3.32176	-1.73195	4.27601	37.6232	8.58181e-10
ENSSSCG00000013593	CCL25	CCL25	CCL25	CCL25		601.995	9.23361	8.5886	569.839	6.08495e-126
ENSSSCG00000016871	CCL28	CCL28	CCL28	CCL28		1120.2	10.1295	2.78904	336.374	3.93101e-75
ENSSSCG00000017700	CCL3L1	CCL18	CCL3L1	CCL3		-1.4875	-0.57289	2.53685	5.5515	0.0184649
ENSSSCG00000017721	CCL8	CCL8				-1.73326	-0.793486	3.12529	8.81236	0.00299197
ENSSSCG00000016734	CCM2	CCM2	CCM2	CCM2		-1.61601	-0.692432	6.47044	12.327	0.000446448
ENSSSCG00000017024	CCNG1	CCNG1	CCNG1	CCNG1		-1.31598	-0.396133	7.49869	5.89148	0.0152143
ENSSSCG00000017036	CCNJL	CCNJL	CCNJL	CCNJL		6.27848	2.65042	1.42306	49.7822	1.71791e-12
ENSSSCG00000029352	CCNL1	CCNL1	CCNL1	CCNL1		-1.36911	-0.453242	8.00854	7.34755	0.00671542
ENSSSCG00000024696	CCNYL1	CCNYL1	CCNYL1	CCNYL1		1.36343	0.447244	5.1298	7.45468	0.00632716
ENSSSCG00000004610	CCPG1	CCPG1	CCPG1	CCPG1		-1.45444	-0.540468	4.85086	7.21158	0.00724347
ENSSSCG00000011322	CCR1	CCR1	CCR1	CCR1		-1.61803	-0.694239	3.53677	7.15827	0.0074619
ENSSSCG00000024311	CCR2	CCR2	CCR2	CCR2		-2.5894	-1.37262	1.32691	16.0137	6.28872e-05
ENSSSCG00000026591	CCR4	CCR4				-2.21393	-1.14661	2.03072	9.29776	0.00229434
ENSSSCG00000024344	CCR5	CCR5	CCR5	CCR5		-1.5671	-0.648099	5.57952	9.81816	0.00172797
ENSSSCG00000024562	CCR6	CCR6	CCR6	CCR6		-1.95672	-0.968436	3.53705	9.16712	0.00246402
ENSSSCG00000017466	CCR7	CCR7	CCR7	CCR7		-6.32058	-2.66006	6.62289	103.366	2.78661e-24
ENSSSCG00000010351	CCSER2	CCSER2	CCSER2	CCSER2		1.37865	0.463261	6.19493	8.54576	0.00346328
ENSSSCG00000006734	CD101	CD101	CD101	CD101		4.13428	2.04764	3.43382	51.2987	7.9329e-13
ENSSSCG00000014369	CD14	CD14	CD14	CD14		-2.50286	-1.32358	4.08497	26.9376	2.10134e-07
ENSSSCG00000012840	CD151	CD151	CD151	CD151		2.02776	1.01989	6.60249	18.446	1.74789e-05
ENSSSCG00000016957	CD180	CD180	CD180	CD180		-1.63183	-0.706492	5.7121	10.3505	0.00129437
ENSSSCG00000025644	CD1A	CD1A	CD1.1	CD1A		-1.77862	-0.830757	5.44405	16.3434	5.28389e-05
ENSSSCG00000006452	CD1D	CD1D	CD1D	CD1D		-2.03403	-1.02434	6.20474	29.7392	4.94258e-08
ENSSSCG00000006736	CD2	CD2	CD2	CD2		-2.34247	-1.22803	8.15058	40.7288	1.74891e-10
ENSSSCG00000027820	CD200	CD200	CD200	CD200		-2.52465	-1.33608	4.3867	54.3318	1.69341e-13
ENSSSCG00000013579	CD209	CD209	CD209			-17.6928	-4.14509	6.02343	127.859	1.20519e-29
ENSSSCG00000006374	CD244	CD244	CD244	CD244		1.49537	0.580502	4.38735	9.09444	0.00256387
ENSSSCG00000006309	CD247	CD247	CD247	CD247		-2.23292	-1.15893	7.34145	35.2027	2.97104e-09
ENSSSCG00000029949	CD248	CD248	CD248	CD248		-2.28219	-1.19042	3.49975	6.27835	0.0122222
ENSSSCG00000000705	CD27	CD27	CD27	CD27		-4.90241	-2.29349	6.54788	82.8121	9.02341e-20
ENSSSCG00000028561	CD28	CD28	CD28	CD28		-3.73055	-1.89939	4.27822	49.3586	2.132e-12
ENSSSCG00000017236	CD300C		CD300C			-2.0402	-1.02871	3.81871	16.499	4.86754e-05
ENSSSCG00000017234	CD300LF	CD300LF				-1.50017	-0.58513	4.13236	6.2505	0.0124158
ENSSSCG00000003226	CD33	CD33	LOC110261034	SIGLEC7		-2.60982	-1.38395	5.28338	48.659	3.04566e-12
ENSSSCG00000015622	CD34	CD34				-1.61925	-0.695327	5.16482	16.2042	5.6867e-05
ENSSSCG00000015405	CD36	CD36	CD36	CD36		-3.77335	-1.91584	4.97963	48.9961	2.56467e-12
ENSSSCG00000022355	CD37	CD37				-1.97249	-0.980016	6.29375	19.3597	1.08267e-05
ENSSSCG00000008742	CD38	CD38	CD38	CD38		-2.32092	-1.2147	5.81809	31.6174	1.87741e-08
ENSSSCG00000015093	CD3D	CD3D	CD3D	CD3D		-2.16917	-1.11714	6.27158	34.3821	4.52867e-09
ENSSSCG00000015092	CD3E	CD3E				-2.15717	-1.10914	7.736	45.5295	1.50357e-11
ENSSSCG00000015094	CD3G	CD3G	CD3G	CD3G		-1.99607	-0.997164	6.57212	38.0571	6.87047e-10
ENSSSCG00000000687	CD4	CD4	CD4	CD4		-3.01141	-1.59044	6.62141	56.3401	6.09602e-14
ENSSSCG00000007440	CD40	CD40				-1.78362	-0.834807	7.0449	14.6814	0.000127296
ENSSSCG00000030172	CD40LG	CD40LG	CD40LG	CD40LG		-2.65053	-1.40628	3.81985	28.4093	9.81902e-08
ENSSSCG00000013297	CD44	CD44	CD44	CD44		-1.4015	-0.486971	7.10325	8.1471	0.00431301
ENSSSCG00000006379	CD48	CD48	CD48	CD48		-1.74567	-0.803778	7.35932	20.0398	7.58452e-06
ENSSSCG00000013115	CD5	CD5	CD5	CD5		-2.98956	-1.57993	7.03181	44.0674	3.17268e-11
ENSSSCG00000006800	CD53	CD53	CD53	CD53		-1.571	-0.651684	8.67202	8.38993	0.00377305
ENSSSCG00000015664	CD55	CD55	CD55	CD55		-2.6581	-1.4104	4.5396	40.9585	1.55499e-10
ENSSSCG00000024791	CD59	CD59	CD59	CD59		-2.37803	-1.24977	5.91114	31.7455	1.75757e-08
ENSSSCG00000013111	CD6	CD6	CD6	CD6		-2.6187	-1.38885	6.34371	49.8394	1.66859e-12
ENSSSCG00000017956	CD68	CD68	CD68	CD68		-1.91676	-0.938671	5.43888	16.4503	4.99411e-05
ENSSSCG00000000653	CD69	CD69	CD69	CD69		-2.10774	-1.0757	5.95136	24.2706	8.37082e-07
ENSSSCG00000005311	CD72	CD72	CD72	CD72		-1.78629	-0.836964	5.88013	11.4199	0.000726611
ENSSSCG00000011899	CD80	CD80	CD80	CD80		-2.41805	-1.27384	2.14379	15.5626	7.98197e-05
ENSSSCG00000029521	CD82	CD82	CD82	CD82		3.77571	1.91675	6.98226	99.6924	1.78003e-23
ENSSSCG00000021576	CD83	CD83	CD83	CD83		-2.06548	-1.04647	4.48934	12.8814	0.000331866
ENSSSCG00000006381	CD84	CD84	CD84	CD84		-2.43855	-1.28602	4.5738	39.7371	2.9056e-10
ENSSSCG00000008217	CD8A	CD8A	CD8A	CD8A		-2.34095	-1.22709	7.21304	42.8203	6.00059e-11
ENSSSCG00000008213	CD8B	CD8B	CD8B	CD8B		-3.3383	-1.73911	5.47303	63.6347	1.49771e-15
ENSSSCG00000022230	CD9	CD9	CD9	CD9		2.4856	1.3136	5.99275	30.6136	3.14884e-08
ENSSSCG00000007116	CD93	CD93	CD93	CD93		-2.88622	-1.52918	5.96351	76.0552	2.75848e-18
ENSSSCG00000012744	CD99L2	CD99L2	CD99L2	CD99L2		-1.65459	-0.726473	2.80796	9.77875	0.0017654
ENSSSCG00000021259	CDA	CDA	CDA	CDA		3.76735	1.91355	2.85051	50.5395	1.16792e-12
ENSSSCG00000022623	CDADC1	CDADC1				1.73359	0.793761	5.34092	20.655	5.49921e-06
ENSSSCG00000027557	CDC14B	CDC14B	CDC14B	CDC14B		1.4404	0.526474	5.13613	6.48565	0.0108749
ENSSSCG00000007151	CDC25B	CDC25B	CDC25B	CDC25B		-1.85442	-0.890971	7.90629	20.669	5.45931e-06
ENSSSCG00000024123	CDC26	CDC26				1.45851	0.544492	4.69849	10.2029	0.00140218
ENSSSCG00000002523	CDC42BPB	CDC42BPB	CDC42BPB	CDC42BPB		2.67401	1.419	7.31877	36.4028	1.60476e-09
ENSSSCG00000013018	CDC42BPG	CDC42BPG	CDC42BPG	CDC42BPG		6.22063	2.63706	5.55965	110.592	7.26752e-26
ENSSSCG00000026108	CDC42EP1	CDC42EP1	CDC42EP1	CDC42EP1		1.4733	0.559048	4.48135	5.83769	0.0156864
ENSSSCG00000017245	CDC42EP4	CDC42EP4	CDC42EP4	CDC42EP4		1.48762	0.573006	5.0247	9.30078	0.00229056
ENSSSCG00000006638	CDC42SE1	CDC42SE1				-1.36595	-0.449903	6.9985	8.12931	0.00435552
ENSSSCG00000027251	CDC7	CDC7	CDC7	CDC7		-1.45964	-0.545612	4.60234	7.69966	0.00552314
ENSSSCG00000002559	CDCA4	CDCA4	CDCA4	CDCA4		-1.63385	-0.708275	2.21483	6.04603	0.0139376
ENSSSCG00000015380	CDCA7L	CDCA7L	CDCA7L	CDCA7L		-1.40874	-0.494406	6.81706	10.9925	0.000914792
ENSSSCG00000011298	CDCP1	CDCP1	CDCP1	CDCP1		16.9319	4.08167	4.39601	177.818	1.45133e-40
ENSSSCG00000002795	CDH11	CDH11	CDH11	CDH11		-2.36785	-1.24358	6.63217	30.0828	4.13985e-08
ENSSSCG00000006106	CDH17	CDH17	CDH17	CDH17		590.02	9.20462	8.56141	806.213	2.40578e-177
ENSSSCG00000003722	CDH2	CDH2	CDH2	CDH2		-11.9408	-3.57783	3.11125	123.67	9.9488e-29
ENSSSCG00000002037	CDH24	CDH24	CDH24	CDH24		-2.1653	-1.11456	4.7718	35.7734	2.21659e-09
ENSSSCG00000010348	CDHR1	CDHR1	CDHR1	CDHR1		5.78889	2.53329	0.657914	20.2168	6.91438e-06
ENSSSCG00000014055	CDHR2	CDHR2	CDHR2	CDHR2		404.892	8.66139	9.04429	421.998	8.96585e-94
ENSSSCG00000012852	CDHR5	CDHR5	CDHR5	CDHR5		773.136	9.59458	9.09036	632.605	1.35571e-139
ENSSSCG00000015307	CDK14	CDK14	CDK14	CDK14		-2.03918	-1.02799	0.977414	10.0843	0.00149538
ENSSSCG00000012269	CDK16	CDK16	CDK16	CDK16		1.30326	0.382122	7.36607	5.95915	0.0146411
ENSSSCG00000028182	CDK17	CDK17	CDK17	CDK17		-1.67383	-0.743157	4.40216	12.4556	0.000416741
ENSSSCG00000017193	CDK3	CDK3	CDK3	CDK3		-1.69025	-0.757238	1.98317	7.65118	0.00567353
ENSSSCG00000017730	CDK5R1	CDK5R1	CDK5R1	CDK5R1		-2.79647	-1.48361	0.591177	13.5638	0.000230589
ENSSSCG00000001080	CDKAL1	CDKAL1	CDKAL1	CDKAL1		-1.41061	-0.496317	3.79216	6.52774	0.0106205
ENSSSCG00000012156	CDKL5	CDKL5	CDKL5	CDKL5		-2.15076	-1.10484	-0.789418	6.02327	0.0141184
ENSSSCG00000027140	CDKN1B	CDKN1B				-1.42985	-0.515868	4.4312	7.40353	0.0065096
ENSSSCG00000005132	CDKN2B	CDKN2B				121.074	6.91974	1.85811	181.786	1.97468e-41
ENSSSCG00000005047	CDKN3	CDKN3	CDKN3	CDKN3		1.54554	0.628109	3.69985	7.67116	0.00561102
ENSSSCG00000009231	CDS1	CDS1	CDS1	CDS1		36.7973	5.20153	4.47792	74.9346	4.86559e-18
ENSSSCG00000009317	CDX2	CDX2	CDX2	CDX2		4502.88	12.1366	6.85141	841.92	4.1505e-185
ENSSSCG00000003081	CEACAM16	CEACAM16	CEACAM16	CEACAM16		-4.24788	-2.08674	2.10104	48.3394	3.58479e-12
ENSSSCG00000003078	CEACAM19	CEACAM19	CEACAM19	CEACAM19		44.0276	5.46034	2.5076	248.278	6.16362e-56
ENSSSCG00000028218	CEACAM20	CEACAM20	CEACAM20	CEACAM20		54.3919	5.76532	2.53978	98.4247	3.37616e-23
ENSSSCG00000002866	CEBPA	CEBPA	CEBPA	CEBPA		2.5474	1.34903	3.68004	17.879	2.35405e-05
ENSSSCG00000006276	CEBPD	CEBPD				1.72796	0.789073	5.69267	17.2253	3.31987e-05
ENSSSCG00000002867	CEBPG	CEBPG	CEBPG	CEBPG		1.56626	0.647327	5.19543	13.5008	0.000238461
ENSSSCG00000020689	CEBPZOS	CEBPZOS				1.5287	0.612305	6.43333	17.0534	3.63429e-05
ENSSSCG00000006618	CELF3	CELF3	CELF3	CELF3		26.6429	4.73568	0.954263	102.968	3.40592e-24
ENSSSCG00000012845	CEND1	CEND1	CEND1	CEND1		-1.75798	-0.81392	2.29313	5.88196	0.0152968
ENSSSCG00000014979	CEP126	CEP126	CEP126	CEP126		-1.99866	-0.999031	-0.0996769	7.12838	0.00758732
ENSSSCG00000017143	CEP131	CEP131	CEP131	CEP131		-1.59906	-0.677222	3.80406	10.5199	0.00118097
ENSSSCG00000022283	CEP135	CEP135	CEP135	CEP135		-1.61874	-0.694875	5.2206	16.4294	5.04962e-05
ENSSSCG00000015080	CEP164	CEP164	CEP164	CEP164		-1.45951	-0.545488	5.52263	11.7905	0.000595347
ENSSSCG00000002558	CEP170B	CEP170B	CEP170B	CEP170B		7.47089	2.90128	5.16668	115.947	4.88146e-27
ENSSSCG00000000926	CEP290	CEP290	CEP290	CEP290		-1.34171	-0.424072	5.05109	5.41298	0.0199875
ENSSSCG00000008360	CEP68	CEP68	CEP68	CEP68		-1.59207	-0.670905	3.66614	11.6037	0.000658222
ENSSSCG00000006644	CERS2	CERS2	CERS2	CERS2		1.57362	0.654087	7.24704	15.335	9.00327e-05
ENSSSCG00000013595	CERS4	CERS4	CERS4	CERS4		-1.70886	-0.773037	5.25488	11.8767	0.000568416
ENSSSCG00000024476	CES3	CES3	CES3	CES3		35.3342	5.14299	6.84463	324.359	1.62708e-72
ENSSSCG00000024914	CFB	CFB	CFB	AL645922.1		20.5301	4.35967	7.70101	455.478	4.63513e-101
ENSSSCG00000009138	CFI	CFI	CFI	CFI		12.9811	3.69834	8.53021	137.478	9.48112e-32
ENSSSCG00000016626	CFTR	CFTR	CFTR	CFTR		26.9223	4.75073	4.38824	213.235	2.70439e-48
ENSSSCG00000006621	CGN	CGN	CGN	CGN		170.207	7.41115	6.55313	344.08	8.24719e-77
ENSSSCG00000008555	CGREF1	CGREF1	CGREF1	CGREF1		5.84498	2.5472	0.903427	37.7373	8.09428e-10
ENSSSCG00000009215	CH242-113D13.1	ABCG2	ABCG2	ABCG2		4.26791	2.09353	5.50791	82.3653	1.13121e-19
ENSSSCG00000028070	CH242-128B1.1	LILRB5				-1.71864	-0.781267	1.18734	7.46061	0.00630635
ENSSSCG00000031039	CH242-138G12.1					-3.35644	-1.74693	4.03405	67.1283	2.54397e-16
ENSSSCG00000029757	CH242-193E13.5			ZNF593		-1.52904	-0.612625	1.8681	5.58201	0.0181459
ENSSSCG00000001232	CH242-196B23.2					-1.79052	-0.840375	1.60161	8.29645	0.00397226
ENSSSCG00000022435	CH242-204P3.6					-2.40312	-1.26491	6.01913	23.9265	1.00082e-06
ENSSSCG00000017666	CH242-205G24.7	CLTC				1.32759	0.408812	8.53356	5.37809	0.0203912
ENSSSCG00000022484	CH242-228L8.2	RTL8C				-1.69628	-0.762378	2.88913	8.31975	0.00392162
ENSSSCG00000022518	CH242-236H6.1					-1.32146	-0.402133	5.17746	6.88586	0.00868803
ENSSSCG00000020837	CH242-238L13.2	CEACAM7	CEACAM1	PSG6		4.91763	2.29796	6.68953	99.5377	1.92466e-23
ENSSSCG00000012812	CH242-305A15.4					-2.26863	-1.18182	-0.434677	6.83789	0.00892444
ENSSSCG00000021334	CH242-307A4.1	REG3G				1135.59	10.1492	8.48151	140.845	1.73941e-32
ENSSSCG00000012255	CH242-31B7.1					-1.34103	-0.423341	5.19073	5.82514	0.0157987
ENSSSCG00000031026	CH242-369P7.3					-3.15784	-1.65894	1.05559	22.8014	1.79633e-06
ENSSSCG00000003395	CH242-402I11.1	PIK3CD	PIK3CD	PIK3CD		-1.98318	-0.987812	8.10791	24.1547	8.88984e-07
ENSSSCG00000003410	CH242-449E16.1	MASP2	MASP2	MASP2		-3.66782	-1.87492	4.08397	52.4229	4.47472e-13
ENSSSCG00000030787	CH242-51E15.1					11.508	3.52457	6.16408	183.227	9.56766e-42
ENSSSCG00000028309	CH242-64C23.1	REG3G				877.719	9.77762	2.34001	51.9217	5.77594e-13
ENSSSCG00000024568	CH242-80G20.1	CEACAM7		CEACAM21		9.11726	3.1886	-0.748792	10.5321	0.00117319
ENSSSCG00000010449	CH25H	CH25H	CH25H	CH25H		-1.84128	-0.880706	1.70386	7.09905	0.00771247
ENSSSCG00000017569	CHAD	CHAD	CHAD	CHAD		-4.71304	-2.23666	-0.05832	15.2717	9.31024e-05
ENSSSCG00000010073	CHCHD10	CHCHD10	CHCHD10	CHCHD10		3.17311	1.6659	5.86689	63.0572	2.00793e-15
ENSSSCG00000007743	CHCHD2	CHCHD2	CHCHD2			1.29951	0.377972	8.28303	5.33975	0.0208445
ENSSSCG00000014177	CHD1	CHD1	CHD1	CHD1		-1.25624	-0.329109	6.41869	5.45325	0.019532
ENSSSCG00000002266	CHD2	CHD2	CHD2	CHD2		-1.36254	-0.446295	5.84726	7.76349	0.00533129
ENSSSCG00000021363	CHD3	CHD3	CHD3	CHD3		-1.73694	-0.796546	9.02607	16.3621	5.232e-05
ENSSSCG00000003366	CHD5	CHD5	CHD5	CHD5		9.06106	3.17968	0.543496	51.7179	6.40763e-13
ENSSSCG00000002456	CHGA	CHGA	CHGA	CHGA		89.3151	6.48083	5.90881	485.806	1.16527e-107
ENSSSCG00000007045	CHGB	CHGB				12.3517	3.62664	2.52572	70.0416	5.80683e-17
ENSSSCG00000015476	CHI3L1	CHI3L1	CHI3L1	CHI3L1		5.78688	2.53279	5.45862	73.1158	1.22262e-17
ENSSSCG00000006796	CHI3L2	CHI3L2	CHI3L2	CHI3L2		-3.66858	-1.87522	3.15572	47.9151	4.45073e-12
ENSSSCG00000023706	CHIA	CHIA	CHIA	CHIA		-4.57844	-2.19486	1.65335	51.2893	7.97073e-13
ENSSSCG00000008839	CHIC2	CHIC2				-1.31224	-0.392027	4.57018	5.43429	0.0197452
ENSSSCG00000012889	CHKA	CHKA	CHKA	CHKA		2.43545	1.28419	4.90726	41.9366	9.42806e-11
ENSSSCG00000011524	CHL1	CHL1	CHL1	CHL1		36.0857	5.17336	-0.178661	67.129	2.54316e-16
ENSSSCG00000007272	CHMP4B	CHMP4B	CHMP4B	CHMP4B		1.53382	0.617128	6.48617	16.7348	4.29857e-05
ENSSSCG00000025980	CHMP4C	CHMP4C	CHMP4C	CHMP4C		178.721	7.48157	4.64062	482.684	5.56884e-107
ENSSSCG00000010995	CHMP5	CHMP5	CHMP5	CHMP5		1.43186	0.517895	5.17221	9.9171	0.0016375
ENSSSCG00000025550	CHN1	CHN1				-3.3288	-1.735	0.216083	10.3147	0.00131972
ENSSSCG00000016687	CHN2	CHN2	CHN2	CHN2		4.12434	2.04416	2.8474	37.0977	1.12359e-09
ENSSSCG00000012018	CHODL	CHODL	CHODL	CHODL		-2.98507	-1.57777	2.79065	29.7372	4.94763e-08
ENSSSCG00000016436	CHPF2	CHPF2	CHPF2	CHPF2		-1.50817	-0.592797	5.05427	13.4326	0.000247288
ENSSSCG00000025270	CHRD	CHRD	CHRD	CHRD		1.97855	0.984444	3.36828	12.109	0.000501794
ENSSSCG00000012576	CHRDL1	CHRDL1	CHRDL1	CHRDL1		-2.74743	-1.45808	5.77392	37.4986	9.14777e-10
ENSSSCG00000014843	CHRDL2	CHRDL2	CHRDL2	CHRDL2		10.8006	3.43304	-0.485155	27.1219	1.91021e-07
ENSSSCG00000024545	CHRM1	CHRM1				142.089	7.15065	0.26054	88.4963	5.09291e-21
ENSSSCG00000009665	CHRNA2	CHRNA2	CHRNA2	CHRNA2		-5.83276	-2.54418	-0.415242	17.4965	2.87834e-05
ENSSSCG00000001752	CHRNA3	CHRNA3	CHRNA3	CHRNA3		2.26545	1.1798	0.978239	11.8145	0.000587712
ENSSSCG00000013273	CHST1	CHST1	CHST1	CHST1		-1.65246	-0.724619	3.17722	8.64451	0.00328049
ENSSSCG00000007567	CHST12	CHST12	CHST12	CHST12		-2.00386	-1.00278	2.41797	17.1788	3.40208e-05
ENSSSCG00000011625	CHST13	CHST13	CHST13	CHST13		-5.09141	-2.34806	-0.528979	13.5749	0.000229236
ENSSSCG00000004771	CHST14	CHST14	CHST14	CHST14		-1.49635	-0.581444	2.65933	6.29876	0.0120822
ENSSSCG00000022031	CHST2	CHST2	CHST2	CHST2		-2.55426	-1.3529	5.36602	33.806	6.08922e-09
ENSSSCG00000002737	CHST4	CHST4	CHST4	CHST4		18.2104	4.18669	3.65828	138.293	6.28748e-32
ENSSSCG00000012265	CHST7	CHST7	CHST7	CHST7		-2.15416	-1.10712	2.94664	23.28	1.4005e-06
ENSSSCG00000003721	CHST9	CHST9	CHST9	CHST9		8.66564	3.11531	-0.107608	44.7623	2.22465e-11
ENSSSCG00000006655	CIART	CIART				-1.75242	-0.80935	3.36186	13.3939	0.000252448
ENSSSCG00000001858	CIB1	CIB1	CIB1	CIB1		2.33165	1.22135	7.3451	54.2748	1.74327e-13
ENSSSCG00000024644	CIDEA	CIDEA	CIDEA	CIDEA		-10.5037	-3.39283	0.570649	51.2605	8.08885e-13
ENSSSCG00000001989	CIDEB	CIDEB	CIDEB	CIDEB		31.6102	4.98232	6.17486	335.403	6.39698e-75
ENSSSCG00000011557	CIDEC	CIDEC	CIDEC	CIDEC		19.6064	4.29325	4.46091	25.8478	3.69432e-07
ENSSSCG00000007901	CIITA	CIITA	CIITA	CIITA		-1.56745	-0.648417	5.26284	11.932	0.000551778
ENSSSCG00000013934	CILP2	CILP2	CILP2	CILP2		2.21783	1.14915	1.87121	11.5658	0.000671756
ENSSSCG00000009508	CISD1	CISD1	LOC100520401	CISD1		1.9758	0.982437	1.39184	11.9551	0.000544973
ENSSSCG00000009164	CISD2	CISD2	CISD2	CISD2		1.36586	0.449815	4.59182	6.77304	0.00925451
ENSSSCG00000022187	CISD3	CISD3	CISD3	CISD3		4.24263	2.08496	4.77104	81.7843	1.51777e-19
ENSSSCG00000025268	CKM	CKM				41.3438	5.3696	4.89942	253.475	4.5384e-57
ENSSSCG00000006933	CLCA1	CLCA1	CLCA1	CLCA1		1147.66	10.1645	8.09431	554.716	1.18597e-122
ENSSSCG00000006935	CLCA2	CLCA2	CLCA2	CLCA2		59.5865	5.89691	-0.216056	65.0664	7.24148e-16
ENSSSCG00000016462	CLCN1	CLCN1	CLCN1	CLCN1		2.97391	1.57236	2.73091	10.3166	0.0013184
ENSSSCG00000021581	CLCN2	CLCN2	CLCN2	CLCN2		37.3655	5.22364	6.3072	446.459	4.25346e-99
ENSSSCG00000009713	CLCN3	CLCN3	CLCN3	CLCN3		1.43429	0.520342	5.53026	10.4623	0.00121835
ENSSSCG00000024809	CLCN4		CLCN4	CLCN4		-1.59431	-0.672931	2.33268	5.94455	0.0147629
ENSSSCG00000023026	CLCN5	CLCN5	CLCN5	CLCN5		13.9999	3.80735	1.82034	88.4913	5.1059e-21
ENSSSCG00000003429	CLCN6	CLCN6	CLCN6	CLCN6		-1.71362	-0.777051	4.37838	18.7825	1.46505e-05
ENSSSCG00000009500	CLDN10	CLDN10	CLDN10	CLDN10		15.4839	3.9527	1.20188	52.6291	4.02875e-13
ENSSSCG00000011747	CLDN11	CLDN11	CLDN11	CLDN11		-2.01254	-1.00901	1.01894	5.91976	0.014972
ENSSSCG00000021415	CLDN15	CLDN15				133.895	7.06496	5.21163	334.025	1.27675e-74
ENSSSCG00000006966	CLDN23	CLDN23	CLDN23	CLDN23		81.3732	6.34648	1.17637	161.855	4.45022e-37
ENSSSCG00000007718	CLDN4	CLDN4	CLDN4	CLDN4		48.4777	5.59925	6.62354	439.224	1.59749e-97
ENSSSCG00000010123	CLDN5	CLDN5				-8.54704	-3.09542	3.0043	122.445	1.84443e-28
ENSSSCG00000026561	CLEC11A	CLEC11A				-3.59478	-1.8459	2.18068	38.3133	6.02504e-10
ENSSSCG00000000652	CLEC12A	CLEC12A				-3.2946	-1.7201	2.55738	29.3375	6.08068e-08
ENSSSCG00000023760	CLEC14A	CLEC14A	CLEC14A	CLEC14A		-2.63787	-1.39937	5.70453	43.472	4.30062e-11
ENSSSCG00000000649	CLEC1A	CLEC1A	CLEC1A	CLEC1A		-2.1631	-1.1131	1.85287	17.3842	3.05353e-05
ENSSSCG00000000656	CLEC2B	CLEC2B	CLEC2B	CLEC2B		-1.80769	-0.854146	3.15541	8.40433	0.00374329
ENSSSCG00000000657	CLEC2D	CLEC2D	CLEC2D			-1.56668	-0.647715	8.28603	14.9391	0.000111038
ENSSSCG00000011299	CLEC3B	CLEC3B	CLEC3B	CLEC3B		-1.64111	-0.71467	5.23914	14.1851	0.00016568
ENSSSCG00000013578	CLEC4G	CLEC4G				-15.4507	-3.9496	5.28193	34.7075	3.83156e-09
ENSSSCG00000000648	CLEC7A	CLEC7A	CLEC7A	CLEC7A		-2.06223	-1.04421	1.67439	9.63103	0.00191317
ENSSSCG00000008402	CLHC1	CLHC1	CLHC1	CLHC1		1.53903	0.62202	2.18839	7.00206	0.00814161
ENSSSCG00000012808	CLIC2	CLIC2				-2.26485	-1.17942	5.40946	35.1009	3.13055e-09
ENSSSCG00000007719	CLIP2	CLIP2	CLIP2	CLIP2		-1.51792	-0.602092	3.09966	7.26399	0.00703506
ENSSSCG00000008535	CLIP4	CLIP4	CLIP4	CLIP4		-2.91475	-1.54337	1.76786	27.152	1.88072e-07
ENSSSCG00000014028	CLK4	CLK4	CLK4	CLK4		-1.42069	-0.506588	6.83184	12.2696	0.0004604
ENSSSCG00000002494	CLMN	CLMN	CLMN	CLMN		3.02602	1.59742	1.8884	35.6489	2.36287e-09
ENSSSCG00000022448	CLNK	CLNK	CLNK	CLNK		-1.97311	-0.980474	0.577731	6.55803	0.0104412
ENSSSCG00000003085	CLPTM1	CLPTM1	CLPTM1	CLPTM1		1.3793	0.463937	7.2843	8.28559	0.00399609
ENSSSCG00000000672	CLSTN3	CLSTN3	CLSTN3	CLSTN3		-3.49346	-1.80466	3.28366	42.2237	8.14071e-11
ENSSSCG00000014058	CLTB	CLTB	CLTB	CLTB		1.72221	0.784259	4.99832	20.9522	4.70884e-06
ENSSSCG00000009668	CLU	CLU	CLU	CLU		-2.02649	-1.01898	10.2724	10.5112	0.00118655
ENSSSCG00000007955	CLUAP1	CLUAP1	CLUAP1	CLUAP1		-1.60695	-0.684327	3.12462	10.9074	0.000957826
ENSSSCG00000017835	CLUH	CLUH	CLUH	CLUH		1.66678	0.737061	6.45449	17.3226	3.15406e-05
ENSSSCG00000006230	CLVS1	CLVS1	CLVS1	CLVS1		-6.84323	-2.77468	-0.464841	25.6709	4.04877e-07
ENSSSCG00000004232	CLVS2	CLVS2	CLVS2	CLVS2		3.32667	1.73408	3.2956	17.5317	2.82563e-05
ENSSSCG00000009519	CLYBL	CLYBL	CLYBL	CLYBL		2.04786	1.03412	2.36769	16.7819	4.1931e-05
ENSSSCG00000002689	CMIP	CMIP	CMIP	CMIP		2.05978	1.04249	7.10703	26.5712	2.54001e-07
ENSSSCG00000003885	CMPK1	CMPK1	CMPK1	CMPK1		2.22195	1.15183	4.70958	38.2298	6.28844e-10
ENSSSCG00000011234	CMTM7	CMTM7	CMTM7	CMTM7		-1.54143	-0.624269	4.9427	13.9944	0.000183352
ENSSSCG00000004869	CNDP1	CNDP1	CNDP1	CNDP1		34.6539	5.11495	4.06418	142.709	6.80699e-33
ENSSSCG00000014630	CNGA4	CNGA4	CNGA4	CNGA4		-5.15072	-2.36477	-0.422647	24.9282	5.95045e-07
ENSSSCG00000027256	CNIH	CNIH1	CNIH1	CNIH1		1.32561	0.406659	5.9084	6.76492	0.0092967
ENSSSCG00000028387	CNKSR1	CNKSR1	CNKSR1	CNKSR1		119.876	6.9054	4.19137	386.696	4.33682e-86
ENSSSCG00000004071	CNKSR3	CNKSR3	CNKSR3	CNKSR3		1.91324	0.936021	3.48341	7.75508	0.00535617
ENSSSCG00000013614	CNN1	CNN1	CNN1	CNN1		5.22474	2.38536	8.18429	58.0733	2.52535e-14
ENSSSCG00000030270	CNN2	CNN2				-1.79071	-0.840529	8.7808	14.2124	0.000163287
ENSSSCG00000006887	CNN3	CNN3	CNN3	CNN3		-1.56355	-0.644827	6.11642	8.33118	0.00389704
ENSSSCG00000010536	CNNM1	CNNM1	CNNM1	CNNM1		80.711	6.33469	3.97204	231.858	2.34499e-52
ENSSSCG00000008201	CNNM3	CNNM3	CNNM3	CNNM3		-1.2864	-0.363336	6.07589	6.07359	0.0137218
ENSSSCG00000006983	CNOT7	CNOT7	CNOT7	CNOT7		-1.29893	-0.377329	6.0004	5.85998	0.0154889
ENSSSCG00000017420	CNP	CNP	CNP	CNP		-1.56001	-0.641554	7.46756	13.3183	0.000262832
ENSSSCG00000008349	CNRIP1	CNRIP1	CNRIP1	CNRIP1		-1.75142	-0.808522	3.01684	12.3256	0.000446778
ENSSSCG00000005178	CNTLN	CNTLN	CNTLN	CNTLN		1.7129	0.776437	2.76159	6.17487	0.0129578
ENSSSCG00000000789	CNTN1	CNTN1	CNTN1	CNTN1		6.98258	2.80376	1.76807	76.1803	2.58912e-18
ENSSSCG00000017388	COA3	COA3	COA3	COA3		1.38929	0.474343	5.93805	10.0581	0.00151676
ENSSSCG00000023335	COA5	COA5				1.47108	0.556872	3.96002	8.7349	0.00312176
ENSSSCG00000027119	COA7	COA7	SELRC1	COA7		1.34474	0.427325	4.16604	5.36049	0.0205979
ENSSSCG00000022679	COCH	COCH	COCH	COCH		3.042	1.60502	0.901855	5.53289	0.0186622
ENSSSCG00000006857	COL11A1	COL11A1	COL11A1	COL11A1		-2.30852	-1.20697	0.196895	11.4801	0.000703444
ENSSSCG00000001473	COL11A2	COL11A2	COL11A2	COL11A2		5.43994	2.44359	2.04175	43.5808	4.06807e-11
ENSSSCG00000010256	COL13A1	COL13A1	COL13A1	COL13A1		1.63733	0.711349	2.50141	7.42365	0.00643722
ENSSSCG00000005997	COL14A1	COL14A1	COL14A1	COL14A1		-3.98925	-1.99612	6.64457	25.9226	3.55391e-07
ENSSSCG00000007678	COL26A1	COL26A1	COL26A1	COL26A1		-1.94303	-0.958306	0.126276	5.643	0.0175252
ENSSSCG00000012571	COL4A6	COL4A6		COL4A6		-1.61044	-0.687452	4.35194	6.21836	0.0126432
ENSSSCG00000016035	COL5A2	COL5A2	COL5A2	COL5A2		-1.98033	-0.98574	7.28512	10.806	0.00101173
ENSSSCG00000013667	COL5A3	COL5A3	COL5A3	COL5A3		-2.51801	-1.33228	4.9534	28.2013	1.09333e-07
ENSSSCG00000027331	COL6A3	COL6A3	COL6A3	COL6A3		-2.1391	-1.09701	7.82389	6.96027	0.00833393
ENSSSCG00000011186	COL6A5	COL6A5	COL6A5	COL6A5		2.45936	1.29828	4.26263	5.32673	0.0210008
ENSSSCG00000011355	COL7A1	COL7A1	COL7A1	COL7A1		1.56424	0.645463	6.13282	15.6981	7.42986e-05
ENSSSCG00000023322	COL9A2	COL9A2	COL9A2	COL9A2		-3.61538	-1.85415	1.28909	27.7397	1.38787e-07
ENSSSCG00000025629	COLEC11	COLEC11	COLEC11	COLEC11		3.09973	1.63214	0.576296	13.0042	0.000310793
ENSSSCG00000030217	COLGALT2	COLGALT2	COLGALT2	COLGALT2		-2.29444	-1.19814	-0.212471	6.42764	0.0112358
ENSSSCG00000010132	COMT	COMT	COMT	COMT		2.80167	1.48628	7.59614	52.2824	4.80657e-13
ENSSSCG00000010321	COMTD1	COMTD1				2.04044	1.02888	3.37147	18.0336	2.17045e-05
ENSSSCG00000016553	COPG2	COPG2	COPG2	COPG2		-1.37197	-0.456253	6.91028	9.28018	0.00231647
ENSSSCG00000017746	COPRS	COPRS				-1.58549	-0.664928	3.06577	9.4941	0.00206134
ENSSSCG00000000290	COPZ1	COPZ1	COPZ1	COPZ1		1.46275	0.548681	7.75266	11.8903	0.000564267
ENSSSCG00000017526	COPZ2	COPZ2	COPZ2	COPZ2		-1.75533	-0.811741	4.11086	9.41151	0.00215627
ENSSSCG00000009903	COQ5	COQ5	COQ5	COQ5		1.39976	0.485181	5.84782	10.9133	0.000954762
ENSSSCG00000010861	COQ8A	COQ8A	COQ8A	COQ8A		-1.61153	-0.688434	4.78366	15.3246	9.05287e-05
ENSSSCG00000025284	COQ9	COQ9	COQ9	COQ9		1.5621	0.643491	6.43797	16.1254	5.92829e-05
ENSSSCG00000029691	CORO1A	CORO1A				-1.87985	-0.910617	8.59789	14.0346	0.000179479
ENSSSCG00000005375	CORO2A	CORO2A	CORO2A	CORO2A		70.6112	6.14182	7.68943	377.917	3.53606e-84
ENSSSCG00000004962	CORO2B	CORO2B	CORO2B	CORO2B		-8.73484	-3.12678	0.896897	52.9228	3.46914e-13
ENSSSCG00000030543	COTL1	COTL1				-1.9848	-0.988993	6.17737	33.043	9.01447e-09
ENSSSCG00000018075	COX1	MT-CO1	COX1	MT-CO1		1.93436	0.951853	15.2863	8.07358	0.00449152
ENSSSCG00000010541	COX15	COX15	COX15	COX15		1.39757	0.482922	4.4203	7.78866	0.00525752
ENSSSCG00000008947	COX18	COX18	COX18	COX18		-1.4582	-0.544185	2.55094	5.8478	0.0155966
ENSSSCG00000018078	COX2	MT-CO2	COX2	MT-CO2		1.73432	0.794369	13.7602	7.02521	0.008037
ENSSSCG00000018082	COX3	MT-CO3	COX3	MT-CO3		1.63004	0.704905	13.9297	5.4875	0.0191529
ENSSSCG00000029034	COX4I1	COX4I1	COX4I1	COX4I1		1.6174	0.693672	8.8798	14.6109	0.000132151
ENSSSCG00000024316	COX5A	COX5A	COX5A	COX5A		2.1184	1.08298	7.86402	35.2516	2.89738e-09
ENSSSCG00000008195	COX5B	COX5B	COX5B	COX5B		1.8756	0.907355	7.96734	30.2722	3.75462e-08
ENSSSCG00000009909	COX6A1	COX6A1				1.61861	0.694752	8.16143	18.4454	1.74844e-05
ENSSSCG00000006070	COX6C	COX6C	COX6C	COX6C		1.4542	0.540226	7.7693	11.5122	0.000691406
ENSSSCG00000004480	COX7A2	COX7A2	COX7A2	COX7A2		1.86478	0.899003	7.41381	29.3825	5.94132e-08
ENSSSCG00000030970	COX7B					1.74193	0.800688	8.14295	24.0096	9.58565e-07
ENSSSCG00000011700	CP	CP	CP	CP		-3.68894	-1.88321	1.8051	49.992	1.54377e-12
ENSSSCG00000006200	CPA6	CPA6	CPA6	CPA6		295.494	8.20698	-0.176168	80.0126	3.72028e-19
ENSSSCG00000017799	CPD	CPD	CPD	CPD		1.48976	0.575077	6.66435	7.5854	0.00588427
ENSSSCG00000008854	CPE	CPE	CPE	CPE		-2.68097	-1.42276	3.48583	31.5254	1.96848e-08
ENSSSCG00000011178	CPNE4	CPNE4	CPNE4	CPNE4		-3.33412	-1.73731	-0.198634	16.234	5.59798e-05
ENSSSCG00000001567	CPNE5	CPNE5	CPNE5	CPNE5		-4.7418	-2.24544	0.637469	36.6197	1.43572e-09
ENSSSCG00000000778	CPNE8	CPNE8	CPNE8	CPNE8		2.27322	1.18474	4.52716	20.8612	4.93789e-06
ENSSSCG00000016135	CPO	CPO	CPO	CPO		908.435	9.82724	6.65288	47.009	7.06629e-12
ENSSSCG00000011978	CPOX	CPOX	CPOX	CPOX		1.73455	0.794565	5.92979	22.2773	2.35982e-06
ENSSSCG00000024206	CPPED1	CPPED1	CPPED1	CPPED1		1.71114	0.774957	5.66556	19.2655	1.13745e-05
ENSSSCG00000016159	CPS1	CPS1	CPS1	CPS1		2120.98	11.0505	8.63391	345.709	3.64459e-77
ENSSSCG00000024872	CPT1C	CPT1C	CPT1C	CPT1C		-1.87382	-0.905981	3.64748	13.3527	0.000258049
ENSSSCG00000003851	CPT2	CPT2	CPT2	CPT2		1.97013	0.97829	5.55323	25.0447	5.60174e-07
ENSSSCG00000003340	CPTP	CPTP				2.71124	1.43895	2.71849	26.6421	2.44855e-07
ENSSSCG00000007170	CPXM1	CPXM1	CPXM1	CPXM1		-5.49227	-2.4574	4.42309	89.7394	2.71696e-21
ENSSSCG00000015294	CR1	CR1L		CR1		-1.91665	-0.938586	5.71234	15.0155	0.000106631
ENSSSCG00000023933	CRACR2B	CRACR2B	CRACR2B	CRACR2B		26.5441	4.73032	3.94299	191.894	1.22713e-43
ENSSSCG00000008026	CRAMP1	CRAMP1	CRAMP1	CRAMP1		-1.34182	-0.424192	6.49758	7.25386	0.00707486
ENSSSCG00000005671	CRAT	CRAT	CRAT	CRAT		1.72483	0.786453	6.81703	23.0914	1.54483e-06
ENSSSCG00000005584	CRB2	CRB2	CRB2	CRB2		-6.43285	-2.68546	-0.671232	15.3622	8.87469e-05
ENSSSCG00000013547	CRB3	CRB3	CRB3	CRB3		281.59	8.13745	4.27579	448.605	1.45132e-99
ENSSSCG00000016520	CREB3L2	CREB3L2	CREB3L2	CREB3L2		2.34444	1.22924	3.51738	22.9156	1.69275e-06
ENSSSCG00000013501	CREB3L3	CREB3L3	CREB3L3	CREB3L3		1179.65	10.2041	7.10641	212.338	4.24355e-48
ENSSSCG00000006560	CREB3L4	CREB3L4	CREB3L4	CREB3L4		2.94352	1.55754	2.45658	33.908	5.77813e-09
ENSSSCG00000014907	CREBZF	CREBZF	CREBZF	CREBZF		-1.46298	-0.548906	4.53568	9.10048	0.00255543
ENSSSCG00000006308	CREG1	CREG1	CREG1	CREG1		-1.39348	-0.478697	6.38972	8.36665	0.00382169
ENSSSCG00000008504	CRIM1	CRIM1	CRIM1	CRIM1		-1.75951	-0.815177	5.37275	11.0728	0.000876049
ENSSSCG00000001672	CRIP3	CRIP3		CRIP3		-2.90842	-1.54024	2.39273	12.6007	0.000385602
ENSSSCG00000006171	CRISPLD1	CRISPLD1	CRISPLD1	CRISPLD1		-3.75987	-1.91068	1.64905	21.2411	4.04983e-06
ENSSSCG00000013909	CRLF1	CRLF1	CRLF1	CRLF1		-9.04764	-3.17754	-0.0155203	15.1117	0.000101333
ENSSSCG00000026324	CRLF2	CRLF2				-23.6676	-4.56484	2.45726	183.545	8.15427e-42
ENSSSCG00000017743	CRLF3	CRLF3	CRLF3	CRLF3		-1.75221	-0.809175	7.67804	16.0621	6.12988e-05
ENSSSCG00000015391	CROT	CROT	CROT	CROT		2.36178	1.23988	5.77089	30.444	3.43637e-08
ENSSSCG00000015137	CRTAM	CRTAM	CRTAM	CRTAM		-2.28377	-1.19142	4.00598	23.2575	1.41697e-06
ENSSSCG00000006567	CRTC2	CRTC2	CRTC2	CRTC2		-1.39761	-0.482962	6.20573	8.798	0.00301561
ENSSSCG00000028041	CRTC3	CRTC3				-1.71909	-0.781647	3.35045	10.8284	0.000999533
ENSSSCG00000015025	CRYAB	CRYAB				-2.2806	-1.18941	3.91487	15.7022	7.4138e-05
ENSSSCG00000009964	CRYBB1	CRYBB1	CRYBB1	CRYBB1		-2.46411	-1.30107	0.000249006	8.20163	0.00418528
ENSSSCG00000009268	CRYL1	CRYL1	CRYL1	CRYL1		1.97428	0.981325	5.99057	20.7563	5.21589e-06
ENSSSCG00000007849	CRYM	CRYM	CRYM	CRYM		6.87213	2.78076	2.62384	84.9079	3.12597e-20
ENSSSCG00000003780	CRYZ	CRYZ	CRYZ	CRYZ		6.21399	2.63552	6.24213	102.827	3.65795e-24
ENSSSCG00000000259	CSAD	CSAD	CSAD	CSAD		-1.58639	-0.66575	4.26807	12.6644	0.000372694
ENSSSCG00000000062	CSDC2	CSDC2	CSDC2	CSDC2		-2.18636	-1.12853	0.151757	5.91035	0.0150522
ENSSSCG00000026832	CSF1	CSF1				-2.21655	-1.14832	2.18197	22.2685	2.37063e-06
ENSSSCG00000014441	CSF1R	CSF1R	CSF1R	CSF1R		-2.05328	-1.03793	5.77431	18.4986	1.70032e-05
ENSSSCG00000030088	CSF2RA	CSF2RA	CSF2RA	CSF2RA		-1.60136	-0.679302	3.65926	8.60913	0.00334483
ENSSSCG00000000136	CSF2RB	CSF2RB	CSF2RB	CSF2RB		-1.54837	-0.630752	6.40396	10.774	0.00102936
ENSSSCG00000025795	CSF3R	CSF3R	CSF3R	CSF3R		2.47892	1.30971	2.03998	9.80701	0.00173848
ENSSSCG00000007005	CSGALNACT1	CSGALNACT1	CSGALNACT1	CSGALNACT1		-3.62324	-1.85728	3.30396	56.1949	6.56319e-14
ENSSSCG00000010200	CSGALNACT2	CSGALNACT2	CSGALNACT2	CSGALNACT2		-1.40496	-0.490531	5.74907	9.1746	0.00245397
ENSSSCG00000001900	CSK	CSK	CSK	CSK		-1.47685	-0.562527	8.7728	7.06918	0.00784212
ENSSSCG00000029889	CST3	CST3				-1.63644	-0.710559	9.13499	10.7979	0.00101614
ENSSSCG00000012960	CST6	CST6	CST6	CST6		6.84037	2.77407	1.23503	62.2502	3.02473e-15
ENSSSCG00000030883	CT797454.1					4077.23	11.9934	5.4229	576.164	2.56184e-127
ENSSSCG00000030874	CT797454.3					2158.21	11.0756	8.34861	591.308	1.30167e-130
ENSSSCG00000010739	CTBP2	CTBP2	CTBP2	CTBP2		1.95981	0.970713	4.99252	19.4284	1.04443e-05
ENSSSCG00000028740	CTDSPL	CTDSPL	CTDSPL	CTDSPL		1.74569	0.803793	5.26927	10.1035	0.00147988
ENSSSCG00000004192	CTGF	CTGF	CTGF	CTGF		-2.94123	-1.55642	5.88988	9.21186	0.00240452
ENSSSCG00000003789	CTH	CTH	CTH	CTH		17.1227	4.09784	4.85451	242.545	1.09578e-54
ENSSSCG00000016122	CTLA4	CTLA4	CTLA4	CTLA4		-2.74491	-1.45676	3.6752	31.3853	2.1158e-08
ENSSSCG00000014339	CTNNA1	CTNNA1	CTNNA1	CTNNA1		2.39811	1.2619	7.87429	36.3165	1.67739e-09
ENSSSCG00000005443	CTNNAL1	CTNNAL1				-2.8088	-1.48995	4.15683	54.5381	1.52465e-13
ENSSSCG00000013174	CTNND1	CTNND1	CTNND1	CTNND1		3.15839	1.65919	7.92761	45.2507	1.7336e-11
ENSSSCG00000003973	CTPS1	CTPS1	CTPS1	CTPS1		-1.34722	-0.429982	6.01535	8.15386	0.00429696
ENSSSCG00000007431	CTSA	CTSA	CTSA	CTSA		-1.32853	-0.409828	7.27716	7.29191	0.00692656
ENSSSCG00000014924	CTSC	CTSC	CTSC	CTSC		-2.22013	-1.15064	7.88255	26.3019	2.91997e-07
ENSSSCG00000006647	CTSK	CTSK				-1.88462	-0.914277	6.52148	30.7253	2.97259e-08
ENSSSCG00000006648	CTSS	CTSS	CTSS	CTSS		-1.56725	-0.648234	8.97654	8.87478	0.00289138
ENSSSCG00000011171	CTSV	CTSV	CTSV	CTSV		1.84034	0.879976	6.36323	14.7607	0.00012205
ENSSSCG00000012970	CTSW	CTSW	CTSW	CTSW		-3.28273	-1.71489	7.16707	68.8982	1.03678e-16
ENSSSCG00000016625	CTTNBP2	CTTNBP2	CTTNBP2	CTTNBP2		1.61978	0.695795	3.45295	9.53317	0.00201791
ENSSSCG00000014253	CTXN3	CTXN3				103.939	6.69959	-0.537467	75.8063	3.12901e-18
ENSSSCG00000005941	CU151851.1		KHDRBS3	KHDRBS3		-1.71921	-0.781745	1.74953	6.55177	0.010478
ENSSSCG00000030904	CU468594.10					2.70494	1.4356	0.722286	10.9349	0.00094368
ENSSSCG00000005908	CU468594.8	SLC52A1	SLC52A2	SLC52A2		1.83324	0.874395	4.49844	14.0507	0.000177946
ENSSSCG00000031009	CU468594.9					1.70045	0.76592	0.372985	5.3447	0.0207854
ENSSSCG00000015455	CUL1	CUL1	CUL1	CUL1		-1.27455	-0.349991	7.07032	5.65266	0.0174289
ENSSSCG00000001657	CUL7	CUL7	CUL7	CUL7		-1.42665	-0.512634	4.5967	9.04483	0.00263438
ENSSSCG00000009831	CUX2	CUX2	CUX2	CUX2		-2.95333	-1.56234	4.03277	27.7091	1.41001e-07
ENSSSCG00000016008	CWC22	CWC22	CWC22	CWC22		-1.27301	-0.348243	5.97056	5.46919	0.0193546
ENSSSCG00000010414	CXCL12	CXCL12				-3.32639	-1.73396	7.86148	55.3632	1.00196e-13
ENSSSCG00000014310	CXCL14	CXCL14	CXCL14	CXCL14		3.09285	1.62894	7.79624	42.9337	5.66269e-11
ENSSSCG00000017920	CXCL16	CXCL16	CXCL16	CXCL16		2.13067	1.0913	6.60751	42.0892	8.72051e-11
ENSSSCG00000008953	CXCL8	CXCL8	CXCL8	CXCL8		9.51319	3.24993	4.14209	166.475	4.35699e-38
ENSSSCG00000023489	CXCL9	CXCL9				-3.40588	-1.76803	6.91878	41.2806	1.31872e-10
ENSSSCG00000012402	CXCR3	CXCR3	CXCR3	CXCR3		-2.59965	-1.37832	3.72592	18.9093	1.37079e-05
ENSSSCG00000015098	CXCR5	CXCR5	CXCR5	CXCR5		-1.52303	-0.606944	5.28268	7.03959	0.00797274
ENSSSCG00000012201	CXorf21	CXorf21	CXorf21	CXorf21		-1.72701	-0.788274	4.82084	11.4914	0.000699187
ENSSSCG00000026984	CXorf36	CXorf36	CXorf36	CXorf36		-2.37283	-1.24661	1.39013	8.71036	0.00316406
ENSSSCG00000017297	CYB561	CYB561	CYB561	CYB561		3.21635	1.68542	3.45272	44.0695	3.16925e-11
ENSSSCG00000004875	CYB5A	CYB5A	CYB5A	CYB5A		2.75899	1.46414	7.40713	47.1696	6.51016e-12
ENSSSCG00000010929	CYB5R1	CYB5R1	CYB5R1	CYB5R1		1.48581	0.571251	5.12894	12.9242	0.000324357
ENSSSCG00000025049	CYBRD1	CYBRD1	CYBRD1	CYBRD1		2.69564	1.43063	8.56462	36.2526	1.73333e-09
ENSSSCG00000016714	CYCS	CYCS	CYCS			1.94961	0.963183	7.83486	28.6706	8.57955e-08
ENSSSCG00000017054	CYFIP2	CYFIP2	CYFIP2	CYFIP2		-1.47895	-0.564569	7.969	6.22955	0.0125636
ENSSSCG00000017181	CYGB	CYGB	CYGB	CYGB		-2.03739	-1.02672	4.54895	27.3852	1.66699e-07
ENSSSCG00000001906	CYP1A1	CYP1A1	CYP1A1	CYP1A1		33.0029	5.04452	3.5798	170.28	6.42549e-39
ENSSSCG00000007486	CYP24A1	CYP24A1	CYP24A1	CYP24A1		6.63251	2.72955	2.37175	19.2237	1.16263e-05
ENSSSCG00000008311	CYP26B1	CYP26B1	CYP26B1	CYP26B1		1.90502	0.929809	1.23532	7.77336	0.00530222
ENSSSCG00000026798	CYP2C42	CYP2C18		CYP2C18		30.2081	4.91687	4.70563	123.724	9.68233e-29
ENSSSCG00000000046	CYP2D25	CYP2D6	CYP2D25	CYP2D6		30.5266	4.93199	5.76864	221.046	5.34967e-50
ENSSSCG00000003825	CYP2J2	CYP2J2	CYP2J34	CYP2J2		37.7601	5.23879	6.55783	334.39	1.06305e-74
ENSSSCG00000021940	CYP2J34	CYP2J2				7.40443	2.88839	5.62577	153.868	2.47486e-35
ENSSSCG00000013389	CYP2R1	CYP2R1	CYP2R1	CYP2R1		3.26749	1.70818	3.94218	60.3724	7.8508e-15
ENSSSCG00000009151	CYP2U1	CYP2U1	CYP2U1	CYP2U1		-1.60436	-0.681996	2.76159	6.52764	0.0106211
ENSSSCG00000007549	CYP2W1	CYP2W1	CYP2W1	CYP2W1		429.964	8.74807	1.41521	74.4868	6.10464e-18
ENSSSCG00000003894	CYP4B1	CYP4B1	CYP4B1	CYP4B1		-21.3344	-4.41511	-1.07053	11.1888	0.000822922
ENSSSCG00000015311	CYP51A1	CYP51A1	CYP51A1	CYP51A1		1.96577	0.975091	7.36684	35.3741	2.72078e-09
ENSSSCG00000006940	CYR61	CYR61	CYR61	CYR61		-2.76195	-1.46569	4.87187	13.6209	0.000223685
ENSSSCG00000005857	CYSRT1	CYSRT1	CYSRT1	CYSRT1		9.67816	3.27473	0.363985	46.4399	9.4471e-12
ENSSSCG00000014361	CYSTM1	CYSTM1		CYSTM1		1.46665	0.552524	6.17766	10.4477	0.00122801
ENSSSCG00000018094	CYTB	MT-CYB	CYTB	MT-CYB		1.61723	0.693526	12.6583	6.54144	0.010539
ENSSSCG00000017167	CYTH1	CYTH1	CYTH1	CYTH1		-1.81405	-0.859212	5.81923	25.6516	4.08956e-07
ENSSSCG00000029753	CYTIP	CYTIP	CYTIP	CYTIP		-2.35034	-1.23287	5.06708	28.4248	9.74096e-08
ENSSSCG00000003833	DAB1	DAB1	DAB1	DAB1		1591.19	10.6359	4.98513	426.572	9.0569e-95
ENSSSCG00000005524	DAB2IP	DAB2IP	DAB2IP	DAB2IP		3.03267	1.60059	4.57884	32.7808	1.0316e-08
ENSSSCG00000027288	DAGLB	DAGLB	DAGLB	DAGLB		-1.58391	-0.663487	3.43596	8.16919	0.00426078
ENSSSCG00000009942	DAO	DAO	DAO	DAO		868.678	9.76268	7.92417	482.264	6.8731e-107
ENSSSCG00000015879	DAPL1	DAPL1	DAPL1	DAPL1		-4.72613	-2.24066	3.54022	46.3745	9.76777e-12
ENSSSCG00000015492	DARS2	DARS2	DARS2	DARS2		1.44247	0.528538	4.06583	7.20102	0.00728623
ENSSSCG00000001509	DAXX	DAXX	DAXX	DAXX		-1.34177	-0.424137	7.15256	6.70483	0.00961522
ENSSSCG00000013763	DCAF15	DCAF15	DCAF15	DCAF15		-1.47662	-0.562295	6.51218	12.896	0.000329291
ENSSSCG00000017340	DCAKD	DCAKD	DCAKD	DCAKD		1.41747	0.503314	4.1938	7.19026	0.00733004
ENSSSCG00000004254	DCBLD1	DCBLD1	DCBLD1	DCBLD1		4.22218	2.07799	5.06282	90.5204	1.83077e-21
ENSSSCG00000029189	DCHS1	DCHS1	DCHS1	DCHS1		-1.52995	-0.61348	4.59508	9.36015	0.00221754
ENSSSCG00000011049	DCLRE1C	DCLRE1C	DCLRE1C	DCLRE1C		-1.47118	-0.556971	3.06882	6.12359	0.013339
ENSSSCG00000023976	DCP1B	DCP1B	DCP1B	DCP1B		-1.42899	-0.515	2.82174	5.46874	0.0193595
ENSSSCG00000009490	DCT	DCT	DCT	DCT		-1.77769	-0.83	2.89769	11.916	0.000556532
ENSSSCG00000012585	DCX	DCX	DCX	DCX		1.8295	0.871451	1.49726	8.9815	0.00272727
ENSSSCG00000022009	DDC	DDC	DDC	DDC		42.3263	5.40348	5.26969	351.975	1.57406e-78
ENSSSCG00000005043	DDHD1	DDHD1	DDHD1	DDHD1		1.41602	0.501837	5.74601	8.35529	0.00384566
ENSSSCG00000015818	DDHD2	DDHD2	DDHD2	DDHD2		1.57048	0.651206	7.75382	13.0977	0.000295658
ENSSSCG00000003462	DDI2	DDI2				1.58746	0.666722	2.75045	8.67086	0.00323338
ENSSSCG00000001382	DDR1	DDR1	DDR1	DDR1		3.67586	1.87808	6.21325	50.9791	9.33545e-13
ENSSSCG00000007160	DDRGK1	DDRGK1	DDRGK1	DDRGK1		1.42934	0.515352	5.59589	10.3725	0.00127907
ENSSSCG00000015712	DDX18	DDX18	DDX18	DDX18		-1.31326	-0.393147	6.99348	6.09361	0.0135671
ENSSSCG00000006783	DDX20	DDX20	DDX20	DDX20		-1.28934	-0.366634	5.5299	5.68313	0.0171288
ENSSSCG00000010247	DDX21	DDX21	DDX21	DDX21		-1.37898	-0.463604	7.74671	8.22726	0.00412657
ENSSSCG00000010246	DDX50	DDX50	DDX50	DDX50		-1.58943	-0.668511	5.79289	16.2414	5.57617e-05
ENSSSCG00000009771	DDX55	DDX55	DDX55	DDX55		-1.38881	-0.47385	5.59882	8.19642	0.00419732
ENSSSCG00000024444	DDX59	DDX59	DDX59	DDX59		1.36307	0.446854	5.06563	6.15367	0.013114
ENSSSCG00000015097	DDX6	DDX6	DDX6	DDX6		-1.34119	-0.423512	8.44087	5.91273	0.0150319
ENSSSCG00000009720	DDX60	DDX60	DDX60	DDX60		1.94676	0.961072	6.35811	19.5694	9.70087e-06
ENSSSCG00000006126	DECR1	DECR1	DECR1	DECR1		1.65223	0.724414	5.33014	14.0401	0.000178952
ENSSSCG00000007987	DECR2	DECR2	DECR2	DECR2		2.62949	1.39478	6.26866	31.6891	1.8093e-08
ENSSSCG00000001538	DEF6	DEF6	DEF6	DEF6		-2.37974	-1.25081	5.76172	39.9404	2.61834e-10
ENSSSCG00000029990	DEFB1	DEFB1	DEFB1	DEFB1		-3.3843	-1.75886	3.65612	35.0372	3.23469e-09
ENSSSCG00000024484	DEGS1	DEGS1	DEGS1	DEGS1		1.49057	0.575863	6.14825	13.5592	0.000231154
ENSSSCG00000002512	DEGS2	DEGS2	DEGS2	DEGS2		248.212	7.95543	4.01584	323.865	2.08474e-72
ENSSSCG00000013546	DENND1C	DENND1C	DENND1C	DENND1C		-2.14941	-1.10394	7.08142	25.7785	3.82921e-07
ENSSSCG00000006568	DENND4B	DENND4B	DENND4B	DENND4B		-1.7234	-0.785256	7.26333	21.3836	3.75977e-06
ENSSSCG00000014578	DENND5A	DENND5A	DENND5A	DENND5A		-1.41326	-0.499029	7.13524	10.5831	0.00114127
ENSSSCG00000011467	DENND6A	DENND6A	DENND6A	DENND6A		-1.3156	-0.39572	5.29049	6.68559	0.00971952
ENSSSCG00000020674	DEPDC7	DEPDC7				5.40839	2.4352	3.67971	96.6551	8.25178e-23
ENSSSCG00000020785	DES	DES	DES	DES		8.0548	3.00985	9.10214	148.245	4.19305e-34
ENSSSCG00000016716	DFNA5	DFNA5	GSDME	GSDME		38.327	5.26029	4.40499	81.1	2.14585e-19
ENSSSCG00000005918	DGAT1	DGAT1	DGAT1	DGAT1		19.3701	4.27576	7.4299	235.734	3.34951e-53
ENSSSCG00000027286	DGKQ	DGKQ	DGKQ	DGKQ		1.68226	0.750401	3.84274	12.0299	0.000523538
ENSSSCG00000027525	DHCR24	DHCR24	DHCR24	DHCR24		1.69698	0.762967	7.14457	15.677	7.51315e-05
ENSSSCG00000021181	DHCR7	DHCR7	DHCR7	DHCR7		2.04064	1.02902	4.736	31.2763	2.23798e-08
ENSSSCG00000003158	DHDH	DHDH	DHDH	DHDH		6.22797	2.63876	5.96148	128.409	9.13256e-30
ENSSSCG00000001991	DHRS1	DHRS1	DHRS1	DHRS1		5.15631	2.36634	6.86607	143.554	4.44829e-33
ENSSSCG00000017690	DHRS11	DHRS11	DHRS11	DHRS11		16.1817	4.01629	8.86709	229.408	8.02475e-52
ENSSSCG00000002013	DHRS4	DHRS4	DHRS4	DHRS4		1.40895	0.494621	4.94525	8.72405	0.0031404
ENSSSCG00000011342	DHX30	DHX30	DHX30	DHX30		-1.31449	-0.394506	6.83813	6.68575	0.00971867
ENSSSCG00000010744	DHX32	DHX32	DHX32	DHX32		1.39105	0.47617	5.41774	7.68556	0.00556643
ENSSSCG00000003114	DHX34	DHX34	DHX34	DHX34		-1.60472	-0.682319	6.06745	18.8969	1.37979e-05
ENSSSCG00000009758	DHX37	DHX37	DHX37	DHX37		-1.31514	-0.395218	5.46972	6.0608	0.0138215
ENSSSCG00000015552	DHX9	DHX9				-1.75041	-0.807691	0.5748	5.81342	0.0159043
ENSSSCG00000009799	DIABLO	DIABLO	DIABLO	DIABLO		1.35371	0.436918	5.92044	9.22799	0.00238344
ENSSSCG00000014387	DIAPH1	DIAPH1				-1.47483	-0.560545	7.21005	11.1776	0.00082791
ENSSSCG00000029196	DIP2B	DIP2B	DIP2B	DIP2B		-1.50349	-0.588317	6.26105	15.5679	7.95957e-05
ENSSSCG00000003797	DIRAS3	DIRAS3	DIRAS3	DIRAS3		5.66094	2.50104	2.24131	59.2265	1.40531e-14
ENSSSCG00000010170	DISC1	DISC1	DISC1	DISC1		-3.29938	-1.7222	-0.00948141	13.6509	0.000220131
ENSSSCG00000004776	DISP2	DISP2	DISP2	DISP2		6.62396	2.72769	-0.28001	23.5555	1.21363e-06
ENSSSCG00000010428	DKK1	DKK1	DKK1	DKK1		-1.94142	-0.957115	1.28822	8.47157	0.0036074
ENSSSCG00000009153	DKK2	DKK2				-4.52536	-2.17803	-0.622091	14.3305	0.00015336
ENSSSCG00000015443	DLD	DLD	DLD	DLD		1.40145	0.486924	7.12523	10.4095	0.00125369
ENSSSCG00000024285	DLG4	DLG4	DLG4	DLG4		-2.54426	-1.34724	4.69242	43.2345	4.85571e-11
ENSSSCG00000026268	DLG5	DLG5	DLG5	DLG5		1.80667	0.853329	4.61626	9.68797	0.00185478
ENSSSCG00000027726	DLL1	DLL1	DLL1	DLL1		-1.90017	-0.926125	4.6396	25.4931	4.43963e-07
ENSSSCG00000002374	DLST	DLST	DLST	DLST		2.09862	1.06944	7.77555	33.1105	8.70677e-09
ENSSSCG00000017589	DLX3	DLX3	DLX3	DLX3		-5.95947	-2.57518	-0.859528	18.0211	2.18475e-05
ENSSSCG00000002981	DMBT1			DMBT1		6751.23	12.7209	8.63534	457.817	1.43531e-101
ENSSSCG00000028148	DMD		DMD	DMD		2.56063	1.3565	3.56685	17.6495	2.65591e-05
ENSSSCG00000009220	DMP1	DMP1	DMP1	DMP1		-1.8386	-0.87861	2.35782	12.309	0.000450784
ENSSSCG00000029900	DMPK	DMPK				2.64737	1.40456	4.27873	29.2755	6.27832e-08
ENSSSCG00000015393	DMTF1	DMTF1	DMTF1	DMTF1		-1.33111	-0.412627	6.44405	5.82403	0.0158087
ENSSSCG00000009613	DMTN	DMTN	DMTN	DMTN		3.32451	1.73314	2.29024	20.0239	7.6482e-06
ENSSSCG00000028184	DNAH1	DNAH1	DNAH1	DNAH1		4.92363	2.29972	0.178792	27.1437	1.88882e-07
ENSSSCG00000009765	DNAH10	DNAH10	DNAH10	DNAH10		-1.76979	-0.823577	2.28239	8.8219	0.00297636
ENSSSCG00000001588	DNAH8	DNAH8	DNAH8	DNAH8		-1.98824	-0.991495	-0.508702	5.74919	0.0164963
ENSSSCG00000001759	DNAJA4	DNAJA4				-1.94253	-0.957939	2.62713	16.2797	5.46462e-05
ENSSSCG00000016217	DNAJB2	DNAJB2	DNAJB2	DNAJB2		-1.35848	-0.44199	4.6093	6.80444	0.00909312
ENSSSCG00000003766	DNAJB4	DNAJB4	DNAJB4	DNAJB4		-1.43872	-0.524788	5.86058	7.21501	0.00722966
ENSSSCG00000005297	DNAJB5	DNAJB5	DNAJB5	DNAJB5		1.43797	0.524034	4.32471	7.62783	0.00574745
ENSSSCG00000016653	DNAJB9	DNAJB9	DNAJB9	DNAJB9		2.04061	1.029	5.78438	29.1763	6.6081e-08
ENSSSCG00000003464	DNAJC16	DNAJC16	DNAJC16	DNAJC16		3.23961	1.69582	3.37282	43.5769	4.07616e-11
ENSSSCG00000014356	DNAJC18	DNAJC18	DNAJC18	DNAJC18		-1.47692	-0.562587	2.84748	6.3046	0.0120425
ENSSSCG00000026082	DNAJC3	DNAJC3	DNAJC3	DNAJC3		1.43309	0.519128	5.42365	6.00547	0.0142616
ENSSSCG00000013038	DNAJC4	DNAJC4		DNAJC4		1.37678	0.461296	4.11824	5.9614	0.0146224
ENSSSCG00000003807	DNAJC6	DNAJC6	DNAJC6	DNAJC6		44.0754	5.4619	3.60197	190.999	1.92476e-43
ENSSSCG00000013731	DNASE2	DNASE2	DNASE2	DNASE2		-1.96593	-0.975213	6.03432	23.6905	1.13141e-06
ENSSSCG00000005641	DNM1	DNM1	DNM1	DNM1		-2.6563	-1.40942	2.87353	31.1249	2.41942e-08
ENSSSCG00000010544	DNMBP	DNMBP	DNMBP	DNMBP		1.84626	0.884608	5.45967	17.9869	2.22436e-05
ENSSSCG00000029413	DNMT3A	DNMT3A	DNMT3A	DNMT3A		-1.53653	-0.619677	4.63836	12.5987	0.00038601
ENSSSCG00000007252	DNMT3B	DNMT3B	DNMT3B	DNMT3B		-1.66549	-0.735945	4.84949	10.9545	0.000933776
ENSSSCG00000016220	DNPEP	DNPEP	DNPEP	DNPEP		2.67115	1.41746	6.14584	60.3674	7.8706e-15
ENSSSCG00000026568	DNPH1	DNPH1	DNPH1	DNPH1		-1.67635	-0.745324	2.79924	10.0024	0.00156338
ENSSSCG00000010505	DNTT	DNTT	DNTT	DNTT		-3.04886	-1.60827	-0.0785212	9.99014	0.00157381
ENSSSCG00000030791	DOCK11	DOCK11				-2.4859	-1.31377	-0.106584	8.78454	0.00303793
ENSSSCG00000011416	DOCK3	DOCK3	DOCK3	DOCK3		-5.13474	-2.36029	0.930829	37.6818	8.32763e-10
ENSSSCG00000009650	DOCK5	DOCK5	DOCK5	DOCK5		3.07941	1.62265	5.99816	70.4754	4.66031e-17
ENSSSCG00000005240	DOCK8	DOCK8	DOCK8	DOCK8		-1.64249	-0.715888	6.82552	17.135	3.48143e-05
ENSSSCG00000022112	DOCK9	DOCK9	DOCK9	DOCK9		-1.49247	-0.577699	7.18823	13.9676	0.00018599
ENSSSCG00000008265	DOK1	DOK1	DOK1	DOK1		-1.41172	-0.497456	6.11567	9.64019	0.00190365
ENSSSCG00000009612	DOK2	DOK2	DOK2	DOK2		-1.87389	-0.906039	5.10124	29.6837	5.08595e-08
ENSSSCG00000029165	DOK4	DOK4	DOK4	DOK4		2.93525	1.55349	4.4784	47.7211	4.91366e-12
ENSSSCG00000005666	DOLK	DOLK	DOLK	DOLK		1.58718	0.666464	3.0562	9.74524	0.00179788
ENSSSCG00000005670	DOLPP1	DOLPP1				1.47968	0.565281	5.22055	11.5475	0.000678416
ENSSSCG00000004457	DOPEY1	DOPEY1	DOPEY1	DOPEY1		1.33659	0.418558	5.40695	6.54632	0.0105101
ENSSSCG00000012054	DOPEY2	DOPEY2	DOPEY2	DOPEY2		1.87548	0.907261	4.22307	10.6937	0.00107498
ENSSSCG00000021971	DPEP1	DPEP1	DPEP1	DPEP1		562.267	9.13511	7.49955	178.945	8.2381e-41
ENSSSCG00000021105	DPEP2	DPEP2	DPEP2	DPEP2		-8.26674	-3.04732	4.07221	201.138	1.17925e-45
ENSSSCG00000023514	DPEP3	DPEP3	DPEP3	DPEP3		-5.2412	-2.3899	0.887928	45.2948	1.695e-11
ENSSSCG00000006859	DPH5	DPH5	DPH5	DPH5		-1.4447	-0.530772	4.59688	9.12141	0.00252636
ENSSSCG00000015894	DPP4	DPP4	DPP4	DPP4		20.6454	4.36775	8.57597	193.06	6.8299e-44
ENSSSCG00000006297	DPT	DPT				3.34082	1.7402	5.66103	17.4958	2.87949e-05
ENSSSCG00000006878	DPYD	DPYD	DPYD	DPYD		1.59035	0.669343	6.20015	6.24216	0.0124744
ENSSSCG00000030130	DPYSL2	DPYSL2	DPYSL2	DPYSL2		-1.35794	-0.441416	6.16458	7.72004	0.00546112
ENSSSCG00000023972	DRAM1	DRAM1	DRAM1	DRAM1		-1.84107	-0.880545	5.19731	24.8091	6.32975e-07
ENSSSCG00000004441	DSE	DSE	DSE	DSE		-1.7836	-0.834792	4.7033	12.4845	0.000410337
ENSSSCG00000022739	DSG2	DSG2	DSG2	DSG2		21.371	4.41758	6.87218	283.724	1.15882e-63
ENSSSCG00000001025	DSP	DSP	DSP	DSP		15.7577	3.97799	7.69344	183.515	8.27887e-42
ENSSSCG00000001499	DST	DST	DST	DST		2.48927	1.31572	6.80055	31.4572	2.03888e-08
ENSSSCG00000007085	DSTN	DSTN	DSTN	DSTN		2.33507	1.22347	7.53688	16.9608	3.81589e-05
ENSSSCG00000015286	DSTYK	DSTYK	DSTYK	DSTYK		-1.59775	-0.67604	4.57749	14.8313	0.000117567
ENSSSCG00000001062	DTNBP1	DTNBP1	DTNBP1	DTNBP1		-1.55485	-0.63678	4.75344	11.6705	0.000634983
ENSSSCG00000009873	DTX1	DTX1	DTX1	DTX1		-1.46659	-0.552466	5.16225	6.36787	0.0116205
ENSSSCG00000011876	DTX3L	DTX3L	DTX3L	DTX3L		1.55074	0.632956	5.03069	8.54183	0.00347077
ENSSSCG00000004676	DUOXA2	DUOXA2	DUOXA2	DUOXA2		2.7528	1.4609	0.517237	6.24041	0.0124867
ENSSSCG00000016991	DUSP1	DUSP1	DUSP1	DUSP1		1.56905	0.649893	6.39096	12.2885	0.000455767
ENSSSCG00000029874	DUSP14	DUSP14	DUSP14	DUSP14		-1.64771	-0.720464	3.1675	11.4179	0.000727417
ENSSSCG00000008128	DUSP2	DUSP2				-2.8334	-1.50253	6.12984	41.4511	1.20854e-10
ENSSSCG00000020744	DUSP3	DUSP3	DUSP3	DUSP3		1.69282	0.759432	5.44347	12.0762	0.000510695
ENSSSCG00000015850	DUSP4	DUSP4	DUSP4	DUSP4		1.33267	0.414324	6.20236	7.2903	0.00693277
ENSSSCG00000010624	DUSP5	DUSP5				1.65897	0.730285	6.45083	9.84285	0.00170493
ENSSSCG00000022284	DUSP6	DUSP6				1.50097	0.585892	4.47858	6.33106	0.0118642
ENSSSCG00000011430	DUSP7	DUSP7	DUSP7	DUSP7		-1.94443	-0.959348	4.05137	20.4423	6.14556e-06
ENSSSCG00000003342	DVL1	DVL1	DVL1	DVL1		1.38767	0.472661	6.71257	5.40086	0.0201269
ENSSSCG00000007279	DYNLRB1	DYNLRB1				1.29028	0.367681	6.2305	5.58876	0.0180761
ENSSSCG00000028908	DYNLT3	DYNLT3	DYNLT3	DYNLT3		-1.81495	-0.859932	5.20133	23.3868	1.32484e-06
ENSSSCG00000000958	DYRK2	DYRK2	DYRK2	DYRK2		-1.39518	-0.480454	5.31728	10.0747	0.00150315
ENSSSCG00000001079	E2F3	E2F3				1.56664	0.64767	5.8871	16.0278	6.24206e-05
ENSSSCG00000006145	E2F5	E2F5	E2F5	E2F5		-2.47611	-1.30807	1.67149	18.4659	1.72968e-05
ENSSSCG00000006024	EBAG9	EBAG9	EBAG9			1.2786	0.354568	5.48448	5.41213	0.0199973
ENSSSCG00000010757	EBF3	EBF3	EBF3	EBF3		-46.5167	-5.53968	4.301	348.532	8.84869e-78
ENSSSCG00000013498	EBI3	EBI3	EBI3	EBI3		-2.43511	-1.28399	3.09446	29.5188	5.53762e-08
ENSSSCG00000020738	EBP	EBP				1.67283	0.742295	5.58703	21.4815	3.57255e-06
ENSSSCG00000009393	EBPL	EBPL	EBPL	EBPL		3.47234	1.79591	2.3355	33.2827	7.96879e-09
ENSSSCG00000003513	ECE1	ECE1	ECE1	ECE1		2.22142	1.15148	6.18081	18.2545	1.93271e-05
ENSSSCG00000016285	ECEL1	ECEL1	ECEL1	ECEL1		-10.9352	-3.45091	-0.4643	18.5349	1.66821e-05
ENSSSCG00000028943	ECH1	ECH1	ECH1	ECH1		1.51275	0.597176	4.23901	8.39641	0.00375962
ENSSSCG00000003854	ECHDC2	ECHDC2	ECHDC2	ECHDC2		5.94374	2.57137	5.9521	120.112	5.97756e-28
ENSSSCG00000011119	ECHDC3	ECHDC3	ECHDC3	ECHDC3		1.66831	0.738383	3.72899	9.89409	0.00165811
ENSSSCG00000001000	ECI2	ECI2	ECI2	ECI2		1.32712	0.408297	5.61812	6.82713	0.00897835
ENSSSCG00000013615	ECSIT	ECSIT	ECSIT	ECSIT		1.43581	0.521868	5.67761	12.4269	0.000423202
ENSSSCG00000021647	EDA	EDA	EDA	EDA		-4.74665	-2.24691	1.11048	38.6525	5.06387e-10
ENSSSCG00000008134	EDAR	EDAR	EDAR	EDAR		1.95889	0.970037	-0.128109	7.24266	0.00711915
ENSSSCG00000005833	EDF1	EDF1				1.39684	0.482165	6.85455	8.83918	0.00294832
ENSSSCG00000001050	EDN1	EDN1				-2.20782	-1.14262	1.68003	8.9931	0.00271001
ENSSSCG00000007527	EDN3	EDN3	EDN3	EDN3		6.35709	2.66837	4.24053	69.7211	6.83113e-17
ENSSSCG00000009031	EDNRA	EDNRA	EDNRA	EDNRA		-2.07684	-1.05439	2.98538	14.7113	0.00012529
ENSSSCG00000011587	EFCAB12	EFCAB12	EFCAB12	EFCAB12		-2.16117	-1.11181	-0.394285	7.68991	0.00555303
ENSSSCG00000003895	EFCAB14	EFCAB14	EFCAB14	EFCAB14		1.876	0.907662	5.77509	23.5982	1.187e-06
ENSSSCG00000012971	EFEMP2	EFEMP2	EFEMP2	EFEMP2		-1.85412	-0.890734	5.08604	12.8652	0.000334754
ENSSSCG00000002620	EFHC1	EFHC1	EFHC1	EFHC1		-1.76725	-0.821504	1.20518	7.26273	0.00704001
ENSSSCG00000006530	EFNA1	EFNA1	EFNA1	EFNA1		2.27039	1.18294	6.22564	47.8739	4.54524e-12
ENSSSCG00000002026	EFS	EFS	EFS	EFS		-1.74448	-0.802799	2.15383	8.29418	0.00397723
ENSSSCG00000005828	EGFL7	EGFL7	EGFL7	EGFL7		-4.56261	-2.18986	5.60041	133.111	8.5474e-31
ENSSSCG00000002995	EGLN2	EGLN2	EGLN2	AC008537.1		-1.29753	-0.375772	6.28906	5.88345	0.0152839
ENSSSCG00000014336	EGR1	EGR1	EGR1	EGR1		-1.44793	-0.533992	5.36934	6.32912	0.0118771
ENSSSCG00000010224	EGR2	EGR2	EGR2	EGR2		-1.76524	-0.819866	4.05323	11.4566	0.000712406
ENSSSCG00000009630	EGR3	EGR3	EGR3	EGR3		-2.12785	-1.0894	1.84492	12.8053	0.000345631
ENSSSCG00000023371	EHD2	EHD2	EHD2	EHD2		-1.60243	-0.680259	5.72197	5.8662	0.0154343
ENSSSCG00000020666	EHD4	EHD4	EHD4	EHD4		1.34669	0.429422	6.1569	5.67446	0.0172136
ENSSSCG00000013300	EHF	EHF	EHF	EHF		8.57477	3.1001	3.24244	66.4618	3.56749e-16
ENSSSCG00000004656	EID1	EID1	EID1	EID1		-1.54485	-0.627471	3.03095	7.25821	0.00705778
ENSSSCG00000008208	EIF2AK3	EIF2AK3	EIF2AK3	EIF2AK3		-1.45587	-0.54188	6.28337	13.4135	0.000249817
ENSSSCG00000006033	EIF3E	EIF3E	EIF3E	EIF3E		-1.36002	-0.443626	8.55373	5.95936	0.0146393
ENSSSCG00000013661	EIF3G	EIF3G	EIF3G	EIF3G		-1.31416	-0.394143	7.69701	6.4957	0.0108136
ENSSSCG00000002963	EIF3K	EIF3K	EIF3K	EIF3K		-1.31268	-0.392513	8.04857	5.7399	0.0165837
ENSSSCG00000010268	EIF4EBP2	EIF4EBP2				1.70655	0.771083	3.3072	7.52104	0.00609824
ENSSSCG00000009440	ELF1	ELF1	ELF1	ELF1		-1.37998	-0.464644	7.79678	8.90956	0.00283682
ENSSSCG00000010922	ELF3	ELF3	ELF3	ELF3		615.757	9.26622	6.7806	557.445	3.02225e-123
ENSSSCG00000012279	ELK1	ELK1	ELK1	ELK1		-1.30049	-0.379053	5.07006	5.77191	0.0162843
ENSSSCG00000023803	ELK3	ELK3	ELK3	ELK3		-1.56408	-0.645315	6.31833	15.0496	0.00010472
ENSSSCG00000023306	ELMO2	ELMO2	ELMO2	ELMO2		-1.62507	-0.700501	7.12396	21.912	2.85437e-06
ENSSSCG00000002786	ELMO3	ELMO3	ELMO3	ELMO3		8.66988	3.11601	5.9909	152.93	3.9683e-35
ENSSSCG00000015002	ELMOD1	ELMOD1	ELMOD1	ELMOD1		-3.95809	-1.98481	0.0415069	20.3908	6.31313e-06
ENSSSCG00000009055	ELMOD2	ELMOD2	ELMOD2	ELMOD2		1.90634	0.930805	2.33024	13.1068	0.000294224
ENSSSCG00000023937	ELOVL1	ELOVL1				2.06285	1.04464	7.22184	34.5718	4.10819e-09
ENSSSCG00000024149	ELOVL5	ELOVL5	ELOVL5	ELOVL5		-2.13786	-1.09616	4.45721	24.8857	6.08319e-07
ENSSSCG00000016933	ELOVL7	ELOVL7				2.98648	1.57845	2.09566	23.1696	1.48323e-06
ENSSSCG00000029484	EMB	EMB	EMB	EMB		-1.83431	-0.875238	3.90298	12.585	0.000388847
ENSSSCG00000006032	EMC2	EMC2	EMC2	EMC2		1.27368	0.348999	5.55263	5.61078	0.0178503
ENSSSCG00000011562	EMC3	EMC3	EMC3	EMC3		1.52337	0.607268	6.71618	16.3206	5.34787e-05
ENSSSCG00000003694	EMILIN2	EMILIN2	EMILIN2	EMILIN2		-1.91168	-0.934841	5.16958	14.5467	0.00013673
ENSSSCG00000027667	EML1	EML1	EML1	EML1		1.67289	0.742343	2.13092	5.36134	0.0205879
ENSSSCG00000013061	EML3	EML3	EML3	EML3		-1.52626	-0.610003	6.62274	17.0501	3.64058e-05
ENSSSCG00000023377	EMP3	EMP3	EMP3	EMP3		-2.66564	-1.41448	5.56775	62.9314	2.14036e-15
ENSSSCG00000010850	ENAH	ENAH		ENAH		2.57588	1.36507	3.69336	22.2097	2.44438e-06
ENSSSCG00000014965	ENDOD1	ENDOD1	ENDOD1	ENDOD1		-2.91163	-1.54183	3.60113	36.5201	1.511e-09
ENSSSCG00000005661	ENDOG	ENDOG	ENDOG	ENDOG		1.94518	0.959906	2.74183	13.9931	0.000183484
ENSSSCG00000005625	ENG	ENG	ENG	ENG		-3.036	-1.60217	6.91011	72.4783	1.68882e-17
ENSSSCG00000027061	ENGASE	ENGASE				3.1317	1.64695	3.85715	38.9101	4.43778e-10
ENSSSCG00000009246	ENOPH1	ENOPH1	ENOPH1	ENOPH1		1.83149	0.87302	6.24262	26.5285	2.59672e-07
ENSSSCG00000027169	ENOSF1	ENOSF1	ENOSF1	ENOSF1		1.52911	0.612689	4.82674	11.2515	0.000795605
ENSSSCG00000009132	ENPEP	ENPEP	ENPEP	ENPEP		343.133	8.42263	9.90434	265.252	1.2294e-59
ENSSSCG00000004193	ENPP1	ENPP1	ENPP1	ENPP1		-1.57335	-0.653841	4.77725	11.3111	0.000770458
ENSSSCG00000006001	ENPP2	ENPP2	ENPP2	ENPP2		-2.56269	-1.35766	5.95484	45.2855	1.70309e-11
ENSSSCG00000004194	ENPP3					31.1703	4.9621	4.91463	248.989	4.31293e-56
ENSSSCG00000017163	ENPP7	ENPP7	ENPP7	ENPP7		9865.99	13.2682	6.7956	621.942	2.82711e-137
ENSSSCG00000025783	ENTPD3	ENTPD3	ENTPD3	ENTPD3		7.60697	2.92732	3.30551	136.671	1.42302e-31
ENSSSCG00000002355	ENTPD5	ENTPD5	ENTPD5	ENTPD5		15.3504	3.94021	4.50207	125.484	3.98814e-29
ENSSSCG00000027070	ENTPD6	ENTPD6	ENTPD6	ENTPD6		1.8132	0.858535	5.55531	24.5328	7.30545e-07
ENSSSCG00000010540	ENTPD7	ENTPD7	ENTPD7	ENTPD7		2.83713	1.50443	4.16567	38.3523	5.9058e-10
ENSSSCG00000005852	ENTPD8	ENTPD8	ENTPD8	ENTPD8		839.537	9.71345	4.96515	537.305	7.2748e-119
ENSSSCG00000011504	EOGT	EOGT	EOGT	EOGT		-2.38529	-1.25416	5.3239	50.907	9.68477e-13
ENSSSCG00000008443	EPAS1	EPAS1	EPAS1	EPAS1		-1.75689	-0.813023	7.44613	17.4219	2.99354e-05
ENSSSCG00000003586	EPB41	EPB41	EPB41	EPB41		-1.57736	-0.657514	5.6814	11.9732	0.000539708
ENSSSCG00000007314	EPB41L1	EPB41L1	EPB41L1	EPB41L1		4.85211	2.27861	3.13176	46.9408	7.31642e-12
ENSSSCG00000003687	EPB41L3	EPB41L3	EPB41L3	EPB41L3		8.0639	3.01148	6.15528	169.808	8.14813e-39
ENSSSCG00000005446	EPB41L4B	EPB41L4B	EPB41L4B	EPB41L4B		14.9084	3.89806	4.44829	201.723	8.78535e-46
ENSSSCG00000008429	EPCAM	EPCAM	EPCAM	EPCAM		1498.4	10.5492	9.23613	785.447	7.87328e-173
ENSSSCG00000016459	EPHA1	EPHA1	EPHA1	EPHA1		5.62628	2.49218	5.26601	69.468	7.76636e-17
ENSSSCG00000003527	EPHB2	EPHB2	EPHB2	EPHB2		1.94195	0.957509	4.51303	7.08769	0.00776152
ENSSSCG00000016473	EPHB6	EPHB6	EPHB6	EPHB6		-2.57498	-1.36456	4.82249	43.0975	5.20784e-11
ENSSSCG00000010853	EPHX1	EPHX1	EPHX1	EPHX1		15.0516	3.91184	6.67746	134.842	3.57442e-31
ENSSSCG00000009666	EPHX2	EPHX2	EPHX2	EPHX2		3.1901	1.6736	5.27675	26.0012	3.41205e-07
ENSSSCG00000028144	EPHX3	EPHX3	EPHX3	EPHX3		-1.59727	-0.675607	1.93436	7.3612	0.00666462
ENSSSCG00000013618	EPOR	EPOR	EPOR	EPOR		-3.3136	-1.7284	-1.07839	9.66296	0.0018802
ENSSSCG00000000600	EPS8	EPS8	EPS8	EPS8		1.90625	0.930734	5.25165	11.0444	0.000889542
ENSSSCG00000012848	EPS8L2	EPS8L2	EPS8L2	EPS8L2		252.737	7.98149	7.83862	611.767	4.61672e-135
ENSSSCG00000006820	EPS8L3	EPS8L3	EPS8L3	EPS8L3		4314.22	12.0749	7.86209	904.004	1.3224e-198
ENSSSCG00000030643	EPT1	SELENOI	SELENOI	SELENOI		1.85064	0.888021	3.37478	14.4877	0.000141077
ENSSSCG00000017497	ERBB2	ERBB2	ERBB2	ERBB2		10.0913	3.33504	6.81187	154.948	1.43719e-35
ENSSSCG00000008962	EREG	EREG				170.395	7.41274	-0.954029	33.3118	7.85054e-09
ENSSSCG00000022318	ERG	ERG	ERG	ERG		-3.43612	-1.78078	4.38551	53.2104	2.99663e-13
ENSSSCG00000010547	ERLIN1	ERLIN1				1.77387	0.826898	5.4168	21.7864	3.04752e-06
ENSSSCG00000004010	ERMARD	ERMARD	ERMARD	ERMARD		-1.55023	-0.632481	6.30487	14.0163	0.000181235
ENSSSCG00000000605	ERP27	ERP27	ERP27	ERP27		-2.76429	-1.46691	0.837322	16.3386	5.29736e-05
ENSSSCG00000009888	ERP29	ERP29	ERP29	ERP29		1.56346	0.644739	7.08436	17.5118	2.85533e-05
ENSSSCG00000005387	ERP44	ERP44				1.51598	0.600249	6.95434	14.5559	0.000136061
ENSSSCG00000025777	ESR1	ESR1	ESR1	ESR1		-2.19675	-1.13537	-0.357278	6.93543	0.00845045
ENSSSCG00000006099	ESRP1	ESRP1	ESRP1	ESRP1		2048.97	11.0007	5.14173	797.238	2.15024e-175
ENSSSCG00000013028	ESRRA	ESRRA	ESRRA	ESRRA		2.67353	1.41875	7.1638	56.5285	5.53891e-14
ENSSSCG00000010814	ESRRG	ESRRG	ESRRG	ESRRG		-8.5478	-3.09555	0.355099	34.7632	3.7234e-09
ENSSSCG00000000379	ESYT1	ESYT1	ESYT1	ESYT1		-1.87571	-0.907435	7.4586	30.0353	4.2426e-08
ENSSSCG00000016406	ESYT2	ESYT2	ESYT2	ESYT2		-1.39084	-0.475953	6.20308	11.1801	0.000826807
ENSSSCG00000001862	ETFA	ETFA	ETFA	ETFA		1.71641	0.779395	6.82481	25.2694	4.98545e-07
ENSSSCG00000003229	ETFB	ETFB	ETFB	ETFB		1.62061	0.696537	6.1153	21.8846	2.89546e-06
ENSSSCG00000008877	ETFDH	ETFDH	ETFDH	ETFDH		1.55327	0.635307	6.47251	17.9902	2.2204e-05
ENSSSCG00000015276	ETNK2	ETNK2	ETNK2	ETNK2		4.03128	2.01124	2.99465	55.0973	1.14708e-13
ENSSSCG00000015235	ETS1	ETS1	ETS1	ETS1		-2.01362	-1.00979	7.50257	26.7665	2.29588e-07
ENSSSCG00000012068	ETS2	ETS2				2.00324	1.00233	5.84452	30.2562	3.78578e-08
ENSSSCG00000017379	ETV4	ETV4	ETV4	ETV4		1.6112	0.688137	2.78938	7.47067	0.00627124
ENSSSCG00000023229	ETV5	ETV5	ETV5	ETV5		-1.89068	-0.918904	4.18548	18.422	1.77005e-05
ENSSSCG00000017750	EVI2B	EVI2B	EVI2B	EVI2B		-1.80698	-0.853581	6.13836	22.3047	2.32637e-06
ENSSSCG00000017192	EVPL	EVPL	EVPL	EVPL		7.55212	2.91688	1.681	40.0844	2.4322e-10
ENSSSCG00000002788	EXOC3L1	EXOC3L1	EXOC3L1	EXOC3L1		-2.54388	-1.34703	2.83774	29.5352	5.49101e-08
ENSSSCG00000003412	EXOSC10	EXOSC10	EXOSC10	EXOSC10		-1.48534	-0.570798	5.94104	14.5794	0.000134378
ENSSSCG00000011300	EXOSC7	EXOSC7	EXOSC7	EXOSC7		-1.28001	-0.35615	6.29377	5.64435	0.0175117
ENSSSCG00000015010	EXPH5	EXPH5	EXPH5	EXPH5		32.6289	5.02808	3.41756	176.153	3.3534e-40
ENSSSCG00000013281	EXT2	EXT2	EXT2	EXT2		1.72139	0.783577	5.84384	18.3979	1.79255e-05
ENSSSCG00000017382	EZH1	EZH1	EZH1	EZH1		-1.35862	-0.44214	5.45232	7.90511	0.00492952
ENSSSCG00000006369	F11R	F11R	F11R	F11R		2.77063	1.47021	7.64664	38.9895	4.26086e-10
ENSSSCG00000023301	F13B	F13B	F13B	F13B		476.94	8.89766	-0.831724	43.8569	3.5328e-11
ENSSSCG00000020672	F2R	F2R				-2.02501	-1.01793	4.98637	25.8853	3.62323e-07
ENSSSCG00000014091	F2RL1	F2RL1	F2RL1	F2RL1		12.3981	3.63205	6.11237	277.117	3.19116e-62
ENSSSCG00000013868	F2RL3	F2RL3	F2RL3	F2RL3		5.46629	2.45056	0.0186669	28.2382	1.07264e-07
ENSSSCG00000022447	F3	F3	F3	F3		3.00321	1.58651	4.29089	17.4783	2.90607e-05
ENSSSCG00000006289	F5	F5	F5	F5		-3.26836	-1.70857	4.81782	43.6553	3.91607e-11
ENSSSCG00000012818	F8	F8	F8	F8		-4.34321	-2.11876	5.43944	154.065	2.24197e-35
ENSSSCG00000002718	FA2H	FA2H	FA2H	FA2H		19.9302	4.31688	5.28433	93.1503	4.84705e-22
ENSSSCG00000003901	FAAH	FAAH	FAAH	FAAH		64.7467	6.01674	6.34995	465.87	2.53853e-103
ENSSSCG00000008214	FABP1	FABP1	FABP1	FABP1		3780.01	11.8842	8.70832	239.688	4.6004e-54
ENSSSCG00000025543	FABP2	FABP2				3179.56	11.6346	9.99149	743.446	1.06778e-163
ENSSSCG00000017037	FABP6	FABP6	FABP6	FABP6		118.316	6.8865	11.8299	89.8262	2.60031e-21
ENSSSCG00000004234	FABP7	FABP7	FABP7	FABP7		-3.72638	-1.89777	0.58287	16.7463	4.27259e-05
ENSSSCG00000024015	FADS1	FADS1	FADS1	FADS1		-1.81007	-0.856046	6.05825	25.4205	4.60987e-07
ENSSSCG00000013072	FADS2	FADS2	FADS2	FADS2		-2.13758	-1.09598	5.69685	35.9295	2.04589e-09
ENSSSCG00000013073	FADS3	FADS3	FADS3	FADS3		-2.09568	-1.06742	6.75132	22.395	2.21946e-06
ENSSSCG00000017226	FADS6	FADS6	FADS6	FADS6		-17.3459	-4.11652	-0.367937	41.5434	1.15282e-10
ENSSSCG00000000206	FAIM2	FAIM2	FAIM2	FAIM2		4.93796	2.30392	1.69552	29.6706	5.12064e-08
ENSSSCG00000016782	FAM105A	FAM105A	FAM105A	FAM105A		-1.67055	-0.740326	4.46196	11.5154	0.000690219
ENSSSCG00000009832	FAM109A	FAM109A	FAM109A	FAM109A		15.0964	3.91613	0.430325	60.0025	9.47367e-15
ENSSSCG00000008785	FAM114A1	FAM114A1	FAM114A1	FAM114A1		2.44857	1.29194	5.34478	26.8486	2.20037e-07
ENSSSCG00000016114	FAM117B	FAM117B	FAM117B	FAM117B		-1.33245	-0.414076	5.08003	6.0164	0.0141735
ENSSSCG00000008079	FAM120A	FAM120A	FAM120A	FAM120A		1.54203	0.624828	8.36127	14.7199	0.000124721
ENSSSCG00000029598	FAM124A	FAM124A	FAM124A	FAM124A		-1.8761	-0.907739	1.32222	7.19184	0.0073236
ENSSSCG00000005614	FAM129B	FAM129B	FAM129B	FAM129B		3.25487	1.7026	6.37021	38.4754	5.54492e-10
ENSSSCG00000013882	FAM129C	FAM129C	FAM129C	FAM129C		-2.22905	-1.15643	4.81106	27.6674	1.44067e-07
ENSSSCG00000028274	FAM131B	FAM131B	FAM131B	FAM131B		-2.66986	-1.41677	2.93738	27.5245	1.55113e-07
ENSSSCG00000003470	FAM131C	FAM131C	FAM131C	FAM131C		13.1154	3.71319	3.98629	108.451	2.14094e-25
ENSSSCG00000015317	FAM133B	FAM133B				-1.30851	-0.38793	5.23611	5.70881	0.01688
ENSSSCG00000004275	FAM135A	FAM135A	FAM135A	FAM135A		3.46546	1.79304	5.8265	50.8365	1.00391e-12
ENSSSCG00000029125	FAM13B	FAM13B	FAM13B	FAM13B		1.8464	0.884716	5.68249	25.1377	5.33796e-07
ENSSSCG00000010209	FAM13C	FAM13C	FAM13C	FAM13C		-5.17768	-2.37231	2.32139	38.816	4.65706e-10
ENSSSCG00000014123	FAM151B	FAM151B	FAM151B	FAM151B		1.62735	0.702529	4.62873	16.8269	4.09483e-05
ENSSSCG00000012386	FAM155B	FAM155B	FAM155B	FAM155B		-1.5313	-0.614756	5.52985	14.7609	0.000122043
ENSSSCG00000014632	FAM160A2	FAM160A2	FAM160A2	FAM160A2		1.70072	0.766145	5.8688	11.9481	0.000547034
ENSSSCG00000026990	FAM162A	FAM162A	FAM162A	FAM162A		3.37298	1.75402	6.54324	109.571	1.21685e-25
ENSSSCG00000003616	FAM167B	FAM167B	FAM167B	FAM167B		-2.19367	-1.13335	2.63772	15.7767	7.12761e-05
ENSSSCG00000014076	FAM169A	FAM169A	FAM169A	FAM169A		10.4695	3.38812	0.131086	52.0252	5.47926e-13
ENSSSCG00000027232	FAM169B	FAM169B	FAM169B	FAM169B		-7.31888	-2.87162	2.65098	64.363	1.03484e-15
ENSSSCG00000017356	FAM171A2	FAM171A2	FAM171A2	FAM171A2		-2.52104	-1.33402	-0.340759	6.01536	0.0141818
ENSSSCG00000025134	FAM171B	FAM171B	FAM171B	FAM171B		-1.62888	-0.703884	5.06769	8.58863	0.00338269
ENSSSCG00000002265	FAM174B	FAM174B	FAM174B	FAM174B		2.5448	1.34755	2.52372	28.7994	8.02779e-08
ENSSSCG00000029428	FAM177A1	FAM177A1				2.92105	1.54649	6.00414	68.6177	1.19526e-16
ENSSSCG00000027601	FAM180A	FAM180A				-31.6557	-4.98439	3.14632	176.81	2.41018e-40
ENSSSCG00000005249	FAM189A2	FAM189A2	FAM189A2	FAM189A2		1.69156	0.758356	2.63666	8.8104	0.00299518
ENSSSCG00000008873	FAM198B	FAM198B	FAM198B	FAM198B		-1.59347	-0.672167	4.50385	5.42182	0.0198866
ENSSSCG00000029175	FAM200A	FAM200A		FAM200A		-1.80973	-0.855772	0.710226	6.46447	0.0110053
ENSSSCG00000027862	FAM200B	FAM200B				-1.59109	-0.670018	4.7189	9.01367	0.00267968
ENSSSCG00000024201	FAM208A	FAM208A	FAM208A	FAM208A		-1.54471	-0.627338	6.8701	14.7816	0.000120705
ENSSSCG00000007498	FAM209B	FAM209A	FAM209B	FAM209B		-1.88201	-0.912274	1.44534	7.36993	0.00663236
ENSSSCG00000015524	FAM20B	FAM20B	FAM20B	FAM20B		2.74672	1.45771	5.5969	53.2171	2.98653e-13
ENSSSCG00000007492	FAM210B	FAM210B	FAM210B	FAM210B		1.36389	0.447727	5.93155	6.55317	0.0104698
ENSSSCG00000011392	FAM212A	FAM212A				-2.2847	-1.19201	3.35593	22.3799	2.23697e-06
ENSSSCG00000010340	FAM213A	FAM213A	FAM213A	FAM213A		-2.27114	-1.18342	6.82715	43.6408	3.94526e-11
ENSSSCG00000007531	FAM217B	FAM217B	FAM217B	FAM217B		-1.64883	-0.721441	1.73385	7.1025	0.00769766
ENSSSCG00000029776	FAM219B	FAM219B	FAM219B	FAM219B		-1.62278	-0.698467	5.63158	19.1427	1.21303e-05
ENSSSCG00000016616	FAM3C	FAM3C	FAM3C	FAM3C		1.63849	0.712369	7.84411	19.0549	1.27013e-05
ENSSSCG00000025529	FAM3D	FAM3D	FAM3D	FAM3D		1589.24	10.6341	1.79108	232.199	1.97616e-52
ENSSSCG00000011828	FAM43A	FAM43A	FAM43A	FAM43A		-2.49258	-1.31764	4.93041	47.3086	6.06456e-12
ENSSSCG00000010680	FAM45A	FAM45A	FAM45A	FAM45A		-1.46553	-0.55142	5.01822	10.618	0.00111995
ENSSSCG00000004464	FAM46A	FAM46A	FAM46A	FAM46A		2.35817	1.23767	4.8638	16.6634	4.46333e-05
ENSSSCG00000003568	FAM46B	FAM46B				10.4032	3.37895	4.23808	100.664	1.08976e-23
ENSSSCG00000008617	FAM49A	FAM49A	FAM49A	FAM49A		-1.94426	-0.95922	4.56366	24.743	6.55062e-07
ENSSSCG00000005959	FAM49B	FAM49B	FAM49B	FAM49B		-1.3956	-0.480884	7.80865	6.80712	0.00907949
ENSSSCG00000025303	FAM50A	FAM50A	FAM50A	FAM50A		-1.35101	-0.434033	7.18324	7.26716	0.00702268
ENSSSCG00000005837	FAM69B	FAM69B	FAM69B	FAM69B		-2.76927	-1.46951	2.23132	28.9717	7.34428e-08
ENSSSCG00000003219	FAM71E1	FAM71E1	FAM71E1	FAM71E1		-2.24857	-1.16901	2.09535	13.8431	0.000198727
ENSSSCG00000028172	FAM78A	FAM78A	FAM78A	FAM78A		-2.41642	-1.27287	6.1006	40.5634	1.90336e-10
ENSSSCG00000001483	FAM83B	FAM83B	FAM83B	FAM83B		20.4341	4.3529	3.79214	286.969	2.27517e-64
ENSSSCG00000007351	FAM83D	FAM83D	FAM83D	FAM83D		2.20313	1.13955	3.78669	23.9685	9.79266e-07
ENSSSCG00000025975	FAM83E	FAM83E	FAM83E	FAM83E		211.275	7.72298	4.08084	285.868	3.95266e-64
ENSSSCG00000018047	FAM83G	FAM83G	FAM83G	FAM83G		15.3955	3.94444	3.71796	149.76	1.95586e-34
ENSSSCG00000008664	FAM84A	FAM84A	FAM84A	FAM84A		121.622	6.92626	4.71725	366.21	1.25153e-81
ENSSSCG00000005967	FAM84B	FAM84B	FAM84B	FAM84B		3.42672	1.77683	3.11405	39.7996	2.81405e-10
ENSSSCG00000023404	FAM89A	FAM89A				-1.45875	-0.544729	3.85877	6.33659	0.0118272
ENSSSCG00000006109	FAM92A	FAM92A				-1.47019	-0.556003	3.16555	6.02952	0.0140686
ENSSSCG00000002959	FAM98C	FAM98C	FAM98C	FAM98C		1.46473	0.550632	3.49418	6.72354	0.00951487
ENSSSCG00000004845	FAN1	FAN1	FAN1	FAN1		-1.3769	-0.461423	4.74068	7.73965	0.00540211
ENSSSCG00000015896	FAP	FAP	FAP	FAP		-2.55225	-1.35177	3.76965	24.2044	8.66343e-07
ENSSSCG00000000541	FAR2	FAR2	FAR2	FAR2		2.05537	1.0394	5.1429	18.2732	1.91383e-05
ENSSSCG00000010448	FAS	FAS	FAS	FAS		-1.33299	-0.414662	5.75074	6.63769	0.00998436
ENSSSCG00000007000	FAT1	FAT1	FAT1	FAT1		5.02724	2.32977	7.59654	86.2821	1.56015e-20
ENSSSCG00000017068	FAXDC2	FAXDC2	FAXDC2	FAXDC2		53.9378	5.75322	5.35062	423.933	3.40016e-94
ENSSSCG00000030510	FBL	FBL	FBL	FBL		-1.45205	-0.538095	7.07918	10.5212	0.00118012
ENSSSCG00000003465	FBLIM1	FBLIM1	FBLIM1	FBLIM1		2.41693	1.27317	6.17453	26.8147	2.23926e-07
ENSSSCG00000002444	FBLN5	FBLN5	FBLN5	FBLN5		-5.54664	-2.47161	4.01881	35.1393	3.0695e-09
ENSSSCG00000004658	FBN1	FBN1	FBN1	FBN1		-3.17328	-1.66598	4.72814	12.9757	0.000315564
ENSSSCG00000014256	FBN2	FBN2	FBN2	FBN2		-3.84307	-1.94226	2.54316	27.7115	1.40826e-07
ENSSSCG00000010944	FBP1	FBP1				6.15538	2.62185	5.57647	76.4849	2.21901e-18
ENSSSCG00000010947	FBP2	FBP2	FBP2	FBP2		401.194	8.64816	4.99609	451.2	3.95419e-100
ENSSSCG00000008006	FBXL16	FBXL16	FBXL16	FBXL16		3.0462	1.60701	0.753033	20.1273	7.2454e-06
ENSSSCG00000008740	FBXL5	FBXL5	FBXL5	FBXL5		1.59716	0.675509	7.14114	21.123	4.30728e-06
ENSSSCG00000023665	FBXO25	FBXO25	FBXO25	FBXO25		3.07914	1.62253	4.69262	72.4432	1.71908e-17
ENSSSCG00000008347	FBXO48	FBXO48	FBXO48	FBXO48		2.51069	1.32808	5.66152	46.7196	8.19074e-12
ENSSSCG00000000156	FBXO7	FBXO7	FBXO7	FBXO7		-1.38661	-0.471567	5.44487	9.56246	0.00198597
ENSSSCG00000009702	FBXO8	FBXO8	FBXO8	FBXO8		1.39034	0.475441	4.93865	8.25088	0.00407323
ENSSSCG00000002629	FBXO9	FBXO9	FBXO9	FBXO9		-1.29648	-0.374602	5.88716	6.23597	0.0125181
ENSSSCG00000020879	FBXW7	FBXW7	FBXW7	FBXW7		-1.39351	-0.478725	4.18824	6.90269	0.00860663
ENSSSCG00000006357	FCER1G	FCER1G	FCER1G	FCER1G		-1.47389	-0.559625	5.46855	10.7096	0.00106583
ENSSSCG00000013577	FCER2	FCER2				-3.0484	-1.60805	4.66503	40.3649	2.10695e-10
ENSSSCG00000006350	FCGR2B	FCGR2B	FCGR2B	FCGR2C		-1.96647	-0.975611	4.51891	16.5526	4.73182e-05
ENSSSCG00000003187	FCGRT	FCGRT	FCGRT	FCGRT		1.87078	0.903636	8.81984	16.2804	5.46252e-05
ENSSSCG00000013885	FCHO1	FCHO1	FCHO1	FCHO1		-1.86029	-0.895531	6.41334	18.2955	1.89152e-05
ENSSSCG00000014390	FCHSD1	FCHSD1	FCHSD1	FCHSD1		-1.40269	-0.488201	5.57206	9.3371	0.0022456
ENSSSCG00000014820	FCHSD2	FCHSD2	FCHSD2	FCHSD2		-1.4587	-0.544687	6.16381	9.09261	0.00256644
ENSSSCG00000015656	FCMR	FCMR	FCMR	FCMR		-2.42016	-1.2751	6.01071	36.0709	1.90267e-09
ENSSSCG00000006456	FCRL1	FCRL1	FCRL1	FCRL1		-1.48153	-0.567087	5.56702	5.44513	0.019623
ENSSSCG00000006458	FCRL4	FCRL4	FCRL4	FCRL4		-1.88176	-0.912081	3.35392	9.67057	0.00187243
ENSSSCG00000006397	FCRL6	FCRL6	FCRL6	FCRL6		-2.40056	-1.26337	1.50226	15.1543	9.90702e-05
ENSSSCG00000006512	FDPS	FDPS	FDPS	FDPS		1.30383	0.382761	7.33835	6.07645	0.0136996
ENSSSCG00000007052	FERMT1	FERMT1	FERMT1	FERMT1		13.1462	3.71658	4.11921	124.051	8.21196e-29
ENSSSCG00000013041	FERMT3	FERMT3	FERMT3	FERMT3		-1.73805	-0.797472	7.91919	13.9921	0.000183583
ENSSSCG00000001818	FES	FES	FES	FES		-1.46042	-0.546386	6.7636	9.55395	0.0019952
ENSSSCG00000008503	FEZ2	FEZ2	FEZ2	FEZ2		1.63445	0.708805	5.53499	18.6138	1.60054e-05
ENSSSCG00000002881	FFAR2	FFAR2				-2.38086	-1.25148	0.62412	12.9527	0.000319453
ENSSSCG00000001572	FGD2	FGD2	FGD2	FGD2		-2.01913	-1.01373	6.6848	30.0862	4.13271e-08
ENSSSCG00000024954	FGF1	FGF1	FGF1	FGF1		-2.33711	-1.22473	1.10509	13.0256	0.000307265
ENSSSCG00000016878	FGF10	FGF10	FGF10	FGF10		-7.08003	-2.82376	1.47203	38.2166	6.33119e-10
ENSSSCG00000024862	FGF11	FGF11				-2.19846	-1.13649	2.36788	20.3605	6.41406e-06
ENSSSCG00000022331	FGF13	FGF13	FGF13	FGF13		-2.57769	-1.36608	2.88954	29.6999	5.0437e-08
ENSSSCG00000012871	FGF19	FGF19	FGF19	FGF19		32.8411	5.03743	1.53433	11.4507	0.000714671
ENSSSCG00000029028	FGF23	FGF23				-79.4495	-6.31197	1.28963	149.697	2.01952e-34
ENSSSCG00000014047	FGFR4	FGFR4	FGFR4	FGFR4		7.8445	2.97168	3.39646	65.1775	6.84478e-16
ENSSSCG00000028178	FH	FH	FH	FH		1.40482	0.490387	7.31382	11.3355	0.00076039
ENSSSCG00000009011	FHDC1	FHDC1	FHDC1	FHDC1		2.38486	1.25391	2.63864	23.503	1.24716e-06
ENSSSCG00000027935	FHOD3	FHOD3	FHOD3	FHOD3		3.05635	1.61181	2.17184	24.0396	9.4377e-07
ENSSSCG00000027757	FIS1	FIS1				1.75682	0.812964	5.4391	25.1693	5.25113e-07
ENSSSCG00000025588	FJX1	FJX1	FJX1	FJX1		-2.61045	-1.3843	0.662332	11.3292	0.00076298
ENSSSCG00000007188	FKBP1A	FKBP1A	FKBP1A			-1.4338	-0.519842	8.47025	8.78427	0.00303838
ENSSSCG00000008588	FKBP1B	FKBP1B				-1.5575	-0.639232	1.32363	5.32861	0.0209781
ENSSSCG00000013036	FKBP2	FKBP2				1.43323	0.519274	5.66626	10.8792	0.000972508
ENSSSCG00000001549	FKBP5	FKBP5	FKBP5	FKBP5		-1.80235	-0.849878	5.25676	23.4029	1.31382e-06
ENSSSCG00000021250	FKBP9	FKBP9	FKBP9	FKBP9		-1.52935	-0.612918	6.22989	7.14546	0.00751538
ENSSSCG00000003103	FKRP	FKRP	FKRP	FKRP		-1.5743	-0.654713	2.33695	7.49012	0.00620385
ENSSSCG00000005427	FKTN	FKTN	FKTN	FKTN		1.40046	0.485905	4.32464	5.41463	0.0199686
ENSSSCG00000016578	FLNC	FLNC	FLNC	FLNC		5.89067	2.55843	6.10016	46.8562	7.63891e-12
ENSSSCG00000017777	FLOT2	FLOT2	FLOT2	FLOT2		-1.95006	-0.963517	5.02478	33.6117	6.72874e-09
ENSSSCG00000002418	FLRT2	FLRT2				-2.09429	-1.06646	2.77373	10.9053	0.000958903
ENSSSCG00000007079	FLRT3	FLRT3	FLRT3	FLRT3		10.5419	3.39807	4.18754	73.5027	1.00496e-17
ENSSSCG00000009314	FLT3	FLT3	FLT3	FLT3		-1.83378	-0.874817	4.34692	10.1469	0.00144544
ENSSSCG00000014007	FLT4	FLT4	FLT4	FLT4		-1.86418	-0.898545	3.2059	10.3455	0.00129792
ENSSSCG00000015590	FLVCR1	FLVCR1	FLVCR1	FLVCR1		2.19164	1.13201	6.57351	34.6608	3.92457e-09
ENSSSCG00000017333	FMNL1	FMNL1	FMNL1	FMNL1		-2.36899	-1.24427	7.46151	36.2966	1.69458e-09
ENSSSCG00000015866	FMNL2	FMNL2	FMNL2	FMNL2		1.53832	0.621359	3.38404	5.76064	0.0163891
ENSSSCG00000015267	FMO2	FMO2	FMO2	FMO2		-51.501	-5.68653	0.437479	74.9145	4.91545e-18
ENSSSCG00000006702	FMO5	FMO5	FMO5	FMO5		7.69544	2.944	6.0027	133.759	6.16958e-31
ENSSSCG00000015270	FMOD	FMOD	FMOD	FMOD		-2.67769	-1.42099	6.17332	24.4703	7.54641e-07
ENSSSCG00000012727	FMR1	FMR1	FMR1	FMR1		-1.51436	-0.598711	6.46614	18.5497	1.65535e-05
ENSSSCG00000005689	FNBP1	FNBP1	FNBP1	FNBP1		-1.63214	-0.706761	7.71223	14.9584	0.000109906
ENSSSCG00000006894	FNBP1L	FNBP1L	FNBP1L	FNBP1L		2.48759	1.31475	5.91512	43.4596	4.32814e-11
ENSSSCG00000004052	FNDC1	FNDC1	FNDC1	FNDC1		-3.84452	-1.9428	4.74518	27.6935	1.42138e-07
ENSSSCG00000029305	FNDC4	FNDC4	FNDC4	FNDC4		-2.13342	-1.09317	0.681496	7.13425	0.00756252
ENSSSCG00000002383	FOS	FOS	FOS	FOS		3.51576	1.81384	6.08809	16.8852	3.97098e-05
ENSSSCG00000001940	FOXA1	FOXA1				151.042	7.2388	1.8501	210.249	1.21231e-47
ENSSSCG00000007114	FOXA2	FOXA2	FOXA2	FOXA2		209.811	7.71295	0.730828	137.904	7.64828e-32
ENSSSCG00000003092	FOXA3	FOXA3	FOXA3	FOXA3		57.347	5.84165	1.88442	225.099	6.98631e-51
ENSSSCG00000000992	FOXF2	FOXF2				6.07105	2.60195	3.57893	121.052	3.7225e-28
ENSSSCG00000007576	FOXK1	FOXK1	FOXK1	FOXK1		-1.55982	-0.641381	4.41506	11.7673	0.000602819
ENSSSCG00000002658	FOXL1	FOXL1	FOXL1	FOXL1		10.28	3.36177	-0.377244	23.0246	1.5994e-06
ENSSSCG00000009370	FOXO1	FOXO1	FOXO1	FOXO1		-1.6691	-0.739073	7.34485	15.4245	8.58691e-05
ENSSSCG00000004387	FOXO3	FOXO3	FOXO3	FOXO3		1.61387	0.690528	2.99844	5.52116	0.0187878
ENSSSCG00000012399	FOXO4	FOXO4	FOXO4	FOXO4		-1.35252	-0.435652	5.47319	6.49428	0.0108222
ENSSSCG00000012300	FOXP3	FOXP3	FOXP3	FOXP3		-3.99795	-1.99926	2.91315	34.4306	4.41722e-09
ENSSSCG00000001619	FOXP4	FOXP4	FOXP4	FOXP4		1.58001	0.659935	6.5564	15.0365	0.000105451
ENSSSCG00000000142	FOXRED2	FOXRED2	FOXRED2	FOXRED2		-1.49808	-0.583119	4.31719	8.08054	0.00447432
ENSSSCG00000005626	FPGS	FPGS	FPGS	FPGS		-1.73366	-0.793819	3.77731	13.2149	0.000277739
ENSSSCG00000004434	FRK	FRK	FRK	FRK		1321.64	10.3681	6.06278	705.969	1.5055e-155
ENSSSCG00000004017	FRMD1	FRMD1	FRMD1	FRMD1		293.57	8.19756	3.68042	196.461	1.23621e-44
ENSSSCG00000005027	FRMD6	FRMD6	FRMD6	FRMD6		-1.59205	-0.670887	4.73306	7.18195	0.00736407
ENSSSCG00000012561	FRMPD3	FRMPD3	FRMPD3	FRMPD3		-2.34923	-1.23219	0.593144	7.74674	0.00538096
ENSSSCG00000006873	FRRS1	FRRS1	FRRS1	FRRS1		2.4744	1.30708	3.5589	20.3021	6.61268e-06
ENSSSCG00000007586	FSCN1	FSCN1	FSCN1	FSCN1		-2.21463	-1.14706	6.04079	51.9335	5.74111e-13
ENSSSCG00000005426	FSD1L	FSD1L	FSD1L	FSD1L		44.0197	5.46008	1.72448	153.511	2.96177e-35
ENSSSCG00000016892	FST	FST	FST	FST		-2.04042	-1.02887	0.89373	8.98029	0.00272907
ENSSSCG00000027659	FUCA1	FUCA1	FUCA1	FUCA1		1.50766	0.592314	6.38851	16.974	3.78955e-05
ENSSSCG00000025425	FUK	FUK	FUK	FUK		-1.32681	-0.40796	5.53682	6.07916	0.0136785
ENSSSCG00000001817	FURIN	FURIN	FURIN	FURIN		1.85552	0.891826	6.12487	33.5209	7.05034e-09
ENSSSCG00000003145	FUT2	FUT2	FUT2	FUT2		10.2991	3.36444	3.38949	32.9685	9.36665e-09
ENSSSCG00000014958	FUT4	FUT4	FUT4	FUT4		1.59202	0.670863	4.41263	11.4963	0.000697342
ENSSSCG00000025499	FXYD5	FXYD5	FXYD5	FXYD5		-2.4269	-1.27912	6.71629	42.2791	7.91342e-11
ENSSSCG00000015083	FXYD6	FXYD6		FXYD6-FXYD2		-2.342	-1.22774	3.2012	23.0061	1.61487e-06
ENSSSCG00000016855	FYB	FYB	FYB1	FYB1		-2.7098	-1.43818	6.65691	70.7394	4.07677e-17
ENSSSCG00000004421	FYN	FYN	FYN	FYN		-2.47705	-1.30862	7.20776	57.5917	3.22581e-14
ENSSSCG00000009751	FZD10	FZD10	FZD10	FZD10		-6.95671	-2.79841	1.42188	71.7217	2.47793e-17
ENSSSCG00000009679	FZD3	FZD3	FZD3	FZD3		2.98268	1.57661	1.13752	25.5448	4.32233e-07
ENSSSCG00000014920	FZD4	FZD4	FZD4	FZD4		-1.84316	-0.882185	5.44457	22.216	2.43641e-06
ENSSSCG00000016140	FZD5	FZD5	FZD5	FZD5		14.2824	3.83617	4.2589	106.174	6.75317e-25
ENSSSCG00000016111	FZD7	FZD7	FZD7	FZD7		-1.96059	-0.971286	1.69886	9.9978	0.00156727
ENSSSCG00000015617	G0S2	G0S2	G0S2	G0S2		-3.92652	-1.97325	0.464715	24.8499	6.19719e-07
ENSSSCG00000012824	GAB3	GAB3	GAB3	GAB3		-2.0415	-1.02963	4.24171	24.0297	9.48588e-07
ENSSSCG00000001242	GABBR1	GABBR1	GABBR1	GABBR1		-1.67694	-0.745833	7.23574	11.1467	0.000841817
ENSSSCG00000030515	GABRA4	GABRA4	GABRA4	GABRA4		141.346	7.14308	-0.828716	45.2989	1.69145e-11
ENSSSCG00000022689	GADD45B	GADD45B	GADD45B	GADD45B		-1.75589	-0.812201	4.44274	15.8559	6.83546e-05
ENSSSCG00000012883	GAL	GAL	GAL	GAL		24.9457	4.64072	0.70465	75.0246	4.64876e-18
ENSSSCG00000028015	GAL3ST3	GAL3ST3	GAL3ST3	GAL3ST3		-5.29203	-2.40382	-0.228942	17.7237	2.55429e-05
ENSSSCG00000027827	GALE	GALE	GALE	GALE		4.68977	2.22952	6.41939	156.817	5.61347e-36
ENSSSCG00000017203	GALK1	GALK1	GALK1	GALK1		1.38717	0.472144	5.29848	7.65399	0.00566469
ENSSSCG00000004651	GALK2	GALK2	GALK2	GALK2		1.27917	0.355208	5.71244	5.43221	0.0197686
ENSSSCG00000008486	GALM	GALM	GALM	GALM		5.49985	2.45939	6.85321	105.361	1.0181e-24
ENSSSCG00000017072	GALNT10	GALNT10	GALNT10	GALNT10		-1.39087	-0.475989	6.05199	6.00179	0.0142914
ENSSSCG00000013403	GALNT18	GALNT18	GALNT18	GALNT18		-1.67884	-0.747465	2.48811	8.16517	0.00427026
ENSSSCG00000015907	GALNT3	GALNT3	GALNT3	GALNT3		21.6599	4.43696	4.83599	301.962	1.23112e-67
ENSSSCG00000023559	GALR1	GALR1				-2.78817	-1.47932	-0.707781	7.46283	0.00629859
ENSSSCG00000023142	GAMT	GAMT	GAMT	GAMT		1.56877	0.649632	3.44832	8.05243	0.00454427
ENSSSCG00000024302	GAP43	GAP43				2.72112	1.4442	-0.090169	12.1782	0.00048351
ENSSSCG00000025564	GAS2L1	GAS2L1	GAS2L1	GAS2L1		2.086	1.06074	4.95087	27.1304	1.90187e-07
ENSSSCG00000000874	GAS2L3	GAS2L3	GAS2L3	GAS2L3		3.8401	1.94114	3.2045	58.5363	1.9957e-14
ENSSSCG00000027237	GATA1	GATA1	GATA1	GATA1		-2.94163	-1.55661	0.201704	15.9164	6.62026e-05
ENSSSCG00000011618	GATA2	GATA2	GATA2	GATA2		-2.72558	-1.44656	2.35608	24.0366	9.45201e-07
ENSSSCG00000011125	GATA3	GATA3	GATA3	GATA3		-2.7856	-1.47799	4.00239	38.3212	6.00074e-10
ENSSSCG00000022383	GATA4	GATA4	GATA4	GATA4		52.6325	5.71788	3.30176	150.991	1.05293e-34
ENSSSCG00000007538	GATA5	GATA5	GATA5	GATA5		1355.26	10.4043	5.05873	513.76	9.64367e-114
ENSSSCG00000003702	GATA6	GATA6	GATA6	GATA6		2.87937	1.52575	6.01085	33.1842	8.3827e-09
ENSSSCG00000004672	GATM	GATM	GATM	GATM		-1.67654	-0.745486	4.13936	8.6909	0.00319802
ENSSSCG00000006522	GBA	GBA	GBA	GBA		-1.31284	-0.392688	6.53188	7.13452	0.00756141
ENSSSCG00000005319	GBA2	GBA2	GBA2	GBA2		2.51329	1.32958	8.55095	34.8405	3.57859e-09
ENSSSCG00000010579	GBF1	GBF1	GBF1	GBF1		1.35624	0.439609	7.85042	6.58162	0.0103037
ENSSSCG00000006923	GBP2	GBP2	GBP2	GBP2		2.04072	1.02908	7.92568	22.504	2.09709e-06
ENSSSCG00000030801	GBP6	GBP6	LOC100523310	GBP6		2.0576	1.04096	4.91433	20.4591	6.09184e-06
ENSSSCG00000027472	GCA	GCA	GCA	GCA		1.33798	0.420054	5.07635	5.58614	0.0181032
ENSSSCG00000008138	GCC2	GCC2	GCC2	GCC2		1.30786	0.38721	6.45288	6.18783	0.0128632
ENSSSCG00000015895	GCG	GCG	GCG	GCG		804.435	9.65183	4.83604	249.119	4.04113e-56
ENSSSCG00000001488	GCLC	GCLC	GCLC	GCLC		1.81365	0.858898	5.70303	16.7593	4.24339e-05
ENSSSCG00000006891	GCLM	GCLM				1.45255	0.538588	3.05888	6.10271	0.0134975
ENSSSCG00000005277	GCNT1	GCNT1	GCNT1	GCNT1		-1.55423	-0.636201	4.05074	8.25707	0.00405935
ENSSSCG00000001039	GCNT2	GCNT2				-1.34039	-0.422656	6.50296	7.86544	0.00503885
ENSSSCG00000004584	GCNT3	GCNT3	GCNT3	GCNT3		12.2826	3.61855	4.96493	56.2277	6.45473e-14
ENSSSCG00000029710	GCNT4	GCNT4	GCNT4	GCNT4		-1.58762	-0.666864	4.38427	6.84232	0.00890234
ENSSSCG00000000363	GDF11	GDF11	GDF11	GDF11		-1.75794	-0.813882	3.81349	14.2551	0.000159627
ENSSSCG00000030262	GDPD1	GDPD1		GDPD1		14.0326	3.81071	6.0379	167.875	2.15406e-38
ENSSSCG00000021811	GDPD3	GDPD3	GDPD3	GDPD3		5.60123	2.48574	4.35435	105.668	8.71802e-25
ENSSSCG00000014853	GDPD5	GDPD5	GDPD5	GDPD5		1.45378	0.539808	4.6969	7.77907	0.00528549
ENSSSCG00000001859	GDPGP1	GDPGP1	GDPGP1	AC091167.8		1.88614	0.915439	3.92778	17.6731	2.62317e-05
ENSSSCG00000017066	GEMIN5	GEMIN5	GEMIN5	GEMIN5		-1.56357	-0.64484	5.94859	17.7592	2.50708e-05
ENSSSCG00000017343	GFAP	GFAP	GFAP	GFAP		5.34155	2.41726	0.301068	20.6788	5.43137e-06
ENSSSCG00000006902	GFI1	GFI1	GFI1	GFI1		-1.77277	-0.826008	4.13366	18.2827	1.90431e-05
ENSSSCG00000014074	GFM2	GFM2	GFM2	GFM2		1.57376	0.654217	3.5918	8.86551	0.00290609
ENSSSCG00000008339	GFPT1	GFPT1	GFPT1	GFPT1		3.37953	1.75682	6.02829	71.2523	3.14342e-17
ENSSSCG00000014012	GFPT2	GFPT2	GFPT2	GFPT2		-1.96575	-0.975077	2.22352	7.63804	0.00571501
ENSSSCG00000014328	GFRA3	GFRA3	GFRA3	GFRA3		5.55832	2.47465	3.56932	46.5997	8.70739e-12
ENSSSCG00000017211	GGA3	GGA3	GGA3	GGA3		-1.31541	-0.395512	7.44819	5.93961	0.0148043
ENSSSCG00000009523	GGACT	GGACT	GGACT	GGACT		5.66304	2.50158	2.86842	63.2507	1.82001e-15
ENSSSCG00000010056	GGT1	GGT1	GGT1	GGTLC1		2.59551	1.37602	5.91807	19.8398	8.42117e-06
ENSSSCG00000010345	GHITM	GHITM	GHITM	GHITM		1.4301	0.51612	7.13571	11.6865	0.00062956
ENSSSCG00000016866	GHR	GHR	GHR	GHR		2.33206	1.2216	2.59282	10.2164	0.00139194
ENSSSCG00000011568	GHRL	GHRL	GHRL	GHRL		6.37389	2.67217	-0.29272	31.8306	1.68219e-08
ENSSSCG00000013117	GIF	GIF	GIF	GIF		1074.96	10.0701	0.832972	163.935	1.56293e-37
ENSSSCG00000016451	GIMAP1	GIMAP1	LOC100519177	GIMAP1		-2.53459	-1.34175	6.91957	54.5539	1.51241e-13
ENSSSCG00000016452	GIMAP8	GIMAP8	GIMAP8	GIMAP8		-2.67113	-1.41745	5.45714	48.5711	3.1853e-12
ENSSSCG00000024757	GIMD1	GIMD1				404.744	8.66087	-0.348941	89.2535	3.47333e-21
ENSSSCG00000027873	GIPC2	GIPC2				7.25177	2.85833	5.85914	152.844	4.14334e-35
ENSSSCG00000017787	GIT1	GIT1	GIT1	GIT1		1.32558	0.40662	5.72456	6.05819	0.013842
ENSSSCG00000021509	GJA4	GJA4				-2.61459	-1.38659	2.1775	21.233	4.06712e-06
ENSSSCG00000006696	GJA5	GJA5	GJA5	GJA5		-2.23128	-1.15787	4.25124	35.3407	2.76784e-09
ENSSSCG00000012394	GJB1	GJB1	GJB1	GJB1		2370.86	11.2112	2.19817	226.108	4.20843e-51
ENSSSCG00000021306	GJC1	GJC1	GJC1	GJC1		-1.67046	-0.740249	3.19775	11.1253	0.000851559
ENSSSCG00000011677	GK5	GK5	GK5	GK5		2.27422	1.18537	2.30813	19.8913	8.19725e-06
ENSSSCG00000026087	GKAP1	GKAP1	GKAP1	GKAP1		3.84576	1.94327	3.47924	70.1367	5.53333e-17
ENSSSCG00000027146	GLA	GLA				1.49748	0.582536	5.62514	12.9669	0.00031705
ENSSSCG00000016213	GLB1L	GLB1L	GLB1L	GLB1L		-1.29243	-0.370081	4.92868	5.52285	0.0187696
ENSSSCG00000026078	GLCE	GLCE	GLCE	GLCE		1.48028	0.565874	5.80782	7.23839	0.00713608
ENSSSCG00000000519	GLIPR1	GLIPR1	GLIPR1	GLIPR1		-1.46955	-0.555377	5.54286	9.2491	0.00235612
ENSSSCG00000003846	GLIS1	GLIS1	GLIS1	GLIS1		2.97582	1.57329	-0.419605	9.74731	0.00179585
ENSSSCG00000027778	GLO1	GLO1	GLO1	GLO1		1.49265	0.577878	7.37979	15.1245	0.000100649
ENSSSCG00000017998	GLP2R	GLP2R	GLP2R	GLP2R		57.1677	5.83713	0.629363	112.722	2.48314e-26
ENSSSCG00000002496	GLRX5	GLRX5	GLRX5	GLRX5		1.4148	0.500599	4.40443	6.25702	0.0123702
ENSSSCG00000009930	GLTP	GLTP				1.87652	0.908056	6.42853	31.7959	1.71256e-08
ENSSSCG00000017914	GLTPD2	GLTPD2	GLTPD2	GLTPD2		439.07	8.77831	0.935623	147.234	6.97482e-34
ENSSSCG00000010368	GLUD1	GLUD1	GLUD1	GLUD2		1.87038	0.903329	8.40817	26.1147	3.21731e-07
ENSSSCG00000015545	GLUL	GLUL	GLUL	GLUL		-2.08584	-1.06063	6.62009	32.4463	1.22531e-08
ENSSSCG00000011432	GLYCTK	GLYCTK	GLYCTK	GLYCTK		7.12562	2.83302	3.77586	75.2645	4.11702e-18
ENSSSCG00000017087	GM2A	GM2A	GM2A	GM2A		-1.40421	-0.489763	8.25736	5.44553	0.0196184
ENSSSCG00000000994	GMDS	GMDS	GMDS	GMDS		2.80374	1.48736	6.16351	61.2108	5.12782e-15
ENSSSCG00000010705	GMFG	GMFG				-2.34961	-1.23242	6.4747	26.8955	2.14756e-07
ENSSSCG00000013931	GMIP	GMIP	GMIP	GMIP		-1.736	-0.795766	7.07048	19.171	1.19518e-05
ENSSSCG00000011389	GMPPB	GMPPB	AMIGO3	AMIGO3		1.5417	0.624525	5.11542	11.9195	0.000555498
ENSSSCG00000001064	GMPR	GMPR	GMPR	GMPR		2.26862	1.18181	5.3153	38.1552	6.53367e-10
ENSSSCG00000026947	GMPR2	GMPR2	GMPR2	GMPR2		1.30666	0.385884	6.59222	7.76437	0.00532868
ENSSSCG00000029279	GNA11	GNA11	GNA11	GNA11		10.5576	3.40021	7.90263	198.874	3.67803e-45
ENSSSCG00000013473	GNA15	GNA15	GNA15	GNA15		-2.36831	-1.24386	5.67506	47.0227	7.01698e-12
ENSSSCG00000011399	GNAI2	GNAI2	GNAI2	GNAI2		-1.80869	-0.854944	8.90358	17.5802	2.75437e-05
ENSSSCG00000010046	GNAZ	GNAZ	GNAZ	GNAZ		3.71233	1.89233	3.17098	35.67	2.33738e-09
ENSSSCG00000029724	GNB2L1	RACK1	RACK1	RACK1		-1.50965	-0.594218	10.3695	7.71167	0.0054865
ENSSSCG00000015324	GNG11	GNG11	GNG11	GNG11		-1.7512	-0.808348	6.14695	13.1921	0.000281137
ENSSSCG00000028092	GNG2	GNG2	GNG2	GNG2		-1.9213	-0.942082	6.70808	29.2813	6.25955e-08
ENSSSCG00000020786	GNG7	GNG7				-1.85525	-0.891616	0.456409	5.83606	0.015701
ENSSSCG00000011449	GNL3	GNL3	GNL3	GNL3		-1.32502	-0.406012	6.15056	7.72171	0.00545607
ENSSSCG00000010955	GOLM1	GOLM1	GOLM1	GOLM1		2.46529	1.30176	5.57032	49.173	2.34351e-12
ENSSSCG00000015279	GOLT1A	GOLT1A	GOLT1A	GOLT1A		801.243	9.6461	3.54185	454.162	8.96146e-101
ENSSSCG00000010537	GOT1	GOT1	GOT1	GOT1		3.97585	1.99126	7.17993	74.1808	7.12817e-18
ENSSSCG00000017908	GP1BA	GP1BA	GP1BA	GP1BA		-10.6298	-3.41005	-0.253069	26.3842	2.79825e-07
ENSSSCG00000007861	GP2	GP2	GP2	GP2		3.888	1.95903	5.88706	26.9904	2.04472e-07
ENSSSCG00000006312	GPA33	GPA33	GPA33	GPA33		1138.5	10.1529	6.44223	725.6	8.10936e-160
ENSSSCG00000010631	GPAM	GPAM	GPAM	GPAM		2.05341	1.03803	5.84767	34.3849	4.52211e-09
ENSSSCG00000009233	GPAT3	GPAT3	GPAT3	GPAT3		17.712	4.14666	4.73011	103.277	2.91402e-24
ENSSSCG00000012680	GPC3	GPC3	GPC3	GPC3		-19.5367	-4.28811	2.79847	125.664	3.64171e-29
ENSSSCG00000012679	GPC4	GPC4	GPC4	GPC4		6.14793	2.6201	4.38455	63.3699	1.71319e-15
ENSSSCG00000021977	GPD1L	GPD1L	GPD1L	GPD1L		2.68631	1.42563	7.35678	63.4249	1.66599e-15
ENSSSCG00000015872	GPD2	GPD2	GPD2	GPD2		2.72214	1.44474	5.07222	42.6181	6.65405e-11
ENSSSCG00000002873	GPI	GPI	GPI	GPI		1.53085	0.614332	8.33968	13.3763	0.000254826
ENSSSCG00000012126	GPM6B	GPM6B	GPM6B			-1.78685	-0.837421	4.98909	20.4263	6.19721e-06
ENSSSCG00000016129	GPR1	GPR1	GPR1	GPR1		-2.26849	-1.18173	0.907686	7.05068	0.00792351
ENSSSCG00000002560	GPR132	GPR132				-3.61307	-1.85322	2.70274	34.7911	3.6704e-09
ENSSSCG00000013032	GPR137	GPR137	GPR137	GPR137		-1.3732	-0.457537	5.42524	7.84466	0.0050971
ENSSSCG00000012103	GPR143	GPR143		GPR143		-2.86782	-1.51996	0.711281	20.2278	6.87481e-06
ENSSSCG00000007551	GPR146	GPR146				-1.91133	-0.934575	1.25185	11.0899	0.000868003
ENSSSCG00000011979	GPR15	GPR15	GPR15	GPR15		-2.92478	-1.54833	1.11117	20.3868	6.32634e-06
ENSSSCG00000015965	GPR155	GPR155	GPR155	GPR155		1.47925	0.564867	5.71144	11.3913	0.000737896
ENSSSCG00000011888	GPR156	GPR156	GPR156	GPR156		12.4423	3.63718	-0.61919	51.604	6.79032e-13
ENSSSCG00000021734	GPR174	GPR174	GPR174	GPR174		-2.85489	-1.51344	5.06008	40.2612	2.22178e-10
ENSSSCG00000000416	GPR182	GPR182				-11.5863	-3.53435	1.73844	64.2589	1.09099e-15
ENSSSCG00000009517	GPR183	GPR183	GPR183	GPR183		-2.3403	-1.22669	5.27186	33.414	7.44865e-09
ENSSSCG00000016599	GPR37	GPR37	GPR37	GPR37		-2.01821	-1.01308	0.245922	7.85096	0.00507937
ENSSSCG00000025068	GPR4	GPR4				-3.46895	-1.7945	0.96026	26.1546	3.15146e-07
ENSSSCG00000028027	GPR65	GPR65				-1.6293	-0.704253	1.484	6.06279	0.013806
ENSSSCG00000012254	GPR82	GPR82	GPR82	GPR82		1.57628	0.656523	3.79364	7.17149	0.00740712
ENSSSCG00000012521	GPRASP2	GPRASP2	GPRASP2	GPRASP2		-1.68348	-0.751443	4.32402	13.2408	0.000273915
ENSSSCG00000029592	GPRC5A	GPRC5A	GPRC5A	GPRC5A		14.5032	3.8583	3.92156	36.3348	1.66171e-09
ENSSSCG00000007864	GPRC5B	GPRC5B	GPRC5B	GPRC5B		-1.52635	-0.610088	5.02178	7.84749	0.00508912
ENSSSCG00000014054	GPRIN1	GPRIN1	GPRIN1	GPRIN1		-1.77243	-0.825727	2.03081	7.32111	0.00681492
ENSSSCG00000009206	GPRIN3	GPRIN3				-1.48567	-0.57111	3.23645	6.91454	0.00854978
ENSSSCG00000001439	GPSM3	GPSM3	GPSM3	GPSM3		-2.19803	-1.13621	6.70336	31.9508	1.5813e-08
ENSSSCG00000005900	GPT	GPT				23.7655	4.57079	5.85651	162.018	4.10054e-37
ENSSSCG00000002847	GPT2	GPT2	GPT2	GPT2		33.2073	5.05343	5.27688	269.336	1.58391e-60
ENSSSCG00000002279	GPX2	GPX2	GPX2	GPX2		1045.88	10.0305	6.59605	490.772	9.67879e-109
ENSSSCG00000017092	GPX3					1.70234	0.76752	5.39783	12.6699	0.000371581
ENSSSCG00000023888	GPX7	GPX7				-1.89292	-0.920612	1.42617	7.2374	0.00714002
ENSSSCG00000002879	GRAMD1A	GRAMD1A	GRAMD1A	GRAMD1A		-1.66067	-0.731763	6.80254	16.1132	5.9668e-05
ENSSSCG00000015144	GRAMD1B	GRAMD1B	GRAMD1B	GRAMD1B		2.02211	1.01586	4.83913	15.5072	8.21933e-05
ENSSSCG00000011915	GRAMD1C	GRAMD1C	GRAMD1C	GRAMD1C		25.7415	4.68602	5.34754	397.1	2.35577e-88
ENSSSCG00000022402	GRAMD3	GRAMD3	GRAMD2B	GRAMD2B		3.36629	1.75116	5.96354	68.0547	1.59022e-16
ENSSSCG00000000080	GRAP2	GRAP2	GRAP2	GRAP2		-3.61245	-1.85298	4.82423	78.0777	9.90655e-19
ENSSSCG00000000234	GRASP	GRASP	GRASP	GRASP		-1.50029	-0.585238	4.1445	7.61103	0.00580124
ENSSSCG00000015901	GRB14	GRB14	GRB14	GRB14		-1.86569	-0.89971	2.3029	12.0946	0.000505674
ENSSSCG00000017495	GRB7	GRB7	GRB7	GRB7		3.06493	1.61585	4.03421	47.278	6.16e-12
ENSSSCG00000003699	GREB1L	GREB1L	GREB1L	GREB1L		-1.98358	-0.988108	2.30106	16.1728	5.78171e-05
ENSSSCG00000006060	GRHL2	GRHL2	GRHL2	GRHL2		123.06	6.94321	3.84251	240.547	2.98807e-54
ENSSSCG00000003539	GRHL3	GRHL3	GRHL3	GRHL3		-2.26767	-1.18121	2.84141	20.4521	6.11428e-06
ENSSSCG00000005349	GRHPR	GRHPR	GRHPR	GRHPR		1.62281	0.698493	5.95185	13.3377	0.000260124
ENSSSCG00000012638	GRIA3	GRIA3	GRIA3	GRIA3		7.21461	2.85092	-0.53836	20.0424	7.57429e-06
ENSSSCG00000015131	GRIK4	GRIK4	GRIK4	GRIK4		-3.81031	-1.92991	-0.0667352	17.9134	2.3119e-05
ENSSSCG00000029635	GRIN3B	GRIN3B	GRIN3B	GRIN3B		-3.81687	-1.93239	-0.9038	16.7564	4.24989e-05
ENSSSCG00000010683	GRK5	GRK5	GRK5	GRK5		-1.58455	-0.664074	6.13591	17.3369	3.13043e-05
ENSSSCG00000017355	GRN	GRN	GRN	GRN		-1.36299	-0.446774	8.00935	6.93261	0.00846381
ENSSSCG00000008940	GRSF1	GRSF1	GRSF1	GRSF1		-1.2936	-0.371392	5.87685	5.81159	0.0159209
ENSSSCG00000005962	GSDMC	GSDMC	LOC100151870	GSDMC		4953.85	12.2743	3.19094	341.044	3.7794e-76
ENSSSCG00000006955	GSDMD	GSDMD	GSDMD	GSDMD		2.09349	1.06591	6.63065	27.3496	1.69797e-07
ENSSSCG00000011889	GSK3B	GSK3B	GSK3B	GSK3B		1.39988	0.485302	5.56712	9.85918	0.00168986
ENSSSCG00000022930	GSKIP	GSKIP				2.37031	1.24508	6.08506	55.8099	7.98275e-14
ENSSSCG00000012317	GSPT2	GSPT2	GSPT2	GSPT2		-1.96359	-0.973491	4.3636	19.7556	8.80054e-06
ENSSSCG00000002627	GSTA4	GSTA4	GSTA4	GSTA4		-3.13979	-1.65067	5.10945	51.5885	6.84413e-13
ENSSSCG00000016466	GSTK1	GSTK1				5.3722	2.42551	5.98399	120.478	4.97085e-28
ENSSSCG00000006821	GSTM3	GSTM3	GSTM3	GSTM3		2.06474	1.04596	3.49971	21.2979	3.93154e-06
ENSSSCG00000022351	GSTO1	GSTO1	GSTO1	GSTO1		11.095	3.47184	6.87339	180.596	3.5908e-41
ENSSSCG00000002396	GSTZ1	GSTZ1	GSTZ1	GSTZ1		1.82327	0.86653	4.11763	20.4894	5.99621e-06
ENSSSCG00000009305	GTF3A	GTF3A	GTF3A	GTF3A		-1.51012	-0.594659	5.30815	11.5766	0.000667876
ENSSSCG00000007815	GTF3C1	GTF3C1	GTF3C1	GTF3C1		-1.3372	-0.419214	7.28952	8.13421	0.00434378
ENSSSCG00000016070	GTF3C3	GTF3C3	GTF3C3	GTF3C3		-1.29957	-0.37804	5.471	5.63717	0.0175836
ENSSSCG00000003969	GUCA2A	GUCA2A	GUCA2A	GUCA2A		1747.43	10.771	6.15307	518.187	1.04959e-114
ENSSSCG00000010059	GUCD1	GUCD1	GUCD1	GUCD1		1.40197	0.487456	6.5304	10.6317	0.00111168
ENSSSCG00000024613	GUCY1A2	GUCY1A2	GUCY1A2	GUCY1A2		-2.63387	-1.39718	-0.124481	6.53264	0.0105913
ENSSSCG00000008866	GUCY1A3	GUCY1A3	GUCY1A3	GUCY1A3		-2.62171	-1.39051	2.99864	23.596	1.18833e-06
ENSSSCG00000008870	GUCY1B3	GUCY1B3	GUCY1B3	GUCY1B3		-1.90779	-0.931906	5.45789	19.2022	1.17577e-05
ENSSSCG00000026724	GUCY2C	GUCY2C	PLBD1	GUCY2C		134.053	7.06666	4.58185	201.786	8.51321e-46
ENSSSCG00000030984	GYPC	GYPC				-2.47929	-1.30993	1.78229	17.8546	2.38439e-05
ENSSSCG00000016903	GZMA	GZMA	GZMA	GZMA		2.11982	1.08394	4.89398	20.6388	5.54621e-06
ENSSSCG00000016902	GZMA		GZMA			9.76718	3.28794	3.67956	115.475	6.19292e-27
ENSSSCG00000001978	GZMB		GZMB	GZMH		10.9007	3.44636	6.43464	71.7478	2.44536e-17
ENSSSCG00000026760	GZMM	GZMM				-3.57996	-1.83995	2.77144	39.876	2.70611e-10
ENSSSCG00000011613	H1FX	H1FX	H1FX	H1FX		-1.34102	-0.423335	6.64731	5.46238	0.0194301
ENSSSCG00000004364	HACE1	HACE1	HACE1	HACE1		-1.40972	-0.495407	5.06713	9.22545	0.00238674
ENSSSCG00000009150	HADH	HADH	HADH	HADH		1.90936	0.93309	7.38597	32.46	1.21672e-08
ENSSSCG00000008571	HADHA	HADHA	HADHA	HADHA		1.53843	0.621456	8.2416	14.2897	0.000156718
ENSSSCG00000008569	HADHB	HADHB	HADHB	HADHB		1.43565	0.521703	7.83405	11.2675	0.00078875
ENSSSCG00000023157	HAGH	HAGH				1.46878	0.554616	3.07123	6.02854	0.0140764
ENSSSCG00000008012	HAGH		HAGH	HAGH		1.6709	0.740625	2.76572	11.5749	0.000668482
ENSSSCG00000008003	HAGHL	HAGHL	HAGHL	HAGHL		1.53489	0.618138	2.44256	5.66867	0.0172705
ENSSSCG00000017070	HAND1	HAND1				199.571	7.64076	1.55476	160.094	1.07901e-36
ENSSSCG00000009703	HAND2	HAND2				32.417	5.01868	1.68581	47.2299	6.3129e-12
ENSSSCG00000017427	HAP1	HAP1	HAP1	HAP1		-2.29604	-1.19915	0.410337	7.37195	0.00662492
ENSSSCG00000014137	HAPLN1	HAPLN1	HAPLN1	HAPLN1		112.274	6.81088	2.25257	183.469	8.47115e-42
ENSSSCG00000030597	HAPLN3	HAPLN3	HAPLN3	HAPLN3		-3.83071	-1.93761	3.9496	46.0401	1.15855e-11
ENSSSCG00000011884	HCLS1	HCLS1	HCLS1	HCLS1		-1.49245	-0.577681	8.37966	7.50261	0.00616095
ENSSSCG00000027437	HCN2	HCN2				2.64954	1.40574	1.03723	12.4449	0.000419135
ENSSSCG00000002918	HCST	HCST	HCST	HCST		-3.47161	-1.79561	3.24186	33.7436	6.28745e-09
ENSSSCG00000014388	HDAC3	HDAC3	HDAC3	HDAC3		-1.26775	-0.342268	6.62066	5.65592	0.0173966
ENSSSCG00000006468	HDGF	HDGF	HDGF	HDGF		1.30313	0.381976	8.21715	5.52239	0.0187746
ENSSSCG00000010145	HEATR1	HEATR1	HEATR1	HEATR1		-1.44327	-0.529345	6.48478	12.097	0.000505038
ENSSSCG00000001970	HEATR5A	HEATR5A	HEATR5A	HEATR5A		1.93582	0.952946	5.98889	26.5079	2.62469e-07
ENSSSCG00000004150	HEBP2	HEBP2		HEBP2		6.1676	2.62471	3.51749	57.1364	4.06606e-14
ENSSSCG00000004144	HECA	HECA	HECA	HECA		-1.48596	-0.571391	7.39939	13.1995	0.00028003
ENSSSCG00000020912	HECTD2	HECTD2	HECTD2	HECTD2		-1.54208	-0.624874	2.01316	5.38675	0.0202902
ENSSSCG00000011859	HEG1	HEG1	HEG1	HEG1		-2.15688	-1.10894	2.52576	10.036	0.00153506
ENSSSCG00000003306	HELZ2	HELZ2	HELZ2	HELZ2		4.40044	2.13765	-0.798758	12.8322	0.000340704
ENSSSCG00000025870	HEPACAM2	HEPACAM2	HEPACAM2	HEPACAM2		9.65281	3.27095	4.67648	201.245	1.11749e-45
ENSSSCG00000012363	HEPH	HEPH	HEPH	HEPH		25.9219	4.6961	6.63477	422.589	6.66845e-94
ENSSSCG00000004561	HERC1	HERC1	HERC1	HERC1		-1.31025	-0.389847	5.09212	5.77349	0.0162696
ENSSSCG00000024430	HES4	HES4				-2.17419	-1.12048	0.652608	8.49488	0.00356148
ENSSSCG00000016342	HES6	HES6	HES6	HES6		-1.56608	-0.647161	4.01977	9.42207	0.00214389
ENSSSCG00000021207	HESX1	HESX1	HESX1	HESX1		-2.88754	-1.52984	-0.566848	13.5492	0.000232386
ENSSSCG00000014073	HEXB	HEXB	HEXB	HEXB		1.33297	0.414641	6.70462	7.10867	0.00767121
ENSSSCG00000024651	HEYL	HEYL				-2.54986	-1.35042	3.772	28.6918	8.48621e-08
ENSSSCG00000006912	HFM1	HFM1	HFM1	HFM1		-2.10589	-1.07443	1.77421	14.5562	0.000136039
ENSSSCG00000015403	HGF	HGF	HGF	HGF		-2.07972	-1.05639	0.392125	6.27801	0.0122245
ENSSSCG00000015607	HHAT	HHAT	HHAT	HHAT		4.96367	2.31141	2.32772	44.0417	3.21462e-11
ENSSSCG00000010472	HHEX	HHEX				-1.62925	-0.704211	5.06417	12.4535	0.000417209
ENSSSCG00000009045	HHIP	HHIP	HHIP	HHIP		-2.25548	-1.17343	1.7214	9.87224	0.00167791
ENSSSCG00000010832	HHIPL2	HHIPL2	HHIPL2	HHIPL2		1.60172	0.679626	2.87875	8.74189	0.00310982
ENSSSCG00000027275	HHLA2	HHLA2	HHLA2	HHLA2		137.854	7.107	7.12487	529.37	3.87279e-117
ENSSSCG00000005096	HIF1A	HIF1A	HIF1A	HIF1A		-1.43109	-0.517117	7.22448	8.50741	0.00353703
ENSSSCG00000017347	HIGD1B	HIGD1B	HIGD1B	HIGD1B		-2.07779	-1.05505	0.873832	8.20899	0.00416833
ENSSSCG00000029179	HIGD2A	HIGD2A	HIGD2A	HIGD2B		1.40319	0.488709	6.16655	10.446	0.00122915
ENSSSCG00000014264	HINT1	HINT1	HINT1			1.42984	0.515852	8.1061	9.90069	0.00165217
ENSSSCG00000004221	HINT3	HINT3	HINT3	HINT3		1.85832	0.894002	4.20709	16.4671	4.95015e-05
ENSSSCG00000007700	HIP1	HIP1	HIP1	HIP1		-2.34655	-1.23054	4.26572	26.5516	2.56589e-07
ENSSSCG00000021917	HIPK4	HIPK4	HIPK4	HIPK4		-2.00263	-1.0019	0.937793	7.71436	0.00547833
ENSSSCG00000004138	HIVEP2	HIVEP2	HIVEP2	HIVEP2		-1.56531	-0.64645	6.16344	19.6507	9.29714e-06
ENSSSCG00000010253	HK1	HK1	HK1	HK1		-1.34624	-0.428933	6.95579	8.28915	0.00398827
ENSSSCG00000014048	HK3	HK3	HK3	HK3		-1.62735	-0.702521	5.88849	18.2469	1.94046e-05
ENSSSCG00000010252	HKDC1	HKDC1	HKDC1	HKDC1		265.641	8.05334	6.57229	710.236	1.77784e-156
ENSSSCG00000001470	HLA-DMA	HLA-DMA	SLA-DMA	HLA-DMA		-1.54256	-0.625324	7.19544	11.0624	0.000880941
ENSSSCG00000009682	HMBOX1	HMBOX1	HMBOX1	HMBOX1		2.04804	1.03425	3.15297	20.727	5.29629e-06
ENSSSCG00000026025	HMGCL	HMGCL	HMGCL	HMGCL		1.30347	0.382363	5.86485	5.90372	0.0151089
ENSSSCG00000014080	HMGCR	HMGCR	HMGCR	HMGCR		1.46644	0.552318	7.20668	9.21103	0.00240561
ENSSSCG00000016872	HMGCS1	HMGCS1	HMGCS1	HMGCS1		1.38312	0.467922	7.83147	6.58427	0.0102884
ENSSSCG00000020696	HMGN4	HMGN4	HMGN4	HMGN4		-1.47702	-0.562685	5.59405	11.6398	0.000645541
ENSSSCG00000026759	HMOX1	HMOX1				-2.60065	-1.37887	3.83052	41.6187	1.10929e-10
ENSSSCG00000027769	HMSD	HMSD				5.22529	2.38551	4.8243	109.36	1.35341e-25
ENSSSCG00000008019	HN1L	JPT2	JPT2			1.26631	0.340629	6.90231	5.42886	0.0198066
ENSSSCG00000009919	HNF1A	HNF1A	HNF1A	HNF1A		1069.42	10.0626	5.01642	700.562	2.2567e-154
ENSSSCG00000022417	HNF1B	HNF1B	HNF1B	HNF1B		158.899	7.31197	4.81135	394.046	1.08921e-87
ENSSSCG00000007371	HNF4A	HNF4A	HNF4A	HNF4A		2981.6	11.5419	7.72712	898.876	1.72246e-197
ENSSSCG00000024023	HNMT	HNMT				2.34647	1.23049	5.22012	36.6317	1.42695e-09
ENSSSCG00000014113	HOMER1	HOMER1	HOMER1	HOMER1		1.95713	0.968738	2.14653	10.2154	0.00139275
ENSSSCG00000001804	HOMER2	HOMER2	HOMER2	HOMER2		2.75503	1.46207	1.555	6.21989	0.0126323
ENSSSCG00000013919	HOMER3	HOMER3	HOMER3	HOMER3		-2.22737	-1.15534	2.96748	22.9791	1.63769e-06
ENSSSCG00000028190	HOMEZ	HOMEZ	HOMEZ	HOMEZ		1.53691	0.620036	4.95025	12.6857	0.000368458
ENSSSCG00000003826	HOOK1	HOOK1	HOOK1	HOOK1		92.3932	6.52972	3.51861	269.913	1.18552e-60
ENSSSCG00000013734	HOOK2	HOOK2	HOOK2	HOOK2		6.66298	2.73617	5.11545	147.152	7.26914e-34
ENSSSCG00000006649	HORMAD1	HORMAD1	HORMAD1	HORMAD1		-1.91141	-0.934636	1.92057	13.0473	0.000303719
ENSSSCG00000016703	HOXA5	HOXA5	HOXA5	HOXA5		-6.73494	-2.75166	4.31234	100.117	1.43651e-23
ENSSSCG00000016702	HOXA6	HOXA6				-19.4183	-4.27935	1.78388	48.9817	2.58363e-12
ENSSSCG00000016701	HOXA7	HOXA7	HOXA7	HOXA7		-9.71713	-3.28053	1.31576	53.9561	2.05018e-13
ENSSSCG00000017539	HOXB6	HOXB6	HOXB6	HOXB6		-2.14644	-1.10194	3.01591	6.32245	0.0119218
ENSSSCG00000017538	HOXB7	HOXB7	HOXB7	HOXB7		-2.01197	-1.00861	2.81388	5.61249	0.0178329
ENSSSCG00000017537	HOXB8	HOXB8	HOXB8	HOXB8		-2.01611	-1.01158	0.192198	6.7375	0.00944069
ENSSSCG00000017536	HOXB9	HOXB9				-8.23931	-3.04252	2.86637	25.692	4.00484e-07
ENSSSCG00000015985	HOXD3	HOXD3	HOXD3	HOXD3		-4.39366	-2.13542	0.216686	25.3939	4.67391e-07
ENSSSCG00000015982	HOXD9	HOXD9	HOXD9	HOXD9		-10.4503	-3.38547	0.0428987	35.4793	2.57776e-09
ENSSSCG00000002749	HP	HP	HP	HPR		-1.9299	-0.948523	0.602893	7.64704	0.00568655
ENSSSCG00000003663	HPCA	HPCA	HPCAL1	HPCAL1		-2.21286	-1.14591	0.293451	8.27269	0.00402457
ENSSSCG00000023460	HPCAL4	HPCAL4	HPCAL4	HPCAL4		-2.14068	-1.09807	0.075196	7.93458	0.00484989
ENSSSCG00000027175	HPRT1	HPRT1				-1.3772	-0.461737	6.11663	6.76311	0.00930613
ENSSSCG00000009237	HPSE	HPSE	HPSE	HPSE		-1.92044	-0.941435	6.23564	16.7208	4.33045e-05
ENSSSCG00000009616	HR	HR	HR	HR		2.49947	1.32162	3.22606	15.3679	8.84769e-05
ENSSSCG00000011576	HRH1	HRH1	HRH1	HRH1		2.37019	1.245	3.55508	24.0398	9.43667e-07
ENSSSCG00000003714	HRH4	HRH4	HRH4	HRH4		-3.58397	-1.84156	-0.374379	15.2185	9.57624e-05
ENSSSCG00000007837	HS3ST2	HS3ST2				2.62061	1.3899	-0.0923341	8.79251	0.0030247
ENSSSCG00000022197	HS6ST1	HS6ST1	HS6ST1	HS6ST1		-1.28802	-0.365151	6.22634	5.74627	0.0165237
ENSSSCG00000002777	HSD11B2	HSD11B2	HSD11B2	HSD11B2		4.27782	2.09688	3.96896	48.0478	4.15959e-12
ENSSSCG00000017399	HSD17B1	HSD17B1				-1.50126	-0.586178	3.55038	8.16	0.00428245
ENSSSCG00000024493	HSD17B11	HSD17B11				4.61536	2.20644	5.35915	115.615	5.77271e-27
ENSSSCG00000021739	HSD17B12	HSD17B12	HSD17B12	HSD17B12		1.70896	0.773118	6.98385	29.0656	6.99683e-08
ENSSSCG00000027854	HSD17B6	HSD17B6	HSD17B6	HSD17B6		7.9179	2.98512	1.5452	46.9579	7.25298e-12
ENSSSCG00000002681	HSDL1	HSDL1	HSDL1	HSDL1		1.51144	0.595921	5.08953	10.3466	0.00129716
ENSSSCG00000005467	HSDL2	HSDL2	HSDL2	HSDL2		1.36325	0.44705	5.35353	7.44841	0.00634925
ENSSSCG00000005917	HSF1	HSF1	HSF1	HSF1		-1.30869	-0.388119	5.81498	5.94841	0.0147305
ENSSSCG00000002792	HSF4	HSF4	HSF4	HSF4		-1.67747	-0.746287	5.91814	16.0953	6.02321e-05
ENSSSCG00000017641	HSF5	HSF5	HSF5	HSF5		2.05861	1.04167	-0.462621	5.73724	0.0166089
ENSSSCG00000013853	HSH2D	HSH2D	HSH2D	HSH2D		-1.62985	-0.704744	5.42677	8.35893	0.00383796
ENSSSCG00000010662	HSPA12A	HSPA12A				-2.73127	-1.44957	2.08351	21.0105	4.56769e-06
ENSSSCG00000009077	HSPA4L	HSPA4L	HSPA4L	HSPA4L		1.99387	0.995572	1.41024	13.5825	0.000228307
ENSSSCG00000005601	HSPA5	HSPA5	HSPA5	HSPA5		1.50104	0.585962	9.75455	7.79011	0.00525331
ENSSSCG00000021071	HSPB7	HSPB7				2.92038	1.54616	2.00279	13.1301	0.000290588
ENSSSCG00000009844	HSPB8	HSPB8	HSPB8	HSPB8		6.78455	2.76225	4.56067	131.495	1.92968e-30
ENSSSCG00000013349	HTATIP2	HTATIP2	HTATIP2	HTATIP2		2.8109	1.49103	6.28756	88.4742	5.15031e-21
ENSSSCG00000025500	HTR1D	HTR1D	HTR1D	HTR1D		45.1829	5.4977	3.08713	240.574	2.94865e-54
ENSSSCG00000014428	HTR4	HTR4	HTR4	HTR4		30.9911	4.95378	0.863303	70.1015	5.63311e-17
ENSSSCG00000012328	HUWE1	HUWE1	HUWE1	HUWE1		-1.35414	-0.437381	8.54628	6.43062	0.011217
ENSSSCG00000009827	HVCN1	HVCN1	HVCN1	HVCN1		-1.65166	-0.723919	7.33236	9.69323	0.00184949
ENSSSCG00000011404	HYAL1	HYAL1	HYAL1	HYAL1		8.73049	3.12606	5.92851	130.592	3.04129e-30
ENSSSCG00000011405	HYAL2	HYAL2	HYAL2	HYAL2		1.7341	0.794186	5.82305	13.5333	0.000234366
ENSSSCG00000011402	HYAL3	HYAL3	HYAL3	HYAL3		-2.02873	-1.02057	4.25784	22.2063	2.44867e-06
ENSSSCG00000003940	HYI	HYI	HYI	HYI		5.35041	2.41965	5.74681	127.057	1.80504e-29
ENSSSCG00000001755	HYKK	HYKK	HYKK	HYKK		2.96546	1.56825	3.94834	47.1973	6.41879e-12
ENSSSCG00000004460	IBTK	IBTK	IBTK	IBTK		1.36911	0.453243	6.1133	9.03868	0.00264326
ENSSSCG00000028203	ICA		TF			6.13387	2.6168	1.8307	35.1739	3.01532e-09
ENSSSCG00000013655	ICAM1	ICAM1	ICAM1	ICAM1		-1.71095	-0.774795	6.63879	15.6248	7.72341e-05
ENSSSCG00000017280	ICAM2	ICAM2				-2.32455	-1.21695	4.95986	46.9822	7.16325e-12
ENSSSCG00000002628	ICK	ICK	ICK	ICK		-1.41802	-0.503876	5.48072	10.0852	0.00149464
ENSSSCG00000025042	ICOS	ICOS	ICOS	ICOS		-2.53222	-1.3404	5.93624	36.7009	1.37719e-09
ENSSSCG00000023264	IDH1	IDH1	IDH1	IDH1		5.73694	2.52028	8.02924	101.815	6.09537e-24
ENSSSCG00000001761	IDH3A	IDH3A				1.68567	0.753322	6.92127	17.5855	2.74673e-05
ENSSSCG00000022077	IDNK	IDNK				2.81122	1.4912	4.35798	61.156	5.27274e-15
ENSSSCG00000007007	IDO1	IDO1	IDO1	IDO1		-3.64694	-1.86669	5.05845	54.2076	1.80392e-13
ENSSSCG00000013753	IER2	IER2	IER2	IER2		-1.56274	-0.644081	5.55511	16.8541	4.03669e-05
ENSSSCG00000000695	IFFO1	IFFO1	IFFO1	IFFO1		-1.86733	-0.900979	4.6926	17.7052	2.57926e-05
ENSSSCG00000013901	IFI30	IFI30	IFI30	IFI30		-1.56466	-0.64585	8.25154	11.5661	0.00067164
ENSSSCG00000010453	IFIT1	IFIT1				1.8967	0.92349	6.86242	6.98197	0.00823347
ENSSSCG00000014564	IFITM1	IFITM3				-1.4477	-0.533765	8.21643	6.30356	0.0120495
ENSSSCG00000005136	IFNE	IFNE	IFNE	IFNE		19.454	4.28199	0.611369	98.4822	3.27965e-23
ENSSSCG00000004156	IFNGR1	IFNGR1	IFNGR1	IFNGR1		1.58016	0.660075	7.07002	16.008	6.30738e-05
ENSSSCG00000023688	IFNLR1	IFNLR1				14.6601	3.87382	1.49586	65.5533	5.65619e-16
ENSSSCG00000016646	IFRD1	IFRD1	IFRD1	IFRD1		1.60557	0.683085	5.31175	13.0666	0.000300609
ENSSSCG00000008020	IFT140	IFT140	IFT140	IFT140		-1.72624	-0.787634	2.67114	11.357	0.000751636
ENSSSCG00000023719	IFT20	IFT20	IFT20			1.63384	0.708269	4.53433	14.0596	0.000177106
ENSSSCG00000011941	IFT57	IFT57	IFT57	IFT57		-1.4751	-0.560809	3.69538	6.31223	0.0119908
ENSSSCG00000004931	IGDCC4	IGDCC4	IGDCC4	IGDCC4		-1.83375	-0.874795	4.72698	13.3796	0.000254374
ENSSSCG00000000857	IGF1	IGF1	IGF1	IGF1		-2.8425	-1.50716	1.22034	12.1223	0.000498227
ENSSSCG00000011795	IGF2BP2	IGF2BP2	IGF2BP2	IGF2BP2		40.1711	5.32809	5.25849	231.975	2.21093e-52
ENSSSCG00000017472	IGFBP4	IGFBP4	IGFBP4	IGFBP4		-3.36298	-1.74974	6.71105	73.5351	9.88631e-18
ENSSSCG00000025924	IGFBP5	IGFBP5	IGFBP5	IGFBP5		-3.04235	-1.60519	5.10899	62.8844	2.19202e-15
ENSSSCG00000000261	IGFBP6	IGFBP6	IGFBP6	IGFBP6		-3.90186	-1.96416	2.94941	28.1616	1.11595e-07
ENSSSCG00000008913	IGFBP7	IGFBP7	IGFBP7	IGFBP7		-1.55281	-0.634879	8.32991	6.16554	0.0130262
ENSSSCG00000027596	IGHE	IGHE				-9.98398	-3.31961	-0.224585	21.3015	3.92429e-06
ENSSSCG00000012878	IGHMBP2	IGHMBP2	IGHMBP2	IGHMBP2		-1.41747	-0.503322	5.26768	9.3835	0.00218947
ENSSSCG00000030757	IGIP	IGIP				-1.54809	-0.630485	4.19506	10.1263	0.00146166
ENSSSCG00000012667	IGSF1	IGSF1	IGSF1	IGSF1		-2.00802	-1.00577	1.86697	8.99539	0.00270662
ENSSSCG00000011717	IGSF10	IGSF10	IGSF10	IGSF10		-2.57267	-1.36327	1.26412	12.3876	0.000432188
ENSSSCG00000003080	IGSF23	IGSF23	IGSF23	IGSF23		520.462	9.02365	6.0249	615.19	8.31507e-136
ENSSSCG00000006737	IGSF3	IGSF3	IGSF3	IGSF3		8.10068	3.01804	5.51247	107.094	4.24632e-25
ENSSSCG00000012071	IGSF5	IGSF5	IGSF5	IGSF5		13.477	3.75242	5.73273	132.449	1.19347e-30
ENSSSCG00000027967	IGSF6	IGSF6	IGSF6	IGSF6		-2.18036	-1.12457	2.38015	16.4774	4.92326e-05
ENSSSCG00000016204	IHH	IHH	IHH	IHH		3422.47	11.7408	4.7973	506.086	4.5059e-112
ENSSSCG00000005441	IKBKAP	IKBKAP	ELP1	ELP1		-1.39885	-0.484244	5.46834	9.57471	0.00197276
ENSSSCG00000024394	IKZF4	IKZF4				-1.81161	-0.857269	0.985978	8.16475	0.00427124
ENSSSCG00000015652	IL10	IL10	IL10	IL10		-1.95847	-0.96973	2.41573	14.7033	0.000125828
ENSSSCG00000015085	IL10RA	IL10RA	IL10RA	IL10RA		-2.43682	-1.285	6.59548	45.3073	1.68418e-11
ENSSSCG00000010968	IL11RA	IL11RA	IL11RA	IL11RA		1.60781	0.685101	4.25121	12.3204	0.000448033
ENSSSCG00000011730	IL12A	IL12A	IL12A	IL12A		-2.69757	-1.43166	-0.456524	6.69419	0.00967277
ENSSSCG00000017044	IL12B	IL12B	IL12B	IL12B		-4.26972	-2.09414	1.79772	22.2567	2.38522e-06
ENSSSCG00000013894	IL12RB1	IL12RB1	IL12RB1	IL12RB1		-2.3057	-1.2052	3.78537	28.8871	7.67218e-08
ENSSSCG00000003799	IL12RB2	IL12RB2	IL12RB2	IL12RB2		-1.62583	-0.701175	1.5243	5.96924	0.0145575
ENSSSCG00000012594	IL13RA2	IL13RA2	IL13RA2	IL13RA2		-2.17621	-1.12182	0.412166	8.54447	0.00346574
ENSSSCG00000009051	IL15	IL15	IL15	IL15		1.44033	0.526402	3.17121	5.43946	0.0196867
ENSSSCG00000025308	IL17D	IL17D	IL17D	IL17D		-3.73004	-1.89919	0.663034	26.1545	3.15157e-07
ENSSSCG00000011559	IL17RC	IL17RC	IL17RC	IL17RC		1.37003	0.454205	4.34086	6.07047	0.0137461
ENSSSCG00000000983	IL17REL	IL17REL	IL17REL	IL17REL		-2.40435	-1.26565	3.59172	25.1253	5.37237e-07
ENSSSCG00000008157	IL18RAP	IL18RAP	IL18RAP	IL18RAP		-1.95689	-0.968562	0.809035	8.82366	0.00297349
ENSSSCG00000008088	IL1B1	IL1B	IL1B2	IL1B		3.36859	1.75214	0.782766	14.3459	0.000152108
ENSSSCG00000008162	IL1R1	IL1R1	IL1R1	IL1R1		-2.74718	-1.45795	5.65264	46.0122	1.17518e-11
ENSSSCG00000021206	IL1RAP	IL1RAP	IL1RAP	IL1RAP		2.61012	1.38411	0.102182	11.6365	0.000646684
ENSSSCG00000008159	IL1RL1	IL1RL1	IL1RL1	IL1RL1		2.26698	1.18077	0.94318	5.78491	0.0161643
ENSSSCG00000009087	IL21	IL21	IL21	IL21		-1.98253	-0.987341	2.32339	9.55496	0.0019941
ENSSSCG00000007816	IL21R	IL21R	IL21R	IL21R		-1.93471	-0.952116	6.13763	22.1628	2.50475e-06
ENSSSCG00000023367	IL22RA1	IL22RA1				2858.07	11.4808	4.67889	331.476	4.58384e-74
ENSSSCG00000013766	IL27RA	IL27RA	IL27RA	IL27RA		-2.23595	-1.16089	6.75637	33.4198	7.42641e-09
ENSSSCG00000022849	IL2RA	IL2RA	IL2RA	IL2RA		-2.24994	-1.16988	2.93545	17.584	2.74895e-05
ENSSSCG00000031058	IL2RA					-2.6294	-1.39474	-0.771871	7.95066	0.00480698
ENSSSCG00000012397	IL2RG	IL2RG	IL2RG	IL2RG		-2.28523	-1.19234	7.82583	32.5787	1.14463e-08
ENSSSCG00000005203	IL33	IL33	IL33	IL33		-6.49068	-2.69837	6.2904	99.1374	2.35579e-23
ENSSSCG00000003192	IL4I1	IL4I1	IL4I1	IL4I1		-2.15067	-1.10479	5.22116	27.5667	1.51769e-07
ENSSSCG00000006549	IL6R	AL162231.3				-3.07167	-1.61902	1.1073	17.1449	3.46336e-05
ENSSSCG00000016916	IL6ST	IL6ST	IL6ST	IL6ST		-1.98215	-0.987064	5.061	16.6658	4.45773e-05
ENSSSCG00000016832	IL7R	IL7R	IL7R	IL7R		-3.67418	-1.87742	6.1494	80.327	3.17308e-19
ENSSSCG00000025436	ILDR1	ILDR1	ILDR1	ILDR1		5.7579	2.52554	-0.586257	23.4141	1.3062e-06
ENSSSCG00000013830	ILVBL	ILVBL	ILVBL	ILVBL		3.42955	1.77802	6.96002	73.987	7.86318e-18
ENSSSCG00000024564	IMMT	IMMT	IMMT	IMMT		1.43299	0.519029	7.27136	11.7696	0.000602065
ENSSSCG00000003713	IMPACT	IMPACT	IMPACT	IMPACT		-1.36012	-0.443732	4.88937	7.17335	0.00739945
ENSSSCG00000016585	IMPDH1	IMPDH1	IMPDH1	IMPDH1		-2.22688	-1.15502	5.55463	41.1657	1.39857e-10
ENSSSCG00000011372	IMPDH2	IMPDH2	IMPDH2	IMPDH2		-1.32808	-0.409338	7.63357	6.12448	0.0133323
ENSSSCG00000023292	INF2	INF2				-1.696	-0.76214	2.64509	8.74745	0.00310036
ENSSSCG00000024555	ING2	ING2	ING2	ING2		1.37425	0.458641	4.96939	7.6517	0.00567188
ENSSSCG00000016619	ING3	ING3	ING3	ING3		-1.33687	-0.418856	4.64799	5.95006	0.0147168
ENSSSCG00000016050	INPP1	INPP1	INPP1	INPP1		1.59885	0.677032	5.46665	14.2655	0.000158747
ENSSSCG00000008190	INPP4A	INPP4A	INPP4A	INPP4A		-1.51898	-0.603106	6.2024	18.2448	1.94258e-05
ENSSSCG00000009050	INPP4B	INPP4B	INPP4B	INPP4B		-1.88675	-0.915905	3.42972	15.6232	7.73024e-05
ENSSSCG00000003642	INPP5B	INPP5B	INPP5B	INPP5B		-1.36271	-0.446477	7.39658	5.98321	0.0144427
ENSSSCG00000010687	INPP5F	INPP5F	INPP5F	INPP5F		1.46655	0.55243	6.74641	12.7835	0.000349694
ENSSSCG00000030345	INPP5J	INPP5J	INPP5J	INPP5J		13.4565	3.75023	3.64776	123.268	1.21814e-28
ENSSSCG00000016420	INSIG1	INSIG1	INSIG1	INSIG1		2.78258	1.47642	6.95093	51.7628	6.26276e-13
ENSSSCG00000013564	INSR					1.42855	0.514553	4.84695	6.97102	0.00828403
ENSSSCG00000006465	INSRR	INSRR	INSRR	INSRR		-3.34557	-1.74225	-0.965013	13.191	0.000281304
ENSSSCG00000005388	INVS	INVS	INVS	INVS		-1.40363	-0.489161	4.77406	8.21464	0.00415538
ENSSSCG00000002000	IPO4	IPO4	IPO4	IPO4		-1.67945	-0.747986	6.04415	21.7477	3.1096e-06
ENSSSCG00000009877	IQCD	IQCD	IQCD	IQCD		1.79695	0.845554	0.924832	5.64487	0.0175065
ENSSSCG00000006475	IQGAP3	IQGAP3	IQGAP3	IQGAP3		1.93161	0.949806	4.26496	13.4947	0.000239239
ENSSSCG00000027812	IQSEC1	IQSEC1	IQSEC1	IQSEC1		-1.67483	-0.744016	6.53252	21.7101	3.17117e-06
ENSSSCG00000012324	IQSEC2	IQSEC2	IQSEC2	IQSEC2		1.63387	0.708289	4.77843	12.8127	0.000344283
ENSSSCG00000012795	IRAK1	IRAK1	IRAK1	IRAK1		-1.49321	-0.578416	6.46833	13.2412	0.000273863
ENSSSCG00000004472	IRAK1BP1	IRAK1BP1	IRAK1BP1	IRAK1BP1		-1.60836	-0.685592	1.63007	5.6289	0.0176667
ENSSSCG00000015782	IRF2	IRF2	IRF2	IRF2		-1.36925	-0.453387	6.95072	10.0705	0.00150659
ENSSSCG00000002392	IRF2BPL	IRF2BPL	IRF2BPL	IRF2BPL		-1.82258	-0.865979	4.31176	17.7776	2.48285e-05
ENSSSCG00000003178	IRF3	IRF3	IRF3	IRF3		1.2955	0.373506	7.38341	5.99059	0.0143824
ENSSSCG00000016573	IRF5	IRF5	IRF5	IRF5		-1.93494	-0.952292	6.51026	26.893	2.15034e-07
ENSSSCG00000015612	IRF6	IRF6	IRF6	IRF6		60.2351	5.91253	6.23497	494.632	1.3991e-109
ENSSSCG00000002831	IRX3	IRX3	IRX3	IRX3		-6.87909	-2.78222	0.588655	58.7579	1.78319e-14
ENSSSCG00000010953	ISCA1	ISCA1				1.43411	0.520154	5.41212	10.3451	0.00129821
ENSSSCG00000002367	ISCA2	ISCA2	ISCA2	ISCA2		1.49509	0.580233	3.09187	7.47792	0.00624603
ENSSSCG00000002471	ISG12(A)	IFI27				3.8222	1.9344	8.41085	20.4531	6.1111e-06
ENSSSCG00000024867	ISG20	ISG20	ISG20	ISG20		1.54749	0.629929	5.1307	7.02211	0.00805092
ENSSSCG00000001910	ISLR	ISLR	ISLR	ISLR		-1.54933	-0.631646	4.98315	6.06512	0.0137878
ENSSSCG00000014258	ISOC1	ISOC1	ISOC1			-1.33306	-0.414738	5.67033	5.7883	0.0161331
ENSSSCG00000000153	ISX	ISX				793.457	9.63201	3.1925	377.02	5.54304e-84
ENSSSCG00000007280	ITCH		ITCH	ITCH		1.39256	0.477744	5.37619	6.77672	0.00923544
ENSSSCG00000016885	ITGA1	ITGA1	ITGA1	ITGA1		-2.91147	-1.54175	5.29158	48.3637	3.54061e-12
ENSSSCG00000016887	ITGA2	ITGA2	ITGA2	ITGA2		6.60651	2.72389	5.62197	141.35	1.34893e-32
ENSSSCG00000017578	ITGA3	ITGA3	ITGA3	ITGA3		9.04246	3.17672	5.69431	177.178	2.00214e-40
ENSSSCG00000016009	ITGA4	ITGA4	ITGA4	ITGA4		-2.43497	-1.2839	7.26623	41.9907	9.17068e-11
ENSSSCG00000015955	ITGA6	ITGA6	ITGA6	ITGA6		2.45957	1.2984	5.60515	31.0542	2.50924e-08
ENSSSCG00000011046	ITGA8	ITGA8	ITGA8	ITGA8		-4.05027	-2.01802	3.84043	31.6033	1.89112e-08
ENSSSCG00000017869	ITGAE	ITGAE	ITGAE	ITGAE		3.08663	1.62603	6.17567	87.0516	1.05726e-20
ENSSSCG00000007797	ITGAL	ITGAL	ITGAL	ITGAL		-2.24751	-1.16833	7.56551	38.6127	5.16804e-10
ENSSSCG00000016027	ITGAV	ITGAV	ITGAV	ITGAV		1.42668	0.512659	5.88895	5.41645	0.0199478
ENSSSCG00000029313	ITGB1BP1	ITGB1BP1	ITGB1BP1	ITGB1BP1		-1.34382	-0.42634	5.7403	7.99792	0.00468312
ENSSSCG00000025133	ITGB2	ITGB2	ITGB2	ITGB2		-2.53684	-1.34303	7.90182	39.9138	2.65421e-10
ENSSSCG00000017306	ITGB3	ITGB3	ITGB3	AC068234.1		1.43497	0.521021	4.62424	6.77909	0.00922317
ENSSSCG00000017204	ITGB4	ITGB4	ITGB4	ITGB4		1.80431	0.85145	7.01067	14.7072	0.000125563
ENSSSCG00000000257	ITGB7	ITGB7	ITGB7	ITGB7		-2.17774	-1.12283	8.15957	38.7864	4.72814e-10
ENSSSCG00000015375	ITGB8		ITGB8	ITGB8		6.00737	2.58673	1.12917	44.5725	2.45116e-11
ENSSSCG00000009526	ITGBL1	ITGBL1	ITGBL1	ITGBL1		-7.37474	-2.88259	-0.462253	18.5616	1.645e-05
ENSSSCG00000011451	ITIH3	ITIH3	ITIH3	ITIH3		-1.99991	-0.999938	2.01107	16.1244	5.93155e-05
ENSSSCG00000012448	ITM2A	ITM2A	ITM2A	ITM2A		-2.19364	-1.13332	3.65039	18.7734	1.47207e-05
ENSSSCG00000016267	ITM2C	ITM2C	ITM2C	ITM2C		1.9517	0.964733	8.51265	23.5244	1.2334e-06
ENSSSCG00000002457	ITPK1	ITPK1	ITPK1	ITPK1		3.0916	1.62835	7.34213	90.8186	1.57468e-21
ENSSSCG00000004746	ITPKA	ITPKA	ITPKA	ITPKA		3.26683	1.70789	4.02762	28.0343	1.19185e-07
ENSSSCG00000003000	ITPKC	ITPKC	ITPKC	ITPKC		1.83254	0.873842	5.09897	17.1139	3.52036e-05
ENSSSCG00000001518	ITPR3	ITPR3	ITPR3	ITPR3		1.72957	0.790416	7.21724	15.3181	9.08427e-05
ENSSSCG00000010613	ITPRIP	ITPRIP	ITPRIP	ITPRIP		-1.70079	-0.766208	4.38555	14.6857	0.000127006
ENSSSCG00000004093	IYD	IYD	IYD	IYD		6.60332	2.72319	2.21157	31.4365	2.06069e-08
ENSSSCG00000013455	IZUMO4	IZUMO4	IZUMO4	IZUMO4		-1.80672	-0.853376	3.35565	10.9931	0.000914523
ENSSSCG00000009071	JADE1	JADE1	JADE1	JADE1		-1.69822	-0.76402	5.51495	21.8632	2.928e-06
ENSSSCG00000012267	JADE3	JADE3	JADE3	JADE3		-1.43148	-0.517509	4.56591	6.87581	0.00873702
ENSSSCG00000011558	JAGN1	JAGN1				1.32081	0.401419	5.07593	6.25585	0.0123784
ENSSSCG00000013888	JAK3	JAK3	JAK3	JAK3		-2.4125	-1.27053	8.28015	41.9549	9.34017e-11
ENSSSCG00000008710	JAKMIP1	JAKMIP1	JAKMIP1	JAKMIP1		-1.46925	-0.555081	4.40924	6.94263	0.0084165
ENSSSCG00000015256	JAM3	JAM3	JAM3	JAM3		-1.66337	-0.734111	2.23281	9.02304	0.00266598
ENSSSCG00000008939	JCHAIN	JCHAIN				2.04062	1.029	10.0184	7.46958	0.00627502
ENSSSCG00000030839	JUN	JUN				1.53288	0.616246	6.60975	9.91471	0.00163963
ENSSSCG00000017428	JUP	JUP	JUP	JUP		2.36051	1.2391	7.22744	36.7141	1.36789e-09
ENSSSCG00000013598	KANK3	KANK3	KANK3	KANK3		-2.41752	-1.27353	3.95985	39.0984	4.02966e-10
ENSSSCG00000003821	KANK4	KANK4	KANK4	KANK4		-3.90511	-1.96536	0.932338	37.7278	8.13386e-10
ENSSSCG00000000842	KANSL2	KANSL2	KANSL2	KANSL2		-1.28741	-0.364466	6.67364	5.75629	0.0164298
ENSSSCG00000017414	KAT2A	KAT2A	KAT2A	KAT2A		-1.55241	-0.634507	6.26066	19.1327	1.21939e-05
ENSSSCG00000024621	KAT2B	KAT2B	KAT2B	KAT2B		1.46257	0.548506	4.82133	7.58139	0.0058974
ENSSSCG00000017553	KAT7	KAT7	KAT7	KAT7		-1.30021	-0.378742	6.33797	6.28499	0.0121765
ENSSSCG00000009326	KATNAL1	KATNAL1	KATNAL1	KATNAL1		-1.61383	-0.690486	2.55519	7.00154	0.00814395
ENSSSCG00000003454	KAZN	KAZN				-1.6841	-0.751977	2.06268	6.43948	0.0111611
ENSSSCG00000011500	KBTBD8	KBTBD8	KBTBD8	KBTBD8		-1.71836	-0.781028	6.27028	15.438	8.52582e-05
ENSSSCG00000006802	KCNA3	KCNA3				-3.58895	-1.84356	2.9573	30.4701	3.39057e-08
ENSSSCG00000028284	KCND1	KCND1	KCND1	KCND1		-4.12251	-2.04352	-0.305589	18.7068	1.52437e-05
ENSSSCG00000029323	KCNE3	KCNE3	KCNE3	KCNE3		5.34835	2.41909	5.06264	99.8772	1.62142e-23
ENSSSCG00000016222	KCNE4	KCNE4				-5.39183	-2.43077	0.261975	33.1365	8.59122e-09
ENSSSCG00000017295	KCNH6	KCNH6	KCNH6	KCNH6		90.6311	6.50193	1.87264	84.279	4.29652e-20
ENSSSCG00000017003	KCNIP1	KCNIP1	KCNIP1	KCNIP1		-2.17538	-1.12127	0.298766	9.58592	0.00196075
ENSSSCG00000008119	KCNIP3	KCNIP3	KCNIP3	KCNIP3		-2.89238	-1.53226	2.9693	22.021	2.69681e-06
ENSSSCG00000023934	KCNIP4	KCNIP4	KCNIP4	KCNIP4		143.777	7.16769	3.03847	203.287	4.00549e-46
ENSSSCG00000015236	KCNJ1	KCNJ1	KCNJ1	KCNJ1		2.50417	1.32433	-0.111096	8.47287	0.00360482
ENSSSCG00000025038	KCNJ13	KCNJ13	KCNJ13	KCNJ13		781.203	9.60955	5.81276	390.873	5.34471e-87
ENSSSCG00000003135	KCNJ14	KCNJ14	KCNJ14	KCNJ14		-2.09723	-1.06849	1.55612	11.3959	0.000736065
ENSSSCG00000015870	KCNJ3	KCNJ3				32.8953	5.03981	0.499838	103.931	2.09529e-24
ENSSSCG00000000573	KCNJ8	KCNJ8	KCNJ8	KCNJ8		-1.76778	-0.821936	2.45372	8.75965	0.00307969
ENSSSCG00000010163	KCNK1	KCNK1	KCNK1	KCNK1		16.4354	4.03874	2.34053	116.49	3.71304e-27
ENSSSCG00000002432	KCNK13	KCNK13	KCNK13	KCNK13		2.77473	1.47235	-0.258718	7.34189	0.00673659
ENSSSCG00000025423	KCNK5	KCNK5	KCNK5	KCNK5		5.29313	2.40412	6.25132	63.701	1.44814e-15
ENSSSCG00000017005	KCNMB1	KCNMB1	KCNMB1	KCNMB1		5.86061	2.55105	3.1453	56.1973	6.55519e-14
ENSSSCG00000003069	KCNN4	KCNN4	KCNN4	KCNN4		296.414	8.21147	4.0534	536.585	1.0434e-118
ENSSSCG00000004281	KCNQ5	KCNQ5	KCNQ5	KCNQ5		-1.77447	-0.827389	4.39253	12.8427	0.000338793
ENSSSCG00000005762	KCNT1	KCNT1	KCNT1	KCNT1		-1.95254	-0.965351	1.63554	9.5163	0.00203654
ENSSSCG00000010892	KCNT2	KCNT2	KCNT2	KCNT2		2.51431	1.33016	2.35002	22.1569	2.51256e-06
ENSSSCG00000016574	KCP	KCP	KCP	KCP		-5.02663	-2.32959	4.13326	103.835	2.19841e-24
ENSSSCG00000009468	KCTD12	KCTD12	KCTD12	KCTD12		-2.65673	-1.40965	1.7135	18.0386	2.16473e-05
ENSSSCG00000023436	KCTD14	KCTD14	LOC100512181	KCTD14		6.18	2.62761	4.22127	145.816	1.42432e-33
ENSSSCG00000029180	KCTD7	KCTD7				-1.54196	-0.624767	4.67012	13.6376	0.000221701
ENSSSCG00000003132	KDELR1	KDELR1	KDELR1	KDELR1		1.34861	0.43147	6.93291	7.87246	0.00501932
ENSSSCG00000022879	KDELR2	KDELR2				1.75585	0.812166	4.80305	16.5141	4.82903e-05
ENSSSCG00000003567	KDF1	KDF1	KDF1	KDF1		41.4735	5.37412	3.78183	265.718	9.72946e-60
ENSSSCG00000029803	KDM2B	KDM2B	KDM2B	KDM2B		-1.94028	-0.956268	3.29769	15.754	7.21356e-05
ENSSSCG00000012262	KDM6A	KDM6A	KDM6A	KDM6A		-1.30751	-0.386819	6.15094	5.50821	0.0189274
ENSSSCG00000017962	KDM6B	KDM6B	KDM6B	KDM6B		2.22376	1.153	4.42388	21.8026	3.0219e-06
ENSSSCG00000008844	KDR	KDR	KDR	KDR		-1.56806	-0.648978	5.35374	6.92268	0.00851092
ENSSSCG00000025744	KDSR	KDSR	KDSR	KDSR		1.82762	0.869966	6.35155	32.5372	1.16933e-08
ENSSSCG00000008556	KHK	KHK	KHK	KHK		9.08572	3.1836	7.16904	131.116	2.3353e-30
ENSSSCG00000001091	KIAA0319	KIAA0319	KIAA0319	KIAA0319		12.3876	3.63082	0.437832	43.6438	3.93914e-11
ENSSSCG00000002872	KIAA0355	KIAA0355	KIAA0355	KIAA0355		-1.30731	-0.386602	5.4249	5.84762	0.0155982
ENSSSCG00000004215	KIAA0408	KIAA0408	KIAA0408	KIAA0408		35.9985	5.16987	0.594007	98.5112	3.23197e-23
ENSSSCG00000002666	KIAA0513	KIAA0513	KIAA0513	KIAA0513		1.72938	0.790251	2.92428	7.73098	0.00542811
ENSSSCG00000017890	KIAA0753	KIAA0753	KIAA0753	KIAA0753		-1.3461	-0.428785	5.25502	8.07848	0.0044794
ENSSSCG00000006504	KIAA0907	KIAA0907	KHDC4	KHDC4		-1.33093	-0.412438	7.09959	7.13229	0.00757079
ENSSSCG00000009090	KIAA1109	KIAA1109	KIAA1109	KIAA1109		-1.44461	-0.53068	6.39454	12.6215	0.000381336
ENSSSCG00000014060	KIAA1191	KIAA1191	KIAA1191	KIAA1191		1.60034	0.678381	6.93422	18.6821	1.54426e-05
ENSSSCG00000008903	KIAA1211	KIAA1211	KIAA1211	KIAA1211		44.3857	5.47202	3.00416	176.704	2.54194e-40
ENSSSCG00000011075	KIAA1217	KIAA1217	KIAA1217	KIAA1217		1.61506	0.691591	5.31059	12.3257	0.000446765
ENSSSCG00000006836	KIAA1324	KIAA1324	KIAA1324	KIAA1324		9.00331	3.17046	2.75968	70.0862	5.67691e-17
ENSSSCG00000015394	KIAA1324L	KIAA1324L	KIAA1324L	KIAA1324L		2.15581	1.10823	-0.0992532	6.17925	0.0129257
ENSSSCG00000006969	KIAA1456	KIAA1456	KIAA1456	KIAA1456		-2.36919	-1.24439	0.159948	8.84565	0.00293789
ENSSSCG00000011020	KIAA1462	KIAA1462	JCAD	JCAD		-2.14091	-1.09823	3.20647	8.90314	0.00284681
ENSSSCG00000004899	KIAA1468	KIAA1468	KIAA1468	KIAA1468		1.70859	0.77281	4.92412	14.9777	0.00010879
ENSSSCG00000030369	KIAA1522	KIAA1522	YARS	YARS		21.7469	4.44274	6.4517	274.865	9.87971e-62
ENSSSCG00000013311	KIAA1549L	KIAA1549L	KIAA1549L	KIAA1549L		-2.32707	-1.21851	-0.626387	6.50828	0.0107373
ENSSSCG00000030616	KIAA1551	KIAA1551	KIAA1551	KIAA1551		-1.91918	-0.940493	6.63385	30.4437	3.43703e-08
ENSSSCG00000009953	KIAA1671	KIAA1671		KIAA1671		10.1384	3.34176	5.02653	122.753	1.5793e-28
ENSSSCG00000007344	KIAA1755	KIAA1755	KIAA1755	KIAA1755		-5.53551	-2.46872	4.97616	104.364	1.68396e-24
ENSSSCG00000005486	KIF12	KIF12	KIF12	KIF12		1.77882	0.830917	2.09664	8.30401	0.00395577
ENSSSCG00000009683	KIF13B	KIF13B	KIF13B	KIF13B		1.65983	0.731034	5.94248	15.392	8.73572e-05
ENSSSCG00000016401	KIF1A	KIF1A				-2.43333	-1.28293	1.43636	11.4197	0.000726677
ENSSSCG00000003401	KIF1B	KIF1B	KIF1B	KIF1B		2.71502	1.44096	3.5259	19.3923	1.06436e-05
ENSSSCG00000017900	KIF1C	KIF1C	KIF1C	KIF1C		1.80796	0.854359	7.11943	21.7281	3.1415e-06
ENSSSCG00000000779	KIF21A	KIF21A	KIF21A	KIF21A		260.094	8.02289	3.16264	242.548	1.09457e-54
ENSSSCG00000021706	KIF21B	KIF21B	KIF21B	KIF21B		-1.83225	-0.873616	5.84097	24.2635	8.40173e-07
ENSSSCG00000010879	KIF26B	KIF26B	KIF26B	KIF26B		5.30638	2.40773	-0.0556801	26.3139	2.90188e-07
ENSSSCG00000008574	KIF3C	KIF3C	KIF3C	KIF3C		-2.03107	-1.02224	2.68618	16.6483	4.49896e-05
ENSSSCG00000000439	KIF5A	KIF5A	KIF5A	KIF5A		1.83316	0.874333	0.126614	5.35978	0.0206064
ENSSSCG00000011027	KIF5B	KIF5B	KIF5B	KIF5B		1.34559	0.428241	7.7696	7.31061	0.00685485
ENSSSCG00000006453	KIRREL	KIRREL	KIRREL1	KIRREL1		-2.12407	-1.08683	2.48396	10.5968	0.00113281
ENSSSCG00000002915	KIRREL2	KIRREL2	KIRREL2	KIRREL2		-2.45233	-1.29415	-0.436455	7.44518	0.00636065
ENSSSCG00000015280	KISS1	KISS1				422.038	8.72123	-0.142907	86.8099	1.19472e-20
ENSSSCG00000026297	KLB	KLB	KLB	KLB		8.13816	3.0247	0.229994	9.76709	0.00177664
ENSSSCG00000001659	KLC4	KLC4	KLC4	KLC4		2.1262	1.08828	6.72167	34.3097	4.7003e-09
ENSSSCG00000021529	KLF11	KLF11				-3.90019	-1.96354	0.549017	25.4824	4.46433e-07
ENSSSCG00000026006	KLF13	KLF13	KLF13	KLF13		-1.94136	-0.957069	6.46329	28.1469	1.12451e-07
ENSSSCG00000026755	KLF15	KLF15				-2.26945	-1.18235	0.346079	10.8513	0.00098728
ENSSSCG00000022270	KLF3	KLF3				1.47001	0.555823	6.75167	5.94813	0.0147329
ENSSSCG00000005437	KLF4	KLF4	KLF4	KLF4		5.52358	2.4656	6.04197	60.6191	6.92595e-15
ENSSSCG00000021646	KLF9	KLF9	KLF9	KLF9		1.38136	0.466085	5.11352	5.91024	0.0150531
ENSSSCG00000002652	KLHDC4	KLHDC4	KLHDC4	KLHDC4		-1.34917	-0.432074	4.8139	6.46774	0.010985
ENSSSCG00000003733	KLHL14	KLHL14	KLHL14	KLHL14		-2.47898	-1.30975	1.28516	12.9201	0.000325071
[truncated: 4,118 more rows]
