# Supplementary material for: Immunome differences between porcine ileal and jejunal Peyer’s patches revealed by global transcriptome sequencing of gut-associated lymphoid tissues
Source: Sci Rep. 2018 Jun 13;8:9077. doi: 10.1038/s41598-018-27019-7 (PMC5998120; doi:10.1038/s41598-018-27019-7)
Supplement: Supplementary file 9 — Supplementary Table S8 [file 41598_2018_27019_MOESM9_ESM.xlsx]

## Sheet: diffexpr_genes_PPIvsPPJ
Supplementary Table S8 : Differential expressed genes between ileal Peyer’s patches and jejunal Peyer’s patches
Pig_Ensembl_Genes	Pig_GeneName	Human_GeneNames_Orthologs	Pig_Gene_Names (2)	Human_Ortholog_Gene_Names(2)	BLASTP(6)	Fold Change	logFC	logCPM	LR	PValue
ENSSSCG00000007909	ABAT	ABAT	ABAT	ABAT		-2.1141	-1.08004	4.48189	14.857	0.000115976
ENSSSCG00000026173	ABCA1					-1.60208	-0.679947	5.21537	8.89277	0.00286302
ENSSSCG00000015390	ABCB1	ABCB1	ABCB1	ABCB1		1.63802	0.711953	7.87422	13.5476	0.000232587
ENSSSCG00000010188	ABCB10	ABCB10	ABCB10	ABCB10		-1.63917	-0.712968	6.73055	14.84	0.000117024
ENSSSCG00000016210	ABCB6	ABCB6	ABCB6	ABCB6		1.75761	0.813617	5.43348	13.9899	0.000183798
ENSSSCG00000012779	ABCD1	ABCD1	ABCD1	ABCD1		-1.56592	-0.647013	5.19715	9.53031	0.00202106
ENSSSCG00000009213	ABCG2	ABCG2		ABCG2		1.78483	0.835786	5.39001	12.8332	0.00034052
ENSSSCG00000010723	ACADSB	ACADSB	ACADSB	ACADSB		-1.60854	-0.685754	6.14108	11.549	0.000677851
ENSSSCG00000013282	ACCS	ACCS	ACCS	ACCS		-1.78754	-0.837978	2.95599	8.42628	0.00369837
ENSSSCG00000017296	ACE	ACE	ACE	AC113554.1		-3.30239	-1.72351	8.77269	17.8949	2.33451e-05
ENSSSCG00000023612	ACE3					-25.8463	-4.69188	2.19031	41.793	1.01467e-10
ENSSSCG00000016223	ACSL3	ACSL3	ACSL3	ACSL3		-1.85282	-0.889723	7.24093	9.68166	0.00186116
ENSSSCG00000026453	ACSM5	ACSM5	ACSM5	ACSM5		-2.89459	-1.53336	2.45715	21.3857	3.75564e-06
ENSSSCG00000007133	ACSS1	ACSS1	ACSS1	ACSS1		1.46789	0.553741	7.26451	10.4435	0.0012308
ENSSSCG00000021255	ADA	ADA	ADA	ADA		-3.47149	-1.79555	5.42712	15.1396	9.98472e-05
ENSSSCG00000017738	ADAP2	ADAP2	ADAP2	ADAP2		-1.61435	-0.69095	3.9805	8.41673	0.00371784
ENSSSCG00000011160	ADARB2	ADARB2	ADARB2	ADARB2		3.07134	1.61887	3.1303	19.7609	8.77581e-06
ENSSSCG00000001988	ADCY4	ADCY4	ADCY4	ADCY4		-2.70619	-1.43626	4.10206	29.7604	4.88877e-08
ENSSSCG00000013556	ADGRE1	ADGRE1	ADGRE1	ADGRE1		-3.91827	-1.97022	0.520745	10.056	0.00151852
ENSSSCG00000001726	ADGRF1	ADGRF1	ADGRF1	ADGRF1		-2.65245	-1.40732	1.13272	10.424	0.00124386
ENSSSCG00000025503	ADGRG5	ADGRG5	ADGRG5	ADGRG5		-2.26942	-1.18233	5.72126	24.0505	9.38439e-07
ENSSSCG00000004139	ADGRG6	ADGRG6	ADGRG6	ADGRG6		3.17989	1.66898	3.25839	12.5273	0.000401051
ENSSSCG00000010629	ADRA2A	ADRA2A	ADRA2A	ADRA2A		-2.41994	-1.27497	3.66677	17.7741	2.48746e-05
ENSSSCG00000012730	AFF2	AFF2	AFF2	AFF2		2.44728	1.29118	6.60221	14.6011	0.000132834
ENSSSCG00000016568	AHCYL2	AHCYL2	AHCYL2	AHCYL2		2.07567	1.05358	5.03042	20.6057	5.64292e-06
ENSSSCG00000030484	AHR	AHR	AHR	AHR		-1.44533	-0.531396	5.57842	9.64658	0.00189704
ENSSSCG00000000667	AICDA	AICDA	AICDA	AICDA		1.84283	0.881921	5.27044	8.40408	0.0037438
ENSSSCG00000001408	AIF1	AIF1				-1.49613	-0.58124	5.99672	10.7394	0.00104879
ENSSSCG00000022026	AIPL1	AIPL1	AIPL1	AIPL1		3.76902	1.91419	-0.12386	18.2583	1.92888e-05
ENSSSCG00000025294	AIRE	AIRE	AIRE	AIRE		-6.98985	-2.80526	0.954262	13.8781	0.000195054
ENSSSCG00000016539	AKR1B1	AKR1B1				1.6374	0.711404	6.14338	11.9622	0.000542899
ENSSSCG00000001090	ALDH5A1	ALDH5A1	ALDH5A1	ALDH5A1		-1.6956	-0.761794	5.09211	14.2081	0.000163663
ENSSSCG00000017759	ALDOC	ALDOC	ALDOC	ALDOC		1.56588	0.64697	4.89778	11.3896	0.000738564
ENSSSCG00000017923	ALOX15	ALOX15	ALOX15	ALOX15		5.21419	2.38244	3.54366	26.8684	2.17787e-07
ENSSSCG00000010404	ALOX5	ALOX5	ALOX5	ALOX5		-1.74899	-0.806519	3.20021	11.2769	0.000784775
ENSSSCG00000016109	ALS2	ALS2	ALS2	ALS2		1.58819	0.667385	4.65241	9.78941	0.0017552
ENSSSCG00000002524	AMN	AMN	AMN	AMN		2.12551	1.08781	3.99728	10.373	0.0012787
ENSSSCG00000012591	AMOT	AMOT	AMOT	AMOT		-1.90868	-0.932576	4.4762	11.3836	0.00074096
ENSSSCG00000023578	ANG	ANG				-1.82811	-0.87035	2.68464	13.2059	0.000279072
ENSSSCG00000015753	ANGPT2	ANGPT2	ANGPT2	ANGPT2		-2.48043	-1.31059	4.72694	34.6335	3.98003e-09
ENSSSCG00000016917	ANKRD55	ANKRD55	ANKRD55	ANKRD55		-3.76962	-1.91442	-0.339269	14.9164	0.000112379
ENSSSCG00000005979	ANXA13	ANXA13	ANXA13	ANXA13		-2.27325	-1.18476	6.98416	36.7223	1.36213e-09
ENSSSCG00000015068	APOA4	APOA4				-5.73319	-2.51934	8.81401	36.6265	1.43071e-09
ENSSSCG00000015069	APOC3	APOC3	APOC3	APOC3		-6.58758	-2.71975	7.12058	79.4123	5.04102e-19
ENSSSCG00000006551	AQP10	AQP10	AQP10	AQP10		-322.969	-8.33525	2.99637	136.608	1.46891e-31
ENSSSCG00000014880	AQP11	AQP11	AQP11	AQP11		-1.76056	-0.816034	4.52261	9.51428	0.00203879
ENSSSCG00000026224	ARHGAP31	ARHGAP31	ARHGAP31	ARHGAP31		-1.58864	-0.667794	5.82314	11.4676	0.000708208
ENSSSCG00000030359	ARHGEF3	ARHGEF3	ARHGEF3	ARHGEF3		-1.49324	-0.578443	6.09314	10.2164	0.00139194
ENSSSCG00000008123	ARID5A	ARID5A	ARID5A	ARID5A		-1.65895	-0.730269	5.88679	13.5438	0.000233066
ENSSSCG00000009394	ARL11	ARL11				-1.96535	-0.974784	1.48228	11.3111	0.000770458
ENSSSCG00000010896	ASPM	ASPM	ASPM	ASPM		1.49868	0.583692	5.94201	9.25925	0.00234309
ENSSSCG00000005701	ASS1	ASS1	ASS1	ASS1		2.24608	1.16741	9.13968	13.5825	0.000228299
ENSSSCG00000026754	ATCAY	ATCAY	ATCAY	ATCAY		-1.83208	-0.873482	2.04754	9.07193	0.00259562
ENSSSCG00000021527	ATP10B	ATP10B	ATP10B	ATP10B		-2.98305	-1.57679	3.26944	19.068	1.26143e-05
ENSSSCG00000008812	ATP10D	ATP10D	ATP10D	ATP10D		-1.50385	-0.588658	5.56344	9.47861	0.00207881
ENSSSCG00000007153	ATRN	ATRN	ATRN	ATRN		-1.76665	-0.82102	5.51088	23.2832	1.39817e-06
ENSSSCG00000028924	AURKB	AURKB	AURKB	AURKB		1.51647	0.600716	6.36175	9.2903	0.0023037
ENSSSCG00000024393	B3GNT5	B3GNT5	B3GNT5	B3GNT5		-1.49673	-0.58181	4.93949	10.139	0.00145165
ENSSSCG00000006360	B4GALT3	B4GALT3	B4GALT3	B4GALT3		1.45726	0.543263	6.3631	11.6211	0.000652095
ENSSSCG00000013033	BAD	BAD	BAD	BAD		1.58471	0.664217	4.63605	10.1214	0.00146557
ENSSSCG00000030582	BATF	BATF	BATF	BATF		-1.69832	-0.764105	4.31443	11.008	0.000907208
ENSSSCG00000002507	BCL11B	BCL11B	BCL11B	BCL11B		-3.20419	-1.67996	2.00362	11.865	0.000571993
ENSSSCG00000007229	BCL2L1	BCL2L1				1.56298	0.644302	4.18463	11.565	0.000672063
ENSSSCG00000002501	BDKRB1	BDKRB1				-2.62639	-1.39308	1.32086	10.0178	0.00155036
ENSSSCG00000015720	BIN1	BIN1	BIN1	BIN1		-1.50921	-0.593794	5.42827	10.4747	0.00121023
ENSSSCG00000010504	BLNK	BLNK	BLNK	BLNK		1.57203	0.652632	7.30112	11.1393	0.00084519
ENSSSCG00000026605	BPI	BPI	BPI	BPI		-3.70895	-1.89101	6.01681	18.2952	1.89179e-05
ENSSSCG00000010822	BPNT1	BPNT1	BPNT1	BPNT1		-1.40865	-0.494311	7.26291	8.76633	0.00306843
ENSSSCG00000005749	BRD3	BRD3	BRD3	BRD3		1.43125	0.517273	6.96669	10.5351	0.00117131
ENSSSCG00000010388	C10orf128	C10orf128				-1.54937	-0.631684	4.99053	9.05127	0.00262512
ENSSSCG00000024634	C10orf99	C10orf99	C10orf99	C10orf99		17.5277	4.13156	5.21402	95.3434	1.60062e-22
ENSSSCG00000015138	C11orf63	C11orf63	JHY	JHY		5.39362	2.43125	-0.549834	28.0304	1.19427e-07
ENSSSCG00000001885	C15orf39	C15orf39	C15orf39	C15orf39		-1.46775	-0.553608	4.91161	8.72129	0.00314516
ENSSSCG00000002662	C16orf74	C16orf74	C16orf74	C16orf74		1.8591	0.894606	4.08667	8.96489	0.00275218
ENSSSCG00000017696	C17orf78	C17orf78	C17orf78	C17orf78		3.64008	1.86397	4.26098	31.6102	1.8844e-08
ENSSSCG00000013461	C19orf35	C19orf35	PEAK3	PEAK3		5.0192	2.32746	0.0111166	24.0919	9.18468e-07
ENSSSCG00000003129	C19orf68	C19orf68	ZSWIM9	ZSWIM9		2.23477	1.16013	1.05067	13.7357	0.000210416
ENSSSCG00000006284	C1orf112	C1orf112	C1orf112	C1orf112		1.50498	0.589747	6.00201	9.65996	0.00188327
ENSSSCG00000025485	C1orf162	C1orf162	C4H1orf162	C1orf162		4.21267	2.07473	5.12506	50.5745	1.14729e-12
ENSSSCG00000015638	C1orf186	C1orf186	C1orf186	C1orf186		-1.91486	-0.937241	4.63882	12.2349	0.00046905
ENSSSCG00000001422	C2	C2	C2	C2		-1.63515	-0.709424	7.92073	14.8592	0.000115844
ENSSSCG00000025821	C2CD2	C2CD2	C2CD2	C2CD2		-1.44367	-0.529743	5.92817	9.56635	0.00198177
ENSSSCG00000011482	C3orf67	C3orf67	C3orf67	C3orf67		1.87581	0.907516	2.74374	15.6468	7.63411e-05
ENSSSCG00000001427	C4A	C4B	C4A	C4A		-1.65734	-0.728873	10.2927	10.1987	0.00140536
ENSSSCG00000015662	C4BPA	C4BPA	C4BPA	C4BPA		-1.77528	-0.828045	9.05804	13.2254	0.000276175
ENSSSCG00000015661	C4BPB	C4BPB	C4BPB	C4BPB		-1.77639	-0.828948	5.07771	11.4325	0.000721689
ENSSSCG00000023848	C8orf46	C8orf46	C8orf46	C8orf46		4.44744	2.15298	1.43121	46.3398	9.94256e-12
ENSSSCG00000016856	C9	C9	C9	C9		-1.72488	-0.786496	6.44612	9.62184	0.00192277
ENSSSCG00000006142	CA1	CA1				196.502	7.6184	-1.17912	32.6159	1.1229e-08
ENSSSCG00000004565	CA12	CA12	CA12	CA12		10.9351	3.45089	2.14092	41.8144	1.0036e-10
ENSSSCG00000022094	CA7	CA7				4.83976	2.27493	3.2481	12.3474	0.000441607
ENSSSCG00000007540	CABLES2	CABLES2	CABLES2	CABLES2		1.50365	0.588468	5.37305	8.48328	0.00358425
ENSSSCG00000011582	CAND2	CAND2	CAND2	CAND2		1.73555	0.795392	4.25953	12.2028	0.00047717
ENSSSCG00000014875	CAPN5	CAPN5	CAPN5	CAPN5		1.69852	0.764274	6.43109	10.3549	0.00129129
ENSSSCG00000017154	CARD14	CARD14	CARD14	CARD14		2.8439	1.50787	4.39196	19.348	1.08935e-05
ENSSSCG00000009140	CASP6	CASP6	CASP6	CASP6		-1.36357	-0.447393	6.72248	9.8988	0.00165386
ENSSSCG00000006390	CASQ1	CASQ1	CASQ1	CASQ1		1.92116	0.941979	4.07123	10.0417	0.00153036
ENSSSCG00000007495	CASS4	CASS4	CASS4	CASS4		-1.80028	-0.848221	3.05827	8.64451	0.00328048
ENSSSCG00000013302	CAT	CAT	CAT	CAT		-1.64666	-0.719543	7.35331	9.68241	0.00186041
ENSSSCG00000024261	CBX2	CBX2	CBX2	CBX2		1.64219	0.715618	5.8113	11.2654	0.000789637
ENSSSCG00000028804	CCDC181	CCDC181	CCDC181	CCDC181		2.45415	1.29522	4.64315	21.0626	4.44511e-06
ENSSSCG00000011277	CCK	CCK	CCK	CCK		-2.14932	-1.10388	2.94102	14.0681	0.000176312
ENSSSCG00000023852	CCL17	CCL17	CCL17	CCL17		-4.17863	-2.06303	2.99879	28.8047	8.00585e-08
ENSSSCG00000010966	CCL19	CCL19	CCL19	CCL19		-2.73599	-1.45206	8.51651	18.6873	1.54009e-05
ENSSSCG00000016254	CCL20	CCL20	CCL20	CCL20		-3.17945	-1.66878	4.61798	46.044	1.15627e-11
ENSSSCG00000010965	CCL21	CCL21				-2.00273	-1.00197	9.12391	11.3287	0.000763163
ENSSSCG00000002821	CCL22	CCL22	CCL22	CCL22		-2.3743	-1.2475	4.27601	19.6907	9.10437e-06
ENSSSCG00000004588	CCNB2	CCNB2	CCNB2	CCNB2		1.54388	0.626562	5.07002	10.3834	0.00127152
ENSSSCG00000008988	CCNG2	CCNG2	CCNG2	CCNG2		1.6984	0.764178	6.48332	19.8461	8.39349e-06
ENSSSCG00000017392	CCR10	CCR10	CCR10	CCR10		-2.42607	-1.27862	1.26751	10.7395	0.00104874
ENSSSCG00000024344	CCR5	CCR5	CCR5	CCR5		-1.61057	-0.687568	5.57952	10.7987	0.00101572
ENSSSCG00000017466	CCR7	CCR7	CCR7	CCR7		-3.0744	-1.62031	6.62289	40.5583	1.9084e-10
ENSSSCG00000011316	CCR9	CCR9	CCR9	CCR9		-2.15526	-1.10786	3.68552	11.7666	0.000603019
ENSSSCG00000006452	CD1D	CD1D	CD1D	CD1D		-1.87026	-0.903242	6.20474	22.7825	1.81409e-06
ENSSSCG00000006450	CD1E	CD1E	CD1E	CD1E		-2.6528	-1.40752	2.21068	18.3572	1.83123e-05
ENSSSCG00000006736	CD2	CD2	CD2	CD2		-1.95057	-0.963894	8.15058	25.3177	4.86224e-07
ENSSSCG00000027820	CD200	CD200	CD200	CD200		-1.47118	-0.556974	4.3867	9.32478	0.00226076
ENSSSCG00000006309	CD247	CD247	CD247	CD247		1.48029	0.565879	7.34145	8.48003	0.00359067
ENSSSCG00000000705	CD27	CD27	CD27	CD27		-2.66247	-1.41276	6.54788	32.548	1.16283e-08
ENSSSCG00000028561	CD28	CD28	CD28	CD28		-2.4917	-1.31713	4.27822	23.7585	1.0921e-06
ENSSSCG00000017234	CD300LF	CD300LF				-1.80242	-0.849931	4.13236	12.6854	0.000368526
ENSSSCG00000015884	CD302	CD302				1.70033	0.765817	4.62893	20.5745	5.73549e-06
ENSSSCG00000008742	CD38	CD38	CD38	CD38		-1.94565	-0.960254	5.81809	19.6054	9.52012e-06
ENSSSCG00000015093	CD3D	CD3D	CD3D	CD3D		-1.7799	-0.831798	6.27158	19.0788	1.2543e-05
ENSSSCG00000015092	CD3E	CD3E				-1.60101	-0.678983	7.736	17.2416	3.29158e-05
ENSSSCG00000015094	CD3G	CD3G	CD3G	CD3G		-1.81836	-0.862642	6.57212	28.2267	1.07905e-07
ENSSSCG00000000687	CD4	CD4	CD4	CD4		-1.85492	-0.891359	6.62141	18.3473	1.8408e-05
ENSSSCG00000030172	CD40LG	CD40LG	CD40LG	CD40LG		-2.55414	-1.35284	3.81985	25.2	5.16819e-07
ENSSSCG00000013115	CD5	CD5	CD5	CD5		-2.70162	-1.43383	7.03181	36.8296	1.28916e-09
ENSSSCG00000013111	CD6	CD6	CD6	CD6		-2.06887	-1.04884	6.34371	28.6866	8.50913e-08
ENSSSCG00000029950	CD70	CD70				-3.00668	-1.58817	-0.301229	10.9119	0.000955506
ENSSSCG00000017283	CD79B	CD79B	CD79B	CD79B		1.83076	0.872445	8.32189	9.23477	0.00237462
ENSSSCG00000008217	CD8A	CD8A	CD8A	CD8A		-1.75819	-0.814089	7.21304	19.0494	1.27379e-05
ENSSSCG00000008213	CD8B	CD8B	CD8B	CD8B		-2.00012	-1.00009	5.47303	21.4429	3.64523e-06
ENSSSCG00000021259	CDA	CDA	CDA	CDA		2.09641	1.06792	2.85051	17.4812	2.90164e-05
ENSSSCG00000003949	CDC20	CDC20	CDC20	CDC20		1.47069	0.55649	7.04823	8.61544	0.00333326
ENSSSCG00000010122	CDC45	CDC45	CDC45	CDC45		1.47188	0.557656	6.63041	9.39503	0.00217574
ENSSSCG00000017471	CDC6	CDC6	CDC6	CDC6		1.83129	0.872858	5.4255	19.9376	8.00094e-06
ENSSSCG00000000683	CDCA3	CDCA3	CDCA3	CDCA3		1.59883	0.677018	5.75306	11.6394	0.000645687
ENSSSCG00000015961	CDCA7	CDCA7	CDCA7	CDCA7		1.58393	0.663505	7.78904	8.64956	0.0032714
ENSSSCG00000004886	CDH7	CDH7	CDH7	CDH7		19.8911	4.31405	0.0205062	50.0208	1.52126e-12
ENSSSCG00000010348	CDHR1	CDHR1	CDHR1	CDHR1		4.66949	2.22327	0.657914	22.4887	2.11387e-06
ENSSSCG00000000373	CDK2	CDK2	CDK2	CDK2		1.54333	0.626044	5.41214	9.74614	0.00179699
ENSSSCG00000003876	CDKN2C	CDKN2C	CDKN2C	CDKN2C		1.48525	0.570701	5.30617	9.19012	0.00243326
ENSSSCG00000002651	CDT1	CDT1	CDT1	CDT1		1.6327	0.707256	5.65147	11.8056	0.000590529
ENSSSCG00000005286	CEP78	CEP78	CEP78	CEP78		1.57194	0.652547	4.98606	9.22063	0.00239303
ENSSSCG00000024914	CFB	CFB	CFB	AL645922.1		-1.82745	-0.869835	7.70101	23.5361	1.22591e-06
ENSSSCG00000009215	CH242-113D13,1	ABCG2	ABCG2	ABCG2		1.75566	0.812016	5.50791	13.3319	0.000260933
ENSSSCG00000022906	CH242-204P3,4	SIGLEC10	LOC100513863	SIGLEC10		2.31278	1.20963	7.05001	31.6224	1.87256e-08
ENSSSCG00000030787	CH242-51E15,1					-4.31144	-2.10817	6.16408	73.7729	8.76423e-18
ENSSSCG00000028309	CH242-64C23,1	REG3G				6.52536	2.70606	2.34001	13.7092	0.000213404
ENSSSCG00000024568	CH242-80G20,1	CEACAM7		CEACAM21		10.3063	3.36546	-0.748792	21.478	3.57908e-06
ENSSSCG00000015476	CHI3L1	CHI3L1	CHI3L1	CHI3L1		-2.22986	-1.15696	5.45862	16.5691	4.69091e-05
ENSSSCG00000023706	CHIA	CHIA	CHIA	CHIA		-3.83085	-1.93766	1.65335	29.7637	4.88055e-08
ENSSSCG00000016687	CHN2	CHN2	CHN2	CHN2		-2.30487	-1.20469	2.8474	13.4082	0.00025053
ENSSSCG00000030263	CHRNB1	CHRNB1	CHRNB1	CHRNB1		1.62384	0.699412	3.64299	8.43772	0.00367517
ENSSSCG00000007567	CHST12	CHST12	CHST12	CHST12		-1.77172	-0.825154	2.41797	10.8063	0.00101157
ENSSSCG00000011625	CHST13	CHST13	CHST13	CHST13		-6.00846	-2.58699	-0.528979	10.8833	0.000970327
ENSSSCG00000029482	CHST15	CHST15	CHST15	CHST15		2.26916	1.18216	5.41554	28.1479	1.12391e-07
ENSSSCG00000008010	CHTF18	CHTF18	CHTF18	CHTF18		1.44972	0.535778	5.07629	8.52741	0.00349838
ENSSSCG00000007901	CIITA	CIITA	CIITA	CIITA		-1.73477	-0.794744	5.26284	17.669	2.62881e-05
ENSSSCG00000009378	CKAP2	CKAP2	CKAP2	CKAP2		1.51029	0.594829	6.08992	11.6298	0.00064902
ENSSSCG00000008089	CKAP2L	CKAP2L	CKAP2L	CKAP2L		1.49775	0.582801	5.26806	9.90459	0.00164867
ENSSSCG00000025268	CKM	CKM				1.91347	0.936189	4.89942	11.9692	0.000540876
ENSSSCG00000029737	CKS1B	CKS1B				1.55217	0.634285	5.78444	12.312	0.000450057
ENSSSCG00000012915	CLCF1	CLCF1	CLCF1	CLCF1		1.86495	0.899133	3.03411	11.1084	0.000859363
ENSSSCG00000016462	CLCN1	CLCN1	CLCN1	CLCN1		2.78968	1.4801	2.73091	9.44212	0.00212058
ENSSSCG00000024809	CLCN4		CLCN4	CLCN4		2.59387	1.3751	2.33268	24.2918	8.279e-07
ENSSSCG00000009500	CLDN10	CLDN10	CLDN10	CLDN10		3.23566	1.69406	1.20188	13.6126	0.000224674
ENSSSCG00000021415	CLDN15	CLDN15				-1.85195	-0.889045	5.21163	9.10448	0.00254984
ENSSSCG00000000652	CLEC12A	CLEC12A				-3.41659	-1.77256	2.55738	28.5038	9.35136e-08
ENSSSCG00000013578	CLEC4G	CLEC4G				-3.95741	-1.98456	5.28193	11.4189	0.000726999
ENSSSCG00000017047	CLINT1	CLINT1	CLINT1	CLINT1		-1.47881	-0.56444	7.12158	9.35679	0.00222161
ENSSSCG00000004232	CLVS2	CLVS2	CLVS2	CLVS2		15.5872	3.96229	3.2956	87.6368	7.86473e-21
ENSSSCG00000000572	CMAS	CMAS				-1.52169	-0.605671	6.28417	16.8522	4.04055e-05
ENSSSCG00000004869	CNDP1	CNDP1	CNDP1	CNDP1		-2.81974	-1.49556	4.06418	17.4858	2.89469e-05
ENSSSCG00000010536	CNNM1	CNNM1	CNNM1	CNNM1		-1.98046	-0.985837	3.97204	9.2692	0.0023304
ENSSSCG00000027849	CNR2	CNR2	CNR2	CNR2		2.34219	1.22786	4.71167	19.4088	1.05521e-05
ENSSSCG00000001884	COMMD4	COMMD4	COMMD4	COMMD4		1.64477	0.717889	6.19173	12.0592	0.000515382
ENSSSCG00000008854	CPE	CPE	CPE	CPE		2.06443	1.04575	3.48583	17.1819	3.39665e-05
ENSSSCG00000000778	CPNE8	CPNE8	CPNE8	CPNE8		1.88263	0.912748	4.52716	12.8668	0.000334472
ENSSSCG00000016135	CPO	CPO	CPO	CPO		16.3737	4.0333	6.65288	12.6446	0.000376648
ENSSSCG00000015294	CR1	CR1L		CR1		-1.6319	-0.706556	5.71234	8.73485	0.00312185
ENSSSCG00000013263	CREB3L1	CREB3L1	CREB3L1	CREB3L1		-1.58841	-0.667582	4.39021	9.47202	0.00208629
ENSSSCG00000016520	CREB3L2	CREB3L2	CREB3L2	CREB3L2		-3.30948	-1.7266	3.51738	43.1108	5.17254e-11
ENSSSCG00000013501	CREB3L3	CREB3L3	CREB3L3	CREB3L3		-4.03656	-2.01313	7.10641	16.4669	4.95064e-05
ENSSSCG00000000981	CRELD2	CRELD2	CRELD2	CRELD2		-1.43918	-0.52525	5.49332	8.66372	0.00324608
ENSSSCG00000026324	CRLF2	CRLF2				-5.12722	-2.35818	2.45726	27.9752	1.22881e-07
ENSSSCG00000015137	CRTAM	CRTAM	CRTAM	CRTAM		-1.96316	-0.973176	4.00598	14.9661	0.00010946
ENSSSCG00000000136	CSF2RB	CSF2RB	CSF2RB	CSF2RB		-1.63634	-0.710475	6.40396	13.4656	0.000242978
ENSSSCG00000003789	CTH	CTH	CTH	CTH		-2.00129	-1.00093	4.85451	18.6358	1.58223e-05
ENSSSCG00000016122	CTLA4	CTLA4	CTLA4	CTLA4		-2.54738	-1.34902	3.6752	25.9644	3.47771e-07
ENSSSCG00000010948	CTSL	CTSL	CTSL	CTSL		-2.51254	-1.32914	5.05795	14.2963	0.000156173
ENSSSCG00000012970	CTSW	CTSW	CTSW	CTSW		-1.97355	-0.980792	7.16707	22.9022	1.70455e-06
ENSSSCG00000027762	CU633166,1	TNFRSF11B	TNFRSF11B	TNFRSF11B		-2.81808	-1.49471	0.663843	14.2083	0.000163646
ENSSSCG00000008977	CXCL10	CXCL10				-1.63412	-0.708512	7.3262	8.61058	0.00334217
ENSSSCG00000017920	CXCL16	CXCL16	CXCL16	CXCL16		-1.80014	-0.848106	6.60751	25.5861	4.23087e-07
ENSSSCG00000023489	CXCL9	CXCL9				-2.65944	-1.41112	6.91878	26.6189	2.47813e-07
ENSSSCG00000012402	CXCR3	CXCR3	CXCR3	CXCR3		-2.18847	-1.12992	3.72592	12.0929	0.000506155
ENSSSCG00000025273	CYP11A1	CYP11A1	CYP11A1	CYP11A1		-3.25367	-1.70207	0.195292	10.1007	0.00148211
ENSSSCG00000001906	CYP1A1	CYP1A1	CYP1A1	CYP1A1		-11.2258	-3.48874	3.5798	94.6966	2.21922e-22
ENSSSCG00000008311	CYP26B1	CYP26B1	CYP26B1	CYP26B1		-2.02378	-1.01705	1.23532	9.08962	0.00257064
ENSSSCG00000003006	CYP2B6	CYP2B6	CYP2B6	CYP2B6		-6.67423	-2.7386	3.64975	52.1234	5.21194e-13
ENSSSCG00000026798	CYP2C42	CYP2C18		CYP2C18		-4.11111	-2.03953	4.70563	27.3145	1.72913e-07
ENSSSCG00000000046	CYP2D25	CYP2D6	CYP2D25	CYP2D6		-3.0398	-1.60397	5.76864	30.5719	3.21726e-08
ENSSSCG00000007549	CYP2W1	CYP2W1	CYP2W1	CYP2W1		5.6449	2.49695	1.41521	21.8851	2.89474e-06
ENSSSCG00000005857	CYSRT1	CYSRT1	CYSRT1	CYSRT1		-4.89888	-2.29245	0.363985	25.4444	4.55318e-07
ENSSSCG00000014361	CYSTM1	CYSTM1		CYSTM1		-1.41512	-0.500922	6.17766	8.53104	0.0034914
ENSSSCG00000029753	CYTIP	CYTIP	CYTIP	CYTIP		-2.08566	-1.06051	5.06708	20.7537	5.22298e-06
ENSSSCG00000015879	DAPL1	DAPL1	DAPL1	DAPL1		-3.03251	-1.60051	3.54022	23.7122	1.11874e-06
ENSSSCG00000015775	DCTD	DCTD	DCTD	DCTD		-1.61004	-0.687096	4.97364	13.8192	0.000201265
ENSSSCG00000022009	DDC	DDC	DDC	DDC		-4.1063	-2.03784	5.26969	68.6127	1.19827e-16
ENSSSCG00000024484	DEGS1	DEGS1	DEGS1	DEGS1		-1.56886	-0.649718	6.14825	17.1548	3.44535e-05
ENSSSCG00000002512	DEGS2	DEGS2	DEGS2	DEGS2		1.99265	0.994687	4.01584	11.9147	0.000556919
ENSSSCG00000006797	DENND2D	DENND2D				-1.52358	-0.607464	5.25819	12.508	0.000405205
ENSSSCG00000010034	DEPDC5	DEPDC5	DEPDC5	DEPDC5		1.48407	0.569559	4.95726	9.47261	0.00208563
ENSSSCG00000020785	DES	DES	DES	DES		1.62933	0.704283	9.10214	9.48138	0.00207568
ENSSSCG00000016716	DFNA5	DFNA5	GSDME	GSDME		3.57646	1.83853	4.40499	15.9685	6.44062e-05
ENSSSCG00000001991	DHRS1	DHRS1	DHRS1	DHRS1		-1.74551	-0.803651	6.86607	17.9013	2.32665e-05
ENSSSCG00000002013	DHRS4	DHRS4	DHRS4	DHRS4		-1.40901	-0.494684	4.94525	8.66492	0.00324394
ENSSSCG00000005056	DLGAP5	DLGAP5	DLGAP5	DLGAP5		1.46974	0.555557	6.60673	8.7334	0.00312433
ENSSSCG00000027726	DLL1	DLL1	DLL1	DLL1		-1.5409	-0.62377	4.6396	11.367	0.000747618
ENSSSCG00000002981	DMBT1			DMBT1		-9.02989	-3.17471	8.63534	67.4111	2.20406e-16
ENSSSCG00000028184	DNAH1	DNAH1	DNAH1	DNAH1		-4.92753	-2.30086	0.178792	26.3367	2.86782e-07
ENSSSCG00000029413	DNMT3A	DNMT3A	DNMT3A	DNMT3A		-1.87093	-0.903758	4.63836	25.7578	3.87064e-07
ENSSSCG00000022112	DOCK9	DOCK9	DOCK9	DOCK9		-1.40838	-0.494037	7.18823	10.2124	0.001395
ENSSSCG00000008265	DOK1	DOK1	DOK1	DOK1		1.44889	0.534945	6.11567	11.1078	0.000859647
ENSSSCG00000021971	DPEP1	DPEP1	DPEP1	DPEP1		12.0677	3.59308	7.49955	48.5786	3.17305e-12
ENSSSCG00000009873	DTX1	DTX1	DTX1	DTX1		1.7178	0.780563	5.16225	12.6868	0.000368239
ENSSSCG00000010831	DUSP10	DUSP10	DUSP10	DUSP10		1.66031	0.731451	4.47002	12.604	0.00038493
ENSSSCG00000015850	DUSP4	DUSP4	DUSP4	DUSP4		-1.48373	-0.569226	6.20236	13.6834	0.000216364
ENSSSCG00000022284	DUSP6	DUSP6				1.74806	0.805757	4.47858	11.7539	0.000607172
ENSSSCG00000028908	DYNLT3	DYNLT3	DYNLT3	DYNLT3		-1.46616	-0.552044	5.20133	9.53232	0.00201885
ENSSSCG00000000721	DYRK4	DYRK4	DYRK4	DYRK4		2.33739	1.2249	1.5038	14.9838	0.00010844
ENSSSCG00000007268	E2F1	E2F1	E2F1	E2F1		1.68321	0.751218	6.19105	13.7673	0.000206907
ENSSSCG00000013352	E2F8	E2F8	E2F8	E2F8		1.52508	0.608888	5.94664	10.3105	0.00132276
ENSSSCG00000007171	EBF4	EBF4	EBF4	EBF4		2.82216	1.4968	1.37408	18.6279	1.5888e-05
ENSSSCG00000021647	EDA	EDA	EDA	EDA		3.90361	1.96481	1.11048	29.8606	4.64263e-08
ENSSSCG00000024943	EHD3	EHD3				2.00616	1.00444	5.83927	13.7297	0.000211093
ENSSSCG00000023803	ELK3	ELK3	ELK3	ELK3		-1.55686	-0.638637	6.31833	14.6409	0.000130062
ENSSSCG00000014072	ENC1	ENC1	ENC1	ENC1		-1.78407	-0.835174	2.99044	8.57206	0.0034136
ENSSSCG00000006001	ENPP2	ENPP2	ENPP2	ENPP2		-1.60891	-0.686087	5.95484	11.6008	0.000659243
ENSSSCG00000004194	ENPP3					-3.22015	-1.68713	4.91463	38.9113	4.43505e-10
ENSSSCG00000001715	ENPP5	ENPP5	ENPP5	ENPP5		-2.456	-1.29631	0.697435	11.2152	0.000811309
ENSSSCG00000017163	ENPP7	ENPP7	ENPP7	ENPP7		-50.2238	-5.6503	6.7956	248.351	5.94202e-56
ENSSSCG00000011504	EOGT	EOGT	EOGT	EOGT		-1.6178	-0.694036	5.3239	15.5209	8.15962e-05
ENSSSCG00000016473	EPHB6	EPHB6	EPHB6	EPHB6		-1.83591	-0.876496	4.82249	17.4898	2.88858e-05
ENSSSCG00000010853	EPHX1	EPHX1	EPHX1	EPHX1		-4.30164	-2.10489	6.67746	43.6653	3.89625e-11
ENSSSCG00000026417	EPS8L1	EPS8L1	EPS8L1	EPS8L1		2.13073	1.09135	0.617181	10.5054	0.00119029
ENSSSCG00000005207	ERMP1	ERMP1	ERMP1	ERMP1		-1.66747	-0.737663	3.56208	11.038	0.000892646
ENSSSCG00000017750	EVI2B	EVI2B	EVI2B	EVI2B		-1.45452	-0.540542	6.13836	8.90587	0.00284255
ENSSSCG00000028840	EZH2	EZH2	EZH2	EZH2		1.525	0.608808	6.75841	9.03034	0.00265536
ENSSSCG00000014091	F2RL1	F2RL1	F2RL1	F2RL1		1.558	0.639698	6.11237	10.7288	0.00105479
ENSSSCG00000008214	FABP1	FABP1	FABP1	FABP1		-10.8028	-3.43334	8.70832	37.6779	8.34452e-10
ENSSSCG00000025543	FABP2	FABP2				-1.93414	-0.951694	9.99149	12.1007	0.000504028
ENSSSCG00000017037	FABP6	FABP6	FABP6	FABP6		13.217	3.72433	11.8299	33.9356	5.69678e-09
ENSSSCG00000013073	FADS3	FADS3	FADS3	FADS3		7.20329	2.84866	6.75132	141.085	1.54192e-32
ENSSSCG00000006850	FAM102B	FAM102B	FAM102B	FAM102B		1.62501	0.700448	3.00858	8.91354	0.00283064
ENSSSCG00000015567	FAM129A	FAM129A	FAM129A	FAM129A		-3.73798	-1.90226	4.31157	41.2972	1.30756e-10
ENSSSCG00000004260	FAM162B	FAM162B				2.94416	1.55785	2.66478	19.6965	9.07676e-06
ENSSSCG00000025134	FAM171B	FAM171B	FAM171B	FAM171B		2.36353	1.24094	5.06769	25.9436	3.51544e-07
ENSSSCG00000030706	FAM43B	FAM43B	FAM43B	FAM43B		5.67372	2.50429	-0.171257	27.3913	1.66174e-07
ENSSSCG00000003568	FAM46B	FAM46B				2.14357	1.10002	4.23808	13.2785	0.000268472
ENSSSCG00000006729	FAM46C	FAM46C	FAM46C	FAM46C		-1.83819	-0.878288	3.61326	13.9935	0.000183441
ENSSSCG00000004586	FAM81A	FAM81A	FAM81A	FAM81A		4.59052	2.19866	3.24685	54.4965	1.55727e-13
ENSSSCG00000017068	FAXDC2	FAXDC2	FAXDC2	FAXDC2		-1.63727	-0.711292	5.35062	10.0052	0.00156102
ENSSSCG00000004347	FBXL4	FBXL4	FBXL4	FBXL4		1.94249	0.957911	4.65903	15.1035	0.000101774
ENSSSCG00000008347	FBXO48	FBXO48	FBXO48	FBXO48		1.55177	0.633914	5.66152	11.0574	0.000883328
ENSSSCG00000006413	FCER1A	FCER1A	FCER1A	FCER1A		-1.91639	-0.938389	3.3321	8.69519	0.00319051
ENSSSCG00000013577	FCER2	FCER2				-1.90839	-0.932359	4.66503	13.6037	0.000225743
ENSSSCG00000006397	FCRL6	FCRL6	FCRL6	FCRL6		-2.05839	-1.04151	1.50226	8.94785	0.00277796
ENSSSCG00000006348	FCRLB	FCRLB	FCRLB	FCRLB		2.36717	1.24316	0.867046	9.82449	0.00172203
ENSSSCG00000001818	FES	FES	FES	FES		1.64476	0.717879	6.7636	16.3732	5.20163e-05
ENSSSCG00000000901	FGD6	FGD6	FGD6	FGD6		2.87945	1.52579	3.98096	34.0504	5.37039e-09
ENSSSCG00000012871	FGF19	FGF19	FGF19	FGF19		22.5237	4.49337	1.53433	8.92201	0.00281754
ENSSSCG00000008741	FGFBP1	FGFBP1	FGFBP1	FGFBP1		8.86368	3.14791	1.05722	25.8098	3.76772e-07
ENSSSCG00000003578	FGR	FGR	FGR	FGR		-1.49182	-0.577072	4.582	11.5484	0.000678064
ENSSSCG00000000180	FKBP11	FKBP11	FKBP11	FKBP11		-1.38473	-0.4696	6.21927	9.03899	0.00264282
ENSSSCG00000009314	FLT3	FLT3	FLT3	FLT3		-1.97771	-0.98383	4.34692	12.3437	0.000442466
ENSSSCG00000015590	FLVCR1	FLVCR1	FLVCR1	FLVCR1		1.52935	0.612916	6.57351	10.3877	0.00126854
ENSSSCG00000015866	FMNL2	FMNL2	FMNL2	FMNL2		-2.14409	-1.10036	3.38404	17.541	2.81173e-05
ENSSSCG00000023472	FMO3	FMO3	FMO3	FMO3		21.9756	4.45783	-1.60369	31.7078	1.79199e-08
ENSSSCG00000027093	FOLH1B	FOLH1	FOLH1B	FOLH1		-7.34154	-2.87608	2.72478	16.7192	4.33411e-05
ENSSSCG00000000739	FOXM1	FOXM1	FOXM1	FOXM1		1.50773	0.592379	5.21527	10.6925	0.00107573
ENSSSCG00000012300	FOXP3	FOXP3	FOXP3	FOXP3		-2.38546	-1.25427	2.91315	13.2366	0.000274543
ENSSSCG00000025499	FXYD5	FXYD5	FXYD5	FXYD5		-1.51515	-0.599458	6.71629	9.48599	0.00207047
ENSSSCG00000016855	FYB	FYB	FYB1	FYB1		-2.0988	-1.06956	6.65691	39.1217	3.98191e-10
ENSSSCG00000004421	FYN	FYN	FYN	FYN		-1.54013	-0.623056	7.20776	13.3136	0.000263487
ENSSSCG00000001974	G2E3	G2E3	G2E3	G2E3		1.43688	0.522943	5.8529	9.30812	0.0022814
ENSSSCG00000030515	GABRA4	GABRA4	GABRA4	GABRA4		-7.23406	-2.8548	-0.828716	11.6778	0.000632508
ENSSSCG00000009585	GADD45G	GADD45G				1.8686	0.901957	3.99148	15.6859	7.47787e-05
ENSSSCG00000028015	GAL3ST3	GAL3ST3	GAL3ST3	GAL3ST3		7.49217	2.90538	-0.228942	25.6055	4.18846e-07
ENSSSCG00000027865	GALC	GALC	GALC	GALC		1.62015	0.696125	3.64407	9.2637	0.00233741
ENSSSCG00000008486	GALM	GALM	GALM	GALM		-1.92179	-0.94245	6.85321	16.6358	4.52878e-05
ENSSSCG00000005379	GALNT12	GALNT12	GALNT12	GALNT12		7.2483	2.85764	3.39148	51.8741	5.91764e-13
ENSSSCG00000011125	GATA3	GATA3	GATA3	GATA3		-1.98191	-0.986891	4.00239	16.6666	4.45578e-05
ENSSSCG00000022383	GATA4	GATA4	GATA4	GATA4		-125.049	-6.96635	3.30176	191.903	1.22191e-43
ENSSSCG00000004672	GATM	GATM	GATM	GATM		1.89413	0.921532	4.13936	13.0534	0.000302732
ENSSSCG00000027472	GCA	GCA	GCA	GCA		-1.59964	-0.677749	5.07635	14.4405	0.000144658
ENSSSCG00000015895	GCG	GCG	GCG	GCG		3.2372	1.69474	4.83604	19.8485	8.38284e-06
ENSSSCG00000016751	GCK	GCK	GCK	GCK		2.11094	1.07789	3.34305	11.6907	0.000628127
ENSSSCG00000028672	GCKR	GCKR	GCKR	GCKR		-2.15678	-1.10888	0.788402	13.1007	0.00029518
ENSSSCG00000001488	GCLC	GCLC	GCLC	GCLC		-1.58558	-0.665011	5.70303	9.99798	0.00156712
ENSSSCG00000001039	GCNT2	GCNT2				-1.72134	-0.783536	6.50296	26.6343	2.45839e-07
ENSSSCG00000029710	GCNT4	GCNT4	GCNT4	GCNT4		-2.55094	-1.35103	4.38427	26.2091	3.0638e-07
ENSSSCG00000021511	GCSAM	GCSAM	GCSAM	GCSAM		2.00749	1.00539	7.03084	9.58231	0.00196461
ENSSSCG00000005737	GFI1B	GFI1B	GFI1B	GFI1B		2.41251	1.27054	2.03743	10.8026	0.00101359
ENSSSCG00000014328	GFRA3	GFRA3	GFRA3	GFRA3		-7.55534	-2.9175	3.56932	61.8512	3.70417e-15
ENSSSCG00000016866	GHR	GHR	GHR	GHR		-2.74966	-1.45925	2.59282	14.2076	0.000163711
ENSSSCG00000011568	GHRL	GHRL	GHRL	GHRL		-2.50308	-1.3237	-0.29272	8.89189	0.0028644
ENSSSCG00000013117	GIF	GIF	GIF	GIF		-2.50919	-1.32722	0.832972	11.5218	0.000687852
ENSSSCG00000016452	GIMAP8	GIMAP8	GIMAP8	GIMAP8		-1.77815	-0.830375	5.45714	16.7007	4.37657e-05
ENSSSCG00000016056	GLS	GLS	GLS	GLS		1.41993	0.505815	7.90712	9.94121	0.00161619
ENSSSCG00000017914	GLTPD2	GLTPD2	GLTPD2	GLTPD2		-3.11506	-1.63926	0.935623	14.4051	0.000147403
ENSSSCG00000011432	GLYCTK	GLYCTK	GLYCTK	GLYCTK		-3.31538	-1.72918	3.77586	29.0869	6.92037e-08
ENSSSCG00000001095	GMNN	GMNN	GMNN	GMNN		1.41792	0.503781	5.91108	8.42912	0.0036926
ENSSSCG00000013473	GNA15	GNA15	GNA15	GNA15		-1.59479	-0.673369	5.67506	13.7998	0.000203358
ENSSSCG00000004622	GNB5	GNB5	GNB5	GNB5		-1.72782	-0.788951	4.61503	11.3576	0.000751394
ENSSSCG00000009233	GPAT3	GPAT3	GPAT3	GPAT3		-2.56398	-1.35839	4.73011	13.3669	0.000256104
ENSSSCG00000021977	GPD1L	GPD1L	GPD1L	GPD1L		-1.43955	-0.525617	7.35678	8.85956	0.00291557
ENSSSCG00000016129	GPR1	GPR1	GPR1	GPR1		-3.04121	-1.60465	0.907686	11.0841	0.000870689
ENSSSCG00000015965	GPR155	GPR155	GPR155	GPR155		-2.19856	-1.13656	5.71144	44.8372	2.14112e-11
ENSSSCG00000011888	GPR156	GPR156	GPR156	GPR156		-3.68506	-1.88169	-0.61919	17.7392	2.53353e-05
ENSSSCG00000000680	GPR162	GPR162	GPR162	GPR162		-2.03949	-1.02821	1.52082	10.309	0.00132386
ENSSSCG00000021734	GPR174	GPR174	GPR174	GPR174		-1.66128	-0.732295	5.06008	9.66699	0.00187608
ENSSSCG00000009517	GPR183	GPR183	GPR183	GPR183		-1.9624	-0.972616	5.27186	20.7901	5.12464e-06
ENSSSCG00000022309	GPR34	GPR34	GPR34	GPR34		-1.87017	-0.903171	4.56614	15.3852	8.76745e-05
ENSSSCG00000028027	GPR65	GPR65				-1.95681	-0.968502	1.484	10.3852	0.00127031
ENSSSCG00000012254	GPR82	GPR82	GPR82	GPR82		-1.91811	-0.939685	3.79364	14.4151	0.000146625
ENSSSCG00000009206	GPRIN3	GPRIN3				-2.55417	-1.35285	3.23645	35.5144	2.53177e-09
ENSSSCG00000002279	GPX2	GPX2	GPX2	GPX2		3.83035	1.93747	6.59605	46.9211	7.39039e-12
ENSSSCG00000017092	GPX3					-1.60126	-0.679207	5.39783	9.88245	0.00166863
ENSSSCG00000000080	GRAP2	GRAP2	GRAP2	GRAP2		-1.97248	-0.980009	4.82423	21.8716	2.91513e-06
ENSSSCG00000017495	GRB7	GRB7	GRB7	GRB7		1.58283	0.662504	4.03421	8.51544	0.00352146
ENSSSCG00000002664	GSE1	GSE1	GSE1	GSE1		1.5111	0.595597	5.95103	10.9215	0.000950552
ENSSSCG00000006821	GSTM3	GSTM3	GSTM3	GSTM3		-1.63761	-0.711593	3.49971	9.81339	0.00173246
ENSSSCG00000022351	GSTO1	GSTO1	GSTO1	GSTO1		-1.82148	-0.865108	6.87339	13.1647	0.000285275
ENSSSCG00000026760	GZMM	GZMM				-2.04959	-1.03533	2.77144	12.1976	0.000478506
ENSSSCG00000017427	HAP1	HAP1	HAP1	HAP1		3.52304	1.81682	0.410337	16.7336	4.30114e-05
ENSSSCG00000011859	HEG1	HEG1	HEG1	HEG1		-3.09309	-1.62905	2.52576	19.8847	8.22542e-06
ENSSSCG00000010486	HELLS	HELLS	HELLS	HELLS		1.59603	0.674492	6.59331	13.5732	0.000229434
ENSSSCG00000005371	HEMGN	HEMGN	HEMGN	HEMGN		1.74423	0.802593	2.00946	11.1939	0.000820668
ENSSSCG00000004221	HINT3	HINT3	HINT3	HINT3		-1.84479	-0.883455	4.20709	15.9534	6.49197e-05
ENSSSCG00000013312	HIPK3	HIPK3	HIPK3	HIPK3		-1.42252	-0.508449	6.51597	8.82394	0.00297304
ENSSSCG00000030023	HIST1H1B	HIST1H1B				2.73506	1.45157	0.775732	15.0268	0.000105995
ENSSSCG00000016313	HJURP	HJURP	HJURP	HJURP		1.62084	0.696739	4.79791	10.3929	0.00126498
ENSSSCG00000009704	HMGB2	HMGB2	HMGB2	HMGB2		1.74701	0.804887	4.31077	11.1026	0.000862047
ENSSSCG00000001804	HOMER2	HOMER2	HOMER2	HOMER2		-5.03553	-2.33214	1.555	13.2248	0.000276273
ENSSSCG00000016706	HOXA2	HOXA2	HOXA2	HOXA2		-5.87827	-2.55539	-0.334826	23.3453	1.35374e-06
ENSSSCG00000016705	HOXA3	HOXA3	HOXA3	HOXA3		-1.96907	-0.977517	1.82564	11.2681	0.000788516
ENSSSCG00000016704	HOXA4	HOXA4	HOXA4	HOXA4		-2.12069	-1.08454	0.164265	9.1641	0.00246809
ENSSSCG00000016703	HOXA5	HOXA5	HOXA5	HOXA5		1.73437	0.79441	4.31234	8.94154	0.00278757
ENSSSCG00000016702	HOXA6	HOXA6				4.52587	2.17819	1.78388	13.0854	0.000297612
ENSSSCG00000016701	HOXA7	HOXA7	HOXA7	HOXA7		4.45269	2.15468	1.31576	23.8883	1.02088e-06
ENSSSCG00000017539	HOXB6	HOXB6	HOXB6	HOXB6		3.88737	1.9588	3.01591	17.8886	2.34224e-05
ENSSSCG00000017538	HOXB7	HOXB7	HOXB7	HOXB7		2.63822	1.39956	2.81388	9.99319	0.0015712
ENSSSCG00000017537	HOXB8	HOXB8	HOXB8	HOXB8		2.38536	1.25421	0.192198	10.3056	0.0013263
ENSSSCG00000017536	HOXB9	HOXB9				7.88458	2.97903	2.86637	20.9146	4.80218e-06
ENSSSCG00000000285	HOXC4	HOXC4				-1.72772	-0.788873	1.87866	9.98799	0.00157564
ENSSSCG00000015985	HOXD3	HOXD3	HOXD3	HOXD3		3.8839	1.9575	0.216686	20.7725	5.1721e-06
ENSSSCG00000015984	HOXD4	HOXD4	HOXD4	HOXD4		3.18669	1.67206	2.32219	24.7398	6.56149e-07
ENSSSCG00000015982	HOXD9	HOXD9	HOXD9	HOXD9		3.33943	1.7396	0.0428987	9.55655	0.00199237
ENSSSCG00000029096	HRH2	HRH2	HRH2	HRH2		-2.30095	-1.20223	1.35597	11.0959	0.000865189
ENSSSCG00000002777	HSD11B2	HSD11B2	HSD11B2	HSD11B2		2.82063	1.49602	3.96896	26.8256	2.22673e-07
ENSSSCG00000027854	HSD17B6	HSD17B6	HSD17B6	HSD17B6		4.47791	2.16283	1.5452	32.9223	9.59176e-09
ENSSSCG00000002274	HSPA2	HSPA2	HSPA2	HSPA2		1.5886	0.667754	4.32882	9.34078	0.0022411
ENSSSCG00000028203	ICA		TF			-2.60687	-1.38232	1.8307	11.2248	0.000807129
ENSSSCG00000025042	ICOS	ICOS	ICOS	ICOS		-2.59352	-1.37491	5.93624	38.6974	4.94863e-10
ENSSSCG00000007227	ID1	ID1				1.62117	0.697032	4.73135	9.80605	0.00173939
ENSSSCG00000007007	IDO1	IDO1	IDO1	IDO1		-1.96632	-0.975501	5.05845	15.0148	0.000106671
ENSSSCG00000014564	IFITM1	IFITM3				1.7279	0.789016	8.21643	13.9397	0.000188772
ENSSSCG00000004156	IFNGR1	IFNGR1	IFNGR1	IFNGR1		1.45268	0.538714	7.07002	10.7486	0.00104356
ENSSSCG00000004044	IGF2R	IGF2R	IGF2R	IGF2R		-1.60095	-0.67893	5.68626	9.2323	0.00237783
ENSSSCG00000017472	IGFBP4	IGFBP4	IGFBP4	IGFBP4		-1.60453	-0.682149	6.71105	11.6243	0.000650971
ENSSSCG00000008203	IGKC	IGKC				-1.76837	-0.822419	10.027	12.9707	0.000316403
ENSSSCG00000027332	IGKV-11	IGKV2D-26				-2.37917	-1.25046	4.83359	16.1401	5.88267e-05
ENSSSCG00000030927	IGKV-7	IGKV2D-26				-1.93481	-0.952193	6.25706	29.1823	6.58767e-08
ENSSSCG00000030834	IGLV-2	IGLV3-21				-2.22447	-1.15346	4.17926	11.4347	0.000720841
ENSSSCG00000030893	IGLV-3	IGLV3-27				-1.95146	-0.964557	6.41531	12.7041	0.000364862
ENSSSCG00000030730	IGLV-4	IGLV3-21				-2.90491	-1.53849	3.7356	21.2407	4.05071e-06
ENSSSCG00000031037	IGLV-7	IGLV8-61		IGLV8-61		-1.86117	-0.896213	7.66437	19.6528	9.2867e-06
ENSSSCG00000031054	IGLV-8	IGLV8-61				-1.71317	-0.77667	7.76993	13.1149	0.00029295
ENSSSCG00000030825	IGLV-9	IGLV8-61				-1.44548	-0.531551	7.25277	10.9379	0.000942179
ENSSSCG00000017044	IL12B	IL12B	IL12B	IL12B		-3.13974	-1.65065	1.79772	12.0282	0.000524028
ENSSSCG00000021206	IL1RAP	IL1RAP	IL1RAP	IL1RAP		-7.25049	-2.85808	0.102182	39.4577	3.35245e-10
ENSSSCG00000009087	IL21	IL21	IL21	IL21		-2.80197	-1.48644	2.32339	20.3736	6.3703e-06
ENSSSCG00000022849	IL2RA	IL2RA	IL2RA	IL2RA		-2.67379	-1.41888	2.93545	24.1042	9.12589e-07
ENSSSCG00000003192	IL4I1	IL4I1	IL4I1	IL4I1		2.39423	1.25956	5.22116	35.1918	2.98773e-09
ENSSSCG00000016916	IL6ST	IL6ST	IL6ST	IL6ST		-1.78279	-0.83414	5.061	11.7879	0.000596181
ENSSSCG00000016832	IL7R	IL7R	IL7R	IL7R		-2.14337	-1.09988	6.1494	28.1734	1.10917e-07
ENSSSCG00000009050	INPP4B	INPP4B	INPP4B	INPP4B		-2.23606	-1.16096	3.42972	23.6092	1.18023e-06
ENSSSCG00000010687	INPP5F	INPP5F	INPP5F	INPP5F		1.36963	0.453786	6.74641	8.66469	0.00324435
ENSSSCG00000009877	IQCD	IQCD	IQCD	IQCD		1.98072	0.986027	0.924832	8.43633	0.00367797
ENSSSCG00000016573	IRF5	IRF5	IRF5	IRF5		-1.64634	-0.719259	6.51026	15.3854	8.76607e-05
ENSSSCG00000016887	ITGA2	ITGA2	ITGA2	ITGA2		-1.83672	-0.87713	5.62197	16.418	5.07996e-05
ENSSSCG00000016009	ITGA4	ITGA4	ITGA4	ITGA4		-1.6295	-0.704425	7.26623	12.8966	0.000329183
ENSSSCG00000011046	ITGA8	ITGA8	ITGA8	ITGA8		-2.16203	-1.11239	3.84043	9.59357	0.0019526
ENSSSCG00000000257	ITGB7	ITGB7	ITGB7	ITGB7		-2.05964	-1.04239	8.15957	33.4116	7.45776e-09
ENSSSCG00000016267	ITM2C	ITM2C	ITM2C	ITM2C		1.62035	0.69631	8.51265	12.3095	0.00045065
ENSSSCG00000002457	ITPK1	ITPK1	ITPK1	ITPK1		1.70033	0.765816	7.34213	20.9422	4.73358e-06
ENSSSCG00000013888	JAK3	JAK3	JAK3	JAK3		-1.51333	-0.59773	8.28015	9.50923	0.00204441
ENSSSCG00000015089	JAML	JAML	JAML	JAML		-1.45839	-0.544378	6.79717	9.83865	0.00170883
ENSSSCG00000008939	JCHAIN	JCHAIN				-2.50169	-1.3229	10.0184	11.9985	0.000532447
ENSSSCG00000003454	KAZN	KAZN				2.93662	1.55416	2.06268	27.1587	1.87424e-07
ENSSSCG00000006802	KCNA3	KCNA3				-2.65347	-1.40788	2.9573	16.5067	4.84778e-05
ENSSSCG00000003214	KCNC3	KCNC3	KCNC3	KCNC3		2.2104	1.14431	4.96404	15.6881	7.4691e-05
ENSSSCG00000029323	KCNE3	KCNE3	KCNE3	KCNE3		-1.66387	-0.734543	5.06264	10.1407	0.00145031
ENSSSCG00000017295	KCNH6	KCNH6	KCNH6	KCNH6		-13.9566	-3.80287	1.87264	38.44	5.64642e-10
ENSSSCG00000023934	KCNIP4	KCNIP4	KCNIP4	KCNIP4		2.3537	1.23493	3.03847	13.8406	0.000198993
ENSSSCG00000016574	KCP	KCP	KCP	KCP		-1.77223	-0.825568	4.13326	13.1629	0.000285542
ENSSSCG00000025744	KDSR	KDSR	KDSR	KDSR		1.49196	0.577213	6.35155	14.5398	0.000137231
ENSSSCG00000013332	KIF18A	KIF18A	KIF18A	KIF18A		1.57043	0.651157	4.4294	9.19468	0.0024272
ENSSSCG00000017342	KIF18B	KIF18B	KIF18B	KIF18B		1.54392	0.626594	5.69975	10.6722	0.00108757
ENSSSCG00000029509	KIF22	KIF22	KIF22	KIF22		1.48779	0.57317	7.07969	9.12566	0.00252049
ENSSSCG00000003931	KIF2C	KIF2C	KIF2C	KIF2C		1.50079	0.585725	6.58365	9.82211	0.00172426
ENSSSCG00000022919	KIF5C	KIF5C	KIF5C	KIF5C		2.26019	1.17645	1.09963	16.0998	6.00904e-05
ENSSSCG00000005437	KLF4	KLF4	KLF4	KLF4		1.87338	0.905644	6.04197	8.98526	0.00272166
ENSSSCG00000011775	KLHL24	KLHL24	KLHL24	KLHL24		1.66783	0.737971	5.47716	13.6877	0.000215868
ENSSSCG00000022729	KLHL6	KLHL6				1.76835	0.822405	8.66627	9.53094	0.00202036
ENSSSCG00000000663	KLRG1	KLRG1		KLRG1		-2.07402	-1.05243	2.83877	11.997	0.000532863
ENSSSCG00000005663	KYAT1	KYAT1	KYAT1	KYAT1		-1.7132	-0.776694	3.56388	8.70686	0.00317016
ENSSSCG00000015673	KYNU	KYNU	KYNU	KYNU		-1.42154	-0.507451	5.90679	12.4954	0.000407953
ENSSSCG00000004569	LACTB	LACTB	LACTB	LACTB		-1.58994	-0.668971	4.56398	14.2251	0.000162194
ENSSSCG00000017069	LARP1	LARP1	LARP1	LARP1		-1.46822	-0.554072	6.26562	9.92838	0.0016275
ENSSSCG00000007811	LAT	LAT	LAT	LAT		-1.87729	-0.908655	6.6031	19.7612	8.77477e-06
ENSSSCG00000028758	LBP	LBP	LBP	LBP		-1.58955	-0.668621	4.92344	10.2374	0.00137624
ENSSSCG00000017006	LCP2	LCP2	LCP2	LCP2		-1.80215	-0.84972	7.17348	23.045	1.58253e-06
ENSSSCG00000003549	LDLRAP1	LDLRAP1	LDLRAP1	LDLRAP1		-1.6099	-0.686973	6.0894	14.0391	0.000179049
ENSSSCG00000009148	LEF1	LEF1	LEF1	LEF1		-3.82576	-1.93575	6.55039	55.2529	1.05976e-13
ENSSSCG00000003128	LIG1	LIG1	LIG1	LIG1		1.75175	0.808798	7.21611	15.2062	9.63881e-05
ENSSSCG00000000938	LIN7A	LIN7A				12.2152	3.6106	0.762136	30.7099	2.99633e-08
ENSSSCG00000023396	LIX1	LIX1	LIX1	LIX1		10.9592	3.45407	5.42986	111.457	4.69964e-26
ENSSSCG00000004908	LMAN1	LMAN1	LMAN1	LMAN1		-1.72448	-0.786159	4.8826	13.1469	0.000288001
ENSSSCG00000013307	LMO2	LMO2	LMO2	LMO2		-1.76641	-0.820818	6.71702	14.9961	0.000107733
ENSSSCG00000000597	LMO3	LMO3				2.35251	1.2342	1.47646	9.02154	0.00266816
ENSSSCG00000006928	LMO4	LMO4	LMO4	LMO4		-1.4022	-0.487689	5.66249	9.30119	0.00229006
ENSSSCG00000006409	LOC100517891		LOC100517891			-2.04992	-1.03557	7.02425	20.7029	5.36335e-06
ENSSSCG00000027205	LPCAT3	LPCAT3	LPCAT3	LPCAT3		-1.4757	-0.561399	6.38941	13.6268	0.000222984
ENSSSCG00000004101	LRP11	LRP11	LRP11	LRP11		-1.69432	-0.760704	3.98753	11.9634	0.000542545
ENSSSCG00000013088	LRRC10B	LRRC10B	LRRC10B	LRRC10B		2.72526	1.44639	-1.06478	8.48177	0.00358723
ENSSSCG00000005125	LRRC19	LRRC19	LRRC19	LRRC19		1.69069	0.757611	5.28795	10.7071	0.00106727
ENSSSCG00000021252	LRRC75A	LRRC75A				1.54507	0.627672	5.43964	13.035	0.000305728
ENSSSCG00000006917	LRRC8C	LRRC8C	LRRC8C	AC093423.3		-1.58101	-0.66085	5.08971	15.8597	6.82147e-05
ENSSSCG00000030882	LST1			LST1		-1.8259	-0.868612	1.62789	9.16353	0.00246886
ENSSSCG00000002368	LTBP2	LTBP2	LTBP2	LTBP2		-1.77525	-0.828022	5.04131	11.041	0.00089121
ENSSSCG00000013973	LYPD8	LYPD8	LYPD8	LYPD8		1.78132	0.832947	9.32009	8.46581	0.00361885
ENSSSCG00000000492	LYZ	LYZ	LYZ	LYZ		-4.45646	-2.1559	11.2389	10.2552	0.00136301
ENSSSCG00000030165	MAFF	MAFF	MAFF	MAFF		1.72156	0.783717	4.30162	8.87322	0.00289384
ENSSSCG00000020735	MAP3K15	MAP3K15	MAP3K15	MAP3K15		5.01889	2.32737	1.71466	61.1631	5.25359e-15
ENSSSCG00000004520	MAPK4	MAPK4	MAPK4	MAPK4		3.6353	1.86207	5.29722	35.3346	2.77655e-09
ENSSSCG00000017311	MAPT	MAPT	MAPT	MAPT		1.86841	0.901809	3.79306	17.161	3.43419e-05
ENSSSCG00000007391	MATN4	MATN4	MATN4	MATN4		-2.11636	-1.08158	3.39284	13.5655	0.000230381
ENSSSCG00000003755	MCOLN2	MCOLN2	MCOLN2	MCOLN2		-1.38178	-0.466524	5.27827	8.97779	0.00273281
ENSSSCG00000001620	MDFI	MDFI	MDFI	MDFI		-1.85406	-0.890691	2.35327	8.88736	0.00287152
ENSSSCG00000003197	MED25	MED25	MED25	MED25		1.6836	0.751549	6.37423	18.4777	1.71907e-05
ENSSSCG00000030351	MEF2B	MEF2B	MEF2B	MEF2B		2.58488	1.3701	5.99156	19.2515	1.14581e-05
ENSSSCG00000005506	MEGF9	MEGF9	MEGF9	MEGF9		-2.00186	-1.00134	3.58878	11.6686	0.000635645
ENSSSCG00000001724	MEP1A	MEP1A	MEP1A	MEP1A		2.67773	1.42101	8.44505	20.2165	6.91539e-06
ENSSSCG00000023336	METTL21A	METTL21A				1.51431	0.598662	5.29141	9.71702	0.0018257
ENSSSCG00000004419	MFSD4B	MFSD4B	MFSD4B	MFSD4B		-2.337	-1.22466	1.41269	17.0311	3.67729e-05
ENSSSCG00000015701	MGAT5	MGAT5	MGAT5	MGAT5		-2.44126	-1.28763	2.22859	9.58954	0.00195689
ENSSSCG00000016920	MIER3	MIER3	MIER3	MIER3		1.51699	0.601215	5.29559	13.2664	0.000270212
ENSSSCG00000013425	MISP	MISP	MISP	MISP		1.60811	0.685366	7.24728	10.2503	0.00136662
ENSSSCG00000000978	MLC1	MLC1	MLC1	MLC1		-1.82693	-0.869418	2.55862	11.7136	0.000620443
ENSSSCG00000001521	MLN	MLN	MLN	MLN		-98.5659	-6.62302	0.0809889	82.7457	9.33189e-20
ENSSSCG00000014985	MMP1	MMP1	MMP3	MMP10		-2.11979	-1.08392	7.19453	21.1821	4.17638e-06
ENSSSCG00000010071	MMP11	MMP11	MMP11	MMP11		1.60238	0.680219	6.76577	16.0432	6.1912e-05
ENSSSCG00000021569	MMP25	MMP25	MMP25	MMP25		-1.49171	-0.576967	4.67908	9.11417	0.00253637
ENSSSCG00000014986	MMP3	MMP3				-1.79842	-0.846726	4.99783	8.43768	0.00367524
ENSSSCG00000017367	MPP2	MPP2	MPP2	MPP2		2.33893	1.22585	1.97246	13.0925	0.000296476
ENSSSCG00000026184	MPP4	MPP4	MPP4	MPP4		2.41281	1.27071	0.643608	9.5384	0.00201217
ENSSSCG00000014015	MRNIP	MRNIP	MRNIP	MRNIP		1.6117	0.688586	3.73789	11.9064	0.000559424
ENSSSCG00000006187	MSC	MSC	MSC	MSC		-1.84785	-0.885849	3.39889	10.8697	0.0009775
ENSSSCG00000029365	MSI1	MSI1	MSI1	MSI1		-2.34232	-1.22794	0.606814	9.7853	0.00175913
ENSSSCG00000008857	MSMO1	MSMO1	MSMO1	MSMO1		1.92209	0.942679	7.3077	26.6428	2.44767e-07
ENSSSCG00000006985	MTMR7	MTMR7		MTMR7		2.23355	1.15934	2.18306	10.6151	0.0011217
ENSSSCG00000010143	MTR	MTR	MTR	MTR		-1.53403	-0.61733	5.14377	12.7108	0.000363558
ENSSSCG00000011851	MUC20	MUC20	MUC20	MUC20		-1.74854	-0.80615	3.79729	9.17021	0.00245986
ENSSSCG00000014041	MXD3	MXD3	MXD3	MXD3		1.49733	0.58239	6.02886	9.90399	0.0016492
ENSSSCG00000030681	MYBPH	MYBPH	MYBPH	MYBPH		-2.2181	-1.14933	1.42958	9.16887	0.00246166
ENSSSCG00000005965	MYC	MYC	MYC	MYC		-1.39914	-0.484538	6.8933	8.61029	0.0033427
ENSSSCG00000017307	MYL4	MYL4	MYL4	MYL4		-4.73457	-2.24323	0.911848	10.7747	0.00102897
ENSSSCG00000004587	MYO1E	MYO1E	MYO1E	MYO1E		2.77388	1.4719	6.79796	64.4496	9.9034e-16
ENSSSCG00000013604	MYO1F	MYO1F	MYO1F	MYO1F		-1.44347	-0.529537	5.95556	11.1616	0.000835078
ENSSSCG00000013010	NAALADL1	NAALADL1	NAALADL1	NAALADL1		3.10844	1.63619	9.7477	23.0146	1.60778e-06
ENSSSCG00000010678	NANOS1	NANOS1				-2.21008	-1.1441	1.19917	12.4135	0.000426236
ENSSSCG00000007118	NAPB	NAPB				1.5922	0.671025	4.85504	11.1944	0.000820467
ENSSSCG00000026407	NCCRP1	NCCRP1	NCCRP1	NCCRP1		2.38112	1.25164	1.63694	16.0089	6.30465e-05
ENSSSCG00000015771	NEIL3	NEIL3	NEIL3	NEIL3		1.97773	0.983849	4.54372	25.5467	4.31795e-07
ENSSSCG00000009714	NEK1	NEK1	NEK1	NEK1		1.46251	0.548446	4.84719	8.84888	0.00293269
ENSSSCG00000021638	NEU3	NEU3	NEU3	NEU3		-1.61032	-0.687348	4.5001	15.138	9.99312e-05
ENSSSCG00000015987	NFE2L2	NFE2L2	NFE2L2	NFE2L2		-1.55349	-0.635513	7.45769	12.8292	0.000341251
ENSSSCG00000002917	NFKBID	NFKBID	NFKBID	NFKBID		1.54301	0.625746	5.68733	11.0203	0.000901202
ENSSSCG00000017053	NIPAL4	NIPAL4	NIPAL4	NIPAL4		-2.97526	-1.57302	-0.196323	12.9806	0.000314733
ENSSSCG00000025409	NMRK2	NMRK2				8.87808	3.15025	1.76292	63.6712	1.47021e-15
ENSSSCG00000001440	NOTCH4	NOTCH4	NOTCH4	NOTCH4		-1.64314	-0.716459	5.24249	16.6611	4.46889e-05
ENSSSCG00000003108	NPAS1	NPAS1	NPAS1	NPAS1		2.57685	1.36561	0.7077	11.8354	0.000581156
ENSSSCG00000003707	NPC1	NPC1	NPC1	NPC1		1.47531	0.561018	5.42887	10.7504	0.00104254
ENSSSCG00000008037	NPW	NPW				4.43207	2.14798	-0.38211	17.8869	2.34433e-05
ENSSSCG00000003565	NR0B2	NR0B2	NR0B2	NR0B2		-7.89147	-2.98029	2.66933	17.0997	3.54671e-05
ENSSSCG00000000875	NR1H4	NR1H4	NR1H4	NR1H4		14.0137	3.80877	5.4898	109.09	1.55086e-25
ENSSSCG00000006353	NR1I3	NR1I3	NR1I3	NR1I3		-8.89531	-3.15305	2.78822	25.4068	4.64276e-07
ENSSSCG00000024987	NR3C2	NR3C2				2.02988	1.02139	3.62806	10.0023	0.00156348
ENSSSCG00000023527	NRROS	NRROS	NRROS	NRROS		-1.65224	-0.724423	5.75811	11.669	0.000635511
ENSSSCG00000007704	NSUN5	NSUN5	NSUN5	NSUN5		2.04249	1.03033	5.29814	28.2144	1.08596e-07
ENSSSCG00000011444	NT5DC2	NT5DC2	NT5DC2	NT5DC2		2.62295	1.39119	5.56573	41.9975	9.13908e-11
ENSSSCG00000000932	NTS	NTS	NTS	NTS		3.95169	1.98247	4.49596	11.6921	0.000627649
ENSSSCG00000006333	NUF2	NUF2	NUF2	NUF2		1.57885	0.65887	5.82171	9.92226	0.00163292
ENSSSCG00000009673	NUGGC	NUGGC	NUGGC	NUGGC		1.93234	0.950352	8.55774	9.26394	0.00233709
ENSSSCG00000011230	OSBPL10	OSBPL10	OSBPL10	OSBPL10		1.56444	0.645642	4.67737	12.857	0.000336216
ENSSSCG00000009145	OSTC	OSTC	OSTC	OSTC		-1.3737	-0.458067	6.34702	8.63659	0.00329478
ENSSSCG00000006791	OVGP1	OVGP1	OVGP1	OVGP1		4.1258	2.04467	4.38073	62.5906	2.54467e-15
ENSSSCG00000027053	PACSIN1	PACSIN1	PACSIN1	PACSIN1		3.28695	1.71675	2.8782	23.1907	1.46707e-06
ENSSSCG00000026478	PADI2	PADI2	PADI2	PADI2		-2.8865	-1.52932	5.69728	28.647	8.68486e-08
ENSSSCG00000010437	PAPSS2	PAPSS2	PAPSS2	PAPSS2		-8.00802	-3.00145	7.29686	164.528	1.15989e-37
ENSSSCG00000004968	PAQR5	PAQR5	PAQR5	PAQR5		2.04639	1.03308	1.44313	9.47478	0.00208316
ENSSSCG00000003551	PAQR7	PAQR7	PAQR7	PAQR7		2.81065	1.4909	2.74455	24.4365	7.67994e-07
ENSSSCG00000011875	PARP15	PARP15	PARP15	PARP15		1.56424	0.645458	6.65186	8.54968	0.00345583
ENSSSCG00000001943	PAX9	PAX9				6.50132	2.70073	0.850936	32.8804	9.80084e-09
ENSSSCG00000009671	PBK	PBK	PBK	PBK		1.44921	0.535266	5.923	8.82522	0.00297095
ENSSSCG00000006451	PCD1B	CD1B				-2.32434	-1.21682	0.819564	8.85808	0.00291795
ENSSSCG00000010426	PCDH15	PCDH15	PCDH15	PCDH15		-3.11546	-1.63945	2.39554	15.7185	7.35005e-05
ENSSSCG00000024379	PCSK4	PCSK4	PCSK4	PCSK4		-5.22948	-2.38667	1.63356	17.5251	2.83538e-05
ENSSSCG00000011870	PDIA5	PDIA5	PDIA5	PDIA5		-1.53191	-0.615334	5.06512	9.02687	0.0026604
ENSSSCG00000015334	PDK4	PDK4	PDK4	PDK4		-2.64783	-1.40481	4.51748	12.2757	0.000458886
ENSSSCG00000009312	PDX1	PDX1				-20.7205	-4.37299	0.737648	27.4292	1.62951e-07
ENSSSCG00000012345	PFKFB1	PFKFB1				-4.64974	-2.21715	-0.330305	12.5028	0.000406342
ENSSSCG00000011133	PFKFB3	PFKFB3	PFKFB3	PFKFB3		-1.60363	-0.681337	5.25392	9.21939	0.00239466
ENSSSCG00000002376	PGF	PGF	PGF	PGF		-2.51419	-1.33009	1.36376	11.8658	0.000571735
ENSSSCG00000007528	PHACTR3	PHACTR3	PHACTR3	PHACTR3		5.02338	2.32866	1.7792	39.9015	2.67093e-10
ENSSSCG00000026701	PHOSPHO1	PHOSPHO1	PHOSPHO1	PHOSPHO1		-5.84502	-2.54721	0.00381994	14.8949	0.000113668
ENSSSCG00000015651	PIGR	PIGR				-2.46968	-1.30433	4.77378	12.2523	0.000464688
ENSSSCG00000010509	PIK3AP1	PIK3AP1	PIK3AP1	PIK3AP1		1.58126	0.661071	8.16027	8.98214	0.00272631
ENSSSCG00000017991	PIK3R5	PIK3R5	PIK3R5	PIK3R5		-1.64297	-0.716303	5.50201	13.4771	0.000241495
ENSSSCG00000001573	PIM1	PIM1	PIM1	PIM1		1.43434	0.520387	6.64549	9.31331	0.00227495
ENSSSCG00000017893	PIMREG	PIMREG	PIMREG	PIMREG		1.98939	0.992328	3.5446	13.1658	0.000285104
ENSSSCG00000011079	PIP4K2A	PIP4K2A	PIP4K2A	PIP4K2A		-1.53473	-0.617989	7.29464	12.1923	0.00047986
ENSSSCG00000011895	PLA1A	PLA1A	PLA1A	PLA1A		-1.59068	-0.669646	4.45752	9.94013	0.00161714
ENSSSCG00000007032	PLAT	PLAT	PLAT	PLAT		-1.58092	-0.660768	5.35185	8.69184	0.00319637
ENSSSCG00000007356	PLCG1	PLCG1	PLCG1	PLCG1		-1.49734	-0.582401	7.47094	10.9117	0.000955583
ENSSSCG00000002276	PLEKHG3	PLEKHG3	PLEKHG3	PLEKHG3		-1.91323	-0.936013	6.52661	20.1059	7.327e-06
ENSSSCG00000003928	PLK3	PLK3	PLK3	PLK3		2.02325	1.01667	5.72769	19.2155	1.16762e-05
ENSSSCG00000011690	PLSCR4	PLSCR4	PLSCR4	PLSCR4		2.67792	1.42111	4.90367	40.4807	1.98568e-10
ENSSSCG00000000907	PLXNC1	PLXNC1	PLXNC1	PLXNC1		-1.86381	-0.898254	6.60306	19.7185	8.97263e-06
ENSSSCG00000011592	PLXND1	PLXND1	PLXND1	PLXND1		-1.47551	-0.561217	6.94923	11.1102	0.000858545
ENSSSCG00000006493	PMF1	PMF1	PMF1	PMF1		1.46859	0.55443	5.16608	10.0169	0.00155114
ENSSSCG00000002747	PMFBP1	PMFBP1	PMFBP1	PMFBP1		-4.16263	-2.0575	0.0182488	12.5851	0.000388842
ENSSSCG00000002135	PNP	PNP	PNP	PNP		1.53635	0.619504	6.34926	12.5445	0.000397369
ENSSSCG00000012462	POF1B	POF1B	POF1B	POF1B		1.74199	0.80074	4.1243	9.51664	0.00203617
ENSSSCG00000003216	POLD1	POLD1	POLD1	POLD1		1.56933	0.650151	6.61155	11.303	0.000773832
ENSSSCG00000016753	POLD2	POLD2	POLD2	POLD2		1.70699	0.771458	5.84009	12.9089	0.000327025
ENSSSCG00000003155	PPP1R15A	PPP1R15A	PPP1R15A	PPP1R15A		1.81887	0.863045	5.40038	17.8184	2.43025e-05
ENSSSCG00000007350	PPP1R16B	PPP1R16B	PPP1R16B	PPP1R16B		-1.4917	-0.576957	6.96133	9.12173	0.00252591
ENSSSCG00000005761	PPP1R26	PPP1R26	PPP1R26	PPP1R26		1.73135	0.791901	3.48811	12.1072	0.000502262
ENSSSCG00000022584	PPP1R3F	PPP1R3F	PPP1R3F	PPP1R3F		1.99931	0.999503	1.1802	8.56081	0.00343476
ENSSSCG00000026118	PRAG1	PRAG1				1.53388	0.617186	4.66213	8.85465	0.00292343
ENSSSCG00000021490	PRDM16	PRDM16	PRDM16	PRDM16		-38.9877	-5.28495	1.50442	30.519	3.30614e-08
ENSSSCG00000012171	PRDX4	PRDX4	PRDX4	PRDX4		-1.51305	-0.597458	6.21221	10.7647	0.00103455
ENSSSCG00000005095	PRKCH	PRKCH	PRKCH	PRKCH		-1.60365	-0.681362	5.31918	12.4017	0.000428949
ENSSSCG00000026585	PROCR	PROCR	PROCR	PROCR		-1.68734	-0.754747	5.37407	9.29109	0.00230272
ENSSSCG00000022953	PTER	PTER	PTER	PTER		-1.84474	-0.883417	2.93242	12.101	0.000503937
ENSSSCG00000024439	PTGER4	PTGER4	PTGER4	PTGER4		-1.5839	-0.663481	5.36385	11.0752	0.000874922
ENSSSCG00000005688	PTGES	PTGES	PTGES	PTGES		-2.09896	-1.06968	4.52554	24.4028	7.81549e-07
ENSSSCG00000010755	PTPRE	PTPRE	PTPRE	PTPRE		-1.62276	-0.698449	5.47413	13.8613	0.000196812
ENSSSCG00000023709	PTPRJ	PTPRJ	PTPRJ	PTPRJ		1.49333	0.578531	6.4029	13.5325	0.000234468
ENSSSCG00000025969	PTPRR	PTPRR	PTPRR	PTPRR		3.70412	1.88913	2.4542	20.768	5.18431e-06
ENSSSCG00000007656	PVRIG	PVRIG	PVRIG	PVRIG		-1.94496	-0.959739	5.15726	14.4977	0.000140329
ENSSSCG00000013022	PYGM	PYGM	PYGM	PYGM		1.62398	0.699537	5.98872	12.8646	0.000334861
ENSSSCG00000025414	PYY	PYY	PYY	PYY		4.02805	2.01008	3.30798	21.85	2.94815e-06
ENSSSCG00000004612	RAB27A	RAB27A	RAB27A	RAB27A		-1.51424	-0.59859	6.22259	16.4877	4.89662e-05
ENSSSCG00000004533	RAB27B	RAB27B				-2.56817	-1.36074	2.12957	18.1483	2.04349e-05
ENSSSCG00000017233	RAB37	RAB37	RAB37	RAB37		-1.59179	-0.670649	4.48574	9.75197	0.0017913
ENSSSCG00000003905	RAD54L	RAD54L	RAD54L	RAD54L		1.62541	0.700804	5.7006	12.9091	0.000326993
ENSSSCG00000022353	RAP1GDS1	RAP1GDS1	RAP1GDS1	RAP1GDS1		1.61783	0.694063	6.63447	14.8543	0.000116142
ENSSSCG00000008881	RAPGEF2	RAPGEF2	RAPGEF2	RAPGEF2		1.73171	0.792193	6.41322	17.1608	3.43448e-05
ENSSSCG00000015959	RAPGEF4	RAPGEF4	RAPGEF4	RAPGEF4		1.86956	0.9027	2.82685	12.1429	0.000492754
ENSSSCG00000015383	RAPGEF5	RAPGEF5	RAPGEF5	RAPGEF5		1.61084	0.68781	6.96257	10.6088	0.00112549
ENSSSCG00000009567	RASA3	RASA3	RASA3	RASA3		-1.54463	-0.627264	7.08899	10.012	0.00155524
ENSSSCG00000009874	RASAL1	RASAL1	RASAL1	RASAL1		3.65603	1.87028	4.76829	46.8581	7.63153e-12
ENSSSCG00000029507	RASGEF1B	RASGEF1B	RASGEF1B	RASGEF1B		-2.10336	-1.0727	4.51353	24.8453	6.21216e-07
ENSSSCG00000008509	RASGRP3	RASGRP3	RASGRP3	RASGRP3		-1.61259	-0.689382	7.13131	11.1456	0.000842326
ENSSSCG00000025672	RAVER2	RAVER2	RAVER2	RAVER2		2.24071	1.16396	3.08546	13.7018	0.000214244
ENSSSCG00000015888	RBMS1	RBMS1	RBMS1	RBMS1		-1.60222	-0.680076	4.33498	8.86448	0.00290773
ENSSSCG00000011663	RBP2	RBP2	RBP2	RBP2		-13.4867	-3.75346	7.90237	104.343	1.70142e-24
ENSSSCG00000001866	RCN2	RCN2	RCN2	RCN2		-1.41356	-0.499337	5.9472	9.24824	0.00235722
ENSSSCG00000014335	REEP2	REEP2	REEP2	REEP2		1.97727	0.983512	1.42448	11.4626	0.000710128
ENSSSCG00000026387	REEP6	REEP6	REEP6	REEP6		-2.25263	-1.17161	5.94295	18.9853	1.31727e-05
ENSSSCG00000016792	RETREG1	RETREG1	RETREG1	RETREG1		1.66534	0.735815	6.59775	16.1839	5.74807e-05
ENSSSCG00000007855	REXO5	REXO5	REXO5	REXO5		1.51319	0.597596	6.05911	9.19838	0.00242229
ENSSSCG00000014141	RFESD	RFESD	RFESD	RFESD		-1.80577	-0.85261	3.81611	15.1374	9.99639e-05
ENSSSCG00000013625	RGL3	RGL3	CCDC151	CCDC151		-2.00244	-1.00176	0.829037	10.2128	0.00139473
ENSSSCG00000014039	RGS14	RGS14	RGS14	RGS14		-1.68835	-0.755617	6.42045	14.5817	0.00013421
ENSSSCG00000010808	RGS18	RGS18				-1.68023	-0.748657	4.62101	13.2678	0.000270004
ENSSSCG00000009748	RIMBP2	RIMBP2	RIMBP2	RIMBP2		2.82652	1.49903	0.201357	11.6017	0.000658898
ENSSSCG00000022692	RINL	RINL	RINL	RINL		-2.04805	-1.03425	4.7843	20.9357	4.7495e-06
ENSSSCG00000001987	RIPK3	RIPK3	RIPK3	RIPK3		-3.65554	-1.87009	6.19138	79.5252	4.76125e-19
ENSSSCG00000009878	RITA1	RITA1				1.41736	0.50321	5.13405	9.02753	0.00265944
ENSSSCG00000022149	RMI2	RMI2	RMI2	RMI2		1.67848	0.747153	6.1333	13.6147	0.000224419
ENSSSCG00000000181	RND1	RND1				-2.1323	-1.09241	2.82838	19.0289	1.28756e-05
ENSSSCG00000003729	RNF125	RNF125	RNF125	RNF125		-1.75148	-0.808571	4.33271	15.3533	8.91631e-05
ENSSSCG00000012551	RNF128	RNF128	RNF128	RNF128		-2.25016	-1.17003	4.49956	15.5448	8.05709e-05
ENSSSCG00000008646	RNF144A	RNF144A	RNF144A	RNF144A		1.9739	0.981052	2.72396	14.2667	0.000158644
ENSSSCG00000008168	RNF149	RNF149	RNF149	RNF149		-1.40831	-0.493966	5.51937	10.5968	0.00113284
ENSSSCG00000027688	RNF183	RNF183	RNF183	RNF183		3.34147	1.74048	1.00115	15.4166	8.62282e-05
ENSSSCG00000003368	RNF207	RNF207	RNF207	RNF207		-4.33156	-2.11489	-0.980541	14.5997	0.000132933
ENSSSCG00000026427	RORC	RORC	RORC	RORC		-1.78171	-0.833265	3.71515	10.4667	0.00121543
ENSSSCG00000026978	ROS1	ROS1	ROS1	ROS1		-1.75133	-0.808447	4.91252	9.84612	0.00170191
ENSSSCG00000021742	RRM2	RRM2				1.71274	0.776305	7.74517	14.9773	0.000108815
ENSSSCG00000024485	RUNDC3B	RUNDC3B	RUNDC3B	RUNDC3B		3.08074	1.62327	1.03165	28.5701	9.03657e-08
ENSSSCG00000006115	RUNX1T1	RUNX1T1	RUNX1T1	RUNX1T1		4.49879	2.16954	2.17835	35.9665	2.0074e-09
ENSSSCG00000006328	RXRG	RXRG	RXRG	RXRG		4.83143	2.27245	3.47147	22.4084	2.20408e-06
ENSSSCG00000012147	S100G	S100G	S100G	S100G		-4.85137	-2.27839	10.4045	42.1873	8.29351e-11
ENSSSCG00000029849	S1PR1	S1PR1	S1PR1	S1PR1		-2.0123	-1.00885	5.24965	16.0184	6.27285e-05
ENSSSCG00000028460	S1PR5	S1PR5	S1PR5	S1PR5		-1.81903	-0.863169	2.9541	10.3023	0.00132861
ENSSSCG00000021657	SATB2	SATB2	SATB2	SATB2		3.91582	1.96932	3.57888	27.7664	1.36886e-07
ENSSSCG00000030990	SATB2					3.83653	1.9398	1.57003	14.3587	0.000151081
ENSSSCG00000001887	SCAMP5	SCAMP5	SCAMP5	SCAMP5		-1.78683	-0.8374	4.16906	11.006	0.000908196
ENSSSCG00000009759	SCARB1	SCARB1	SCARB1	SCARB1		-1.93871	-0.955095	6.36801	30.4673	3.39543e-08
ENSSSCG00000017896	SCIMP	SCIMP	SCIMP	SCIMP		-1.98969	-0.992544	5.74982	15.7312	7.30094e-05
ENSSSCG00000021651	SCN2B	SCN2B	SCN2B	SCN2B		-2.13924	-1.0971	3.61921	11.2236	0.000807656
ENSSSCG00000017244	SDK2	SDK2	SDK2	SDK2		-1.77158	-0.825034	2.71279	9.86065	0.00168851
ENSSSCG00000009870	SDSL	SDSL	SDSL	SDSL		-2.35011	-1.23273	5.74187	19.9012	8.15491e-06
ENSSSCG00000006287	SELL	SELL	SELL	SELL		-2.22048	-1.15087	7.29544	28.6049	8.87588e-08
ENSSSCG00000009584	SEMA4D	SEMA4D	SEMA4D	SEMA4D		-1.72817	-0.789247	6.87049	24.7689	6.46314e-07
ENSSSCG00000000040	SEPT3	SEPT3	SEPT3	SEPT3		-2.61434	-1.38644	4.25366	20.7975	5.10493e-06
ENSSSCG00000030663	SERPINB9	SERPINB9				-1.80598	-0.852783	6.81221	20.4418	6.14723e-06
ENSSSCG00000025698	SERPINE1	SERPINE1	SERPINE1	SERPINE1		-1.89678	-0.923555	6.77908	11.816	0.000587246
ENSSSCG00000013181	SERPING1	SERPING1	SERPING1	SERPING1		-1.65371	-0.725705	8.75888	8.7315	0.00312758
ENSSSCG00000011740	SERPINI1	SERPINI1	SERPINI1	SERPINI1		1.56635	0.647405	5.15162	11.0842	0.000870656
ENSSSCG00000009806	SETD1B	SETD1B	SETD1B	SETD1B		-1.51106	-0.595557	5.58599	10.1814	0.00141867
ENSSSCG00000030396	SETD7	SETD7	SETD7	SETD7		-1.74561	-0.80373	5.50727	12.9694	0.000316616
ENSSSCG00000010334	SFTPD	SFTPD	SFTPD	SFTPD		-2.56425	-1.35854	3.81753	17.0841	3.57613e-05
ENSSSCG00000010274	SGPL1	SGPL1	SGPL1	SGPL1		-1.51666	-0.600893	7.23562	12.5908	0.000387648
ENSSSCG00000012643	SH2D1A	SH2D1A	SH2D1A	SH2D1A		-2.88722	-1.52968	3.91269	34.9525	3.37842e-09
ENSSSCG00000022004	SH3BP2	SH3BP2	SH3BP2	SH3BP2		-1.5132	-0.597601	5.09124	10.2985	0.00133141
ENSSSCG00000014287	SHROOM1	SHROOM1	SHROOM1	SHROOM1		-2.05306	-1.03777	1.74137	13.4535	0.000244545
ENSSSCG00000015074	SIDT2	SIDT2	SIDT2	SIDT2		-1.4199	-0.505794	7.07314	9.0731	0.00259397
ENSSSCG00000002332	SIPA1L1	SIPA1L1	SIPA1L1	SIPA1L1		1.4763	0.561987	6.0554	13.5458	0.000232806
ENSSSCG00000010169	SIPA1L2	SIPA1L2	SIPA1L2	SIPA1L2		-2.69192	-1.42863	2.75143	14.4378	0.000144868
ENSSSCG00000005089	SIX4	SIX4	SIX4	SIX4		16.6602	4.05834	-0.306921	38.5757	5.26694e-10
ENSSSCG00000017527	SKAP1	SKAP1	SKAP1	SKAP1		-1.72778	-0.788919	5.71789	16.888	3.96515e-05
ENSSSCG00000001457	SLA-DQB1	HLA-DQB1	SLA-DQB1	HLA-DQB1		-1.62139	-0.697227	9.00007	9.83665	0.00171069
ENSSSCG00000001454	SLA-DRB2					-1.47882	-0.564447	7.39556	9.11735	0.00253196
ENSSSCG00000031010	SLA-DRB4					-3.44814	-1.78582	3.58405	34.9041	3.46347e-09
ENSSSCG00000006380	SLAMF1	SLAMF1		SLAMF1		-1.84929	-0.886975	4.44667	14.8747	0.000114892
ENSSSCG00000006378	SLAMF7	SLAMF7	SLAMF7	SLAMF7		-1.59398	-0.67263	6.03258	13.3712	0.000255512
ENSSSCG00000006398	SLAMF8	SLAMF8	SLAMF8	SLAMF8		-1.88014	-0.910837	3.67353	9.96048	0.00159937
ENSSSCG00000025125	SLC10A2	SLC10A2				36.2886	5.18145	5.29496	174.686	7.01105e-40
ENSSSCG00000016609	SLC13A1	SLC13A1	SLC13A1	SLC13A1		2.19269	1.1327	7.4901	25.6506	4.09161e-07
ENSSSCG00000004492	SLC14A1	SLC14A1	SLC14A1	SLC14A1		-4.35673	-2.12325	3.04088	8.59903	0.00336342
ENSSSCG00000017262	SLC16A6	SLC16A6	SLC16A6	SLC16A6		-5.61113	-2.48829	1.5457	26.5953	2.50852e-07
ENSSSCG00000006290	SLC19A2	SLC19A2	SLC19A2	SLC19A2		1.79236	0.841857	4.17367	20.0213	7.6583e-06
ENSSSCG00000021968	SLC19A3	SLC19A3	SLC19A3	SLC19A3		-1.81668	-0.861302	4.19606	13.557	0.000231429
ENSSSCG00000005222	SLC1A1	SLC1A1	SLC1A1	SLC1A1		4.13979	2.04956	8.2017	29.8419	4.6876e-08
ENSSSCG00000004039	SLC22A3	SLC22A3	SLC22A3	SLC22A3		-1.77861	-0.830753	2.95058	8.94213	0.00278667
ENSSSCG00000026423	SLC23A1	SLC23A1	SLC23A1	SLC23A1		1.47463	0.560357	6.66389	13.2601	0.000271116
ENSSSCG00000002450	SLC24A4	SLC24A4	SLC24A4	SLC24A4		-4.35428	-2.12243	0.810907	16.0457	6.18321e-05
ENSSSCG00000015790	SLC25A4	SLC25A4	SLC25A4	SLC25A4		-1.52777	-0.611423	6.20666	11.2236	0.000807619
ENSSSCG00000023512	SLC36A1	SLC36A1				-1.65894	-0.730263	5.40271	9.61403	0.00193096
ENSSSCG00000005092	SLC38A6	SLC38A6	SLC38A6	SLC38A6		1.51057	0.595098	4.44644	11.3271	0.000763861
ENSSSCG00000005930	SLC45A4	SLC45A4	SLC45A4	SLC45A4		1.65271	0.724833	3.51277	9.35198	0.00222744
ENSSSCG00000022033	SLC46A1	SLC46A1				-3.76454	-1.91248	2.68172	24.1766	8.78934e-07
ENSSSCG00000022846	SLC4A3	SLC4A3	SLC4A3	SLC4A3		2.586	1.37072	2.6263	24.0635	9.32096e-07
ENSSSCG00000011846	SLC51A	SLC51A	SLC51A	SLC51A		3.84474	1.94288	7.12288	69.2695	8.58877e-17
ENSSSCG00000007199	SLC52A3	SLC52A3	SLC52A3	SLC52A3		2.30955	1.20761	2.39069	15.1209	0.000100841
ENSSSCG00000013338	SLC5A12	SLC5A12	SLC5A12	SLC5A12		2.67936	1.42189	7.26927	20.3662	6.39499e-06
ENSSSCG00000003882	SLC5A9	SLC5A9	SLC5A9	SLC5A9		2.58354	1.36935	3.13339	13.4691	0.000242525
ENSSSCG00000022372	SLC6A14	SLC6A14	SLC6A14	SLC6A14		3.30041	1.72265	1.16084	22.2562	2.38585e-06
ENSSSCG00000024346	SLC7A3	SLC7A3	SLC7A3	SLC7A3		16.5615	4.04976	-0.310616	47.3444	5.95489e-12
ENSSSCG00000002032	SLC7A8	SLC7A8	SLC7A8	SLC7A8		-2.55958	-1.35591	5.05817	31.5229	1.97107e-08
ENSSSCG00000012266	SLC9A7	SLC9A7	SLC9A7	SLC9A7		-1.75951	-0.81517	2.62315	8.98019	0.00272923
ENSSSCG00000002263	SLCO3A1	SLCO3A1	SLCO3A1	SLCO3A1		-1.51704	-0.601256	3.83695	8.66719	0.0032399
ENSSSCG00000003972	SLFNL1	SLFNL1	SLFNL1	SLFNL1		-2.95227	-1.56182	-0.448098	9.59834	0.00194753
ENSSSCG00000004200	SMLR1	SMLR1				-2.21398	-1.14664	1.64062	9.47205	0.00208626
ENSSSCG00000006064	SNX31	SNX31	SNX31	SNX31		-8.46131	-3.08088	-0.706555	14.9818	0.000108555
ENSSSCG00000017758	SPAG5	SPAG5	SPAG5	SPAG5		1.5034	0.588225	6.37515	9.83462	0.00171258
ENSSSCG00000027244	SPINK1	SPINK1				-3.02156	-1.59529	9.10614	31.3592	2.14438e-08
ENSSSCG00000023772	SPN	SPN				-1.56332	-0.644611	6.40423	13.1803	0.000282909
ENSSSCG00000009216	SPP1	SPP1	SPP1	SPP1		28.1788	4.81654	6.76289	338.597	1.28944e-75
ENSSSCG00000004736	SPTBN5	SPTBN5	SPTBN5	SPTBN5		-2.35859	-1.23793	1.08081	12.6306	0.00037949
ENSSSCG00000007072	SPTLC3	SPTLC3	SPTLC3	SPTLC3		16.4002	4.03564	2.09422	81.2693	1.96967e-19
ENSSSCG00000005970	SQLE	SQLE	SQLE	SQLE		1.48643	0.571855	6.04885	9.32672	0.00225836
ENSSSCG00000023374	SRGN	SRGN	SRGN	SRGN		-1.87939	-0.910261	8.28905	15.1143	0.000101194
ENSSSCG00000017791	SSH2		SSH2	SSH2		-1.53259	-0.61597	7.0659	15.2588	9.37413e-05
ENSSSCG00000003757	SSX2IP	SSX2IP	SSX2IP	SSX2IP		2.81736	1.49434	4.43518	46.2965	1.01644e-11
ENSSSCG00000015232	ST3GAL4	ST3GAL4	ST3GAL4	ST3GAL4		-1.67061	-0.740374	4.25127	9.12952	0.00251518
ENSSSCG00000025770	ST6GAL1	ST6GAL1	ST6GAL1	ST6GAL1		1.57113	0.651807	8.33794	9.48039	0.0020768
ENSSSCG00000017172	ST6GALNAC1	ST6GALNAC1	ST6GALNAC1	ST6GALNAC1		1.96397	0.973777	4.18939	11.7261	0.000616286
ENSSSCG00000017508	STAC2	STAC2	STAC2	STAC2		1.73044	0.791138	2.84269	8.55897	0.00343823
ENSSSCG00000008923	STAP1	STAP1	STAP1	STAP1		-2.23363	-1.15939	3.16383	21.4837	3.56857e-06
ENSSSCG00000001788	STARD5	STARD5	STARD5	STARD5		1.77274	0.825985	4.38378	17.2495	3.27788e-05
ENSSSCG00000016059	STAT4	STAT4	STAT4	STAT4		-1.98405	-0.988451	3.27023	14.2253	0.000162179
ENSSSCG00000026257	STMN1	STMN1	STMN1	STMN1		1.76923	0.823125	8.70948	12.6805	0.000369485
ENSSSCG00000004190	STX7	STX7	STX7	STX7		1.4881	0.573469	7.21073	9.6661	0.001877
ENSSSCG00000000634	STYK1	STYK1	STYK1	STYK1		1.46855	0.554388	6.27825	9.77627	0.00176779
ENSSSCG00000027194	SULT1B1	SULT1B1				2.17349	1.12002	5.17804	28.0994	1.1524e-07
ENSSSCG00000025836	SULT1C4	SULT1C4	SULT1C4	SULT1C4		-1.81795	-0.86231	5.17843	13.8072	0.00020256
ENSSSCG00000027672	SUOX	SUOX				3.30278	1.72368	3.3602	48.8437	2.77197e-12
ENSSSCG00000024837	SYT12	SYT12	SYT12	SYT12		4.91822	2.29814	1.78154	34.567	4.11839e-09
ENSSSCG00000010926	SYT2	SYT2	SYT2	SYT2		2.69259	1.429	3.78253	22.6364	1.95738e-06
ENSSSCG00000006758	SYT6	SYT6	SYT6	SYT6		14.0291	3.81035	0.0278592	51.8908	5.86743e-13
ENSSSCG00000003718	TAF4B	TAF4B	TAF4B	TAF4B		-1.65052	-0.722924	4.6516	15.9313	6.5682e-05
ENSSSCG00000020665	TAF6L	TAF6L	TAF6L	TAF6L		1.41527	0.501077	5.11045	9.70802	0.00183466
ENSSSCG00000003382	TAS1R1	TAS1R1	TAS1R1	TAS1R1		1.79354	0.842812	2.29318	9.24999	0.00235497
ENSSSCG00000003341	TAS1R3	TAS1R3	TAS1R3	TAS1R3		2.0305	1.02183	3.5426	15.3394	8.98245e-05
ENSSSCG00000017517	TBX21	TBX21	TBX21	TBX21		-1.8363	-0.876802	4.56822	17.0814	3.58122e-05
ENSSSCG00000013437	TCF3	TCF3	TCF3	TCF3		1.4829	0.568426	6.70551	8.86906	0.00290044
ENSSSCG00000030680	TCF7	TCF7	TCF7	TCF7		-2.60899	-1.38349	8.0458	33.0158	9.14149e-09
ENSSSCG00000013116	TCN1	TCN1				-3.60636	-1.85054	2.52045	24.9813	5.78893e-07
ENSSSCG00000021075	TDRD1	TDRD1	TDRD1	TDRD1		-2.86588	-1.51898	0.521786	10.1446	0.00144726
ENSSSCG00000000736	TEAD4	TEAD4	TEAD4	TEAD4		-1.90628	-0.930762	2.30173	12.0724	0.000511728
ENSSSCG00000008820	TEC	TEC	TEC	TEC		2.34798	1.23142	5.48541	37.9188	7.37511e-10
ENSSSCG00000000299	TESPA1	TESPA1	TESPA1	TESPA1		-2.12277	-1.08595	4.15964	16.0387	6.20594e-05
ENSSSCG00000008292	TET3	TET3	TET3	TET3		-3.43861	-1.78182	3.31389	22.3146	2.31438e-06
ENSSSCG00000026809	TFDP2	TFDP2				1.59151	0.670396	4.22252	10.8014	0.00101422
ENSSSCG00000016637	TFEC	TFEC				-1.86585	-0.899831	3.45116	12.0092	0.000529386
ENSSSCG00000024320	TFF2	TFF2	TFF2	TFF2		-2.19627	-1.13505	4.32493	10.6979	0.00107257
ENSSSCG00000007115	THBD	THBD	THBD	THBD		-1.84795	-0.885927	4.02783	10.7169	0.00106159
ENSSSCG00000014117	THBS4	THBS4	THBS4	THBS4		5.55065	2.47266	0.803478	14.6342	0.000130521
ENSSSCG00000003584	THEMIS2	THEMIS2	THEMIS2	THEMIS2		-1.81363	-0.858878	5.35363	17.9254	2.29736e-05
ENSSSCG00000012034	TIAM1	TIAM1	TIAM1	TIAM1		-2.03079	-1.02204	4.86108	23.895	1.01738e-06
ENSSSCG00000026139	TIFA	TIFA				-1.45988	-0.54585	4.82263	9.31314	0.00227516
ENSSSCG00000012994	TIGD3	TIGD3	TIGD3	TIGD3		2.26768	1.18122	0.595065	10.1233	0.00146407
ENSSSCG00000000399	TIMELESS	TIMELESS	TIMELESS	TIMELESS		1.48614	0.571567	6.06145	10.0889	0.00149166
ENSSSCG00000012117	TLR7	TLR7	TLR7	TLR7		-1.78082	-0.832544	4.59649	9.6725	0.00187046
ENSSSCG00000012118	TLR8	TLR8	TLR8	TLR8		-2.23868	-1.16265	2.37368	10.3529	0.00129272
ENSSSCG00000011436	TLR9	AC097637,1	TLR9	AC097637.1		1.89434	0.921696	4.6196	16.04	6.20171e-05
ENSSSCG00000016247	TM4SF20	TM4SF20	TM4SF20	TM4SF20		-1.63844	-0.712327	7.76775	9.31786	0.00226931
ENSSSCG00000017916	TM4SF5	TM4SF5				-10.982	-3.45707	4.85127	106.727	5.10853e-25
ENSSSCG00000013004	TM7SF2	TM7SF2	TM7SF2	TM7SF2		2.45256	1.29429	3.14966	18.9841	1.31814e-05
ENSSSCG00000027489	TMCO4	TMCO4	TMCO4	TMCO4		-2.35032	-1.23286	4.91272	25.5736	4.25819e-07
ENSSSCG00000014218	TMED7	TMED7				-1.44416	-0.530229	6.03297	9.30661	0.00228328
ENSSSCG00000008021	TMEM204	TMEM204	TMEM204	TMEM204		-1.57557	-0.655874	3.5356	8.52782	0.00349759
ENSSSCG00000011002	TMEM215	TMEM215	TMEM215	TMEM215		-3.52881	-1.81918	0.64843	12.5922	0.000387368
ENSSSCG00000023791	TMEM229B	TMEM229B	TMEM229B	TMEM229B		-2.6072	-1.3825	0.845486	10.9777	0.00092214
ENSSSCG00000029363	TMEM252	TMEM252				12.7375	3.67101	3.87168	38.0602	6.85952e-10
ENSSSCG00000023525	TMEM26	TMEM26	TMEM26	TMEM26		-2.04443	-1.0317	2.91587	12.227	0.000471033
ENSSSCG00000025097	TMEM61	TMEM61	TMEM61	TMEM61		2.96582	1.56843	3.97876	19.6152	9.47112e-06
ENSSSCG00000005977	TMEM65	TMEM65				-2.23135	-1.15792	1.69236	8.613	0.00333771
ENSSSCG00000006031	TMEM74	TMEM74	TMEM74	TMEM74		-2.32536	-1.21746	1.10888	15.2664	9.3362e-05
ENSSSCG00000003302	TMEM86B	TMEM86B	TMEM86B	TMEM86B		-2.13255	-1.09258	4.72129	19.4967	1.00772e-05
ENSSSCG00000017798	TMIGD1	TMIGD1	TMIGD1	TMIGD1		14.4136	3.84936	7.86794	78.3074	8.81911e-19
ENSSSCG00000012019	TMPRSS15	TMPRSS15	TMPRSS15	TMPRSS15		-53.0071	-5.72811	3.40597	139.114	4.15802e-32
ENSSSCG00000004898	TNFRSF11A	TNFRSF11A	TNFRSF11A	TNFRSF11A		-2.1066	-1.07492	3.54677	11.9248	0.00055393
ENSSSCG00000007888	TNFRSF17	TNFRSF17				-2.73168	-1.44979	3.38559	9.93499	0.00162167
ENSSSCG00000003331	TNFRSF4	TNFRSF4	TNFRSF4	TNFRSF4		-2.42876	-1.28022	4.58807	20.054	7.52851e-06
ENSSSCG00000009429	TNFSF11	TNFSF11	TNFSF11	TNFSF11		-2.08219	-1.0581	3.87319	11.0701	0.000877311
ENSSSCG00000009542	TNFSF13B	TNFSF13B	TNFSF13B	TNFSF13B		-2.01133	-1.00815	4.21669	20.2249	6.88508e-06
ENSSSCG00000020784	TNFSF15	TNFSF15				2.15514	1.10778	1.01454	10.1577	0.00143703
ENSSSCG00000026633	TNFSF8	TNFSF8				-2.81303	-1.49213	3.33077	24.3459	8.04965e-07
ENSSSCG00000015506	TNN	TNN				-1.95912	-0.970205	2.90189	14.4856	0.000141234
ENSSSCG00000002780	TPPP3	TPPP3				1.96591	0.975198	5.07371	17.9662	2.24862e-05
ENSSSCG00000004420	TRAF3IP2	TRAF3IP2	TRAF3IP2	TRAF3IP2		-1.48642	-0.571841	4.86191	9.32748	0.00225743
ENSSSCG00000009886	TRAFD1	TRAFD1	TRAFD1	TRAFD1		-1.50521	-0.589966	6.35889	13.4866	0.000240267
ENSSSCG00000023842	TRAT1	TRAT1	TRAT1	TRAT1		-1.63213	-0.706753	6.11307	13.8915	0.000193674
ENSSSCG00000016479	TRBV19	TRBV19	TRBV19	TRBV19		-2.05593	-1.03979	2.43825	9.8229	0.00172353
ENSSSCG00000016476	TRBV21OR9-2	TRBV21OR9-2				-3.07469	-1.62044	2.15076	21.2139	4.10775e-06
ENSSSCG00000001639	TRERF1	TRERF1	TRERF1	TRERF1		-2.69252	-1.42896	5.10303	66.8168	2.97954e-16
ENSSSCG00000011596	TRH	TRH	TRH	TRH		-2.91228	-1.54215	2.79664	14.2693	0.000158427
ENSSSCG00000011668	TRIM42	TRIM42	TRIM42	TRIM42		20.5468	4.36084	-0.221167	48.0951	4.06044e-12
ENSSSCG00000023176	TROAP	TROAP	TROAP	TROAP		1.55071	0.632929	5.48963	9.41256	0.00215505
ENSSSCG00000005269	TRPM6	TRPM6	TRPM6	TRPM6		-2.19098	-1.13158	3.27071	16.3173	5.35714e-05
ENSSSCG00000018032	TRPV2	TRPV2	TRPV2	TRPV2		1.73068	0.791341	7.74548	9.72485	0.00181793
ENSSSCG00000003908	TSPAN1	TSPAN1	TSPAN1	TSPAN1		7.86645	2.97571	6.25147	190.617	2.33146e-43
ENSSSCG00000015362	TSPAN13	TSPAN13	TSPAN13	TSPAN13		-1.65848	-0.729863	6.74338	13.5766	0.000229022
ENSSSCG00000029813	TSPAN5	TSPAN5	TSPAN5	TSPAN5		-1.78486	-0.835809	4.47363	19.7112	9.00719e-06
ENSSSCG00000017542	TTLL6	TTLL6	TTLL6	TTLL6		2.82143	1.49643	-0.258517	9.26154	0.00234016
ENSSSCG00000000798	TWF1	TWF1	TWF1	TWF1		-1.53977	-0.622714	6.85189	12.3004	0.000452871
ENSSSCG00000005453	TXN	TXN	TXN			1.79645	0.845149	8.17538	12.4108	0.000426848
ENSSSCG00000029511	UBASH3A	UBASH3A	UBASH3A	UBASH3A		-1.94216	-0.957663	4.43998	22.3094	2.32074e-06
ENSSSCG00000015136	UBASH3B	UBASH3B	UBASH3B	UBASH3B		-1.40382	-0.489358	5.96341	9.88436	0.0016669
ENSSSCG00000010924	UBE2T	UBE2T				1.64882	0.721436	5.93787	9.27054	0.00232869
ENSSSCG00000025226	UGT2A3	UGT2A3				-3.80688	-1.92861	4.23628	27.9692	1.23261e-07
ENSSSCG00000013517	UHRF1	UHRF1	UHRF1	UHRF1		1.65335	0.725394	7.93733	13.4371	0.000246696
ENSSSCG00000026697	UHRF1BP1L	UHRF1BP1L	UHRF1BP1L	UHRF1BP1L		1.40872	0.494385	6.00394	10.0623	0.00151334
ENSSSCG00000022290	UMODL1	UMODL1	UMODL1	UMODL1		-2.80254	-1.48674	0.956771	12.7935	0.000347834
ENSSSCG00000009938	UNG	UNG	UNG	UNG		1.54584	0.628388	6.10597	12.9137	0.00032619
ENSSSCG00000010060	UPB1	UPB1	UPB1	UPB1		-2.65443	-1.4084	1.58159	13.8932	0.000193502
ENSSSCG00000011904	UPK1B	UPK1B	UPK1B	UPK1B		3.14902	1.6549	2.83155	22.1946	2.46362e-06
ENSSSCG00000000015	UPK3A	UPK3A				2.71116	1.43891	-0.462169	10.116	0.00146987
ENSSSCG00000021938	UPP2	UPP2	UPP2	UPP2		-4.82881	-2.27167	2.09557	30.4766	3.37921e-08
ENSSSCG00000002389	VASH1	VASH1	VASH1	VASH1		-1.4659	-0.551788	5.9256	10.1799	0.00141981
ENSSSCG00000024059	VAT1	VAT1	VAT1	VAT1		-1.49801	-0.583043	6.47462	10.1149	0.00147079
ENSSSCG00000020864	VDR	VDR	VDR	VDR		-1.48798	-0.573357	7.1346	8.85064	0.00292986
ENSSSCG00000000900	VEZT	VEZT	VEZT	VEZT		1.42499	0.510957	5.16923	9.56556	0.00198262
ENSSSCG00000011280	VIPR1	VIPR1	VIPR1	VIPR1		1.92334	0.943617	5.86389	23.3706	1.33604e-06
ENSSSCG00000022467	VPREB1	VPREB1	VPREB1	VPREB1		4.61162	2.20527	4.20356	66.7222	3.12598e-16
ENSSSCG00000010075	VPREB3	VPREB3				2.53255	1.34059	6.58586	17.6131	2.70715e-05
ENSSSCG00000004695	WDR76	WDR76	WDR76	WDR76		1.62705	0.702263	6.18858	11.5714	0.000669756
ENSSSCG00000006790	WDR77	WDR77	WDR77	WDR77		1.75351	0.810242	6.82875	22.1249	2.55476e-06
ENSSSCG00000013411	WEE1	WEE1	WEE1	WEE1		1.55721	0.638967	6.11771	10.7313	0.00105337
ENSSSCG00000021731	WWC2	WWC2	WWC2	WWC2		-1.99633	-0.997353	3.5831	14.6449	0.000129788
ENSSSCG00000006298	XCL1	XCL1	XCL1	XCL2		-1.72241	-0.78443	2.64484	12.3969	0.000430058
ENSSSCG00000015756	XKR5	XKR5	XKR5	XKR5		2.24458	1.16645	2.82027	21.0557	4.46134e-06
ENSSSCG00000012651	XPNPEP2	XPNPEP2	XPNPEP2	XPNPEP2		8.71669	3.12378	8.77571	31.0694	2.4897e-08
ENSSSCG00000011254	XYLB	XYLB	XYLB	XYLB		-1.82755	-0.869908	3.1379	9.02993	0.00265595
ENSSSCG00000000633	YBX3	YBX3	YBX3	YBX3		-1.60902	-0.68618	6.21332	13.7152	0.000212724
ENSSSCG00000007674	ZAN	ZAN	ZAN	ZAN		3.28865	1.7175	0.82922	18.1335	2.05945e-05
ENSSSCG00000008193	ZAP70	ZAP70	ZAP70	ZAP70		-1.85063	-0.888014	6.53679	24.2634	8.40218e-07
ENSSSCG00000028076	ZBTB7C	ZBTB7C	ZBTB7C	ZBTB7C		10.6627	3.41451	-1.05704	12.4046	0.000428276
ENSSSCG00000013495	ZFR2	ZFR2	ZFR2	ZFR2		-3.09148	-1.6283	2.66241	25.8223	3.74332e-07
ENSSSCG00000025754	ZGLP1	ZGLP1	ZGLP1	ZGLP1		2.55384	1.35267	0.588792	11.0638	0.000880287
ENSSSCG00000003233	ZNF175	ZNF175	ZNF175	ZNF175		1.48683	0.572238	3.98317	8.92486	0.00281315
ENSSSCG00000016976	ZNF366	ZNF366	ZNF366	ZNF366		-1.70214	-0.767346	4.73238	10.9748	0.000923568
ENSSSCG00000014242	ZNF608	ZNF608	ZNF608	ZNF608		-1.96786	-0.976624	3.86583	18.0635	2.13663e-05
ENSSSCG00000005484	ZNF618	ZNF618	ZNF618	ZNF618		-2.132	-1.09221	1.36849	10.6503	0.00110051
ENSSSCG00000007691	ZP3	POMZP3	ZP3	ZP3		4.26661	2.09309	5.90133	44.3835	2.69951e-11
ENSSSCG00000027984	ZWINT	ZWINT	ZWINT	ZWINT		1.5572	0.638959	4.8874	8.5267	0.00349973
ENSSSCG00000007695		AC105052,1		AC105052.1		3.77596	1.91685	3.55914	32.1994	1.39135e-08
ENSSSCG00000027814		AC244472,4				-2.0037	-1.00267	2.15321	9.98487	0.00157832
ENSSSCG00000016475		AC245427,1		TRBC1		-2.00956	-1.00688	8.55144	19.98	7.82549e-06
ENSSSCG00000013433		ADAMTSL5	ADAMTSL5	ADAMTSL5		-3.55215	-1.82869	0.450345	17.0671	3.60815e-05
ENSSSCG00000021707		ADCY7				-1.40477	-0.490329	6.45134	8.60962	0.00334392
ENSSSCG00000028746		ADCY7				-1.91506	-0.93739	1.156	9.19885	0.00242167
ENSSSCG00000011962		ADGRG7	ADGRG7	ADGRG7		1.58766	0.666906	4.69143	9.03874	0.00264318
ENSSSCG00000030522		ADH1A				7.30226	2.86834	0.888381	30.699	3.01321e-08
ENSSSCG00000008178		AFF3				-1.48791	-0.573284	5.98475	9.99008	0.00157386
ENSSSCG00000025285		AGPAT3				-3.12694	-1.64475	1.8328	29.3096	6.16903e-08
ENSSSCG00000011147		AKR1C2	AKR1CL1			-13.6571	-3.77158	0.205625	21.1132	4.3293e-06
ENSSSCG00000025578		ALDH1A2	ALDH1A2	ALDH1A2		-2.39317	-1.25892	4.6381	17.2373	3.29901e-05
ENSSSCG00000024785		ANKLE1				1.78493	0.835871	3.28594	11.7664	0.000603097
ENSSSCG00000007132		APMAP				1.47383	0.559568	7.14639	8.98802	0.00271755
ENSSSCG00000028330		APOB				-2.99369	-1.58193	5.88526	36.2094	1.77213e-09
ENSSSCG00000015671		ARHGAP15	ARHGAP15	ARHGAP15		-1.60034	-0.678376	4.76083	10.5854	0.00113986
ENSSSCG00000025889		ARHGAP15				-1.7079	-0.77222	4.1826	10.5914	0.00113614
ENSSSCG00000010432		ASAH2	ASAH2	ASAH2B		-520.671	-9.02423	5.23857	208.833	2.46848e-47
ENSSSCG00000011676		ATP1B3	ATP1B3	ATP1B3		-1.50291	-0.587755	5.86138	13.4779	0.000241391
ENSSSCG00000017874		ATP2A3	ATP2A3	ATP2A3		1.49977	0.584746	8.12451	9.85602	0.00169277
ENSSSCG00000009171		BANK1				-1.76502	-0.819687	3.04504	9.16929	0.0024611
ENSSSCG00000009170		BANK1				-1.95081	-0.964076	4.796	15.8083	7.00951e-05
ENSSSCG00000011810		BCL6	BCL6	BCL6		1.83594	0.876516	7.44126	11.4933	0.000698471
ENSSSCG00000023508		BCO1				-53.0657	-5.72971	1.14164	41.2332	1.35107e-10
ENSSSCG00000030580		BUB1B				1.51805	0.602221	5.98215	9.95883	0.0016008
ENSSSCG00000013551		C3	C3	C3		-2.17026	-1.11787	9.97552	14.9059	0.000113008
ENSSSCG00000030385		C3				-1.80723	-0.853783	10.6719	14.0612	0.000176953
ENSSSCG00000026216		C8orf34				-2.02158	-1.01548	1.43623	11.3978	0.000735296
ENSSSCG00000000727		CCND2				-2.05168	-1.03681	3.23912	18.564	1.64297e-05
ENSSSCG00000023829		CCP110	CCP110	CCP110		1.53802	0.621077	5.26328	11.0346	0.000894249
ENSSSCG00000004880		CD226				-2.65952	-1.41116	1.92402	13.5872	0.000227734
ENSSSCG00000001728		CD2AP				1.91854	0.940007	4.48689	18.57	1.63779e-05
ENSSSCG00000010278		CDH23	CDH23	CDH23		-2.04667	-1.03328	3.67522	14.409	0.000147099
ENSSSCG00000022111		CDKN1A				1.4724	0.558171	5.76001	13.205	0.000279207
ENSSSCG00000000001		CELSR1				-2.18428	-1.12716	2.13981	18.593	1.61813e-05
ENSSSCG00000002825		CES1	CES1	CES1		-1.59805	-0.676315	6.44104	13.8564	0.000197328
ENSSSCG00000010893		CFH	CFH	CFHR3		-1.94749	-0.961617	7.51018	9.43496	0.00212888
ENSSSCG00000024154		CLASRP				1.73827	0.797655	6.12274	13.8776	0.000195114
ENSSSCG00000023630		CPM	CPM	CPM		2.36574	1.24229	1.69119	12.4402	0.00042019
ENSSSCG00000027867		CSTA				14.7146	3.87918	3.03991	198.356	4.76988e-45
ENSSSCG00000011030		CUBN	CUBN	CUBN		17.857	4.15842	7.651	18.4007	1.78992e-05
ENSSSCG00000000246		CXCL2				-1.9719	-0.979586	1.46708	10.8645	0.00098026
ENSSSCG00000030456		CYP1B1				-5.35059	-2.4197	0.272576	16.9576	3.82242e-05
ENSSSCG00000015630		DDC				-3.97786	-1.99199	1.4851	37.8398	7.67992e-10
ENSSSCG00000021058		DIAPH3				2.0061	1.00439	1.23738	9.74277	0.0018003
ENSSSCG00000028896		DIO1	DIO1	DIO1		-17.7322	-4.1483	1.71818	76.293	2.44555e-18
ENSSSCG00000016237		DOCK10	DOCK10	DOCK10		-1.98341	-0.987981	3.48585	19.1234	1.22534e-05
ENSSSCG00000020679		EDEM1				-1.92832	-0.947345	3.92291	12.8263	0.00034178
ENSSSCG00000002345		ELMSAN1				-1.44964	-0.535698	6.32836	12.2566	0.000463605
ENSSSCG00000025992		ENPP3	ENPP3	ENPP3		-3.26812	-1.70846	5.10959	40.0755	2.44338e-10
ENSSSCG00000023740		ENPP3				-2.87465	-1.52339	3.89468	16.2287	5.61382e-05
ENSSSCG00000015781		ENPP6	ENPP6	ENPP6		-2.18691	-1.12889	2.91946	13.9845	0.000184328
ENSSSCG00000003064		ETHE1	ETHE1	ETHE1		1.58139	0.661193	5.62771	15.8285	6.93494e-05
ENSSSCG00000030364		ETHE1				1.76951	0.82335	4.34501	15.5982	7.83292e-05
ENSSSCG00000017749		EVI2A	EVI2A	EVI2A		-1.8392	-0.879076	4.43821	17.0678	3.60693e-05
ENSSSCG00000023042		FAM110D				-2.04427	-1.03158	0.909767	8.45589	0.00363864
ENSSSCG00000009927		FAM222A	FAM222A	FAM222A		2.35736	1.23717	0.63257	8.73511	0.00312141
ENSSSCG00000013594		FBN3	FBN3	FBN3		7.86194	2.97489	0.878141	64.8599	8.04152e-16
ENSSSCG00000027515		FCGBP	FCGBP	FCGBP		-2.43122	-1.28168	8.27077	9.75499	0.00178836
ENSSSCG00000026210		FCRL5	FCRL5	FCRL5		-1.89369	-0.921199	4.79781	12.7194	0.000361879
ENSSSCG00000030246		FCRLA	FCRLA	FCRLA		2.24409	1.16613	6.77868	18.8919	1.38336e-05
ENSSSCG00000009527		FGF14	FGF14	FGF14		3.3862	1.75967	-0.343966	12.5068	0.000405478
ENSSSCG00000027675		FOXP1	FOXP1	FOXP1		1.45962	0.545592	6.58441	9.782	0.00176228
ENSSSCG00000013530		FUT5	LOC100513844	FUT5		1.97654	0.982975	2.50295	8.40794	0.00373585
ENSSSCG00000008754		GBA3	GBA3	GBA3		-2.0378	-1.02701	3.41423	13.3958	0.000252194
ENSSSCG00000008755		GBA3				-2.3256	-1.2176	2.86733	20.8653	4.92744e-06
ENSSSCG00000026330		GIP	GIP	GIP		-3.78212	-1.91919	3.87187	25.3464	4.79055e-07
ENSSSCG00000005199		GLDC	GLDC	GLDC		3.15329	1.65686	2.26659	26.6506	2.43769e-07
ENSSSCG00000023898		GLDC				4.07546	2.02696	-1.02192	14.1487	0.00016891
ENSSSCG00000014167		GLRX				-2.64284	-1.40209	5.70544	55.5719	9.01004e-14
ENSSSCG00000002891		GPR42	FFAR3	GPR42		2.21829	1.14945	0.307088	11.8322	0.000582146
ENSSSCG00000002623		GSTA3	GSTA1	GSTA5		-4.3779	-2.13024	7.47203	63.7871	1.38617e-15
ENSSSCG00000002626		GSTA3				-4.35909	-2.12403	2.81909	49.1527	2.36797e-12
ENSSSCG00000006822		GSTM1				-3.23683	-1.69458	2.99162	25.1469	5.31252e-07
ENSSSCG00000030611		HEBP1				-1.8234	-0.866634	3.62145	16.2145	5.65585e-05
ENSSSCG00000006846		HENMT1	HENMT1	HENMT1		7.85112	2.9729	1.78447	34.4759	4.31566e-09
ENSSSCG00000006278		HENMT1				4.67451	2.22481	0.156506	20.0881	7.39561e-06
ENSSSCG00000008898		HOPX	HOPX	HOPX		-1.99277	-0.994778	4.7006	26.4122	2.75797e-07
ENSSSCG00000016700		HOXA9				69.4969	6.11888	-0.755494	31.6777	1.82003e-08
ENSSSCG00000011589		IFT122	IFT122	IFT122		1.71962	0.782091	4.02183	12.976	0.000315511
ENSSSCG00000026123		IGFBP2				-1.73614	-0.795887	2.16282	8.42631	0.0036983
ENSSSCG00000021006		IGHA2				-2.68878	-1.42695	10.4771	10.0951	0.00148667
ENSSSCG00000008205		IGKV1OR2-108		IGKV1-33		-1.5501	-0.632358	4.68939	9.54619	0.00200364
ENSSSCG00000020750		IGKV2D-26		IGKV2D-26		-2.21573	-1.14778	3.40243	17.1468	3.45992e-05
ENSSSCG00000023617		IGKV5-2				3.52826	1.81896	3.51749	30.2903	3.71972e-08
ENSSSCG00000010077		IGLL1	LOC100523213	IGLL1		5.90186	2.56117	4.35037	82.8366	8.91242e-20
ENSSSCG00000029668		IL2RB	IL2RB	IL2RB		-1.60246	-0.680287	7.06473	13.184	0.000282348
ENSSSCG00000024091		ITGAD				3.1311	1.64667	2.5802	18.9957	1.31014e-05
ENSSSCG00000021235		ITK				-2.28245	-1.19058	1.67023	11.0085	0.000906947
ENSSSCG00000023210		ITK				-2.56415	-1.35848	1.59438	14.0962	0.00017369
ENSSSCG00000017056		ITK				-3.18832	-1.6728	3.02069	28.0943	1.15544e-07
ENSSSCG00000025885		ITLN2	ITLN2	ITLN1		-1.83051	-0.872246	5.34118	18.602	1.61051e-05
ENSSSCG00000028374		ITLN2				-1.93859	-0.955004	5.50318	20.4958	5.97621e-06
ENSSSCG00000023437		ITPR1	ITPR1	ITPR1		-2.1929	-1.13284	2.17456	15.9301	6.57241e-05
ENSSSCG00000011533		ITPR1				-1.54695	-0.629423	4.82839	9.96351	0.00159673
ENSSSCG00000023721		ITPR1				-3.31228	-1.72782	0.402809	10.0433	0.00152901
ENSSSCG00000012049		KCNE1	KCNE1	KCNE1		-3.83904	-1.94075	1.30959	14.3707	0.000150122
ENSSSCG00000004282		KHDC1				1.96121	0.971746	2.07015	9.81992	0.00172632
ENSSSCG00000020663		KMT2C	KMT2C	KMT2C		-2.28061	-1.18942	2.19079	8.60221	0.00335755
ENSSSCG00000003709		LAMA3	LAMA3	LAMA3		1.89162	0.919624	6.00048	20.1132	7.29912e-06
ENSSSCG00000030013		LCT	LCT	LCT		-15.2376	-3.92957	9.50625	55.6974	8.45291e-14
ENSSSCG00000015691		LCT		LCT		-13.8095	-3.78759	6.50456	59.6242	1.14813e-14
ENSSSCG00000003272		LILRB5	LOC100525227	LILRA4		-2.33572	-1.22387	0.237371	9.92451	0.00163092
ENSSSCG00000008624		LPIN1	LPIN1	LPIN1		-1.59462	-0.673209	5.07721	15.7014	7.41674e-05
ENSSSCG00000000891		LTA4H	LTA4H	LTA4H		-1.5804	-0.660289	6.7181	14.1407	0.00016963
ENSSSCG00000023235		MAN1C1	MAN1C1	MAN1C1		-1.64135	-0.714884	3.32446	8.41551	0.00372034
ENSSSCG00000026041		MAP3K5	MAP3K5	MAP3K5		-1.48531	-0.570768	4.72857	10.8067	0.00101136
ENSSSCG00000002257		MCTP2	MCTP2	MCTP2		1.85179	0.888921	2.93196	11.71	0.000621638
ENSSSCG00000004328		MDN1	MDN1	MDN1		-1.37202	-0.456305	5.89081	8.59426	0.00337224
ENSSSCG00000026850		MMRN2	SNCG	SNCG		-1.62621	-0.701512	4.42098	12.4854	0.000410147
ENSSSCG00000006418		MNDA				-1.51883	-0.60296	7.19166	10.0361	0.001535
ENSSSCG00000003845		MROH7		MROH7		-20.8385	-4.38118	-0.925822	22.1686	2.4972e-06
ENSSSCG00000011850		MUC4	MUC4	MUC4		2.79987	1.48536	0.662915	10.4238	0.00124399
ENSSSCG00000005605		MVB12B				-3.22834	-1.69079	-0.535721	15.0997	0.000101979
ENSSSCG00000027872		MYBL1	MYBL1	MYBL1		2.27296	1.18458	6.41674	14.1332	0.000170315
ENSSSCG00000023221		MYBL1				2.18946	1.13058	3.42007	11.4674	0.00070826
ENSSSCG00000013870		MYO9B				-1.49042	-0.575719	5.67348	11.1804	0.000826678
ENSSSCG00000030656		NAV3				-2.04269	-1.03047	3.84169	14.2639	0.000158882
ENSSSCG00000011330		NBEAL2	NBEAL2	NBEAL2		-1.59035	-0.669346	4.79588	12.2512	0.00046495
ENSSSCG00000008125		NCAPH	NCAPH	NCAPH		1.47004	0.555853	6.23407	9.64048	0.00190336
ENSSSCG00000003697		NDC80	NDC80	NDC80		1.6046	0.682216	5.12597	12.5088	0.000405046
ENSSSCG00000027621		NDUFA4L2	NDUFA4L2	NDUFA4L2		2.29603	1.19914	0.750669	10.2559	0.0013625
ENSSSCG00000004856		NFATC1	NFATC1	NFATC1		1.76988	0.823651	4.87164	14.8868	0.000114162
ENSSSCG00000027668		NLK				1.67639	0.745357	4.39081	9.92684	0.00162886
ENSSSCG00000016277		NMUR1	NMUR1	NMUR1		-1.79346	-0.842743	3.08111	9.73464	0.00180827
ENSSSCG00000003737		NOL4	NOL4	NOL4		5.14646	2.36358	0.902398	8.5042	0.00354327
ENSSSCG00000025831		NREP				2.03291	1.02355	6.71742	35.7186	2.27974e-09
ENSSSCG00000020903		NUDT4				2.04004	1.0286	7.01657	26.0541	3.31991e-07
ENSSSCG00000017222		OTOP2	OTOP2	OTOP2		4.7247	2.24022	3.80402	17.636	2.67475e-05
ENSSSCG00000029771		PCDH11Y	PCDH11X	PCDH11Y		-7.37772	-2.88317	-1.16473	10.1765	0.00142244
ENSSSCG00000000811		PCED1B	PCED1B	PCED1B		-1.76926	-0.823146	5.20212	14.1489	0.000168893
ENSSSCG00000021819		PDE3B				-1.7764	-0.828956	5.52897	18.6649	1.55826e-05
ENSSSCG00000020872		PDZK1IP1	PDZK1IP1	PDZK1IP1		-5.51948	-2.46453	-0.420038	8.71573	0.00315476
ENSSSCG00000004153		PERP				2.10518	1.07395	1.99561	10.4956	0.00119661
ENSSSCG00000008773		PGM2	PGM2	PGM2		-1.43413	-0.520174	6.43179	12.0577	0.000515791
ENSSSCG00000007387		PI3				2.58264	1.36885	9.47921	12.5703	0.000391918
ENSSSCG00000015657		PIGR	PIGR	PIGR		-3.03357	-1.60102	5.81319	16.3147	5.3647e-05
ENSSSCG00000030694		PKP1	PKP1	PKP1		3.04263	1.60532	-0.282934	13.3408	0.00025969
ENSSSCG00000008348		PLEK	PLEK	PLEK		-1.74486	-0.803108	6.12559	20.8584	4.94516e-06
ENSSSCG00000001844		PLIN1	PLIN1	PLIN1		5.5892	2.48264	0.878064	8.45029	0.00364986
ENSSSCG00000027269		PLSCR2				1.72767	0.788829	5.34577	14.1467	0.000169097
ENSSSCG00000011346		PLXNB1	PLXNB1	PLXNB1		-2.02526	-1.01811	2.56073	13.305	0.000264697
ENSSSCG00000028237		POU2F3	POU2F3	POU2F3		12.7474	3.67213	4.70292	89.2686	3.4469e-21
ENSSSCG00000024207		PREX1				-1.87144	-0.90415	2.05469	9.28919	0.0023051
ENSSSCG00000011993		PROS1				-1.63266	-0.707225	5.11325	14.799	0.000119597
ENSSSCG00000021386		PTGR1	PTGR1	PTGR1		-1.9708	-0.978781	3.37944	13.6778	0.000217009
ENSSSCG00000002351		PTGR2	PTGR2	AC005520.1		-1.87033	-0.903297	5.42428	21.6574	3.25956e-06
ENSSSCG00000006101		RAD54B	RAD54B	RAD54B		1.731	0.79161	3.30382	10.033	0.00153762
ENSSSCG00000026506		RALGAPA2	RALGAPA2	RALGAPA2		-2.29649	-1.19943	0.831585	8.38907	0.00377484
ENSSSCG00000024395		RALGAPA2				-3.90108	-1.96387	-0.613507	10.0594	0.00151574
ENSSSCG00000023594		RARRES2				-1.55731	-0.639058	5.26578	10.8492	0.000988362
ENSSSCG00000027890		RASA4	RASA4B	RASA4B		-1.62642	-0.701701	4.39024	10.9846	0.000918701
ENSSSCG00000006045		RIMS2				-2.33511	-1.22349	-0.0246742	8.76924	0.00306352
ENSSSCG00000012001		ROBO1	ROBO1	ROBO1		-2.23356	-1.15935	4.40615	33.8162	6.05738e-09
ENSSSCG00000025551		RUNX2				-2.05609	-1.0399	6.29203	38.5432	5.35541e-10
ENSSSCG00000012008		SAMSN1				-1.8165	-0.861165	4.03495	12.0455	0.000519164
ENSSSCG00000004381		SCML4				-2.21189	-1.14528	1.19748	10.2725	0.00135027
ENSSSCG00000010006		SEC14L2	SEC14L2	SEC14L2		-3.42782	-1.77729	3.40457	19.8783	8.25302e-06
ENSSSCG00000030024		SEC24D				-1.47673	-0.562403	5.46597	11.6234	0.000651278
ENSSSCG00000002483		SERPINA3	LOC106504545	SERPINA3		-4.18427	-2.06498	-0.20244	13.5381	0.000233774
ENSSSCG00000002486		SERPINA3	LOC396684	SERPINA3		-3.9668	-1.98797	-0.115938	8.69927	0.00318338
ENSSSCG00000030371		SERPINA3	LOC396685	SERPINA3		-4.68421	-2.2278	4.21903	26.253	2.99495e-07
ENSSSCG00000024480		SFMBT2	SFMBT2	SFMBT2		-1.87744	-0.908765	5.64142	22.6162	1.97807e-06
ENSSSCG00000011130		SFMBT2				-2.71775	-1.44241	0.656364	12.643	0.000376971
ENSSSCG00000002849		SHCBP1	SHCBP1	SHCBP1		1.60991	0.686981	4.76178	10.2357	0.00137747
ENSSSCG00000027527		SLC1A4				1.94103	0.956823	4.75282	18.8594	1.40719e-05
ENSSSCG00000007027		SLC20A2	SLC20A2	SLC20A2		2.57299	1.36345	1.22426	16.2973	5.41414e-05
ENSSSCG00000026968		SLC20A2				2.15737	1.10927	3.74568	25.6331	4.12905e-07
ENSSSCG00000011256		SLC22A13	SLC22A13	SLC22A13		-21.9983	-4.45932	1.11093	16.2757	5.47628e-05
ENSSSCG00000021813		SLC26A3	SLC26A3	SLC26A3		5.10491	2.35188	3.48722	19.4233	1.04723e-05
ENSSSCG00000025267		SLC26A3				5.86288	2.55161	4.28966	16.7798	4.19783e-05
ENSSSCG00000003390		SLC2A7	SLC2A7	SLC2A7		-1.88413	-0.913897	5.33966	14.0721	0.000175938
ENSSSCG00000005610		SLC2A8	SLC2A8	SLC2A8		-2.62503	-1.39234	3.24976	14.3163	0.00015452
ENSSSCG00000023478		SLC46A1	SLC46A1	SLC46A1		-4.09297	-2.03315	2.08249	28.211	1.08785e-07
ENSSSCG00000010039		SLC5A4	SLC5A4	SLC5A4		-4.56547	-2.19076	5.55602	31.8054	1.70415e-08
ENSSSCG00000011686		SLC9A9	SLC9A9	SLC9A9		-2.15202	-1.10569	2.03935	16.0841	6.05919e-05
ENSSSCG00000022733		SLC9A9				-1.6042	-0.681851	4.44425	10.8603	0.000982489
ENSSSCG00000015135		SORL1	SORL1	SORL1		1.60249	0.680316	7.07872	10.7475	0.00104422
ENSSSCG00000007949		SRL	SRL	SRL		1.98286	0.987585	2.02216	9.22912	0.00238196
ENSSSCG00000030189		SSBP3				-1.67435	-0.743599	4.08523	15.2034	9.65292e-05
ENSSSCG00000001909		STRA6	STRA6	STRA6		-4.28039	-2.09774	1.14581	32.5676	1.15115e-08
ENSSSCG00000007457		SULF2				-2.05477	-1.03898	3.05581	9.55915	0.00198955
ENSSSCG00000000376		SUOX	SUOX	SUOX		3.33203	1.7364	1.66712	37.4788	9.24125e-10
ENSSSCG00000015434		SYPL1	SYPL1	SYPL1		1.43745	0.523508	7.49063	9.97899	0.00158336
ENSSSCG00000021713		TCN1				-3.17673	-1.66754	3.6661	12.4559	0.000416663
ENSSSCG00000025106		THNSL2		THNSL2		-3.37387	-1.75441	3.1313	39.4186	3.42017e-10
ENSSSCG00000000801		TMEM117	TMEM117	TMEM117		-2.44072	-1.28731	1.55875	16.6056	4.60138e-05
ENSSSCG00000024293		TMEM178A	TMEM178A	TMEM178A		4.41326	2.14184	0.681665	25.8593	3.67231e-07
ENSSSCG00000024257		TMEM2	TMEM2	TMEM2		-1.60586	-0.683345	6.81461	15.1699	9.82565e-05
ENSSSCG00000028994		TMEM52B				3.25626	1.70321	0.042512	13.1477	0.000287865
ENSSSCG00000005951		TMEM71	TMEM71	TMEM71		-2.90059	-1.53634	2.38727	22.7284	1.86593e-06
ENSSSCG00000023825		TMEM71				-2.57075	-1.36219	4.07909	28.0073	1.20859e-07
ENSSSCG00000021966		TOPBP1	TOPBP1	TOPBP1		1.64776	0.720503	7.52272	11.4423	0.000717926
ENSSSCG00000007368		TOX2				-3.63049	-1.86016	0.879742	20.9527	4.70775e-06
ENSSSCG00000023790		TRAV18		TRAV18		-2.18537	-1.12788	1.74396	14.6085	0.000132319
ENSSSCG00000024807		TRAV22				-3.87648	-1.95475	-0.113245	15.1394	9.98554e-05
ENSSSCG00000028409		TRAV25				-3.74031	-1.90316	1.07735	18.3542	1.8341e-05
ENSSSCG00000028680		TRAV25				-4.05442	-2.0195	-0.523777	12.4842	0.000410403
ENSSSCG00000002085		TRAV26-1				-2.61266	-1.38552	0.627869	12.7933	0.000347857
ENSSSCG00000016480		TRBV20OR9-2		TRBV20-1		-2.40199	-1.26423	2.1228	15.1373	9.99703e-05
ENSSSCG00000028204		TREH	TREH	TREH		-77.1596	-6.26977	3.62168	43.5487	4.13534e-11
ENSSSCG00000023939		TREH				-50.7988	-5.66672	0.32862	68.889	1.04166e-16
ENSSSCG00000000773		TUBA8	TUBA8	TUBA8		3.2061	1.68082	0.305761	17.0505	3.63995e-05
ENSSSCG00000027101		TVP23A	TVP23A	TVP23A		-3.32006	-1.73121	-0.951525	8.54609	0.00346266
ENSSSCG00000026803		TXK				-1.91228	-0.935296	4.34408	20.6216	5.59598e-06
ENSSSCG00000029703		TXNDC16				1.71096	0.774804	2.49763	9.54174	0.00200851
ENSSSCG00000024368		UBXN11				-1.7606	-0.816068	3.73707	10.8768	0.000973784
ENSSSCG00000022780		UGCG	UGCG	UGCG		-1.40586	-0.491457	6.11245	10.7983	0.00101591
ENSSSCG00000016308		UGT1A9				1.69622	0.762324	3.14744	10.2961	0.00133311
ENSSSCG00000005490		WHRN	WHRN	WHRN		-2.04396	-1.03137	1.56081	10.0011	0.00156443
ENSSSCG00000021702		XRRA1	XRRA1	XRRA1		-1.78287	-0.8342	2.41991	9.13205	0.0025117
ENSSSCG00000012541		ZCCHC18	ZCCHC18	ZCCHC18		-2.01522	-1.01093	3.00645	13.5011	0.000238427
ENSSSCG00000000952		ZDHHC17	ZDHHC17	ZDHHC17		-1.64411	-0.717307	3.2271	10.3637	0.00128519
ENSSSCG00000027693		ZNF467				-1.79845	-0.846758	3.37674	9.7988	0.00174625
ENSSSCG00000001807			AP3B2	AP3B2		3.66241	1.87279	-0.459592	16.0031	6.32403e-05
ENSSSCG00000022282			BDH2	BDH2		-1.50968	-0.594246	5.74147	9.24996	0.002355
ENSSSCG00000030197			CD2AP	CD2AP		1.877	0.908428	7.21661	29.6356	5.21394e-08
ENSSSCG00000017393			CNTNAP1	CNTNAP1		-1.9815	-0.986594	1.66521	9.56212	0.00198633
ENSSSCG00000027013			CYP4F55			2.28346	1.19122	4.29877	17.897	2.33192e-05
ENSSSCG00000025704			DENND2D	DENND2D		-1.54983	-0.632114	7.561	13.7262	0.000211482
ENSSSCG00000013784			DNAJB1	DNAJB1		1.43355	0.519592	5.88596	8.84386	0.00294077
ENSSSCG00000007240			HCK	HCK		2.38298	1.25277	3.98949	28.2544	1.06374e-07
ENSSSCG00000024913			HYLS1	HYLS1		1.63061	0.705415	4.22122	10.5454	0.00116477
ENSSSCG00000022258			LOC100512873			18.195	4.18547	3.61265	32.8249	1.00845e-08
ENSSSCG00000022724			LOC100516628			-4.69838	-2.23216	3.32593	20.15	7.15988e-06
ENSSSCG00000013788			LOC100516957	ADGRE2		-1.94858	-0.962425	5.53537	11.8007	0.000592091
ENSSSCG00000026402			LOC100522787			-3.08689	-1.62616	1.05168	8.90111	0.00284997
ENSSSCG00000009239			LOC100524999			-1.98185	-0.986848	5.07684	14.5032	0.000139922
ENSSSCG00000026594			LOC100621352			-3751.89	-11.8734	3.76274	468.095	8.32193e-104
ENSSSCG00000024860			LOC102159834			-3.06273	-1.61482	-0.431285	11.9731	0.000539734
ENSSSCG00000015447			LOC106505000			-1.8547	-0.891188	1.91863	8.51773	0.00351703
ENSSSCG00000003240			LOC110255260			2.28128	1.18984	1.672	15.7726	7.14308e-05
ENSSSCG00000027903			LOC110259328	CYP4F11		1.85463	0.891133	2.7988	8.88779	0.00287084
ENSSSCG00000008032			LOC396700			-2.79489	-1.48279	0.408812	9.88419	0.00166705
ENSSSCG00000003971			SCMH1	SCMH1		-1.6137	-0.690375	4.52155	9.24763	0.00235801
ENSSSCG00000029419			SCN11A	SCN11A		2.69124	1.42827	2.14423	14.4526	0.000143731
ENSSSCG00000007456			SULF2	SULF2		-2.09387	-1.06617	4.0125	14.6673	0.000128251
ENSSSCG00000022202			TOX2	TOX2		-2.29023	-1.19549	1.74945	13.5551	0.000231665
ENSSSCG00000009879			TPCN1	TPCN1		1.4587	0.544686	6.22864	11.8505	0.000576462
ENSSSCG00000002436			TTC7B	TTC7B		-1.61294	-0.689692	3.46063	8.70005	0.00318202
ENSSSCG00000016216			TUBA4A	TUBA4A		1.59861	0.676814	4.0613	10.5557	0.0011583
ENSSSCG00000003921			ZSWIM5	ZSWIM5		2.60769	1.38277	1.86679	10.0946	0.00148702
ENSSSCG00000028835					CUBN	10.3639	3.37349	0.865589	19.6059	9.5177e-06
ENSSSCG00000022967					FBN3	9.99979	3.3219	-0.707245	22.8436	1.75733e-06
ENSSSCG00000014118					THBS4	5.41668	2.43741	1.34373	17.4735	2.91337e-05
ENSSSCG00000000876					SLC17A8	5.40775	2.43503	-0.647752	9.48335	0.00207345
ENSSSCG00000015520						4.34853	2.12053	-0.755023	13.3752	0.000254978
ENSSSCG00000001138						3.3138	1.72849	0.677468	11.0433	0.000890084
ENSSSCG00000029579					CYP4F3	2.38079	1.25144	2.38897	16.4016	5.12424e-05
ENSSSCG00000021189					DIAPH3	2.26435	1.17909	0.737008	13.7573	0.000208008
ENSSSCG00000028753					CYP4F3	2.1238	1.08665	4.28479	16.3755	5.19534e-05
ENSSSCG00000020883					SESN1	1.96027	0.971054	1.79937	13.1373	0.000289472
ENSSSCG00000023546					PRTG	1.86307	0.89768	7.73876	12.2909	0.000455167
ENSSSCG00000015318					CDK6	1.85953	0.894941	6.48256	27.7754	1.36245e-07
ENSSSCG00000022551					MCTP2	1.83355	0.874643	4.33369	17.1032	3.54034e-05
ENSSSCG00000024142					ST7	1.74798	0.805692	2.5623	10.1591	0.00143594
ENSSSCG00000027663					NLK	1.73011	0.790862	3.4553	9.12748	0.00251799
ENSSSCG00000027544					MYH11	1.72747	0.788663	8.41529	10.1339	0.00145567
ENSSSCG00000030453					SI	1.63046	0.70528	7.7882	10.758	0.00103827
ENSSSCG00000007683					CUX1	1.43348	0.519526	5.74354	10.3297	0.00130907
ENSSSCG00000025283					DENND3	-1.53179	-0.615217	5.42476	12.5701	0.000391977
ENSSSCG00000027756					CIITA	-1.62776	-0.702885	4.01076	10.4595	0.00122022
ENSSSCG00000021462					SRGAP3	-1.64926	-0.72182	2.56239	8.87373	0.00289304
ENSSSCG00000009465					TBC1D4	-1.79297	-0.842351	5.53303	18.3313	1.85636e-05
ENSSSCG00000025352					IPCEF1	-1.85747	-0.89334	4.86978	18.9862	1.3167e-05
ENSSSCG00000005776					GRHPR	-1.86804	-0.901529	4.51863	9.17147	0.00245817
ENSSSCG00000011908						-1.88673	-0.915886	1.57484	8.65225	0.00326658
ENSSSCG00000027536					SIPA1L2	-2.00697	-1.00502	2.5996	8.54241	0.00346966
ENSSSCG00000021201					SERPINB9	-2.07279	-1.05158	2.81758	11.9221	0.000554728
ENSSSCG00000004124					UTRN	-2.11847	-1.08302	1.72959	8.47299	0.00360459
ENSSSCG00000011536					EDEM1	-2.12775	-1.08933	2.54426	15.6355	7.67984e-05
ENSSSCG00000002141					TEP1	-2.15386	-1.10692	1.58408	11.7323	0.000614237
ENSSSCG00000005451						-2.2697	-1.1825	3.47493	23.9276	1.00026e-06
ENSSSCG00000008611						-2.339	-1.22589	1.37395	8.84009	0.00294685
ENSSSCG00000024104						-2.40535	-1.26625	0.655338	10.0884	0.00149202
ENSSSCG00000013994					OBSCN	-2.44611	-1.29049	4.20166	36.692	1.38345e-09
ENSSSCG00000023356					ALDH1A2	-2.54978	-1.35037	1.81819	18.4858	1.71179e-05
ENSSSCG00000022818						-2.73832	-1.45329	3.31019	24.3708	7.94654e-07
ENSSSCG00000017031					ATP10B	-2.81362	-1.49243	1.66309	17.2948	3.20066e-05
ENSSSCG00000003942					SZT2	-2.89967	-1.53589	0.941287	12.9055	0.000327616
ENSSSCG00000011331					NBEAL2	-2.9043	-1.53819	2.48214	24.7852	6.40888e-07
ENSSSCG00000029386					ROBO3	-2.96917	-1.57006	2.61294	26.1143	3.21798e-07
ENSSSCG00000027724					SLC40A1	-3.04106	-1.60457	0.933235	16.832	4.08397e-05
ENSSSCG00000024896					PPARA	-3.21592	-1.68523	-0.887511	8.81089	0.00299438
ENSSSCG00000016483					PRSS3	-3.40248	-1.76659	2.8529	25.4077	4.64066e-07
ENSSSCG00000008211					THNSL2	-3.91754	-1.96995	1.5334	34.5843	4.08181e-09
ENSSSCG00000028817					ENPP3	-3.97535	-1.99108	2.39245	28.6956	8.46974e-08
ENSSSCG00000016486					MOXD1	-4.51664	-2.17525	-0.469981	11.7333	0.000613927
ENSSSCG00000021357					LRP1	-4.69048	-2.22974	0.0794095	14.0145	0.000181402
ENSSSCG00000002538					DYNC1H1	-4.7842	-2.25828	1.20459	16.469	4.94527e-05
ENSSSCG00000028255						-6.0597	-2.59925	0.0894426	30.9408	2.66017e-08
ENSSSCG00000027402					HSPG2	-6.79272	-2.76399	1.54639	19.8829	8.23335e-06
ENSSSCG00000025626					HSPG2	-7.03349	-2.81424	0.208286	25.9093	3.57836e-07
ENSSSCG00000003517					HSPG2	-7.74291	-2.95288	-0.119487	11.42	0.000726578
ENSSSCG00000024627					CYP2C18	-11.4621	-3.51881	-0.806149	24.1992	8.68686e-07
(1) according Ensembl 89 and reference genome Sscrofa10.2
(2) according Ensembl 91 and reference genome Sscrofa11.1
(3) NA means no annotated
(4) The correspondance is no accurate because there is no identified orthology between HLA and SLA class I genes
(5) The correspondance is no accurate because there is no strict orthology between human and pig MIC genes
(6) BLASTP using as an input the protein sequence corresponding to the Ensembl gene ID
