# Supplementary material for: Immunome differences between porcine ileal and jejunal Peyer’s patches revealed by global transcriptome sequencing of gut-associated lymphoid tissues
Source: Sci Rep. 2018 Jun 13;8:9077. doi: 10.1038/s41598-018-27019-7 (PMC5998120; doi:10.1038/s41598-018-27019-7)
Supplement: Supplementary file 10 — Supplementary Table S9 [file 41598_2018_27019_MOESM10_ESM.xlsx]

## Sheet: Feuille1
Supplementary Table S9 : KEGG pathway mapping for DE genes between IPP and JPP
Metabolic pathways (106)
ABAT	ACADSB	ACSL3	ACSM5	ACSS1	ADA	ADH1A	AGPAT3	AHCYL2	AKR1B1	ALDH1A2	ALDH5A1	ALDOC	ALOX15	ALOX5	ASS1	B3GNT5	B4GALT3	BCO1	BDH2	BPNT1	CD38	CDA	CES1	CHIA	CKM	CMAS	CNDP1	CTH	CYP11A1	CYP1A1	CYP26B1	CYP2B6	CYP2C18	DCTD	DDC	DEGS1	DEGS2	DHRS4	DNMT3A	ENPP3	ENPP7	FOLH1	FUT5	GALC	GALM	GALNT12	GATM	GBA3	GCK
Pathways in cancer (44)
ADCY4	ADCY7	BAD	BCL2L1	BDKRB1	CCND2	CDK2	CDKN1A	CKS1B	CSF2RB	DLL1	E2F1	FGF19	FLT3	GADD45G	GNB5	GSTA3	GSTM1	GSTM3	GSTO1	IFNGR1	IL12B	IL2RA	IL2RB	IL6ST	IL7R	ITGA2	JAK3	LAMA3	LEF1	MMP1	PYC	NFE2L2	NOTCH4	PGF	PIM1	PLCG1	PTGER4	RASGRP3	RUNX1T1	RXRG	STAT4	TCF7
Cytokine-cytokine receptor interaction (40)
CCL17	CCL19	CCL20	CCL21	CCL22	CCR10	CCR5	CCR7	CCR9	CD27	CD40LG	CD70	CLCF1	CRLF2	CSF2RB	CXCL10	CXCL16	CXCL2	CXCL9	CXCR3	EDA	FLT3	GHR	IFNGR1	IL12B	IL1RAP	IL21	IL2RA	IL2RB	IL6ST	IL7R	TNFRSF11A	TNFRSF11B	TNFRSF17	TNFRSF4	TNFSF11	TNFSF13B	TNFSF15	TNFSF8	XCL1
PI3K-Akt signaling pathway (30)
ANGPT2	BAD	BCL2L1	CCND2	CDK2	CDK6	CDKN1A	CREB3L1	CREB3L2	CREB3L3	FGF14	FGF19	GHR	GNB5	IL2RA	IL2RB	IL7R	ITGA2	ITGA4	ITGA8	ITGB7	JAK3	LAMA3	MYC	PGF	PIK3AP1	PIK3R5	SPP1	THBS4	TNN
Chemokine signaling pathway (24)
ADCY4	ADCY7	CCL17	CCL19	CCL20	CCL21	CCL22	CCR10	CCR5	CCR7	CCR9	CXCL10	CXCL16	CXCL2	CXCL9	CXCR3	FGR	GNB5	HCK	ITK	JAK3	PREX1	TIAM1	XCL1
Th17 cell differentiation (23)
AHR	CD247	CD3D	CD3E	CD3G	CD4	FOXP3	GATA3	HLA-DQB1	IFNGR1	IL1RAP	IL21	IL2RA	IL2RB	IL6ST	JAK3	LAT	NFATC1	PLCG1	RORC	RXRG	TBX21	ZAP70
HTLV-I infection (23)
ADCY4	ADCY7	BCL2L1	BUB1B	CCNB2	CCND2	CD3D	CD3E	CD3G	CDC20	CDKN1A	CDKN2C	E2F1	HLA-DQB1	IL2RA	IL2RB	JAK3	MYC	NFATC1	POLD1	POLD2	SLC25A4	TCF3
Transcriptional misregulation in cancer (21)
BCL11B	BCL2L1	BCL6	CCND2	CCR7	CDKN1A	CDKN2C	DUSP6	FLT3	HOXA9	IL2RB	ITGB7	LMO2	MMP3	MYC	PLAT	RUNX1T1	RUNX2	RXRG	SIX4	TCF3
T cell receptor signaling pathway (20)
CD247	CD28	CD3D	CD3E	CD3G	CD4	CD40LG	CD8A	CD8B	CTLA4	FYN	GRAP2	ICOS	ITK	LAT	LCP2	NFATC1	PLCG1	TEC	ZAP70
Rap1 signaling pathway (20)
ADCY4	ADCY7	ANGPT2	FGF14	FGF19	FYB	ID1	LAT	LCP2	PGF	PLCG1	RAPGEF2	RAPGEF4	RAPGEF5	RASGRP3	RGS14	SIPA1L1	SIPA1L2	SKAP1	TIAM1
Human papillomavirus infection (20)
BAD	CCND2	CDK2	CDK6	CDKN1A	CREB3L1	CREB3L2	CREB3L3	E2F1	ITGA2	ITGA4	ITGA8	ITGB7	LAMA3	NOTCH4	PTGER4	SPP1	TCF7	THBS4	TNN
Hematopoietic cell lineage (20)
CD1B	CD1D	CD1E	CD2	CD38	CD3D	CD3E	CD3G	CD4	CD5	CD8A	CD8B	CR1	FCER2	FLT3	HLA-DQB1	IL2RA	IL7R	ITGA2	ITGA4
MAPK signaling pathway (19)
ANGPT2	DUSP10	DUSP4	DUSP6	FGF19	FLT3	GADD45G	HSPA2	IL1RAP	MAP3K5	MAPT	MYC	NFATC1	NLK	PGF	PTPRR	RAPGEF2	RASGRP3	STMN1
Th1 and Th2 cell differentiation (19)
CD247	CD3D	CD3E	CD3G	CD4	DLL1	GATA3	HLA-DQB1	IFNGR1	IL12B	IL2RA	IL2RB	JAK3	LAT	NFATC1	PLCG1	STAT4	TBX21	ZAP70
Cell adhesion molecules (CAMs) (19)
CD2	CD247	CD226	CD28	CD4	CD40LG	CD6	CD8A	CD8B	CLDN10	CLDN15	CTLA4	HLA-DQB1	ICOS	ITGA4	ITGA8	ITGB7	SELL
Rap1 signaling pathway (19)
ADCY4	ADCY7	ANGPT2	FGF19	FYB1	ID1	LAT	LCP2	PGF	PLCG1	RAPGEF2	RAPGEF4	RAPGEF5	RASGRP3	RGS14	SIPA1L1	SIPA1L2	SKAP1	TIAM1
Cushing’s syndrom (18)
ADCY4	ADCY7	AHR	AIPL1	CCND2	CDK2	CDK6	CDKN1A	CDKN2C	CREB3L1	CREB3L2	CREB3L3	CYP11A1	E2F1	ITPR1	LEF1	SCARB1	TCF7
Measles (18)
CCND2	CD28	CD3D	CD3E	CD3G	CDK2	CDK6	DOK1	FYN	HSPA2	IFNGR1	IL12B	IL2RA	IL2RB	JAK3	SH2D1A	SLAMF1	TLR7
Ras signaling pathway (17)
ANGPT2	BAD	BCL2L1	FGF14	FGF19	GNB5	LAT	PGF	PLA1A	PLCG1	RAPGEF5	RASA3	RASA4	RASAL1	RASGRP3	TIAM1	ZAP70
Primary immunodeficiency (17)
ADA	AICDA	AIRE	BLNK	CD3D	CD3E	CD4	CD40LG	CD8A	CD8B	CIITA	ICOS	IGLL1	IL7R	JAK3	UNG	ZAP70
Jak-STAT signaling pathway (17)
BCL2L1	CCND2	CDKN1A	CRLF2	CSF2RB	GHR	IFNGR1	IL12B	IL21	IL2RA	IL2RB	IL6ST	IL7R	JAK3	MYC	PIM1	STAT4
Kaposi's sarcoma-associated herpesvirus infection (17)
ANGPT2	C3	CCR5	CDK6	CDKN1A	CXCL2	E2F1	GNB5	HCK	IFNGR1	IL6ST	ITPR1	MYC	NFATC1	PIK3R5	PLCG1	PREX1
cGMP-PKG signaling pathway (16)
ADCY4	ADCY7	ADRA2A	ATP1B3	ATP2A3	BAD	CREB3L1	CREB3L2	CREB3L3	GATA4	ITPR1	MEF2B	NFATC1	PDE3B	PIK3R5	SLC25A4
Hepatocellular carcinoma (16)
BAD	BCL2L1	CDK6	CDKN1A	E2F1	GADD45G	GSTA3	GSTA5	GSTM1	GSTM3	GSTO1	LEF1	MYC	NFE2L2	PLCG1	TCF7
MicroRNAs in cancer (16)
ABCB1	CCND2	CDK6	CDKN1A	CYP1B1	DNMT3A	E2F1	EZH2	FOXP1	GLS	MYC	NOTCH4	PIM1	PLCG1	STMN1	TNN
Cellular senescence (16)
CCNB2	CCND2	CDK2	CDK6	CDKN1A	E2F1	FOXM1	GADD45G	GATA4	HIPK3	ITPR1	MYC	NFATC1	SERPINE1	SLC25A4	TRAF3IP2
Cell cycle (15)
BUB1B	CCNB2	CCND2	CDC20	CDC45	CDC6	CDK2	CDK6	CDKN1A	CDKN2C	E2F1	GADD45G	MYC	TFDP2	WEE1
Tight junction (15)
AMOT	CD1B	CD1D	CD1E	CLDN10	CLDN15	GATA4	MAP3K5	MPP4	MYH11	RAPGEF2	TIAM1	TIAM1	TUBA8	YBX3
Neuroactive ligand-receptor interaction (15)
ADRA2A	BDKRB1	CHRNB1	CNR2	F2RL1	GABRA4	GHR	GPR156	HRH2	NMUR1	PRSS3	PTGER4	S1PR1	S1PR5	VIPR1
Complement and coagulation cascades (14)
BDKRB1	C2	C3	C4B	C4BPA	C4BPB	C9	CR1	PLAT	PROCR	PROS1	SERPINE1	SERPING1	THBD
FoxO signaling pathway (14)
BCL6	CAT	CCNB2	CCND2	CCNG2	CDK2	CDKN1A	GADD45G	HOMER2	IL7R	NLK	PLK3	S1PR1	SETD7
NF-kappa B signaling pathway (14)
BCL2L1	BLNK	CARD14	CCL19	CCL21	CD40LG	CXCL2	LAT	LBP	PLCG1	TNFRSF11A	TNFSF11	TNFSF13B	ZAP70
Chemical carcinogenesis (14)
ADH1A	AKR1C2	CYP1A1	CYP1B1	CYP2C18	EPHX1	GSTA3	GSTA5	GSTM1	GSTM3	GSTO1	KYAT1	UGT1A9	UGT2A3
Metabolism of xenobiotics by cytochrome P450 (13)
ADH1A	CYP1A1	CYP1B1	CYP2B6	CYP2D6	EPHX1	GSTA3	GSTA5	GSTM1	GSTM3	GSTO1	UGT1A9	UGT2A3
Viral carcinogenesis (13)
BAD	C3	CCND2	CCR5	CDC20	CDK2	CDK6	CDKN1A	CREB3L1	CREB3L2	CREB3L3	IL6ST	JAK3
cAMP signaling pathway (13)
ADCY4	ADCY7	ATP1B3	BAD	CREB3L1	CREB3L2	CREB3L3	GHRL	NFATC1	PDE3B	PPARA	RAPGEF4	TIAM1
Insulin secretion (12)
ADCY4	ADCY7	ATP1B3	CREB3L1	CREB3L2	CREB3L3	GCG	GCK	GIP	PDX1	RAPGEF4	RIMS2
Intestinal immune network for IgA production (12)
AICDA	CCR10	CCR9	CD28	CD40LG	HLA-DQB1	ICOS	ITGA4	ITGB7	PIGR	TNFRSF17	TNFSF13B
Focal adhesion (12)
BAD	CCND2	FYN	ITGA2	ITGA4	ITGA8	ITGB7	LAMA3	PGF	SPP1	THBS4	TNN
Vitamin digestion and absorption (12)
APOA4	APOB	CUBN	FOLH1	GIF	RBP2	SCARB1	SLC19A2	SLC19A3	SLC23A1	SLC46A1	SLC52A3
Toxoplasmosis (12)
ALOX5	BAD	BCL2L1	CCR5	CD40LG	CIITA	HLA-DQB1	HSPA2	IFNGR1	IL12B	LAMA3	PIK3R5
Hepatitis B (12) (12)
BAD	CDK2	CDK6	CDKN1A	CREB3L1	CREB3L2	CREB3L3	E2F1	HSPG2	MYC	NFATC1	STAT4
Apelin signaling pathway (12)
ADCY4	ADCY7	GNB5	ITPR1	MEF2B	MYL4	PDE3B	PIK3R5	PLAT	PLIN1	SERPINE1	SPP1
Axon guidance (12)
EPHB6	FES	FYN	PLCG1	PLXNB1	PLXNC1	RND1	ROBO1	ROBO3	SEMA4D	SRGAP3	SSH2
Drug metabolism – other enzymes (12)
CDA	CES1	GSTA3	GSTA5	GSTM1	GSTM3	GSTO1	RRM2	UGT1A9	UGT2A3	UPB1	UPP2
Fluid shear stress and atherosclerosis (12)
ASS1	CTSL	GSTA3	GSTA5	GSTM1	GSTM3	GSTO1	MAP3K5	NFE2L2	PLAT	THBD	TXN
[truncated: 54 more columns]
