# Supplementary material for: Immunome differences between porcine ileal and jejunal Peyer’s patches revealed by global transcriptome sequencing of gut-associated lymphoid tissues
Source: Sci Rep. 2018 Jun 13;8:9077. doi: 10.1038/s41598-018-27019-7 (PMC5998120; doi:10.1038/s41598-018-27019-7)
Supplement: Supplementary file 11 — Supplementary Table S10 [file 41598_2018_27019_MOESM11_ESM.xlsx]

## Sheet: Feuille1
Supplementary Table S10 : DE genes between IPP and JPP related to IPA functional networks
Pig_Gene_stable_ID	GeneID	logFC	logCPM	LR	PValue	DE IL/JE	IPA networks
ENSSSCG00000026594		-11.8734	3.76274	468.095	8.32193e-104	yes
ENSSSCG00000009216	SPP1	4.81654	6.76289	338.597	1.28944e-75	yes	Lipid Metabolism, Molecular Transport, Small Molecule Biochemistry
ENSSSCG00000017163	ENPP7	-5.6503	6.7956	248.351	5.94202e-56	yes	Digestive System Development and Function, Organ Morphology, Organismal Development
ENSSSCG00000010432	ASAH2	-9.02423	5.23857	208.833	2.46848e-47	yes	Lipid Metabolism, Small Molecule Biochemistry, Visual System Development and Function
ENSSSCG00000027867	CSTA	3.87918	3.03991	198.356	4.76988e-45	yes	Drug Metabolism, Molecular Transport, Hereditary Disorder
ENSSSCG00000022383	GATA4	-6.96635	3.30176	191.903	1.22191e-43	yes	Cardiovascular System Development and Function, Cellular Assembly and Organization, Cellular Development
ENSSSCG00000003908	TSPAN1	2.97571	6.25147	190.617	2.33146e-43	yes	Cell-To-Cell Signaling and Interaction, Cellular Movement, Cardiovascular Disease
ENSSSCG00000025125	SLC10A2	5.18145	5.29496	174.686	7.01105e-40	yes	Lipid Metabolism, Molecular Transport, Small Molecule Biochemistry
ENSSSCG00000010437	PAPSS2	-3.00145	7.29686	164.528	1.15989e-37	yes	Drug Metabolism, Molecular Transport, Hereditary Disorder
ENSSSCG00000013073	FADS3	2.84866	6.75132	141.085	1.54192e-32	yes	Embryonic Development, Hematological System Development and Function, Lymphoid Tissue Structure and Development
ENSSSCG00000010077	IGLL1	2.56117	4.35037	82.8366	8.91242e-20	no	Lymphoid Tissue Structure and Development, Tissue Morphology, Hematological System Development and Function
ENSSSCG00000030787		-2.10817	6.16408	73.7729	8.76423e-18	no
ENSSSCG00000001639	TRERF1	-1.42896	5.10303	66.8168	2.97954e-16	no	Cellular Development, Cellular Growth and Proliferation, Connective Tissue Development and Function
ENSSSCG00000013594	FBN3	2.97489	0.878141	64.8599	8.04152e-16	no	Cancer, Organismal Injury and Abnormalities, Gastrointestinal Disease
ENSSSCG00000004587	MYO1E	1.4719	6.79796	64.4496	9.9034e-16	no	Metabolic Disease, Neurological Disease, Organismal Injury and Abnormalities
ENSSSCG00000025409	NMRK2	3.15025	1.76292	63.6712	1.47021e-15	no	Cellular Development, Cellular Growth and Proliferation, Cellular Movement
ENSSSCG00000006791	OVGP1	2.04467	4.38073	62.5906	2.54467e-15	no	Cellular Function and Maintenance, Cell-mediated Immune Response, Cellular Development
ENSSSCG00000009148	LEF1	-1.93575	6.55039	55.2529	1.05976e-13	no	Cellular Function and Maintenance, Cell-mediated Immune Response, Cellular Development
ENSSSCG00000004586	FAM81A	2.19866	3.24685	54.4965	1.55727e-13	no	Cellular Assembly and Organization, DNA Replication, Recombination, and Repair, Post-Translational Modification
ENSSSCG00000006758	SYT6	3.81035	0.0278592	51.8908	5.86743e-13	no	Cellular Function and Maintenance, Cell-mediated Immune Response, Cellular Development
