# Supplementary material for: Immunome differences between porcine ileal and jejunal Peyer’s patches revealed by global transcriptome sequencing of gut-associated lymphoid tissues
Source: Sci Rep. 2018 Jun 13;8:9077. doi: 10.1038/s41598-018-27019-7 (PMC5998120; doi:10.1038/s41598-018-27019-7)
Supplement: Supplementary file 12 — Supplementary Table S11 [file 41598_2018_27019_MOESM12_ESM.xlsx]

## Sheet: Results_ASE_final_modif
Supplementary Table S11 : SNP with an ASE signal in at least one tissue for one animal
SNP	Position	Consequences	Impact	Genes	Symbols	ASE	Allele1	Allele2	PIG1 – HT	PIG2 – HT	PIG3 – HT	PIG4 – HT
rs10720039,rs344342696	17:36839170-36839170	synonymous_variant;downstream_gene_variant	LOW;MODIFIER	ENSSSCG00000007157;ENSSSCG00000025933	-	PIG4_MLN	G:0.53125	A:0.46875	X	X	X	X
rs10720040,rs335407122	17:36839140-36839140	synonymous_variant;downstream_gene_variant	LOW;MODIFIER	ENSSSCG00000007157;ENSSSCG00000025933	-	PIG4_MLN	A:0.53125	C:0.46875			X	X
rs10720190,rs331564305	7:120781145-120781145	3_prime_UTR_variant	MODIFIER	ENSSSCG00000002452	-	PIG1_MLN;PIG2_MLN	G:0.733333	A:0.266667	X	X
rs319429866,rs55618034	12:25541664-25541664	synonymous_variant	LOW	ENSSSCG00000017549	-	PIG2_MLN;PIG2_IPP;PIG2_JPP	A:0.25	G:0.75		X
rs319640151,rs81384911	5:69219725-69219725	downstream_gene_variant;3_prime_UTR_variant	MODIFIER	ENSSSCG00000000734;ENSSSCG00000000735	-;TSPAN9	PIG2_MLN	T:0.875	G:0.125		X
rs320010399,rs55617990	6:65692255-65692255	downstream_gene_variant;synonymous_variant	MODIFIER;LOW	ENSSSCG00000003419;ENSSSCG00000003420	-	PIG1_MLN	T:0.46875	C:0.53125	X	X	X	X
rs320678094,rs335116756	6:65694225-65694225	synonymous_variant;downstream_gene_variant	LOW;MODIFIER	ENSSSCG00000003419;ENSSSCG00000003420	-	PIG2_MLN;PIG2_IPP;PIG2_JPP	G:0.4375	A:0.5625		X
rs321101500,rs80793688	5:66332728-66332728	synonymous_variant	LOW	ENSSSCG00000000687	CD4	PIG2_MLN	T:0.625	A:0.375		X
rs323547608,rs81447202	13:89878368-89878368	synonymous_variant	LOW	ENSSSCG00000011670	-	PIG4_IPP	C:0.214286	T:0.785714	X			X
rs324189572,rs81211626	12:25545155-25545155	synonymous_variant	LOW	ENSSSCG00000017549	-	PIG1_MLN;PIG3_MLN;PIG3_IPP;;PIG3_JPP	A:0.375	G:0.625	X	X		X
rs325237208,rs81216802	9:78788458-78788458	synonymous_variant;downstream_gene_variant	LOW;MODIFIER	ENSSSCG00000015310;ENSSSCG00000015311	AKAP9;CYP51A1	PIG2_MLN;PIG2_IPP	G:0.125	A:0.875		X
rs325802122,rs81498420	9:50936581-50936581	synonymous_variant	LOW	ENSSSCG00000022914	-	PIG4_JPP	G:0.375	A:0.625				X
rs326515531,rs80860592	14:59423876-59423876	intron_variant;synonymous_variant	MODIFIER;LOW	ENSSSCG00000026819;ENSSSCG00000021913	-	PIG3_JPP;;PIG3_JPP	C:0.75	T:0.25	X		X
rs327645350,rs80993350	7:120787192-120787192	3_prime_UTR_variant	MODIFIER	ENSSSCG00000002452	-	PIG1_MLN;PIG2_MLN;PIG1_IPP;PIG2_IPP;PIG1_JPP;PIG2_JPP	G:0.75	C:0.25	X	X
rs328424798,rs81215986	9:22501564-22501564	5_prime_UTR_variant	MODIFIER	ENSSSCG00000021210	-	PIG2_MLN;PIG4_MLN;PIG2_IPP;PIG4_IPP;PIG4_JPP	T:0.566667	C:0.433333		X		X
rs329489188,rs81211628	12:25545110-25545110	synonymous_variant	LOW	ENSSSCG00000017549	-	PIG1_MLN;PIG3_MLN;PIG1_IPP;PIG3_IPP;PIG1_JPP;PIG3_JPP;PIG1_PB	A:0.75	C:0.25	X		X
rs330309108,rs81243824	6:25469454-25469454	synonymous_variant	LOW	ENSSSCG00000024253	-	PIG4_MLN;PIG3_IPP;PIG3_JPP;PIG4_JPP	C:0.75	A:0.25			X	X
rs331103180,rs81212294	3:11496230-11496230	synonymous_variant	LOW	ENSSSCG00000007721	GTF2I	PIG1_IPP	C:0.375	T:0.625	X	X		X
rs331449149,rs80844507	12:55299034-55299034	upstream_gene_variant;missense_variant;downstream_gene_variant;non_coding_transcript_exon_variant	MODIFIER;MODERATE	ENSSSCG00000017955;ENSSSCG00000017956;ENSSSCG00000017957;ENSSSCG00000018563;ENSSSCG00000018964;ENSSSCG00000019619;ENSSSCG00000020152	MPDU1;CD68;EIF4A1;SNORA48;SNORA67;SNORD10	PIG4_MLN	G:0.625	A:0.375	X	X		X
rs333918639,rs81217762	15:151631886-151631886	synonymous_variant	LOW	ENSSSCG00000016328	-	PIG2_IPP;PIG4_IPP;PIG2_JPP;PIG4_JPP	A:0.222222	G:0.777778		X		X
rs334005538,rs81213141	16:77582700-77582700	synonymous_variant	LOW	ENSSSCG00000017082	-	PIG3_MLN;PIG4_MLN;PIG3_IPP;PIG4_IPP;PIG3_JPP;PIG4_JPP	C:0.566667	T:0.433333			X	X
rs334554132,rs80985579	7:120789492-120789492	synonymous_variant	LOW	ENSSSCG00000002452	-	PIG1_MLN;PIG2_MLN;PIG3_MLN;PIG2_PB	T:0.625	C:0.375	X	X	X
rs337189369,rs80828110	11:84733491-84733491	synonymous_variant	LOW	ENSSSCG00000029502	-	PIG3_MLN	C:0.875	G:0.125			X
rs338259686,rs80874857	4:135990568-135990568	upstream_gene_variant	MODIFIER	ENSSSCG00000006899	RPL5	PIG4_IPP;PIG4_JPP	C:0.75	T:0.25	X			X
rs339110895,rs80832658	14:17861285-17861285	missense_variant	MODERATE	ENSSSCG00000009704	HMGB2	PIG2_MLN;PIG3_MLN;PIG4_MLN;PIG2_IPP;PIG3_IPP;PIG4_IPP;PIG2_JPP;PIG3_JPP;PIG4_JPP;PIG4_PB	T:0.625	G:0.375		X	X	X
rs339197628,rs80785609	15:51972267-51972267	synonymous_variant	LOW	ENSSSCG00000015781	-	PIG4_IPP	G:0.625	A:0.375	X		X	X
rs339251979,rs81211156	6:65697439-65697439	synonymous_variant;downstream_gene_variant	LOW;MODIFIER	ENSSSCG00000003419;ENSSSCG00000003420	-	PIG3_MLN;PIG4_MLN;PIG3_JPP;PIG3_JPP;PIG4_JPP	A:0.25	G:0.75			X	X
rs340456818,rs80905439	14:50401590-50401590	synonymous_variant	LOW	ENSSSCG00000010002	-	PIG4_JPP	C:0.375	T:0.625				X
rs340496913,rs80885136	14:142286262-142286262	synonymous_variant	LOW	ENSSSCG00000010692	-	PIG3_MLN	C:0.678571	T:0.321429			X
rs341604390,rs81212954	17:45867334-45867334	synonymous_variant	LOW	ENSSSCG00000028227	-	PIG1_MLN;PIG3_MLN;PIG1_IPP;PIG3_IPP;PIG1_JPP;PIG3_JPP;PIG3_PB	G:0.75	A:0.25	X		X
rs341986007,rs80867593	4:103522299-103522299	missense_variant	MODERATE	ENSSSCG00000006533	-	PIG2_JPP	C:0.625	T:0.375	X	X	X
rs342919823,rs80874886	7:120787078-120787078	3_prime_UTR_variant	MODIFIER	ENSSSCG00000002452	-	PIG3_MLN;PIG3_IPP;;PIG3_JPP	C:0.90625	T:0.09375			X
rs344043274,rs81214876	9:78807835-78807835	synonymous_variant	LOW	ENSSSCG00000015311	CYP51A1	PIG2_MLN;PIG2_IPP;PIG2_JPP	T:0.125	C:0.875		X
rs345546881,rs81219468	12:17595518-17595518	synonymous_variant	LOW	ENSSSCG00000017316	-	PIG4_MLN	G:0.75	A:0.25		X		X
rs346117422,rs81213465	18:50280438-50280438	synonymous_variant	LOW	ENSSSCG00000016708	-	PIG3_MLN;PIG3_IPP	T:0.125	C:0.875			X
rs55618527,rs81217623	2:16558389-16558389	synonymous_variant;upstream_gene_variant;5_prime_UTR_variant	LOW;MODIFIER	ENSSSCG00000013242	ACP2	PIG4_JPP	C:0.875	G:0.125				X
rs322552510	9:3724119-3724119	missense_variant	MODERATE	ENSSSCG00000014618	-	PIG3_MLN;PIG3_IPP;;PIG3_JPP	A:0.09375	G:0.90625			X
rs328022563	X:113687728-113687728	synonymous_variant	LOW	ENSSSCG00000012622	CXorf56	PIG4_MLN;PIG4_IPP;PIG4_JPP;PIG4_PB	A:0.09375	G:0.90625				X
rs333799327	9:3724124-3724124	synonymous_variant	LOW	ENSSSCG00000014618	-	PIG3_MLN;PIG3_IPP;;PIG3_JPP	A:0.09375	G:0.90625			X
rs335784215	12:36929278-36929278	3_prime_UTR_variant	MODIFIER	ENSSSCG00000030262	GDPD1	PIG1_IPP;PIG1_JPP	A:0.09375	C:0.90625	X
rs339003901	9:3724564-3724564	missense_variant	MODERATE	ENSSSCG00000014618	-	PIG3_MLN;PIG3_IPP;;PIG3_JPP	A:0.09375	G:0.90625			X
rs343501148	9:6107172-6107172	downstream_gene_variant	MODIFIER	ENSSSCG00000014766	OR51E1	PIG2_MLN	A:0.09375	G:0.90625		X
rs692509429	7:24749476-24749476	intron_variant	MODIFIER	ENSSSCG00000001231	SLA-1	PIG4_PB	A:0.09375	C:0.90625				X
rs318396939	X:142293386-142293386	upstream_gene_variant;3_prime_UTR_variant	MODIFIER	ENSSSCG00000012795;ENSSSCG00000012796	IRAK1;MECP2	PIG4_MLN;PIG4_JPP	A:0.1	C:0.9				X
rs333707145	15:137861282-137861282	3_prime_UTR_variant	MODIFIER	ENSSSCG00000025993	SGPP2	PIG4_JPP	A:0.1	G:0.9				X
rs81441141	12:18692387-18692387	missense_variant	MODERATE	ENSSSCG00000017342	KIF18B	PIG2_IPP	A:0.1	G:0.9		X
rs318750015	9:8490124-8490124	downstream_gene_variant	MODIFIER	ENSSSCG00000023659	-	PIG3_JPP	A:0.107143	G:0.892857			X
rs330248870	9:8490145-8490145	downstream_gene_variant	MODIFIER	ENSSSCG00000023659	-	PIG3_MLN;PIG3_IPP;;PIG3_JPP	A:0.107143	G:0.892857			X
rs330257960	17:46816913-46816913	missense_variant	MODERATE	ENSSSCG00000026605	BPI	PIG1_IPP;PIG1_JPP	A:0.107143	G:0.892857	X
rs334161457	5:15133946-15133946	synonymous_variant;downstream_gene_variant	LOW;MODIFIER	ENSSSCG00000000175;ENSSSCG00000022877	-	PIG2_MLN	A:0.107143	G:0.892857		X
rs342257936	12:50264983-50264983	intergenic_variant	MODIFIER	-	-	PIG3_MLN	A:0.107143	G:0.892857			X
rs321368376	14:13036060-13036060	intron_variant	MODIFIER	ENSSSCG00000009673	NUGGC	PIG4_IPP	A:0.115385	G:0.884615				X
rs338507668	3:135695900-135695900	intergenic_variant	MODIFIER	-	-	PIG3_IPP	A:0.115385	G:0.884615			X
rs338983107	14:13035678-13035678	intron_variant	MODIFIER	ENSSSCG00000009673	NUGGC	PIG4_IPP	A:0.115385	G:0.884615				X
rs81213992	12:21539696-21539696	synonymous_variant	LOW	ENSSSCG00000017448	KRT19	PIG2_JPP	A:0.115385	G:0.884615		X
GL894646.1:3422-3422	GL894646.1:3422-3422	intergenic_variant	MODIFIER	-	-	PIG3_IPP;;PIG3_JPP	A:0.125	G:0.875			X
7:24704785-24704785	7:24704785-24704785	downstream_gene_variant;non_coding_transcript_exon_variant	MODIFIER	ENSSSCG00000001397	TMP-CH242-74M17.4	PIG1_MLN;PIG3_MLN;PIG4_MLN;PIG1_IPP;PIG3_IPP;PIG4_IPP;PIG1_JPP;PIG3_JPP;PIG3_JPP;PIG4_JPP;PIG1_PB;PIG3_PB;PIG4_PB	A:0.125	T:0.875	X		X	X
rs318833884	X:142289048-142289048	synonymous_variant;downstream_gene_variant;upstream_gene_variant	LOW;MODIFIER	ENSSSCG00000012795;ENSSSCG00000012796	IRAK1;MECP2	PIG4_MLN;PIG4_IPP;PIG4_JPP;PIG4_PB	A:0.125	C:0.875				X
rs319581913	14:24725534-24725534	3_prime_UTR_variant;upstream_gene_variant	MODIFIER	ENSSSCG00000009739;ENSSSCG00000028735	NOC4L;-	PIG1_PB	A:0.125	G:0.875	X
rs319714160	5:65431360-65431360	downstream_gene_variant	MODIFIER	ENSSSCG00000000663	KLRG1	PIG1_PB	A:0.125	G:0.875	X
rs321123781	14:16207463-16207463	synonymous_variant	LOW	ENSSSCG00000023666	CTSB	PIG1_MLN	A:0.125	G:0.875	X
rs321314018	13:147570671-147570671	downstream_gene_variant	MODIFIER	ENSSSCG00000011876	DTX3L	PIG3_JPP;;PIG3_JPP	A:0.125	C:0.875			X
rs321474872	8:75800823-75800823	downstream_gene_variant	MODIFIER	ENSSSCG00000023489	CXCL9	PIG3_MLN	A:0.125	G:0.875			X
rs321638990	7:29056809-29056809	downstream_gene_variant	MODIFIER	ENSSSCG00000031010	SLA-DRB4	PIG1_MLN;PIG2_IPP	A:0.125	G:0.875	X	X
rs321866605	7:24644139-24644139	non_coding_transcript_exon_variant	MODIFIER	ENSSSCG00000001227	TMP-SLA-3	PIG3_IPP;PIG3_PB	A:0.125	T:0.875			X
rs322646377	12:62972318-62972318	intergenic_variant	MODIFIER	-	-	PIG2_MLN	A:0.125	G:0.875		X
rs324329876	10:44074430-44074430	intergenic_variant	MODIFIER	-	-	PIG1_MLN;PIG1_IPP;PIG1_JPP	A:0.125	C:0.875	X
rs324371272	X:142289609-142289609	missense_variant;downstream_gene_variant;upstream_gene_variant	MODERATE;MODIFIER	ENSSSCG00000012795;ENSSSCG00000012796	IRAK1;MECP2	PIG4_MLN;PIG4_JPP;PIG4_PB	A:0.125	G:0.875				X
rs325074216	3:75915935-75915935	downstream_gene_variant	MODIFIER	ENSSSCG00000008334	MXD1	PIG3_IPP	A:0.125	G:0.875			X
rs325230392	5:65320229-65320229	3_prime_UTR_variant;downstream_gene_variant	MODIFIER	ENSSSCG00000000660	A2M	PIG1_MLN	A:0.125	C:0.875	X
rs325287219	1:137491479-137491479	intergenic_variant	MODIFIER	-	-	PIG2_MLN	A:0.125	G:0.875		X
rs325464465	1:303415628-303415628	intron_variant;upstream_gene_variant	MODIFIER	ENSSSCG00000005671;ENSSSCG00000005672	CRAT;PTPA	PIG1_PB	A:0.125	G:0.875	X
rs325714634	1:303417314-303417314	missense_variant;upstream_gene_variant	MODERATE;MODIFIER	ENSSSCG00000005671;ENSSSCG00000005672	CRAT;PTPA	PIG1_PB	A:0.125	T:0.875	X
rs326074350	6:157635251-157635251	upstream_gene_variant;intron_variant	MODIFIER	ENSSSCG00000003981;ENSSSCG00000003983	-;SMAP2	PIG1_MLN	A:0.125	G:0.875	X
rs326595218	9:125344303-125344303	3_prime_UTR_variant;upstream_gene_variant;downstream_gene_variant	MODIFIER	ENSSSCG00000015476;ENSSSCG00000030681	CHI3L1;MYBPH	PIG3_JPP;PIG3_JPP;;PIG3_JPP	A:0.125	G:0.875			X
rs327473929	7:24605051-24605051	downstream_gene_variant	MODIFIER	ENSSSCG00000030731	TMP-SLA-2	PIG3_IPP	A:0.125	G:0.875			X
rs328423045	3:10773428-10773428	synonymous_variant;downstream_gene_variant	LOW;MODIFIER	ENSSSCG00000007717;ENSSSCG00000007718	METTL27;CLDN4	PIG2_JPP	A:0.125	G:0.875		X
rs328730126	3:119264127-119264127	downstream_gene_variant	MODIFIER	ENSSSCG00000008561	CENPA	PIG4_JPP	A:0.125	G:0.875				X
rs328813089	10:29218325-29218325	3_prime_UTR_variant	MODIFIER	ENSSSCG00000022787	RABIF	PIG1_JPP	A:0.125	C:0.875	X
rs328860663	13:21240378-21240378	downstream_gene_variant	MODIFIER	ENSSSCG00000011237	PDCD6IP	PIG1_IPP	A:0.125	T:0.875	X
rs330073691	14:123269994-123269994	intron_variant;downstream_gene_variant	MODIFIER	ENSSSCG00000010580;ENSSSCG00000010581	NFKB2;PSD	PIG3_IPP	A:0.125	G:0.875			X
rs330400837	7:45103330-45103330	3_prime_UTR_variant	MODIFIER	ENSSSCG00000001700	SLC29A1	PIG3_MLN;PIG3_IPP	A:0.125	G:0.875			X
rs330434972	1:305485899-305485899	intron_variant	MODIFIER	ENSSSCG00000027241	-	PIG2_IPP	A:0.125	G:0.875		X
rs330520277	6:53298177-53298177	downstream_gene_variant;synonymous_variant	MODIFIER;LOW	ENSSSCG00000028802;ENSSSCG00000029785	-;RPS9	PIG3_MLN;PIG3_IPP;PIG3_JPP;PIG3_JPP;PIG3_PB	A:0.125	C:0.875			X
rs331034849	4:117497272-117497272	intergenic_variant	MODIFIER	-	-	PIG2_MLN;PIG2_IPP;PIG2_JPP	A:0.125	G:0.875		X
rs331201120	14:42686838-42686838	downstream_gene_variant;intron_variant	MODIFIER	ENSSSCG00000009896;ENSSSCG00000009897;ENSSSCG00000029501	BICDL1;RAB35;PLA2G1B	PIG3_MLN;PIG3_IPP;PIG3_JPP;PIG3_JPP;;PIG3_JPP	A:0.125	G:0.875			X
rs331221294	7:24653157-24653157	downstream_gene_variant;upstream_gene_variant	MODIFIER	ENSSSCG00000001228;ENSSSCG00000030604	TMP-CH242-74M17.5;5S_rRNA	PIG3_MLN;PIG3_PB	A:0.125	G:0.875			X
rs331792594	14:44688238-44688238	3_prime_UTR_variant	MODIFIER	ENSSSCG00000009944	CORO1C	PIG3_IPP	A:0.125	G:0.875			X
rs332244658	9:7350436-7350436	downstream_gene_variant;upstream_gene_variant	MODIFIER	ENSSSCG00000014800;ENSSSCG00000014802;ENSSSCG00000023796	RNF121;NUMA1;IL18BP	PIG3_MLN	A:0.125	G:0.875			X
rs332293287	18:7755583-7755583	downstream_gene_variant	MODIFIER	ENSSSCG00000016476	TRBV21OR9-2	PIG3_MLN	A:0.125	G:0.875			X
rs332338049	7:29125375-29125375	synonymous_variant;5_prime_UTR_variant	LOW;MODIFIER	ENSSSCG00000001455	SLA-DRB1	PIG1_MLN;PIG1_IPP;PIG1_JPP;PIG1_PB	A:0.125	G:0.875	X
rs332380157	15:128593585-128593585	missense_variant	MODERATE	ENSSSCG00000029683	-	PIG1_MLN;PIG1_IPP;PIG1_JPP;PIG1_PB	A:0.125	G:0.875	X
rs332472793	14:16206115-16206115	synonymous_variant	LOW	ENSSSCG00000023666	CTSB	PIG1_MLN	A:0.125	G:0.875	X
rs333491878	12:6866112-6866112	3_prime_UTR_variant	MODIFIER	ENSSSCG00000017238	TTYH2	PIG1_MLN;PIG1_IPP	A:0.125	G:0.875	X
rs333672835	5:66650421-66650421	downstream_gene_variant;3_prime_UTR_variant	MODIFIER	ENSSSCG00000000703;ENSSSCG00000000704	VAMP1;TAPBPL	PIG2_MLN;PIG2_IPP;PIG2_JPP	A:0.125	G:0.875		X
rs334247097	18:7755490-7755490	downstream_gene_variant	MODIFIER	ENSSSCG00000016476	TRBV21OR9-2	PIG3_MLN	A:0.125	G:0.875			X
rs334377668	2:20061601-20061601	3_prime_UTR_variant	MODIFIER	ENSSSCG00000021739	HSD17B12	PIG1_JPP	A:0.125	G:0.875	X
rs334697551	13:25184308-25184308	upstream_gene_variant;3_prime_UTR_variant;downstream_gene_variant	MODIFIER	ENSSSCG00000011250;ENSSSCG00000011251	-;MYD88	PIG2_PB	A:0.125	G:0.875		X
rs334957720	12:62974245-62974245	intergenic_variant	MODIFIER	-	-	PIG2_MLN	A:0.125	G:0.875		X
rs335917269	3:75915187-75915187	downstream_gene_variant	MODIFIER	ENSSSCG00000008334	MXD1	;PIG3_JPP	A:0.125	T:0.875			X
rs336034431	3:55606613-55606613	downstream_gene_variant;upstream_gene_variant	MODIFIER	ENSSSCG00000008167;ENSSSCG00000008168;ENSSSCG00000018864	CNOT11;RNF149;SNORD89	PIG1_IPP	A:0.125	G:0.875	X
rs336257708	X:143553973-143553973	synonymous_variant	LOW	ENSSSCG00000025108	G6PD	PIG4_MLN;PIG4_IPP;PIG4_JPP;PIG4_PB	A:0.125	C:0.875				X
rs336341932	1:305485033-305485033	intron_variant	MODIFIER	ENSSSCG00000027241	-	PIG2_JPP	A:0.125	G:0.875		X
rs336409927	17:30109282-30109282	synonymous_variant	LOW	ENSSSCG00000007093	ZNF133	PIG3_MLN;PIG3_IPP;;PIG3_JPP	A:0.125	G:0.875			X
rs336750559	3:139825426-139825426	3_prime_UTR_variant	MODIFIER	ENSSSCG00000024285	DLG4	PIG1_MLN	A:0.125	G:0.875	X
rs336842592	7:29501162-29501162	synonymous_variant;non_coding_transcript_exon_variant;downstream_gene_variant;intron_variant	LOW;MODIFIER	ENSSSCG00000001470	HLA-DMA	PIG4_MLN;PIG4_JPP	A:0.125	G:0.875				X
rs337017450	15:131316876-131316876	missense_variant	MODERATE	ENSSSCG00000016177	XRCC5	PIG1_MLN	A:0.125	G:0.875	X
rs337197525	7:2294491-2294491	downstream_gene_variant	MODIFIER	ENSSSCG00000025582	PXDC1	PIG2_IPP	A:0.125	G:0.875		X
rs338139607	5:64751539-64751539	downstream_gene_variant;upstream_gene_variant	MODIFIER	ENSSSCG00000000651;ENSSSCG00000000652	CLEC12B;CLEC12A	PIG1_MLN;PIG1_PB	A:0.125	C:0.875	X
rs338378885	4:96865804-96865804	intron_variant	MODIFIER	ENSSSCG00000006349	-	PIG4_IPP	A:0.125	G:0.875				X
rs340407255	18:52037513-52037513	3_prime_UTR_variant	MODIFIER	ENSSSCG00000016714	CYCS	PIG3_IPP	A:0.125	G:0.875			X
rs342482622	9:74477548-74477548	missense_variant	MODERATE	ENSSSCG00000028674	CR2	PIG4_MLN	A:0.125	G:0.875				X
rs342540329	2:20061859-20061859	3_prime_UTR_variant	MODIFIER	ENSSSCG00000021739	HSD17B12	PIG1_JPP	A:0.125	G:0.875	X
rs342804743	12:49681478-49681478	downstream_gene_variant	MODIFIER	ENSSSCG00000024108	SLC43A2	PIG3_IPP	A:0.125	G:0.875			X
rs343961626	15:155008793-155008793	missense_variant	MODERATE	ENSSSCG00000016378	PASK	;PIG3_JPP	A:0.125	G:0.875			X
rs344025975	X:142288412-142288412	synonymous_variant;downstream_gene_variant	LOW;MODIFIER	ENSSSCG00000012795;ENSSSCG00000012796	IRAK1;MECP2	PIG4_MLN;PIG4_IPP;PIG4_JPP;PIG4_PB	A:0.125	G:0.875				X
rs344133655	12:54915146-54915146	synonymous_variant;upstream_gene_variant	LOW;MODIFIER	ENSSSCG00000017943;ENSSSCG00000017945;ENSSSCG00000028073	ACAP1;TMEM95;KCTD11	PIG1_PB	A:0.125	G:0.875	X
rs344166239	2:20061942-20061942	3_prime_UTR_variant	MODIFIER	ENSSSCG00000021739	HSD17B12	PIG1_JPP	A:0.125	G:0.875	X
rs344418109	5:33729699-33729699	upstream_gene_variant;downstream_gene_variant	MODIFIER	ENSSSCG00000000472;ENSSSCG00000000473	LLPH;-	PIG3_MLN;PIG3_IPP;PIG3_JPP;PIG3_JPP;;PIG3_JPP	A:0.125	G:0.875			X
rs344428788	10:29218367-29218367	3_prime_UTR_variant	MODIFIER	ENSSSCG00000022787	RABIF	PIG1_JPP	A:0.125	C:0.875	X
rs344976834	14:42686857-42686857	downstream_gene_variant;intron_variant	MODIFIER	ENSSSCG00000009896;ENSSSCG00000009897;ENSSSCG00000029501	BICDL1;RAB35;PLA2G1B	PIG3_MLN;PIG3_IPP;PIG3_JPP;PIG3_JPP;;PIG3_JPP	A:0.125	C:0.875			X
rs344978947	8:75800202-75800202	downstream_gene_variant	MODIFIER	ENSSSCG00000023489	CXCL9	PIG3_MLN	A:0.125	G:0.875			X
rs345042714	7:41778544-41778544	downstream_gene_variant	MODIFIER	ENSSSCG00000001616	TREML-2	PIG2_MLN;PIG2_PB	A:0.125	G:0.875		X
rs346096105	9:74480941-74480941	synonymous_variant	LOW	ENSSSCG00000028674	CR2	PIG4_IPP;PIG4_JPP	A:0.125	G:0.875				X
rs346110378	5:66650493-66650493	downstream_gene_variant;3_prime_UTR_variant	MODIFIER	ENSSSCG00000000703;ENSSSCG00000000704	VAMP1;TAPBPL	PIG2_JPP	A:0.125	T:0.875		X
rs694218929	9:73370976-73370976	synonymous_variant	LOW	ENSSSCG00000015644	-	PIG2_MLN	A:0.125	G:0.875		X
rs694743404	7:24644398-24644398	intron_variant,non_coding_transcript_variant	MODIFIER	ENSSSCG00000001227	TMP-SLA-3	PIG3_MLN	A:0.125	G:0.875			X
rs695798367	3:24699707-24699707	3_prime_UTR_variant	MODIFIER	ENSSSCG00000007845	-	PIG1_MLN;PIG1_IPP;PIG1_JPP;PIG1_PB	A:0.125	C:0.875	X
rs695856359	7:24723134-24723134	non_coding_transcript_exon_variant	MODIFIER	ENSSSCG00000030767	TMP-SLA-5	PIG3_IPP	A:0.125	T:0.875	X		X
rs702295633	6:119272606-119272606	3_prime_UTR_variant	MODIFIER	ENSSSCG00000003755	MCOLN2	PIG1_MLN	A:0.125	C:0.875	X
rs711423903	5:8416606-8416606	3_prime_UTR_variant	MODIFIER	ENSSSCG00000000136	CSF2RB	PIG3_MLN;PIG3_JPP;PIG3_PB	A:0.125	G:0.875			X
rs713221839	5:15667426-15667426	5_prime_UTR_variant	MODIFIER	ENSSSCG00000000194	TUBA1C	PIG4_MLN;PIG4_IPP;PIG4_JPP	A:0.125	T:0.875				X
rs80805043	14:42687348-42687348	downstream_gene_variant;intron_variant	MODIFIER	ENSSSCG00000009896;ENSSSCG00000009897;ENSSSCG00000029501	BICDL1;RAB35;PLA2G1B	PIG3_JPP;PIG3_JPP;;PIG3_JPP	A:0.125	G:0.875			X
rs80849112	14:78979783-78979783	synonymous_variant	LOW	ENSSSCG00000010258	AIFM2	PIG2_IPP;PIG2_JPP	A:0.125	G:0.875		X
rs80905722	14:42981309-42981309	missense_variant;downstream_gene_variant	MODERATE;MODIFIER	ENSSSCG00000009910;ENSSSCG00000009911	RNF10;-	PIG3_PB	A:0.125	G:0.875			X
rs80948632	7:83481388-83481388	3_prime_UTR_variant;missense_variant;upstream_gene_variant	MODIFIER;MODERATE	ENSSSCG00000002136;ENSSSCG00000002137;ENSSSCG00000002138	TMEM55B;APEX1;OSGEP	PIG2_JPP	A:0.125	C:0.875		X
rs80962933	5:65319039-65319039	missense_variant;downstream_gene_variant;upstream_gene_variant	MODERATE;MODIFIER	ENSSSCG00000000660	A2M	PIG1_MLN	A:0.125	G:0.875	X
rs81217794	14:151219971-151219971	synonymous_variant	LOW	ENSSSCG00000010759	GLRX3	PIG1_MLN	A:0.125	G:0.875	X
rs81217917	6:38725033-38725033	missense_variant	MODERATE	ENSSSCG00000002868	-	PIG3_IPP	A:0.125	G:0.875			X
rs81218134	10:29289496-29289496	intron_variant;missense_variant	MODIFIER;MODERATE	ENSSSCG00000010928;ENSSSCG00000010929	KDM5B;CYB5R1	PIG1_IPP	A:0.125	G:0.875	X
rs323362012	16:21413412-21413412	5_prime_UTR_variant;upstream_gene_variant	MODIFIER	ENSSSCG00000016826;ENSSSCG00000016827	RAD1;BRIX1	PIG4_JPP	A:0.133333	G:0.866667				X
rs331027477	16:21406345-21406345	3_prime_UTR_variant	MODIFIER	ENSSSCG00000016826	RAD1	PIG4_JPP	A:0.133333	G:0.866667				X
rs332785319	2:8984635-8984635	intron_variant;downstream_gene_variant	MODIFIER	ENSSSCG00000014540;ENSSSCG00000023090	-;BEST1	PIG2_IPP	A:0.133333	T:0.866667		X
rs336679184	14:80897873-80897873	downstream_gene_variant	MODIFIER	ENSSSCG00000010283	-	PIG1_MLN	A:0.133333	C:0.866667	X
rs337598348	2:6263883-6263883	synonymous_variant	LOW	ENSSSCG00000013010	NAALADL1	PIG1_JPP	A:0.133333	G:0.866667	X
rs707426596	5:65431574-65431574	downstream_gene_variant	MODIFIER	ENSSSCG00000000663	KLRG1	PIG1_PB	A:0.133333	G:0.866667	X
rs793140396	7:24750547-24750547	missense_variant	MODERATE	ENSSSCG00000001231	SLA-1	PIG2_MLN;PIG4_MLN;PIG2_IPP;PIG4_IPP;PIG2_JPP;PIG4_JPP;PIG4_PB	A:0.133333	T:0.866667		X		X
rs329588147	13:25396354-25396354	downstream_gene_variant	MODIFIER	ENSSSCG00000011256	-	PIG2_JPP	A:0.136364	G:0.863636		X
rs337447749	6:52804812-52804812	missense_variant	MODERATE	ENSSSCG00000003252	-	PIG1_IPP	A:0.142857	C:0.857143	X		X
rs334394150	8:131020492-131020492	intron_variant	MODIFIER	ENSSSCG00000029813	TSPAN5	PIG3_MLN	A:0.153846	T:0.846154			X
rs336303123	11:71453555-71453555	3_prime_UTR_variant	MODIFIER	ENSSSCG00000009497	-	PIG4_IPP	A:0.153846	G:0.846154				X
rs338947867	13:145019855-145019855	3_prime_UTR_variant	MODIFIER	ENSSSCG00000011862	MUC13	PIG1_IPP;PIG4_IPP;PIG1_JPP;PIG4_JPP	A:0.153846	C:0.846154	X			X
rs345911379	1:283172507-283172507	intron_variant	MODIFIER	ENSSSCG00000021386	-	PIG2_JPP	A:0.153846	G:0.846154		X
rs708455422	7:29086869-29086869	upstream_gene_variant	MODIFIER	ENSSSCG00000031032	SLA-DRB3	PIG4_MLN	A:0.153846	G:0.846154				X
rs319491302	4:112916478-112916478	intergenic_variant	MODIFIER	-	-	PIG2_JPP	A:0.15625	G:0.84375		X
rs320122626	6:52807632-52807632	missense_variant	MODERATE	ENSSSCG00000003252	-	PIG1_IPP;PIG3_IPP;PIG1_JPP;;PIG3_JPP	A:0.15625	C:0.84375	X		X
rs321341870	2:9164913-9164913	intron_variant	MODIFIER	ENSSSCG00000013073	FADS3	PIG1_MLN	A:0.15625	G:0.84375	X
rs321887913	9:78793638-78793638	downstream_gene_variant;3_prime_UTR_variant	MODIFIER	ENSSSCG00000015310;ENSSSCG00000015311	AKAP9;CYP51A1	PIG2_IPP	A:0.15625	G:0.84375		X
rs324110564	3:2225893-2225893	intergenic_variant	MODIFIER	-	-	PIG4_MLN;PIG4_PB	A:0.15625	G:0.84375	X			X
rs326560609	6:39474918-39474918	downstream_gene_variant	MODIFIER	ENSSSCG00000002872	KIAA0355	PIG3_MLN	A:0.15625	G:0.84375			X
rs331461687	7:24604414-24604414	intron_variant	MODIFIER	ENSSSCG00000030731	TMP-SLA-2	PIG3_MLN;PIG3_IPP;;PIG3_JPP	A:0.15625	G:0.84375			X
rs331583403	2:9164914-9164914	intron_variant	MODIFIER	ENSSSCG00000013073	FADS3	PIG1_MLN	A:0.15625	G:0.84375	X
rs336788611	6:52807640-52807640	synonymous_variant	LOW	ENSSSCG00000003252	-	PIG1_IPP;PIG3_IPP;PIG1_JPP;;PIG3_JPP	A:0.15625	C:0.84375	X		X
rs342327860	18:7754930-7754930	downstream_gene_variant	MODIFIER	ENSSSCG00000016476	TRBV21OR9-2	PIG3_MLN;PIG3_IPP	A:0.15625	G:0.84375			X
rs692801055	10:21621763-21621763	intron_variant	MODIFIER	ENSSSCG00000010884	-	PIG4_MLN;PIG4_IPP;PIG4_JPP	A:0.15625	T:0.84375				X
rs693766045	6:83218193-83218193	missense_variant;downstream_gene_variant	MODERATE;MODIFIER	ENSSSCG00000003663;ENSSSCG00000026455	HPCA;TMEM54	PIG4_IPP;PIG4_JPP	A:0.15625	G:0.84375				X
rs698841088	7:24686192-24686192	missense_variant	MODERATE	ENSSSCG00000001229	TMP-CH242-74M17.2	PIG1_MLN;PIG1_IPP;PIG1_JPP;PIG1_PB	A:0.15625	T:0.84375	X
rs711673565	18:7734521-7734521	intron_variant;upstream_gene_variant	MODIFIER	ENSSSCG00000016475	-	PIG3_MLN;PIG3_JPP;PIG3_JPP;;PIG3_JPP	A:0.15625	G:0.84375			X
rs712921045	7:24686191-24686191	synonymous_variant	LOW	ENSSSCG00000001229	TMP-CH242-74M17.2	PIG1_MLN;PIG1_IPP;PIG1_JPP;PIG1_PB	A:0.15625	G:0.84375	X
rs80800509	14:41265509-41265509	intron_variant;missense_variant	MODIFIER;MODERATE	ENSSSCG00000009880;ENSSSCG00000009882	SLC8B1;OAS1	PIG2_MLN;PIG2_IPP;PIG2_JPP;PIG2_PB	A:0.15625	C:0.84375		X
rs80932707	7:28020800-28020800	synonymous_variant;upstream_gene_variant;downstream_gene_variant;intron_variant,non_coding_transcript_variant	LOW;MODIFIER	ENSSSCG00000001433;ENSSSCG00000001434;ENSSSCG00000001435	PPT2;EGFL8;AGPAT1	PIG3_MLN;PIG3_PB	A:0.15625	G:0.84375			X
rs81281318	12:6866201-6866201	3_prime_UTR_variant	MODIFIER	ENSSSCG00000017238	TTYH2	PIG1_MLN;PIG1_IPP	A:0.15625	T:0.84375	X
7:24722558-24722558	7:24722558-24722558	intron_variant,non_coding_transcript_variant	MODIFIER	ENSSSCG00000030767	TMP-SLA-5	PIG1_MLN;PIG2_MLN;PIG3_MLN;PIG4_MLN;PIG1_IPP;PIG3_IPP;PIG1_JPP;PIG2_JPP;PIG3_JPP;PIG1_PB	A:0.166667	G:0.833333	X	X	X	X
rs321032323	1:17891458-17891458	synonymous_variant	LOW	ENSSSCG00000004093	IYD	PIG1_IPP	A:0.166667	G:0.833333	X
rs321493530	14:42951276-42951276	intron_variant	MODIFIER	ENSSSCG00000009903	COQ5	PIG3_MLN	A:0.166667	T:0.833333			X
rs323080283	7:63468977-63468977	intron_variant	MODIFIER	ENSSSCG00000001901	CYP1A2	PIG2_IPP	A:0.166667	T:0.833333		X		X
rs326568249	12:48135150-48135150	intron_variant	MODIFIER	ENSSSCG00000017797	SLC6A4	PIG1_IPP	A:0.166667	T:0.833333	X		X
rs327172009	13:25395910-25395910	downstream_gene_variant	MODIFIER	ENSSSCG00000011256	-	PIG2_JPP	A:0.166667	G:0.833333		X
rs328747258	9:74477998-74477998	intron_variant	MODIFIER	ENSSSCG00000028674	CR2	PIG4_JPP	A:0.166667	C:0.833333				X
rs334710454	13:140629895-140629895	upstream_gene_variant	MODIFIER	ENSSSCG00000026362	HES1	PIG4_MLN;PIG4_IPP;PIG4_JPP	A:0.166667	G:0.833333				X
rs694805485	5:32350620-32350620	intergenic_variant	MODIFIER	-	-	PIG4_JPP	A:0.166667	G:0.833333				X
3:39682315-39682315	3:39682315-39682315	intron_variant	MODIFIER	ENSSSCG00000007951	CREBBP	PIG3_MLN	A:0.178571	C:0.821429			X
rs327754176	12:18752989-18752989	intron_variant	MODIFIER	ENSSSCG00000017346	EFTUD2	PIG1_IPP	A:0.178571	G:0.821429	X
7:43941771-43941771	7:43941771-43941771	missense_variant	MODERATE	ENSSSCG00000001680	-	PIG4_MLN	A:0.181818	G:0.818182		X		X
6:52792578-52792578	6:52792578-52792578	downstream_gene_variant;5_prime_UTR_variant	MODIFIER	ENSSSCG00000003247;ENSSSCG00000028154	-	PIG1_IPP;PIG1_JPP	A:0.181818	G:0.818182	X		X
rs331186221	6:43234079-43234079	downstream_gene_variant;intron_variant	MODIFIER	ENSSSCG00000024281;ENSSSCG00000022017	-	PIG3_IPP;PIG4_IPP;PIG3_JPP;PIG3_JPP;PIG4_JPP	A:0.181818	T:0.818182			X	X
rs333539898	2:10504423-10504423	intergenic_variant	MODIFIER	-	-	PIG4_JPP	A:0.181818	G:0.818182	X			X
15:146872465-146872465	15:146872465-146872465	3_prime_UTR_variant	MODIFIER	ENSSSCG00000016284	-	PIG2_IPP	A:0.1875	G:0.8125		X
rs323189983	7:29087723-29087723	upstream_gene_variant	MODIFIER	ENSSSCG00000031032	SLA-DRB3	PIG4_MLN	A:0.1875	C:0.8125				X
rs324316003	17:65133444-65133444	downstream_gene_variant	MODIFIER	ENSSSCG00000007508	ZBP1	PIG4_MLN	A:0.1875	C:0.8125				X
rs327515844	13:145014672-145014672	intron_variant	MODIFIER	ENSSSCG00000011862	MUC13	PIG1_IPP	A:0.1875	G:0.8125	X
rs327575307	13:145011989-145011989	intron_variant	MODIFIER	ENSSSCG00000011862	MUC13	PIG1_JPP	A:0.1875	G:0.8125	X			X
rs327800744	2:155637239-155637239	upstream_gene_variant;intron_variant	MODIFIER	ENSSSCG00000022352;ENSSSCG00000027244	SNORA70;SPINK1	PIG3_IPP	A:0.1875	G:0.8125			X	X
rs330275275	7:134297888-134297888	intron_variant	MODIFIER	ENSSSCG00000002623	-	PIG2_JPP	A:0.1875	G:0.8125		X
rs331439810	14:13007649-13007649	3_prime_UTR_variant	MODIFIER	ENSSSCG00000009673	NUGGC	PIG4_IPP	A:0.1875	G:0.8125				X
rs332250106	2:76951014-76951014	intron_variant	MODIFIER	ENSSSCG00000013456	-	PIG3_IPP	A:0.1875	G:0.8125			X
rs335052700	2:6263702-6263702	missense_variant	MODERATE	ENSSSCG00000013010	NAALADL1	PIG1_IPP	A:0.1875	G:0.8125	X
rs335186171	X:142049822-142049822	upstream_gene_variant;5_prime_UTR_variant;intron_variant	MODIFIER	ENSSSCG00000012772;ENSSSCG00000012779	BCAP31;ABCD1	PIG4_MLN;PIG1_JPP;PIG4_PB	A:0.1875	G:0.8125	X			X
rs337696936	3:6546623-6546623	intron_variant	MODIFIER	ENSSSCG00000007617	ZNF655	PIG3_MLN	A:0.1875	C:0.8125	X		X
rs340210966	7:29057594-29057594	intron_variant,non_coding_transcript_variant	MODIFIER	ENSSSCG00000031010	SLA-DRB4	PIG1_MLN;PIG2_MLN;PIG2_JPP	A:0.1875	G:0.8125	X	X
rs341437167	14:58842359-58842359	intron_variant;downstream_gene_variant;non_coding_transcript_exon_variant	MODIFIER	ENSSSCG00000010145;ENSSSCG00000010146	HEATR1;LGALS8	PIG1_IPP;PIG2_IPP;PIG1_JPP;PIG2_JPP	A:0.1875	G:0.8125	X	X
rs341787208	7:24622610-24622610	downstream_gene_variant	MODIFIER	ENSSSCG00000030873;ENSSSCG00000030790	TMP-SLA-4;TMP-CH242-74M17.6	PIG3_MLN	A:0.1875	G:0.8125			X
rs343649474	17:65132296-65132296	downstream_gene_variant	MODIFIER	ENSSSCG00000007508	ZBP1	PIG4_IPP;PIG4_PB	A:0.1875	C:0.8125			X	X
rs346381141	7:24721007-24721007	downstream_gene_variant	MODIFIER	ENSSSCG00000030767	TMP-SLA-5	PIG2_MLN;PIG2_IPP;PIG2_JPP	A:0.1875	G:0.8125		X
rs706217493	3:17103670-17103670	upstream_gene_variant;synonymous_variant	MODIFIER;LOW	ENSSSCG00000025050;ENSSSCG00000020808	SNORA15;-	PIG1_MLN;PIG1_IPP;PIG1_JPP	A:0.1875	G:0.8125	X	X
rs707753456	7:28107832-28107832	missense_variant	MODERATE	ENSSSCG00000001441	BTNL5	PIG3_IPP;;PIG3_JPP	A:0.1875	G:0.8125			X
rs709049848	6:119272346-119272346	3_prime_UTR_variant	MODIFIER	ENSSSCG00000003755	MCOLN2	PIG1_IPP	A:0.1875	T:0.8125	X
rs80909775	4:118822265-118822265	downstream_gene_variant	MODIFIER	ENSSSCG00000006785	RAP1A	PIG1_MLN	A:0.1875	C:0.8125	X		X
rs325786330	12:48108036-48108036	3_prime_UTR_variant	MODIFIER	ENSSSCG00000017797	SLC6A4	PIG1_IPP;PIG3_IPP;PIG1_JPP;;PIG3_JPP	A:0.192308	G:0.807692	X		X
rs328121850	4:96865990-96865990	intron_variant	MODIFIER	ENSSSCG00000006349	-	PIG4_IPP	A:0.192308	G:0.807692				X
rs332526863	6:43234365-43234365	downstream_gene_variant;intron_variant	MODIFIER	ENSSSCG00000024281;ENSSSCG00000022017	-	PIG4_JPP	A:0.192308	G:0.807692			X	X
rs339950163	7:24720920-24720920	downstream_gene_variant	MODIFIER	ENSSSCG00000030767	TMP-SLA-5	PIG1_MLN;PIG1_IPP;PIG1_JPP;PIG1_PB	A:0.192308	G:0.807692	X	X
rs320839938	12:13610544-13610544	intergenic_variant	MODIFIER	-	-	PIG3_IPP	A:0.2	C:0.8		X	X
rs328270130	11:71437857-71437857	missense_variant	MODERATE	ENSSSCG00000009497	-	PIG4_IPP	A:0.2	G:0.8				X
rs329457833	13:25396061-25396061	downstream_gene_variant	MODIFIER	ENSSSCG00000011256	-	PIG2_JPP	A:0.2	G:0.8		X
rs330446117	13:25396237-25396237	downstream_gene_variant	MODIFIER	ENSSSCG00000011256	-	PIG2_JPP	A:0.2	C:0.8		X
rs338648803	11:16188352-16188352	downstream_gene_variant;intron_variant	MODIFIER	ENSSSCG00000009380;ENSSSCG00000009381	NEK5;ALG11	PIG2_JPP	A:0.2	G:0.8		X		X
rs342498929	2:142566567-142566567	downstream_gene_variant	MODIFIER	ENSSSCG00000014304	SEC24A	PIG1_IPP	A:0.2	G:0.8	X	X
rs342699266	2:10503865-10503865	intergenic_variant	MODIFIER	-	-	PIG1_JPP	A:0.2	G:0.8	X			X
rs344538954	18:52398520-52398520	downstream_gene_variant	MODIFIER	ENSSSCG00000016715	-	PIG2_IPP	A:0.2	G:0.8		X	X
rs708827468	7:28211217-28211217	intergenic_variant	MODIFIER	-	-	PIG3_IPP;PIG3_JPP;PIG4_JPP	A:0.2	G:0.8			X	X
rs709778845	7:59043859-59043859	downstream_gene_variant	MODIFIER	ENSSSCG00000023794	-	PIG2_PB	A:0.2	G:0.8		X
rs328756853	14:95279613-95279613	3_prime_UTR_variant	MODIFIER	ENSSSCG00000010360	BMPR1A	PIG3_IPP	A:0.208333	G:0.791667		X	X
rs344333941	2:6267034-6267034	intron_variant;downstream_gene_variant	MODIFIER	ENSSSCG00000013010;ENSSSCG00000013011	NAALADL1;SAC3D1	PIG1_IPP;PIG2_IPP;PIG1_JPP;PIG2_JPP	A:0.208333	G:0.791667	X	X
JH118638.1:308507-308507	JH118638.1:308507-308507	intron_variant	MODIFIER	ENSSSCG00000025902	-	PIG4_IPP	A:0.214286	C:0.785714	X			X
rs321607620	13:25395947-25395947	downstream_gene_variant	MODIFIER	ENSSSCG00000011256	-	PIG2_JPP	A:0.214286	T:0.785714		X
rs330365947	7:39211106-39211106	intergenic_variant	MODIFIER	-	-	PIG3_MLN;PIG4_MLN;PIG4_JPP	A:0.214286	G:0.785714			X	X
rs334387667	6:152549236-152549236	synonymous_variant	LOW	ENSSSCG00000003901	FAAH	PIG4_IPP	A:0.214286	G:0.785714			X	X
rs334907795	18:52398498-52398498	downstream_gene_variant	MODIFIER	ENSSSCG00000016715	-	PIG2_IPP	A:0.214286	G:0.785714		X	X
rs341810630	4:119105057-119105057	intergenic_variant	MODIFIER	-	-	PIG1_IPP;PIG1_JPP	A:0.214286	C:0.785714	X
rs341851035	13:145012112-145012112	intron_variant	MODIFIER	ENSSSCG00000011862	MUC13	PIG1_JPP;PIG4_JPP	A:0.214286	G:0.785714	X			X
rs692499561	11:70750919-70750919	intergenic_variant	MODIFIER	-	-	PIG4_IPP	A:0.214286	G:0.785714				X
rs711557006	7:39704622-39704622	3_prime_UTR_variant	MODIFIER	ENSSSCG00000025423	KCNK5	PIG3_IPP	A:0.214286	C:0.785714		X	X
rs319085936	2:65062404-65062404	downstream_gene_variant	MODIFIER	ENSSSCG00000013777	CLEC17A	;PIG3_JPP	A:0.21875	G:0.78125		X	X
rs320388055	14:58842809-58842809	intron_variant;downstream_gene_variant;non_coding_transcript_exon_variant	MODIFIER	ENSSSCG00000010145;ENSSSCG00000010146	HEATR1;LGALS8	PIG1_IPP;PIG1_JPP	A:0.21875	G:0.78125	X	X
rs321343699	17:65132955-65132955	downstream_gene_variant	MODIFIER	ENSSSCG00000007508	ZBP1	PIG4_JPP;PIG4_PB	A:0.21875	G:0.78125			X	X
rs326235802	12:44332980-44332980	intergenic_variant	MODIFIER	-	-	PIG3_MLN;PIG3_IPP	A:0.21875	G:0.78125		X	X
rs327150649	7:102363819-102363819	downstream_gene_variant	MODIFIER	ENSSSCG00000002340	PSEN1	PIG1_JPP;;PIG3_JPP	A:0.21875	G:0.78125	X		X
rs328855616	12:26718419-26718419	missense_variant	MODERATE	ENSSSCG00000017576	-	PIG4_MLN;PIG4_IPP;PIG4_JPP	A:0.21875	G:0.78125		X		X
rs330363671	17:65132638-65132638	downstream_gene_variant	MODIFIER	ENSSSCG00000007508	ZBP1	PIG4_MLN	A:0.21875	G:0.78125			X	X
rs334831335	7:24603873-24603873	intron_variant	MODIFIER	ENSSSCG00000030731	TMP-SLA-2	PIG4_MLN;PIG4_IPP;PIG4_JPP;PIG4_PB	A:0.21875	G:0.78125			X	X
rs341294520	4:101357265-101357265	intergenic_variant	MODIFIER	-	-	PIG1_JPP	A:0.21875	G:0.78125	X	X
rs344011723	X:122151716-122151716	intron_variant	MODIFIER	ENSSSCG00000012652	SASH3	PIG3_MLN;PIG2_IPP	A:0.21875	G:0.78125	X	X	X
rs344645695	5:72594596-72594596	intron_variant	MODIFIER	ENSSSCG00000000774	USP18	PIG2_JPP	A:0.21875	G:0.78125		X		X
rs345309188	3:4288354-4288354	downstream_gene_variant;intron_variant	MODIFIER	ENSSSCG00000007575;ENSSSCG00000007577	RADIL;AP5Z1	PIG1_MLN;PIG2_MLN;PIG1_IPP;PIG2_IPP;PIG1_JPP;PIG2_JPP;PIG1_PB;PIG2_PB	A:0.21875	G:0.78125	X	X
rs345800366	9:25965442-25965442	intergenic_variant	MODIFIER	-	-	PIG2_MLN;;PIG3_JPP	A:0.21875	G:0.78125		X	X
rs693037794	9:25965452-25965452	intergenic_variant	MODIFIER	-	-	PIG2_MLN;;PIG3_JPP	A:0.21875	G:0.78125		X	X
rs80793919	17:66514327-66514327	downstream_gene_variant;intron_variant	MODIFIER	ENSSSCG00000007521;ENSSSCG00000007522	NELFCD;CTSZ	PIG2_IPP	A:0.21875	T:0.78125		X	X
rs329532582	1:49863228-49863228	downstream_gene_variant	MODIFIER	ENSSSCG00000026978	ROS1	PIG1_IPP	A:0.222222	T:0.777778	X			X
rs697634618	7:28207579-28207579	intergenic_variant	MODIFIER	-	-	PIG3_IPP;PIG4_IPP;;PIG3_JPP	A:0.222222	G:0.777778			X	X
rs709366453	7:28111379-28111379	downstream_gene_variant	MODIFIER	ENSSSCG00000001441	BTNL5	PIG4_IPP;PIG4_JPP	A:0.222222	G:0.777778			X	X
rs81362023	2:10505153-10505153	intergenic_variant	MODIFIER	-	-	PIG1_JPP;PIG4_JPP	A:0.222222	G:0.777778	X			X
rs331889521	7:120959898-120959898	missense_variant	MODERATE	ENSSSCG00000002456	CHGA	PIG4_JPP	A:0.227273	G:0.772727			X	X
rs332593853	6:43235123-43235123	intron_variant	MODIFIER	ENSSSCG00000022017	-	PIG3_IPP	A:0.227273	G:0.772727			X	X
rs337417975	8:40029364-40029364	3_prime_UTR_variant	MODIFIER	ENSSSCG00000026803	-	PIG1_MLN	A:0.227273	G:0.772727	X
rs338471973	4:22122436-22122436	intron_variant	MODIFIER	ENSSSCG00000006009	-	PIG1_IPP	A:0.227273	G:0.772727	X
rs342842045	X:142029545-142029545	intron_variant;upstream_gene_variant	MODIFIER	ENSSSCG00000012772	BCAP31	PIG1_JPP	A:0.227273	G:0.772727	X
rs345282218	2:10503808-10503808	intergenic_variant	MODIFIER	-	-	PIG1_JPP	A:0.227273	G:0.772727	X			X
rs319700230	5:24051985-24051985	missense_variant	MODERATE	ENSSSCG00000000418	TAC3	PIG1_IPP	A:0.230769	G:0.769231	X			X
rs324562785	10:37503500-37503500	downstream_gene_variant;synonymous_variant	MODIFIER;LOW	ENSSSCG00000010996;ENSSSCG00000010997	BAG1;SPINK4	PIG1_IPP;PIG2_IPP;PIG1_JPP;PIG2_JPP;PIG2_PB	A:0.230769	G:0.769231	X	X
rs325071049	2:143453271-143453271	3_prime_UTR_variant	MODIFIER	ENSSSCG00000014310	CXCL14	PIG1_MLN;PIG4_IPP	A:0.230769	G:0.769231	X			X
rs331129507	9:74478841-74478841	intron_variant	MODIFIER	ENSSSCG00000028674	CR2	PIG4_MLN;PIG4_IPP;PIG4_JPP	A:0.230769	T:0.769231				X
rs332418316	8:77273911-77273911	3_prime_UTR_variant	MODIFIER	ENSSSCG00000028731	CXCL13	PIG1_MLN;PIG2_MLN	A:0.230769	C:0.769231	X	X
rs332759527	6:53299211-53299211	missense_variant;downstream_gene_variant	MODERATE;MODIFIER	ENSSSCG00000028802;ENSSSCG00000029785	-;RPS9	PIG3_MLN	A:0.230769	T:0.769231			X
rs341291648	2:143453247-143453247	3_prime_UTR_variant	MODIFIER	ENSSSCG00000014310	CXCL14	PIG1_MLN;PIG4_MLN;PIG4_IPP	A:0.230769	C:0.769231	X			X
rs345627560	5:7803365-7803365	3_prime_UTR_variant;downstream_gene_variant	MODIFIER	ENSSSCG00000026108;ENSSSCG00000021728	CDC42EP1;LGALS2	PIG1_IPP	A:0.230769	G:0.769231	X		X
17:53454645-53454645	17:53454645-53454645	3_prime_UTR_variant	MODIFIER	ENSSSCG00000028487	-	PIG2_MLN	A:0.233333	C:0.766667	X	X
2:8891520-8891520	2:8891520-8891520	downstream_gene_variant	MODIFIER	ENSSSCG00000013066	-	PIG2_IPP	A:0.233333	G:0.766667		X
6:46025875-46025875	6:46025875-46025875	intron_variant	MODIFIER	ENSSSCG00000003048	CXCL17	PIG1_MLN;PIG4_JPP;PIG1_PB	A:0.233333	C:0.766667	X			X
rs320647698	5:72594376-72594376	intron_variant	MODIFIER	ENSSSCG00000000774	USP18	PIG2_MLN	A:0.233333	G:0.766667		X		X
rs328412818	5:72594397-72594397	intron_variant	MODIFIER	ENSSSCG00000000774	USP18	PIG2_MLN	A:0.233333	G:0.766667		X		X
rs329830849	8:12422579-12422579	synonymous_variant	LOW	ENSSSCG00000029989	MED28	PIG4_MLN	A:0.233333	G:0.766667			X	X
rs329870317	7:29088994-29088994	downstream_gene_variant	MODIFIER	ENSSSCG00000001454	SLA-DRB2	PIG1_MLN	A:0.233333	G:0.766667	X			X
rs332104038	12:25366919-25366919	upstream_gene_variant	MODIFIER	ENSSSCG00000027677	ABI3	PIG2_JPP	A:0.233333	G:0.766667		X		X
rs333469026	7:92007248-92007248	upstream_gene_variant	MODIFIER	ENSSSCG00000002266	CHD2	PIG4_MLN;PIG3_IPP	A:0.233333	G:0.766667			X	X
rs344679747	8:12422564-12422564	synonymous_variant	LOW	ENSSSCG00000029989	MED28	PIG4_MLN	A:0.233333	G:0.766667			X	X
rs696333687	5:19088988-19088988	downstream_gene_variant	MODIFIER	ENSSSCG00000000271	AMHR2	PIG1_MLN	A:0.233333	G:0.766667	X
rs700747256	6:119272423-119272423	3_prime_UTR_variant	MODIFIER	ENSSSCG00000003755	MCOLN2	PIG1_MLN;PIG1_JPP;PIG1_PB	A:0.233333	G:0.766667	X
rs80854759	13:156825652-156825652	synonymous_variant	LOW	ENSSSCG00000011928	CCDC80	PIG2_MLN	A:0.233333	G:0.766667	X	X
rs80934094	7:26692987-26692987	intron_variant,non_coding_transcript_variant	MODIFIER	ENSSSCG00000001341	SLA-11	PIG2_MLN;PIG4_MLN;PIG4_IPP;PIG2_JPP;PIG4_JPP	A:0.233333	G:0.766667		X		X
rs81216679	15:18539889-18539889	missense_variant	MODERATE	ENSSSCG00000030013	-	PIG4_MLN;PIG1_IPP;PIG4_IPP;PIG1_JPP;PIG3_JPP;PIG4_JPP	A:0.233333	G:0.766667	X		X	X
JH118504.1:47764-47764	JH118504.1:47764-47764	synonymous_variant	LOW	ENSSSCG00000021372	-	PIG1_IPP	A:0.25	C:0.75	X		X
GL895853.2:96274-96274	GL895853.2:96274-96274	downstream_gene_variant	MODIFIER	ENSSSCG00000010599;ENSSSCG00000010600	-;CALHM2	PIG1_IPP	A:0.25	G:0.75	X	X
GL894621.1:27881-27881	GL894621.1:27881-27881	downstream_gene_variant	MODIFIER	ENSSSCG00000030242	-	PIG1_MLN;PIG3_MLN;PIG1_IPP;PIG3_IPP;PIG1_JPP;;PIG3_JPP	A:0.25	T:0.75	X		X
4:104803110-104803110	4:104803110-104803110	upstream_gene_variant;downstream_gene_variant	MODIFIER	ENSSSCG00000006569;ENSSSCG00000006571	SLC27A3;INTS3	PIG2_IPP;PIG2_JPP	A:0.25	G:0.75		X		X
GL896280.1:4380-4380	GL896280.1:4380-4380	downstream_gene_variant	MODIFIER	ENSSSCG00000024458	PDXK	PIG1_JPP	A:0.25	C:0.75	X			X
GL894332.1:5252-5252	GL894332.1:5252-5252	downstream_gene_variant	MODIFIER	ENSSSCG00000022229	-	PIG2_JPP	A:0.25	C:0.75	X	X
rs318860399	5:9009848-9009848	3_prime_UTR_variant	MODIFIER	ENSSSCG00000000144	TXN2	PIG2_MLN;PIG1_IPP;PIG2_IPP	A:0.25	G:0.75	X	X
rs319024541	12:41222317-41222317	synonymous_variant;intron_variant;non_coding_transcript_exon_variant	LOW;MODIFIER	ENSSSCG00000017705	CCL5	PIG4_MLN;PIG4_IPP;PIG1_JPP;PIG4_JPP;PIG1_PB;PIG4_PB	A:0.25	G:0.75	X			X
rs319828952	12:48108097-48108097	3_prime_UTR_variant	MODIFIER	ENSSSCG00000017797	SLC6A4	PIG1_IPP;PIG3_IPP;PIG1_JPP	A:0.25	G:0.75	X		X
rs319830480	7:120770700-120770700	3_prime_UTR_variant	MODIFIER	ENSSSCG00000002451	-	PIG2_IPP	A:0.25	G:0.75	X	X
rs319951855	14:149175099-149175099	synonymous_variant	LOW	ENSSSCG00000026302	MKI67	PIG2_MLN;PIG4_MLN;PIG2_IPP;PIG4_IPP;PIG2_JPP;PIG4_JPP	A:0.25	T:0.75		X		X
rs320267477	2:77673802-77673802	missense_variant;downstream_gene_variant	MODERATE;MODIFIER	ENSSSCG00000024052;ENSSSCG00000030042	-;SBNO2	PIG3_IPP;PIG4_IPP;PIG4_JPP	A:0.25	G:0.75			X	X
rs320604760	3:11545774-11545774	synonymous_variant	LOW	ENSSSCG00000007722	NCF1	;PIG3_JPP	A:0.25	G:0.75		X	X
rs320688712	14:80626250-80626250	downstream_gene_variant;3_prime_UTR_variant	MODIFIER	ENSSSCG00000010278;ENSSSCG00000010281	-;PSAP	PIG4_PB	A:0.25	G:0.75	X			X
rs321159251	3:19679668-19679668	downstream_gene_variant	MODIFIER	ENSSSCG00000007816	IL21R	PIG3_MLN;PIG3_JPP;;PIG3_JPP	A:0.25	G:0.75			X	X
rs321915913	X:65859405-65859405	3_prime_UTR_variant	MODIFIER	ENSSSCG00000012405	-	PIG1_MLN;PIG4_MLN;PIG1_IPP;PIG4_IPP;PIG1_JPP;PIG4_JPP;PIG4_PB	A:0.25	T:0.75	X			X
rs322240728	10:64845970-64845970	intergenic_variant	MODIFIER	-	-	PIG2_MLN	A:0.25	G:0.75	X	X
rs322587666	7:120770760-120770760	3_prime_UTR_variant	MODIFIER	ENSSSCG00000002451	-	PIG2_IPP	A:0.25	G:0.75	X	X
rs322771297	5:72595141-72595141	intron_variant	MODIFIER	ENSSSCG00000000774	USP18	PIG2_IPP	A:0.25	G:0.75		X		X
rs323172492	13:145013773-145013773	intron_variant	MODIFIER	ENSSSCG00000011862	MUC13	PIG1_JPP	A:0.25	G:0.75	X			X
rs324851390	12:41506683-41506683	downstream_gene_variant;3_prime_UTR_variant	MODIFIER	ENSSSCG00000017717;ENSSSCG00000024115	UNC45B;-	PIG2_MLN;PIG3_MLN;PIG3_IPP;PIG3_JPP;;PIG3_JPP	A:0.25	G:0.75		X	X
rs326302836	8:347672-347672	downstream_gene_variant	MODIFIER	ENSSSCG00000008675	LETM1	PIG2_IPP	A:0.25	G:0.75		X	X
rs326464987	13:144997797-144997797	missense_variant	MODERATE	ENSSSCG00000011862	MUC13	PIG1_IPP;PIG4_IPP;PIG1_JPP;PIG4_JPP	A:0.25	G:0.75	X			X
rs326990483	2:77621050-77621050	upstream_gene_variant;3_prime_UTR_variant	MODIFIER	ENSSSCG00000023121;ENSSSCG00000030270	ABCA7;CNN2	PIG3_MLN;PIG4_MLN;PIG4_IPP;PIG4_JPP;PIG3_PB;PIG4_PB	A:0.25	G:0.75			X	X
rs327485442	8:127563368-127563368	3_prime_UTR_variant	MODIFIER	ENSSSCG00000009166	-	PIG2_MLN	A:0.25	G:0.75	X	X
rs327793931	3:19679679-19679679	downstream_gene_variant	MODIFIER	ENSSSCG00000007816	IL21R	PIG3_MLN	A:0.25	C:0.75			X	X
rs328365694	5:72595160-72595160	intron_variant	MODIFIER	ENSSSCG00000000774	USP18	PIG2_MLN	A:0.25	G:0.75		X		X
rs329143434	10:37497306-37497306	3_prime_UTR_variant	MODIFIER	ENSSSCG00000010996	BAG1	PIG1_MLN;PIG1_JPP;PIG2_JPP	A:0.25	G:0.75	X	X
rs329221652	2:5872856-5872856	intron_variant	MODIFIER	ENSSSCG00000012988	-	PIG1_MLN;PIG1_IPP	A:0.25	G:0.75	X		X
rs329258822	2:65059733-65059733	downstream_gene_variant	MODIFIER	ENSSSCG00000013777	CLEC17A	PIG3_MLN	A:0.25	G:0.75		X	X
rs329412103	X:113391976-113391976	upstream_gene_variant;5_prime_UTR_variant	MODIFIER	ENSSSCG00000022359;ENSSSCG00000023277	RNF113A;NDUFA1	PIG1_MLN;PIG3_MLN;PIG3_IPP;PIG1_JPP	A:0.25	C:0.75	X		X
rs329458542	X:22076443-22076443	non_coding_transcript_exon_variant	MODIFIER	ENSSSCG00000031004	CH242-227G20.3	PIG2_IPP;PIG2_JPP	A:0.25	G:0.75	X	X
rs329542853	12:18610768-18610768	3_prime_UTR_variant	MODIFIER	ENSSSCG00000017340	DCAKD	PIG1_IPP	A:0.25	G:0.75	X	X
rs329622008	9:37004345-37004345	missense_variant;upstream_gene_variant	MODERATE;MODIFIER	ENSSSCG00000027529;ENSSSCG00000026549	BIRC2;U6	PIG2_IPP	A:0.25	G:0.75		X	X
rs329823499	2:5876963-5876963	downstream_gene_variant;intron_variant	MODIFIER	ENSSSCG00000012986;ENSSSCG00000012988	-	PIG1_IPP;PIG3_JPP;PIG3_JPP;;PIG3_JPP	A:0.25	G:0.75	X		X
rs329971406	2:9250475-9250475	3_prime_UTR_variant;downstream_gene_variant	MODIFIER	ENSSSCG00000024015;ENSSSCG00000028696	FADS1;FEN1	PIG1_MLN	A:0.25	G:0.75	X			X
rs329996779	3:19672204-19672204	3_prime_UTR_variant	MODIFIER	ENSSSCG00000007815	GTF3C1	PIG3_MLN;PIG3_IPP;PIG3_JPP;PIG4_JPP	A:0.25	G:0.75			X	X
rs330086844	1:302294032-302294032	downstream_gene_variant	MODIFIER	ENSSSCG00000005623	ST6GALNAC6	PIG2_JPP	A:0.25	G:0.75		X		X
rs330506565	13:145014100-145014100	missense_variant	MODERATE	ENSSSCG00000011862	MUC13	PIG1_IPP;PIG4_IPP;PIG1_JPP;PIG4_JPP	A:0.25	G:0.75	X			X
rs331832025	2:3618625-3618625	downstream_gene_variant;upstream_gene_variant	MODIFIER	ENSSSCG00000012897;ENSSSCG00000012900	-;CABP2	PIG2_MLN;PIG1_IPP;PIG2_IPP;PIG1_JPP;PIG2_JPP;PIG2_PB	A:0.25	G:0.75	X	X
rs331919010	12:55510410-55510410	synonymous_variant	LOW	ENSSSCG00000021363	CHD3	PIG4_MLN	A:0.25	G:0.75		X		X
rs331963418	10:37497380-37497380	3_prime_UTR_variant	MODIFIER	ENSSSCG00000010996	BAG1	PIG1_MLN	A:0.25	C:0.75	X	X
rs332700458	10:64845928-64845928	intergenic_variant	MODIFIER	-	-	PIG2_MLN	A:0.25	G:0.75	X	X
rs333373849	8:12332333-12332333	3_prime_UTR_variant	MODIFIER	ENSSSCG00000029508	QDPR	PIG3_MLN;PIG3_IPP	A:0.25	G:0.75	X		X
rs333401411	13:145011971-145011971	intron_variant	MODIFIER	ENSSSCG00000011862	MUC13	PIG1_JPP	A:0.25	G:0.75	X			X
rs333731597	13:167766882-167766882	synonymous_variant	LOW	ENSSSCG00000011959	ABI3BP	PIG3_MLN	A:0.25	G:0.75	X		X
rs333982307	12:55522751-55522751	synonymous_variant;upstream_gene_variant	LOW;MODIFIER	ENSSSCG00000021363;ENSSSCG00000029854	CHD3;SCARNA21	PIG2_IPP	A:0.25	G:0.75		X		X
rs333990976	13:145016752-145016752	intron_variant	MODIFIER	ENSSSCG00000011862	MUC13	PIG1_JPP;PIG4_JPP	A:0.25	G:0.75	X			X
rs334061294	2:5877420-5877420	downstream_gene_variant;missense_variant;intron_variant	MODIFIER;MODERATE	ENSSSCG00000012986;ENSSSCG00000012988	-	PIG1_MLN;PIG3_MLN;PIG1_IPP;PIG3_IPP;PIG1_JPP;PIG3_JPP;PIG3_JPP;PIG3_JPP;PIG1_PB	A:0.25	C:0.75	X		X
rs334120871	13:72814608-72814608	3_prime_UTR_variant	MODIFIER	ENSSSCG00000030273	-	PIG2_MLN	A:0.25	G:0.75		X	X
rs334424763	10:33262724-33262724	downstream_gene_variant	MODIFIER	ENSSSCG00000010955;ENSSSCG00000010956	GOLM1;NAA35	PIG1_MLN;PIG3_MLN;PIG3_IPP;PIG3_JPP;PIG3_JPP;PIG1_PB;PIG3_PB	A:0.25	G:0.75	X		X
rs334501743	3:19680355-19680355	downstream_gene_variant	MODIFIER	ENSSSCG00000007816	IL21R	PIG3_JPP;;PIG3_JPP	A:0.25	G:0.75			X	X
rs334549047	17:15210985-15210985	intergenic_variant	MODIFIER	-	-	PIG2_MLN	A:0.25	G:0.75		X	X
rs334934785	X:142062981-142062981	synonymous_variant;intron_variant,NMD_transcript_variant;downstream_gene_variant	LOW;MODIFIER	ENSSSCG00000012779	ABCD1	PIG4_MLN;PIG1_IPP;PIG1_JPP;PIG4_JPP;PIG4_PB	A:0.25	G:0.75	X			X
rs334971637	12:47869948-47869948	downstream_gene_variant;non_coding_transcript_exon_variant	MODIFIER	ENSSSCG00000017791	SSH2	PIG1_MLN	A:0.25	G:0.75	X		X
rs335377050	9:3619032-3619032	intergenic_variant	MODIFIER	-	-	;PIG3_JPP	A:0.25	G:0.75			X
rs335638158	13:145018730-145018730	intron_variant	MODIFIER	ENSSSCG00000011862	MUC13	PIG1_IPP;PIG1_JPP;PIG4_JPP	A:0.25	G:0.75	X			X
rs336253912	5:64630743-64630743	3_prime_UTR_variant	MODIFIER	ENSSSCG00000000645	GABARAPL1	PIG1_IPP;PIG1_PB	A:0.25	G:0.75	X		X
rs336725846	7:29546355-29546355	3_prime_UTR_variant	MODIFIER	ENSSSCG00000001472	SLA-DOA	PIG4_MLN	A:0.25	G:0.75	X			X
rs336806885	5:9009844-9009844	3_prime_UTR_variant	MODIFIER	ENSSSCG00000000144	TXN2	PIG2_MLN;PIG1_IPP	A:0.25	G:0.75	X	X
rs337300941	14:41289676-41289676	3_prime_UTR_variant;downstream_gene_variant	MODIFIER	ENSSSCG00000009879;ENSSSCG00000009880	-;SLC8B1	PIG2_IPP	A:0.25	G:0.75		X		X
rs337473709	X:105378497-105378497	3_prime_UTR_variant;intron_variant	MODIFIER	ENSSSCG00000012583;ENSSSCG00000031019	-;CH242-17O13.4	PIG1_MLN	A:0.25	T:0.75	X		X
rs338077521	15:19218574-19218574	synonymous_variant	LOW	ENSSSCG00000015695	RAB3GAP1	PIG1_IPP	A:0.25	G:0.75	X		X
rs338156093	6:43235485-43235485	intron_variant	MODIFIER	ENSSSCG00000022017	-	PIG3_IPP;PIG4_IPP;PIG3_JPP;PIG4_JPP	A:0.25	G:0.75			X	X
rs338250781	5:23172774-23172774	downstream_gene_variant	MODIFIER	ENSSSCG00000000388;ENSSSCG00000028235	-	PIG1_IPP;PIG4_JPP	A:0.25	G:0.75	X			X
rs338525647	8:504136-504136	missense_variant	MODERATE	ENSSSCG00000008682	NSD2	;PIG3_JPP	A:0.25	G:0.75		X	X
rs339123271	12:48113700-48113700	synonymous_variant	LOW	ENSSSCG00000017797	SLC6A4	PIG1_JPP	A:0.25	G:0.75	X		X
rs339417240	5:20048546-20048546	3_prime_UTR_variant	MODIFIER	ENSSSCG00000024221	SMUG1	PIG3_IPP;;PIG3_JPP	A:0.25	G:0.75		X	X
rs339571208	3:19672211-19672211	3_prime_UTR_variant	MODIFIER	ENSSSCG00000007815	GTF3C1	PIG3_MLN;PIG3_IPP;PIG4_IPP;PIG3_JPP;PIG4_JPP	A:0.25	C:0.75			X	X
rs339692928	2:135022271-135022271	3_prime_UTR_variant;upstream_gene_variant	MODIFIER	ENSSSCG00000014244;ENSSSCG00000027018	PHAX;TEX43	PIG3_JPP;;PIG3_JPP	A:0.25	G:0.75			X	X
rs339759696	7:29170116-29170116	synonymous_variant	LOW	ENSSSCG00000001456	SLA-DQA	PIG1_MLN	A:0.25	G:0.75	X			X
rs340257503	2:155637147-155637147	upstream_gene_variant;intron_variant	MODIFIER	ENSSSCG00000022352;ENSSSCG00000027244	SNORA70;SPINK1	PIG4_JPP	A:0.25	C:0.75			X	X
rs340817480	7:120781374-120781374	3_prime_UTR_variant	MODIFIER	ENSSSCG00000002452	-	PIG1_MLN;PIG2_MLN;PIG1_IPP;PIG2_IPP;PIG1_JPP;PIG2_JPP;PIG1_PB	A:0.25	G:0.75	X	X
rs341077083	2:5877320-5877320	downstream_gene_variant;intron_variant	MODIFIER	ENSSSCG00000012986;ENSSSCG00000012988	-	PIG3_MLN	A:0.25	G:0.75	X		X
rs341150617	16:71666719-71666719	3_prime_UTR_variant;downstream_gene_variant	MODIFIER	ENSSSCG00000017052;ENSSSCG00000017053	ADAM19;NIPAL4	PIG2_MLN	A:0.25	C:0.75		X		X
rs341150738	2:9704195-9704195	downstream_gene_variant	MODIFIER	ENSSSCG00000013086;ENSSSCG00000013087	CYB561A3;TKFC	PIG4_MLN;PIG4_IPP;PIG1_PB	A:0.25	G:0.75	X			X
rs341289764	12:41506677-41506677	downstream_gene_variant;3_prime_UTR_variant	MODIFIER	ENSSSCG00000017717;ENSSSCG00000024115	UNC45B;-	PIG2_MLN;PIG3_MLN;PIG3_IPP;PIG3_JPP;;PIG3_JPP	A:0.25	G:0.75		X	X
rs341312821	X:142008565-142008565	upstream_gene_variant	MODIFIER	ENSSSCG00000012771	-	PIG1_JPP	A:0.25	G:0.75	X
rs341458920	14:41265549-41265549	intron_variant;missense_variant	MODIFIER;MODERATE	ENSSSCG00000009880;ENSSSCG00000009882	SLC8B1;OAS1	PIG2_IPP;PIG4_IPP;PIG2_JPP;PIG4_JPP;PIG2_PB	A:0.25	C:0.75		X		X
rs341486873	7:29093831-29093831	downstream_gene_variant	MODIFIER	ENSSSCG00000001454	SLA-DRB2	PIG4_MLN	A:0.25	G:0.75				X
rs341591479	10:28087713-28087713	intergenic_variant	MODIFIER	-	-	PIG1_MLN	A:0.25	G:0.75	X			X
rs341620773	13:145018530-145018530	intron_variant	MODIFIER	ENSSSCG00000011862	MUC13	PIG1_IPP;PIG1_JPP	A:0.25	G:0.75	X			X
rs342016523	12:25313700-25313700	synonymous_variant	LOW	ENSSSCG00000030269	B4GALNT2	PIG1_IPP;PIG2_IPP;PIG1_JPP;PIG2_JPP	A:0.25	G:0.75	X	X
rs342156607	7:92005700-92005700	upstream_gene_variant	MODIFIER	ENSSSCG00000002266	CHD2	PIG4_MLN;PIG3_IPP;PIG4_IPP;PIG4_PB	A:0.25	G:0.75			X	X
rs342467966	13:145016636-145016636	intron_variant	MODIFIER	ENSSSCG00000011862	MUC13	PIG1_IPP;PIG4_IPP;PIG1_JPP;PIG4_JPP	A:0.25	G:0.75	X			X
rs342768123	2:142464590-142464590	intron_variant	MODIFIER	ENSSSCG00000014305	SAR1B	PIG1_JPP	A:0.25	G:0.75	X	X
rs343185959	4:97893326-97893326	downstream_gene_variant	MODIFIER	ENSSSCG00000006382	SLAMF6	PIG1_MLN;PIG4_MLN;PIG4_JPP;PIG1_PB;PIG4_PB	A:0.25	G:0.75	X			X
rs343756148	4:97893235-97893235	downstream_gene_variant	MODIFIER	ENSSSCG00000006382	SLAMF6	PIG1_MLN;PIG4_MLN;PIG4_JPP;PIG4_PB	A:0.25	G:0.75	X			X
rs343765583	2:65063098-65063098	3_prime_UTR_variant	MODIFIER	ENSSSCG00000013777	CLEC17A	PIG3_IPP	A:0.25	G:0.75		X	X
rs344186201	6:16466859-16466859	downstream_gene_variant	MODIFIER	ENSSSCG00000002756	CYB5B	PIG1_JPP	A:0.25	G:0.75	X	X
rs344560726	13:145016781-145016781	intron_variant	MODIFIER	ENSSSCG00000011862	MUC13	PIG1_JPP;PIG4_JPP	A:0.25	T:0.75	X			X
rs344638408	X:65862742-65862742	synonymous_variant	LOW	ENSSSCG00000012405	-	PIG1_MLN;PIG4_MLN;PIG1_IPP;PIG4_IPP;PIG1_JPP;PIG4_JPP;PIG1_PB;PIG4_PB	A:0.25	G:0.75	X			X
rs345154755	1:10438472-10438472	missense_variant	MODERATE	ENSSSCG00000004057	SYTL3	PIG3_PB	A:0.25	G:0.75	X		X
rs345629337	12:25313492-25313492	3_prime_UTR_variant	MODIFIER	ENSSSCG00000030269	B4GALNT2	PIG1_IPP;PIG2_IPP;PIG1_JPP;PIG2_JPP	A:0.25	T:0.75	X	X
rs345785588	3:19679357-19679357	downstream_gene_variant	MODIFIER	ENSSSCG00000007816	IL21R	PIG3_MLN;PIG3_IPP	A:0.25	G:0.75			X	X
rs345920215	3:19672355-19672355	3_prime_UTR_variant	MODIFIER	ENSSSCG00000007815	GTF3C1	PIG4_JPP	A:0.25	G:0.75			X	X
rs346026795	1:304445586-304445586	downstream_gene_variant	MODIFIER	ENSSSCG00000005699	HMCN2	PIG3_IPP;;PIG3_JPP	A:0.25	T:0.75	X		X
rs346269287	3:6710673-6710673	3_prime_UTR_variant	MODIFIER	ENSSSCG00000023257	PDAP1	PIG1_MLN;PIG3_MLN;PIG1_IPP;PIG3_IPP;PIG1_JPP;;PIG3_JPP	A:0.25	G:0.75	X		X
rs346357574	8:10782549-10782549	downstream_gene_variant	MODIFIER	ENSSSCG00000008742	CD38	PIG3_MLN;PIG4_MLN;PIG4_PB	A:0.25	G:0.75			X	X
rs346412262	17:65132446-65132446	downstream_gene_variant	MODIFIER	ENSSSCG00000007508	ZBP1	PIG3_IPP	A:0.25	G:0.75			X	X
rs346412492	3:11289239-11289239	intron_variant	MODIFIER	ENSSSCG00000007720	GTF2IRD1	PIG1_IPP	A:0.25	C:0.75	X		X
rs45432736	8:12332744-12332744	3_prime_UTR_variant	MODIFIER	ENSSSCG00000029508	QDPR	PIG1_PB	A:0.25	G:0.75	X		X
rs693840161	3:142918043-142918043	upstream_gene_variant	MODIFIER	ENSSSCG00000008662	-	PIG2_IPP;PIG4_IPP;PIG2_JPP;PIG4_JPP	A:0.25	G:0.75		X		X
rs694898214	12:48106743-48106743	3_prime_UTR_variant	MODIFIER	ENSSSCG00000017797	SLC6A4	PIG1_IPP;;PIG3_JPP	A:0.25	G:0.75	X		X
rs695260531	2:149362762-149362762	downstream_gene_variant	MODIFIER	ENSSSCG00000014387	DIAPH1	;PIG3_JPP	A:0.25	C:0.75		X	X
rs696212438	12:48212576-48212576	intergenic_variant	MODIFIER	-	-	PIG1_IPP;PIG3_IPP;PIG1_JPP	A:0.25	C:0.75	X		X
rs697045821	3:143007844-143007844	intergenic_variant	MODIFIER	-	-	PIG4_JPP	A:0.25	T:0.75				X
rs697923251	7:24684866-24684866	synonymous_variant	LOW	ENSSSCG00000001229	TMP-CH242-74M17.2	PIG1_MLN	A:0.25	G:0.75	X
rs699062889	12:25313537-25313537	3_prime_UTR_variant	MODIFIER	ENSSSCG00000030269	B4GALNT2	PIG1_IPP;PIG2_IPP;PIG1_JPP;PIG2_JPP	A:0.25	G:0.75	X	X
rs699821180	15:18506744-18506744	missense_variant	MODERATE	ENSSSCG00000030013	-	PIG3_JPP;PIG4_JPP	A:0.25	G:0.75			X	X
rs700026638	13:145016676-145016676	intron_variant	MODIFIER	ENSSSCG00000011862	MUC13	PIG1_IPP;PIG1_JPP;PIG4_JPP	A:0.25	C:0.75	X			X
rs700731448	7:28108412-28108412	downstream_gene_variant	MODIFIER	ENSSSCG00000001441	BTNL5	PIG3_IPP;;PIG3_JPP	A:0.25	G:0.75			X
rs700992608	12:48106744-48106744	3_prime_UTR_variant	MODIFIER	ENSSSCG00000017797	SLC6A4	PIG1_IPP;;PIG3_JPP	A:0.25	T:0.75	X		X
rs703627067	7:24686653-24686653	synonymous_variant	LOW	ENSSSCG00000001229	TMP-CH242-74M17.2	PIG1_MLN;PIG4_MLN;PIG1_IPP;PIG4_IPP;PIG1_JPP;PIG4_JPP;PIG1_PB;PIG4_PB	A:0.25	G:0.75	X			X
rs707731190	17:53141452-53141452	intron_variant	MODIFIER	ENSSSCG00000007387	-	PIG1_JPP	A:0.25	T:0.75	X			X
rs707996132	17:46908397-46908397	synonymous_variant;upstream_gene_variant	LOW;MODIFIER	ENSSSCG00000025394;ENSSSCG00000025722	-;SNORA71	PIG1_IPP;PIG1_JPP	A:0.25	G:0.75	X		X
rs710047738	17:40842222-40842222	downstream_gene_variant;intron_variant;upstream_gene_variant	MODIFIER	ENSSSCG00000007243;ENSSSCG00000007244;ENSSSCG00000028722	-;POFUT1	PIG1_IPP;PIG2_JPP	A:0.25	C:0.75	X	X
rs712053790	12:25312013-25312013	downstream_gene_variant	MODIFIER	ENSSSCG00000030269	B4GALNT2	PIG1_MLN;PIG2_MLN;PIG1_IPP;PIG2_IPP;PIG2_JPP	A:0.25	G:0.75	X	X
rs786869600	14:100780074-100780074	downstream_gene_variant	MODIFIER	ENSSSCG00000029824	-	PIG3_IPP	A:0.25	T:0.75		X	X
rs789848917	X:6537052-6537052	3_prime_UTR_variant;downstream_gene_variant	MODIFIER	ENSSSCG00000012102;ENSSSCG00000012103	TBL1Y;GPR143	PIG3_JPP;PIG3_JPP;;PIG3_JPP	A:0.25	T:0.75			X	X
rs80831084	7:63467878-63467878	3_prime_UTR_variant	MODIFIER	ENSSSCG00000001901	CYP1A2	PIG2_IPP	A:0.25	G:0.75		X		X
rs80837796	14:58841675-58841675	intron_variant;downstream_gene_variant;non_coding_transcript_exon_variant	MODIFIER	ENSSSCG00000010145;ENSSSCG00000010146	HEATR1;LGALS8	PIG1_IPP;PIG2_IPP;PIG1_JPP;PIG2_JPP	A:0.25	T:0.75	X	X
rs80883234	11:72161813-72161813	downstream_gene_variant	MODIFIER	ENSSSCG00000026082	DNAJC3	PIG1_JPP	A:0.25	C:0.75	X		X
rs80915786	7:21054991-21054991	synonymous_variant	LOW	ENSSSCG00000001099	CMAH	PIG4_IPP	A:0.25	G:0.75		X		X
rs80947356	7:29546511-29546511	3_prime_UTR_variant	MODIFIER	ENSSSCG00000001472	SLA-DOA	PIG4_JPP	A:0.25	G:0.75	X			X
rs81211984	17:30199524-30199524	upstream_gene_variant;synonymous_variant	MODIFIER;LOW	ENSSSCG00000007094;ENSSSCG00000007095	-;POLR3F	PIG3_IPP	A:0.25	G:0.75	X		X
rs81214511	12:46809781-46809781	downstream_gene_variant;synonymous_variant;upstream_gene_variant	MODIFIER;LOW	ENSSSCG00000017758;ENSSSCG00000017759;ENSSSCG00000027524	SPAG5;ALDOC;-	PIG1_PB	A:0.25	G:0.75	X		X
rs81217984	3:62366879-62366879	missense_variant	MODERATE	ENSSSCG00000008239	CAPG	PIG1_PB	A:0.25	G:0.75	X	X
rs81245816	12:3339805-3339805	downstream_gene_variant	MODIFIER	ENSSSCG00000017164	TIMP2	PIG3_IPP	A:0.25	G:0.75		X	X
rs81357904	2:5872843-5872843	intron_variant	MODIFIER	ENSSSCG00000012988	-	PIG1_MLN;PIG1_IPP	A:0.25	G:0.75	X		X
rs81441088	12:18610380-18610380	3_prime_UTR_variant	MODIFIER	ENSSSCG00000017340	DCAKD	PIG1_MLN	A:0.25	G:0.75	X	X
rs81486062	17:37198493-37198493	upstream_gene_variant;synonymous_variant	MODIFIER;LOW	ENSSSCG00000007167;ENSSSCG00000007168	VPS16;PCED1A	PIG2_JPP	A:0.25	G:0.75		X		X
8:69704266-69704266	8:69704266-69704266	synonymous_variant	LOW	ENSSSCG00000008921	-	PIG4_IPP	A:0.266667	C:0.733333			X	X
rs320316433	10:37506647-37506647	missense_variant;intron_variant	MODERATE;MODIFIER	ENSSSCG00000010997	SPINK4	PIG1_IPP;PIG2_IPP;PIG1_JPP;PIG2_JPP;PIG1_PB;PIG2_PB	A:0.266667	C:0.733333	X	X
rs322670024	9:120265530-120265530	downstream_gene_variant	MODIFIER	ENSSSCG00000020402	Y_RNA	;PIG3_JPP	A:0.266667	G:0.733333		X	X
rs323385655	9:44690741-44690741	downstream_gene_variant	MODIFIER	ENSSSCG00000015037	IL18	PIG1_IPP	A:0.266667	G:0.733333	X
rs325635662	2:6060762-6060762	intron_variant	MODIFIER	ENSSSCG00000012997	POLA2	PIG1_MLN	A:0.266667	G:0.733333	X
rs346117022	12:48106885-48106885	3_prime_UTR_variant	MODIFIER	ENSSSCG00000017797	SLC6A4	PIG1_IPP;PIG1_JPP	A:0.266667	G:0.733333	X		X
rs337414758	7:29091251-29091251	downstream_gene_variant	MODIFIER	ENSSSCG00000001454	SLA-DRB2	PIG4_JPP	A:0.269231	C:0.730769				X
rs340130753	2:90691334-90691334	3_prime_UTR_variant	MODIFIER	ENSSSCG00000014119	-	PIG1_MLN;PIG1_IPP	A:0.269231	G:0.730769	X			X
JH118999.1:91180-91180	JH118999.1:91180-91180	intergenic_variant	MODIFIER	-	-	PIG4_PB	A:0.272727	G:0.727273				X
7:79816225-79816225	7:79816225-79816225	5_prime_UTR_variant	MODIFIER	ENSSSCG00000022894	-	PIG4_PB	A:0.272727	G:0.727273		X		X
rs326047599	6:43235537-43235537	intron_variant	MODIFIER	ENSSSCG00000022017	-	PIG3_IPP;;PIG3_JPP	A:0.272727	G:0.727273			X	X
rs326401835	9:49274563-49274563	synonymous_variant	LOW	ENSSSCG00000015068	APOA4	PIG2_IPP;PIG3_IPP	A:0.272727	G:0.727273	X	X	X
rs332380965	2:10503685-10503685	intergenic_variant	MODIFIER	-	-	PIG1_IPP	A:0.277778	G:0.722222	X			X
GL895853.2:97302-97302	GL895853.2:97302-97302	downstream_gene_variant	MODIFIER	ENSSSCG00000010599;ENSSSCG00000010600	-;CALHM2	PIG1_MLN;PIG2_MLN	A:0.28125	G:0.71875	X	X
rs318440684	8:120664822-120664822	upstream_gene_variant	MODIFIER	ENSSSCG00000009140	CASP6	PIG3_IPP	A:0.28125	G:0.71875			X	X
rs322662273	13:217446943-217446943	intron_variant	MODIFIER	ENSSSCG00000025133	ITGB2	PIG1_MLN;PIG2_PB	A:0.28125	T:0.71875	X	X
rs324897533	13:73414459-73414459	3_prime_UTR_variant	MODIFIER	ENSSSCG00000011567	-	;PIG3_JPP	A:0.28125	C:0.71875		X	X
rs326264846	2:9152363-9152363	downstream_gene_variant	MODIFIER	ENSSSCG00000013072	FADS2	PIG2_MLN;PIG4_MLN;PIG2_IPP;PIG4_IPP;PIG2_JPP	A:0.28125	C:0.71875		X		X
rs327299628	8:40482314-40482314	synonymous_variant	LOW	ENSSSCG00000008826	-	PIG4_MLN	A:0.28125	G:0.71875		X		X
rs328212930	3:4287049-4287049	intron_variant	MODIFIER	ENSSSCG00000007577	AP5Z1	PIG1_MLN;PIG2_MLN;PIG1_JPP	A:0.28125	G:0.71875	X	X
rs328768011	1:124393582-124393582	synonymous_variant	LOW	ENSSSCG00000004584	GCNT3	PIG3_IPP;PIG4_IPP;PIG3_JPP;PIG4_JPP	A:0.28125	G:0.71875			X	X
rs329094496	5:8079092-8079092	intron_variant	MODIFIER	ENSSSCG00000000130	CYTH4	PIG4_MLN;PIG4_JPP	A:0.28125	C:0.71875			X	X
rs329970276	6:3519695-3519695	intron_variant	MODIFIER	ENSSSCG00000002662	C16orf74	PIG3_MLN	A:0.28125	G:0.71875			X	X
rs330592948	7:24655002-24655002	downstream_gene_variant;upstream_gene_variant	MODIFIER	ENSSSCG00000001228;ENSSSCG00000030604	TMP-CH242-74M17.5;5S_rRNA	PIG2_MLN;PIG2_IPP;PIG2_JPP	A:0.28125	C:0.71875		X
rs333354156	12:41503202-41503202	3_prime_UTR_variant	MODIFIER	ENSSSCG00000024115	-	PIG2_MLN;PIG3_MLN;PIG2_IPP	A:0.28125	G:0.71875		X	X
rs333616435	7:102363419-102363419	downstream_gene_variant	MODIFIER	ENSSSCG00000002340	PSEN1	PIG1_JPP	A:0.28125	G:0.71875	X		X
rs335853854	3:4287055-4287055	intron_variant	MODIFIER	ENSSSCG00000007577	AP5Z1	PIG1_MLN;PIG2_MLN;PIG1_JPP	A:0.28125	G:0.71875	X	X
rs339163938	2:9713802-9713802	intron_variant;upstream_gene_variant	MODIFIER	ENSSSCG00000013087;ENSSSCG00000013094	TKFC;DDB1	PIG4_MLN	A:0.28125	T:0.71875	X			X
rs341236559	12:25314576-25314576	synonymous_variant	LOW	ENSSSCG00000030269	B4GALNT2	PIG1_IPP;PIG2_IPP;PIG1_JPP;PIG2_JPP	A:0.28125	C:0.71875	X	X
rs341546410	18:1523632-1523632	intron_variant	MODIFIER	ENSSSCG00000026652	-	PIG2_MLN;PIG3_MLN;PIG2_IPP;PIG3_IPP;PIG2_JPP	A:0.28125	C:0.71875		X	X
rs342486412	8:77472-77472	downstream_gene_variant	MODIFIER	ENSSSCG00000029983	PCGF3	PIG3_MLN	A:0.28125	G:0.71875		X	X
rs342935347	9:26050131-26050131	splice_region_variant,synonymous_variant	LOW	ENSSSCG00000014934	CHORDC1	PIG3_IPP	A:0.28125	G:0.71875		X	X
rs342991112	5:15672474-15672474	synonymous_variant	LOW	ENSSSCG00000000194	TUBA1C	PIG4_IPP;PIG4_JPP	A:0.28125	C:0.71875				X
rs344102226	2:65510512-65510512	splice_region_variant,intron_variant;downstream_gene_variant	LOW;MODIFIER	ENSSSCG00000013761;ENSSSCG00000013762	CC2D1A;PODNL1	PIG3_IPP	A:0.28125	G:0.71875		X	X
rs345907156	12:18448346-18448346	downstream_gene_variant;intron_variant	MODIFIER	ENSSSCG00000017332;ENSSSCG00000017333	-;FMNL1	PIG1_PB	A:0.28125	G:0.71875	X	X
rs80825103	14:110187467-110187467	missense_variant	MODERATE	ENSSSCG00000010451	IFIT2	PIG3_IPP;PIG3_JPP;PIG3_JPP;;PIG3_JPP	A:0.28125	G:0.71875			X
rs81333067	14:149176408-149176408	missense_variant	MODERATE	ENSSSCG00000026302	MKI67	PIG4_JPP	A:0.28125	G:0.71875		X		X
9:7520146-7520146	9:7520146-7520146	missense_variant	MODERATE	ENSSSCG00000014810	-	PIG2_MLN	A:0.285714	G:0.714286		X
1:314790689-314790689	1:314790689-314790689	intergenic_variant	MODIFIER	-	-	PIG1_JPP	A:0.285714	G:0.714286	X	X
9:72997795-72997795	9:72997795-72997795	intron_variant	MODIFIER	ENSSSCG00000015638	C1orf186	PIG1_MLN;PIG3_MLN;PIG1_PB;PIG4_PB	A:0.285714	G:0.714286	X		X	X
rs318574450	1:124393303-124393303	synonymous_variant	LOW	ENSSSCG00000004584	GCNT3	PIG3_IPP;PIG4_IPP;PIG3_JPP;PIG4_JPP	A:0.285714	G:0.714286			X	X
rs319427022	17:53142226-53142226	intron_variant;downstream_gene_variant	MODIFIER	ENSSSCG00000007387	-	PIG1_IPP;PIG1_JPP	A:0.285714	G:0.714286	X
rs322192714	12:48107577-48107577	3_prime_UTR_variant	MODIFIER	ENSSSCG00000017797	SLC6A4	PIG1_IPP;PIG3_IPP	A:0.285714	G:0.714286	X		X
rs323839552	15:133314067-133314067	downstream_gene_variant	MODIFIER	ENSSSCG00000016184	-	PIG4_PB	A:0.285714	G:0.714286				X
rs341766501	17:51714673-51714673	intron_variant	MODIFIER	ENSSSCG00000007366	MYBL2	;PIG3_JPP	A:0.285714	G:0.714286			X	X
rs343183631	11:6711519-6711519	intergenic_variant	MODIFIER	-	-	PIG4_MLN;PIG4_JPP	A:0.285714	G:0.714286				X
rs691171071	7:28809489-28809489	3_prime_UTR_variant	MODIFIER	ENSSSCG00000030126	-	PIG3_IPP	A:0.285714	G:0.714286			X
rs318885323	10:21631191-21631191	intron_variant	MODIFIER	ENSSSCG00000010884	-	PIG2_IPP	A:0.291667	G:0.708333	X	X	X
rs337945166	6:4646968-4646968	intron_variant	MODIFIER	ENSSSCG00000002672	TLDC1	PIG4_JPP	A:0.291667	G:0.708333			X	X
rs343532861	1:299426611-299426611	3_prime_UTR_variant	MODIFIER	ENSSSCG00000005593	OLFML2A	PIG1_MLN	A:0.291667	G:0.708333	X	X
rs792137201	15:34658177-34658177	intron_variant	MODIFIER	ENSSSCG00000015729	TSN	PIG3_MLN	A:0.291667	T:0.708333			X
16:29336073-29336073	16:29336073-29336073	synonymous_variant	LOW	ENSSSCG00000016869	-	PIG3_IPP;;PIG3_JPP	A:0.3	G:0.7			X
2:10240898-10240898	2:10240898-10240898	downstream_gene_variant	MODIFIER	ENSSSCG00000013111	CD6	PIG1_MLN	A:0.3	G:0.7	X
16:29336065-29336065	16:29336065-29336065	missense_variant	MODERATE	ENSSSCG00000016869	-	PIG3_MLN;PIG3_IPP;;PIG3_JPP	A:0.3	G:0.7			X
rs321727615	2:10240878-10240878	downstream_gene_variant	MODIFIER	ENSSSCG00000013111	CD6	PIG1_MLN	A:0.3	G:0.7	X
rs327202196	7:28211013-28211013	intergenic_variant	MODIFIER	-	-	PIG3_IPP;;PIG3_JPP	A:0.3	G:0.7			X	X
rs327629738	2:6059833-6059833	intron_variant	MODIFIER	ENSSSCG00000012997	POLA2	PIG1_MLN	A:0.3	G:0.7	X	X
rs329544356	1:49863165-49863165	downstream_gene_variant	MODIFIER	ENSSSCG00000026978	ROS1	PIG1_IPP;PIG1_JPP	A:0.3	C:0.7	X			X
rs339367082	16:68723772-68723772	intron_variant	MODIFIER	ENSSSCG00000017037	FABP6	PIG3_IPP	A:0.3	C:0.7			X
rs340752550	7:37575077-37575077	intron_variant	MODIFIER	ENSSSCG00000001572	FGD2	;PIG3_JPP	A:0.3	G:0.7		X	X
rs344930418	2:10240894-10240894	downstream_gene_variant	MODIFIER	ENSSSCG00000013111	CD6	PIG1_MLN	A:0.3	G:0.7	X
rs345419359	2:6059569-6059569	intron_variant	MODIFIER	ENSSSCG00000012997	POLA2	PIG3_IPP	A:0.3	G:0.7	X		X
rs702151783	7:28209131-28209131	intergenic_variant	MODIFIER	-	-	PIG4_JPP	A:0.3	G:0.7			X	X
rs709542767	15:18456125-18456125	intron_variant	MODIFIER	ENSSSCG00000015691	-	PIG2_IPP;PIG4_IPP;PIG2_JPP;PIG4_JPP	A:0.3	G:0.7		X		X
rs787016902	5:7465909-7465909	downstream_gene_variant	MODIFIER	ENSSSCG00000000119	EIF3L	PIG1_IPP;PIG3_IPP	A:0.3	C:0.7	X		X
rs80803395	4:468083-468083	missense_variant;upstream_gene_variant;downstream_gene_variant	MODERATE;MODIFIER	ENSSSCG00000005905	SLC39A4	PIG3_IPP	A:0.3	C:0.7			X	X
JH118703.1:123393-123393	JH118703.1:123393-123393	downstream_gene_variant	MODIFIER	ENSSSCG00000023735	-	PIG4_JPP	A:0.307692	G:0.692308	X			X
rs331461521	18:55995334-55995334	intergenic_variant	MODIFIER	-	-	PIG4_IPP	A:0.307692	T:0.692308	X	X		X
rs332410837	1:308201625-308201625	intron_variant	MODIFIER	ENSSSCG00000023333	-	PIG1_IPP	A:0.307692	G:0.692308	X			X
rs336214165	18:55995327-55995327	intergenic_variant	MODIFIER	-	-	PIG4_IPP	A:0.307692	G:0.692308	X	X		X
rs344084941	15:18452020-18452020	missense_variant	MODERATE	ENSSSCG00000015691	-	PIG4_JPP	A:0.307692	G:0.692308	X		X	X
14:65237639-65237639	14:65237639-65237639	missense_variant	MODERATE	ENSSSCG00000010190	ACTA1	PIG4_PB	A:0.3125	G:0.6875	X	X	X	X
13:150087724-150087724	13:150087724-150087724	downstream_gene_variant	MODIFIER	ENSSSCG00000027064	-	PIG1_MLN	A:0.3125	G:0.6875	X
3:143179763-143179763	3:143179763-143179763	upstream_gene_variant	MODIFIER	ENSSSCG00000028849	-	PIG4_IPP	A:0.3125	G:0.6875				X
rs323426613	6:50279557-50279557	upstream_gene_variant;downstream_gene_variant	MODIFIER	ENSSSCG00000003167;ENSSSCG00000003168	-;ALDH16A1	PIG2_IPP	A:0.3125	G:0.6875	X	X	X
rs323969240	10:61265811-61265811	intergenic_variant	MODIFIER	-	-	PIG4_JPP	A:0.3125	G:0.6875		X		X
rs330939371	2:6058043-6058043	intron_variant	MODIFIER	ENSSSCG00000012997	POLA2	PIG1_MLN;PIG3_MLN	A:0.3125	G:0.6875	X	X	X
rs331018928	3:19680326-19680326	downstream_gene_variant	MODIFIER	ENSSSCG00000007816	IL21R	PIG3_JPP;;PIG3_JPP	A:0.3125	G:0.6875			X	X
rs333745550	2:155636410-155636410	upstream_gene_variant;intron_variant	MODIFIER	ENSSSCG00000022352;ENSSSCG00000027244	SNORA70;SPINK1	PIG2_IPP;PIG3_IPP;PIG2_JPP;PIG3_JPP;;PIG3_JPP	A:0.3125	C:0.6875		X	X	X
rs336157465	14:41268275-41268275	intron_variant;stop_lost	MODIFIER;HIGH	ENSSSCG00000009880;ENSSSCG00000009882	SLC8B1;OAS1	PIG3_MLN;PIG3_IPP;PIG4_IPP;PIG2_JPP;PIG3_JPP;PIG3_JPP;PIG4_JPP;PIG2_PB;PIG3_PB	A:0.3125	C:0.6875		X	X	X
rs337620357	X:22072616-22072616	upstream_gene_variant	MODIFIER	ENSSSCG00000031004	CH242-227G20.3	PIG2_IPP;PIG2_JPP	A:0.3125	T:0.6875	X	X
rs338769730	7:28698145-28698145	intergenic_variant	MODIFIER	-	-	PIG1_IPP;PIG1_JPP	A:0.3125	G:0.6875	X
rs342977285	5:8081039-8081039	intron_variant	MODIFIER	ENSSSCG00000000130	CYTH4	PIG4_JPP	A:0.3125	G:0.6875			X	X
rs343036687	13:145016591-145016591	intron_variant	MODIFIER	ENSSSCG00000011862	MUC13	PIG1_IPP;PIG1_JPP	A:0.3125	G:0.6875	X			X
rs343444356	2:147103680-147103680	intron_variant;downstream_gene_variant	MODIFIER	ENSSSCG00000026423;ENSSSCG00000029239	SLC23A1;MZB1	PIG4_JPP	A:0.3125	G:0.6875		X		X
rs344066375	1:30409308-30409308	downstream_gene_variant	MODIFIER	ENSSSCG00000004156	IFNGR1	PIG2_IPP;PIG3_IPP;PIG4_IPP;PIG3_JPP;;PIG3_JPP	A:0.3125	G:0.6875		X	X	X
rs344140508	14:41262551-41262551	intron_variant	MODIFIER	ENSSSCG00000009880;ENSSSCG00000009882	SLC8B1;OAS1	PIG2_IPP;PIG3_IPP;PIG3_JPP;PIG3_JPP;PIG3_PB	A:0.3125	G:0.6875		X	X	X
rs344689828	5:24042732-24042732	3_prime_UTR_variant	MODIFIER	ENSSSCG00000000413	-	PIG1_IPP;PIG4_JPP	A:0.3125	C:0.6875	X			X
rs345381878	2:155636457-155636457	upstream_gene_variant;intron_variant	MODIFIER	ENSSSCG00000022352;ENSSSCG00000027244	SNORA70;SPINK1	PIG2_IPP;PIG3_IPP;PIG2_JPP;PIG3_JPP;;PIG3_JPP	A:0.3125	G:0.6875		X	X	X
rs692020794	8:146174919-146174919	3_prime_UTR_variant	MODIFIER	ENSSSCG00000029061	BMP3	PIG1_IPP	A:0.3125	T:0.6875	X		X
rs693010267	7:27859042-27859042	downstream_gene_variant	MODIFIER	ENSSSCG00000001418	NEU1	PIG3_IPP	A:0.3125	C:0.6875		X	X
rs702807313	6:52589418-52589418	intergenic_variant	MODIFIER	-	-	PIG1_IPP;PIG1_JPP	A:0.3125	C:0.6875	X		X
rs704900420	7:28716842-28716842	intergenic_variant	MODIFIER	-	-	PIG4_JPP	A:0.3125	G:0.6875			X	X
rs706918340	3:143138158-143138158	intergenic_variant	MODIFIER	-	-	PIG4_IPP	A:0.3125	T:0.6875	X	X	X	X
rs80795171	4:7775576-7775576	3_prime_UTR_variant	MODIFIER	ENSSSCG00000005943	ST3GAL1	PIG4_IPP;PIG4_JPP	A:0.3125	G:0.6875				X
rs80904308	7:29182463-29182463	intron_variant;upstream_gene_variant	MODIFIER	ENSSSCG00000001457;ENSSSCG00000030750	SLA-DQB1;SLA-DQB2	PIG1_MLN	A:0.3125	C:0.6875	X			X
3:45436005-45436005	3:45436005-45436005	upstream_gene_variant	MODIFIER	ENSSSCG00000008089	CKAP2L	PIG1_MLN;PIG2_IPP	A:0.318182	G:0.681818	X	X		X
rs326518308	X:122110726-122110726	intron_variant	MODIFIER	ENSSSCG00000012651	XPNPEP2	PIG3_IPP	A:0.318182	G:0.681818			X
rs342805467	8:74079385-74079385	upstream_gene_variant	MODIFIER	ENSSSCG00000008953	CXCL8	PIG1_JPP	A:0.318182	T:0.681818	X	X		X
7:79997673-79997673	7:79997673-79997673	synonymous_variant	LOW	ENSSSCG00000028985	-	PIG2_MLN;PIG3_MLN;PIG4_MLN;PIG2_IPP;PIG3_IPP;PIG4_IPP;PIG2_JPP;PIG4_JPP;PIG2_PB;PIG3_PB;PIG4_PB	A:0.321429	G:0.678571		X	X	X
rs322804714	12:25366896-25366896	upstream_gene_variant	MODIFIER	ENSSSCG00000027677	ABI3	PIG3_MLN	A:0.321429	G:0.678571	X		X
rs327769673	10:31907629-31907629	3_prime_UTR_variant;intron_variant	MODIFIER	ENSSSCG00000010948;ENSSSCG00000026279	CTSL;-	PIG4_JPP	A:0.321429	G:0.678571				X
rs334385524	13:138083824-138083824	downstream_gene_variant	MODIFIER	ENSSSCG00000011817	-	PIG4_JPP	A:0.321429	T:0.678571		X		X
rs341507235	5:24041279-24041279	intron_variant	MODIFIER	ENSSSCG00000000413	-	PIG1_IPP;PIG1_JPP	A:0.321429	G:0.678571	X			X
rs80898415	4:142080845-142080845	missense_variant	MODERATE	ENSSSCG00000006932	-	PIG4_IPP;PIG4_JPP	A:0.321429	G:0.678571				X
14:65238361-65238361	14:65238361-65238361	synonymous_variant	LOW	ENSSSCG00000010190	ACTA1	PIG1_MLN;PIG3_MLN;PIG4_PB	A:0.333333	C:0.666667	X	X	X	X
14:9753126-9753126	14:9753126-9753126	intergenic_variant	MODIFIER	-	-	PIG3_IPP	A:0.333333	G:0.666667		X	X
7:28110648-28110648	7:28110648-28110648	downstream_gene_variant	MODIFIER	ENSSSCG00000001441	BTNL5	PIG3_IPP;;PIG3_JPP	A:0.333333	G:0.666667			X
GL895853.2:97068-97068	GL895853.2:97068-97068	downstream_gene_variant	MODIFIER	ENSSSCG00000010599;ENSSSCG00000010600	-;CALHM2	PIG2_MLN;PIG1_IPP;PIG2_IPP	A:0.333333	G:0.666667	X	X
rs320144112	8:112125567-112125567	3_prime_UTR_variant;downstream_gene_variant	MODIFIER	ENSSSCG00000025543	FABP2	PIG1_IPP;PIG2_IPP;PIG3_IPP;PIG1_JPP;PIG2_JPP;PIG3_JPP;;PIG3_JPP	A:0.333333	G:0.666667	X	X	X
rs320829631	11:71417419-71417419	synonymous_variant	LOW	ENSSSCG00000009497	-	PIG1_JPP	A:0.333333	G:0.666667	X		X	X
rs321348893	13:145017006-145017006	missense_variant	MODERATE	ENSSSCG00000011862	MUC13	PIG1_IPP;PIG4_IPP;PIG1_JPP;PIG4_JPP	A:0.333333	G:0.666667	X			X
rs321960075	12:22261386-22261386	downstream_gene_variant	MODIFIER	ENSSSCG00000017470	TNS4	PIG1_IPP	A:0.333333	G:0.666667	X	X		X
rs323799855	3:5168834-5168834	intron_variant;3_prime_UTR_variant	MODIFIER	ENSSSCG00000007592;ENSSSCG00000024245	-;AIMP2	PIG2_IPP	A:0.333333	G:0.666667		X
rs327346040	10:31907506-31907506	3_prime_UTR_variant;intron_variant	MODIFIER	ENSSSCG00000010948;ENSSSCG00000026279	CTSL;-	PIG4_JPP	A:0.333333	G:0.666667				X
rs328388446	8:146144222-146144222	intron_variant	MODIFIER	ENSSSCG00000009250	PRKG2	PIG1_IPP;PIG1_JPP	A:0.333333	T:0.666667	X			X
rs329255821	13:145017009-145017009	missense_variant	MODERATE	ENSSSCG00000011862	MUC13	PIG1_IPP;PIG4_IPP;PIG1_JPP;PIG4_JPP	A:0.333333	G:0.666667	X			X
rs332115318	16:29268989-29268989	intergenic_variant	MODIFIER	-	-	PIG2_MLN;PIG4_MLN	A:0.333333	C:0.666667		X		X
rs333035609	8:50678013-50678013	synonymous_variant	LOW	ENSSSCG00000008881	RAPGEF2	PIG1_JPP	A:0.333333	G:0.666667	X		X	X
rs334049593	13:20618165-20618165	3_prime_UTR_variant	MODIFIER	ENSSSCG00000021977	GPD1L	PIG1_MLN;PIG1_JPP	A:0.333333	G:0.666667	X	X	X
rs337710340	8:70993907-70993907	synonymous_variant	LOW	ENSSSCG00000025226	UGT2A3	PIG3_JPP;PIG4_JPP	A:0.333333	C:0.666667		X	X	X
rs339555874	13:34977211-34977211	missense_variant	MODERATE	ENSSSCG00000011377	LAMB2	PIG4_MLN	A:0.333333	G:0.666667				X
rs339790951	12:22261380-22261380	downstream_gene_variant	MODIFIER	ENSSSCG00000017470	TNS4	PIG1_IPP	A:0.333333	G:0.666667	X	X		X
rs340543865	2:121505066-121505066	intron_variant	MODIFIER	ENSSSCG00000022048	REEP5	PIG4_JPP	A:0.333333	G:0.666667			X	X
rs343606760	5:79961964-79961964	intron_variant	MODIFIER	ENSSSCG00000000807	SLC38A1	PIG4_MLN	A:0.333333	C:0.666667	X			X
rs344787506	5:9321749-9321749	intron_variant	MODIFIER	ENSSSCG00000020882	-	PIG1_MLN;PIG2_MLN;PIG4_MLN;PIG1_IPP;PIG1_JPP	A:0.333333	C:0.666667	X	X		X
rs55618229	9:49636514-49636514	downstream_gene_variant;3_prime_UTR_variant	MODIFIER	ENSSSCG00000015072;ENSSSCG00000015073	PCSK7;TAGLN	PIG3_JPP;;PIG3_JPP	A:0.333333	G:0.666667	X	X	X
rs698912537	7:28771522-28771522	missense_variant	MODERATE	ENSSSCG00000030874	CT797454.3	PIG1_IPP;PIG3_IPP	A:0.333333	G:0.666667	X		X
rs792016758	4:10858039-10858039	intron_variant	MODIFIER	ENSSSCG00000005959	FAM49B	PIG3_MLN	A:0.333333	G:0.666667			X	X
6:54646046-54646046	6:54646046-54646046	intergenic_variant	MODIFIER	-	-	PIG3_MLN	A:0.34375	G:0.65625	X		X
9:50756664-50756664	9:50756664-50756664	3_prime_UTR_variant	MODIFIER	ENSSSCG00000023777	ATP5L	PIG3_IPP	A:0.34375	G:0.65625		X	X	X
GL896105.1:199-199	GL896105.1:199-199	intergenic_variant	MODIFIER	-	-	PIG4_MLN;PIG4_IPP;PIG4_JPP;PIG4_PB	A:0.34375	G:0.65625				X
rs318434862	16:29453839-29453839	3_prime_UTR_variant	MODIFIER	ENSSSCG00000016872	HMGCS1	PIG2_IPP;PIG2_JPP	A:0.34375	G:0.65625	X	X		X
rs319530684	12:25380044-25380044	intron_variant;downstream_gene_variant	MODIFIER	ENSSSCG00000027677;ENSSSCG00000026701	ABI3;PHOSPHO1	PIG3_MLN;PIG1_IPP;PIG1_PB	A:0.34375	C:0.65625	X		X
rs323837334	15:28578426-28578426	upstream_gene_variant;intron_variant	MODIFIER	ENSSSCG00000015718;ENSSSCG00000023435	C2orf76;DBI	PIG4_IPP	A:0.34375	G:0.65625				X
rs326435738	14:12473301-12473301	3_prime_UTR_variant	MODIFIER	ENSSSCG00000009666	EPHX2	PIG2_JPP	A:0.34375	C:0.65625		X
rs327451964	4:136938289-136938289	synonymous_variant	LOW	ENSSSCG00000027251	CDC7	PIG3_MLN;PIG3_IPP	A:0.34375	G:0.65625	X		X	X
rs327916365	13:20618054-20618054	3_prime_UTR_variant	MODIFIER	ENSSSCG00000021977	GPD1L	PIG1_JPP;PIG2_JPP	A:0.34375	G:0.65625	X	X	X
rs329255207	6:70545843-70545843	intergenic_variant	MODIFIER	-	-	PIG2_IPP;PIG2_JPP;PIG1_PB	A:0.34375	G:0.65625	X	X	X
rs331912150	4:100841941-100841941	downstream_gene_variant	MODIFIER	ENSSSCG00000006457	FCRL3	PIG3_IPP	A:0.34375	T:0.65625	X	X	X
rs334685084	12:25367973-25367973	upstream_gene_variant	MODIFIER	ENSSSCG00000027677	ABI3	PIG2_MLN;PIG2_JPP	A:0.34375	G:0.65625	X	X	X
rs336551184	13:142869415-142869415	3_prime_UTR_variant;downstream_gene_variant	MODIFIER	ENSSSCG00000011841;ENSSSCG00000027323	SENP5;NCBP2	PIG4_MLN	A:0.34375	C:0.65625	X		X	X
rs336773586	X:122159858-122159858	downstream_gene_variant	MODIFIER	ENSSSCG00000012652	SASH3	PIG2_JPP	A:0.34375	G:0.65625	X	X	X
rs337788710	13:20655924-20655924	synonymous_variant	LOW	ENSSSCG00000021977	GPD1L	PIG1_IPP	A:0.34375	T:0.65625	X	X	X
rs337944160	X:105305296-105305296	downstream_gene_variant;3_prime_UTR_variant	MODIFIER	ENSSSCG00000012581	NXT2	PIG2_IPP;PIG1_JPP;PIG2_JPP	A:0.34375	C:0.65625	X	X	X
rs344827888	14:33282091-33282091	3_prime_UTR_variant;downstream_gene_variant	MODIFIER	ENSSSCG00000009817	P2RX7	PIG2_JPP	A:0.34375	G:0.65625	X	X	X	X
rs691902317	5:9322900-9322900	intron_variant	MODIFIER	ENSSSCG00000020882	-	PIG1_MLN	A:0.34375	G:0.65625	X
rs709821995	17:61284502-61284502	3_prime_UTR_variant	MODIFIER	ENSSSCG00000007484	ZNF217	PIG4_MLN	A:0.34375	T:0.65625	X	X		X
rs81213451	16:29023038-29023038	downstream_gene_variant;3_prime_UTR_variant	MODIFIER	ENSSSCG00000016867;ENSSSCG00000021208	-	PIG1_IPP;PIG1_JPP;PIG2_JPP;PIG4_JPP;PIG1_PB	A:0.34375	G:0.65625	X	X		X
rs81214989	13:37278515-37278515	missense_variant	MODERATE	ENSSSCG00000023033	PARP3	PIG2_MLN;PIG1_IPP;PIG4_IPP;PIG1_JPP;PIG4_JPP	A:0.34375	C:0.65625	X	X		X
rs81435935	12:6452045-6452045	upstream_gene_variant;intron_variant;downstream_gene_variant	MODIFIER	ENSSSCG00000017230;ENSSSCG00000017231;ENSSSCG00000017232	TMEM104;NAT9;SLC9A3R1	PIG2_JPP	A:0.34375	G:0.65625		X
5:66016297-66016297	5:66016297-66016297	splice_region_variant,synonymous_variant	LOW	ENSSSCG00000026009	-	PIG1_PB;PIG3_PB;PIG4_PB	A:0.346154	T:0.653846	X	X	X	X
rs319049873	12:48108227-48108227	3_prime_UTR_variant	MODIFIER	ENSSSCG00000017797	SLC6A4	PIG1_IPP	A:0.346154	G:0.653846	X		X
rs337222159	3:5543982-5543982	synonymous_variant	LOW	ENSSSCG00000007602	BAIAP2L1	PIG4_IPP	A:0.346154	G:0.653846	X	X		X
rs344161756	13:34221459-34221459	upstream_gene_variant	MODIFIER	ENSSSCG00000008531	-	PIG4_JPP	A:0.346154	G:0.653846				X
rs80967270	4:142087831-142087831	synonymous_variant	LOW	ENSSSCG00000006932	-	PIG4_IPP;PIG4_JPP	A:0.346154	G:0.653846				X
rs81211879	12:48510155-48510155	synonymous_variant	LOW	ENSSSCG00000017798	TMIGD1	PIG1_IPP	A:0.346154	G:0.653846	X		X
rs324541901	8:75798040-75798040	downstream_gene_variant	MODIFIER	ENSSSCG00000023489	CXCL9	PIG3_MLN	A:0.35	G:0.65		X	X
11:41408864-41408864	11:41408864-41408864	intergenic_variant	MODIFIER	-	-	PIG2_IPP;PIG3_IPP;PIG4_IPP;PIG4_JPP	A:0.357143	G:0.642857	X	X	X	X
7:46772036-46772036	7:46772036-46772036	intergenic_variant	MODIFIER	-	-	PIG1_IPP;PIG1_JPP;PIG4_JPP	A:0.357143	T:0.642857	X			X
11:71649459-71649459	11:71649459-71649459	intergenic_variant	MODIFIER	-	-	PIG1_JPP	A:0.357143	C:0.642857	X
1:270003344-270003344	1:270003344-270003344	3_prime_UTR_variant	MODIFIER	ENSSSCG00000005386	STX17	PIG1_MLN;PIG4_MLN;PIG1_IPP;PIG4_IPP;PIG4_JPP	A:0.357143	G:0.642857	X			X
rs319183782	3:18762942-18762942	intron_variant;downstream_gene_variant	MODIFIER	ENSSSCG00000007806;ENSSSCG00000020074	RABEP2;SNORD112	PIG1_MLN	A:0.357143	G:0.642857	X		X
rs321803736	1:308201440-308201440	intron_variant	MODIFIER	ENSSSCG00000023333	-	PIG1_IPP;PIG1_JPP	A:0.357143	G:0.642857	X			X
rs322017248	15:9611557-9611557	3_prime_UTR_variant	MODIFIER	ENSSSCG00000015673	KYNU	PIG4_IPP	A:0.357143	G:0.642857	X		X	X
rs324181784	15:5555-5555	intron_variant	MODIFIER	ENSSSCG00000022011	NMI	PIG3_MLN	A:0.357143	G:0.642857			X	X
rs329893987	1:3724371-3724371	intron_variant	MODIFIER	ENSSSCG00000004020	SFT2D1	PIG2_MLN	A:0.357143	G:0.642857		X
rs330605361	13:145000416-145000416	intron_variant	MODIFIER	ENSSSCG00000011862	MUC13	PIG1_IPP	A:0.357143	G:0.642857	X
rs333121460	15:9611561-9611561	3_prime_UTR_variant	MODIFIER	ENSSSCG00000015673	KYNU	PIG4_IPP	A:0.357143	G:0.642857	X		X	X
rs333302257	1:308201457-308201457	intron_variant	MODIFIER	ENSSSCG00000023333	-	PIG1_IPP;PIG1_JPP	A:0.357143	G:0.642857	X			X
rs333991438	11:70439411-70439411	synonymous_variant	LOW	ENSSSCG00000009495	-	PIG1_IPP	A:0.357143	G:0.642857	X			X
rs336551713	15:5561-5561	intron_variant	MODIFIER	ENSSSCG00000022011	NMI	PIG3_MLN	A:0.357143	C:0.642857			X	X
rs341757768	15:9611544-9611544	3_prime_UTR_variant	MODIFIER	ENSSSCG00000015673	KYNU	PIG4_IPP	A:0.357143	G:0.642857	X		X	X
rs344147040	7:28057484-28057484	missense_variant;downstream_gene_variant	MODERATE;MODIFIER	ENSSSCG00000001440	NOTCH4	PIG4_IPP	A:0.357143	T:0.642857	X		X	X
rs345195585	10:36252338-36252338	3_prime_UTR_variant	MODIFIER	ENSSSCG00000010966	CCL19	PIG4_MLN;PIG4_JPP	A:0.357143	G:0.642857	X	X		X
rs331621027	6:146868076-146868076	downstream_gene_variant;3_prime_UTR_variant	MODIFIER	ENSSSCG00000003852;ENSSSCG00000027114	SLC1A7;PODN	PIG1_IPP	A:0.363636	G:0.636364	X		X	X
rs699132637	7:24687813-24687813	upstream_gene_variant	MODIFIER	ENSSSCG00000001229	TMP-CH242-74M17.2	PIG1_MLN	A:0.363636	G:0.636364	X
13:184282949-184282949	13:184282949-184282949	intergenic_variant	MODIFIER	-	-	PIG3_IPP;PIG4_PB	A:0.366667	T:0.633333	X	X	X	X
GL895289.1:846-846	GL895289.1:846-846	intergenic_variant	MODIFIER	-	-	PIG4_IPP;PIG4_JPP	A:0.366667	G:0.633333	X		X	X
4:100784821-100784821	4:100784821-100784821	intergenic_variant	MODIFIER	-	-	PIG1_MLN;PIG2_MLN;PIG2_IPP;PIG2_JPP	A:0.366667	G:0.633333	X	X	X
rs319393858	7:21027181-21027181	intergenic_variant	MODIFIER	-	-	PIG4_IPP	A:0.366667	G:0.633333	X	X		X
rs322053663	8:139331976-139331976	synonymous_variant	LOW	ENSSSCG00000009206	GPRIN3	PIG4_MLN	A:0.366667	G:0.633333		X	X	X
rs322234298	3:6097839-6097839	3_prime_UTR_variant	MODIFIER	ENSSSCG00000030153	SMURF1	PIG3_MLN	A:0.366667	G:0.633333	X		X	X
rs323001273	4:136938956-136938956	downstream_gene_variant	MODIFIER	ENSSSCG00000027251	CDC7	PIG1_IPP	A:0.366667	G:0.633333	X		X	X
rs323435935	13:117526639-117526639	downstream_gene_variant	MODIFIER	ENSSSCG00000026357	-	PIG2_JPP	A:0.366667	G:0.633333		X	X	X
rs325831297	12:26664085-26664085	intron_variant	MODIFIER	ENSSSCG00000028962	-	PIG4_IPP;PIG4_JPP	A:0.366667	C:0.633333	X		X	X
rs331647686	7:21027191-21027191	intergenic_variant	MODIFIER	-	-	PIG4_IPP	A:0.366667	G:0.633333	X	X		X
rs336370271	12:26664999-26664999	intron_variant	MODIFIER	ENSSSCG00000028962	-	PIG3_MLN	A:0.366667	G:0.633333		X	X
rs336910703	1:124394338-124394338	synonymous_variant	LOW	ENSSSCG00000004584	GCNT3	PIG3_IPP;;PIG3_JPP	A:0.366667	G:0.633333			X
rs337283265	6:58121294-58121294	intron_variant	MODIFIER	ENSSSCG00000003342	DVL1	PIG3_MLN	A:0.366667	G:0.633333			X
rs337765327	3:71558111-71558111	synonymous_variant	LOW	ENSSSCG00000008262	SEMA4F	PIG3_MLN	A:0.366667	G:0.633333	X		X	X
rs338168514	7:29058113-29058113	intron_variant,non_coding_transcript_variant	MODIFIER	ENSSSCG00000031010	SLA-DRB4	PIG1_MLN;PIG2_JPP	A:0.366667	G:0.633333	X	X		X
rs340645898	3:118467721-118467721	downstream_gene_variant	MODIFIER	ENSSSCG00000008549	SLC4A1AP	PIG3_IPP	A:0.366667	T:0.633333			X
rs343258611	X:140068824-140068824	3_prime_UTR_variant;downstream_gene_variant	MODIFIER	ENSSSCG00000012743;ENSSSCG00000012744	MTMR1;CD99L2	PIG4_MLN;PIG4_IPP	A:0.366667	G:0.633333				X
JH118994.1:58714-58714	JH118994.1:58714-58714	3_prime_UTR_variant	MODIFIER	ENSSSCG00000028330	-	PIG1_IPP;PIG1_JPP	A:0.375	G:0.625	X
15:87952842-87952842	15:87952842-87952842	downstream_gene_variant	MODIFIER	ENSSSCG00000015958	PDK1	PIG3_MLN;PIG4_MLN	A:0.375	G:0.625	X		X	X
7:28373121-28373121	7:28373121-28373121	intergenic_variant	MODIFIER	-	-	PIG1_IPP;PIG1_JPP	A:0.375	T:0.625	X
GL892334.1:12406-12406	GL892334.1:12406-12406	intron_variant	MODIFIER	ENSSSCG00000022771	-	PIG2_IPP;;PIG3_JPP	A:0.375	G:0.625		X	X	X
GL892959.1:109711-109711	GL892959.1:109711-109711	3_prime_UTR_variant	MODIFIER	ENSSSCG00000024434	AP2B1	PIG1_PB	A:0.375	G:0.625	X
2:131752763-131752763	2:131752763-131752763	synonymous_variant	LOW	ENSSSCG00000028476	-	PIG2_MLN;PIG2_IPP	A:0.375	G:0.625		X
JH118638.1:329756-329756	JH118638.1:329756-329756	missense_variant	MODERATE	ENSSSCG00000025902	-	PIG4_MLN	A:0.375	G:0.625				X
GL894007.1:47931-47931	GL894007.1:47931-47931	downstream_gene_variant	MODIFIER	ENSSSCG00000021379	C1QTNF1	PIG2_MLN	A:0.375	G:0.625	X	X	X
GL896152.2:76889-76889	GL896152.2:76889-76889	missense_variant	MODERATE	ENSSSCG00000022025	-	PIG2_PB	A:0.375	G:0.625	X	X	X
GL894621.1:53475-53475	GL894621.1:53475-53475	downstream_gene_variant;3_prime_UTR_variant	MODIFIER	ENSSSCG00000026791;ENSSSCG00000024267	RHCE;TMEM50A	PIG2_IPP	A:0.375	C:0.625	X	X	X
GL893896.1:6820-6820	GL893896.1:6820-6820	5_prime_UTR_variant	MODIFIER	ENSSSCG00000029674	-	PIG2_JPP	A:0.375	T:0.625		X	X	X
GL896190.1:850-850	GL896190.1:850-850	downstream_gene_variant	MODIFIER	ENSSSCG00000023138	-	PIG1_MLN;PIG1_IPP;PIG2_IPP;PIG1_JPP;PIG2_JPP	A:0.375	C:0.625	X	X	X
6:1096246-1096246	6:1096246-1096246	upstream_gene_variant	MODIFIER	ENSSSCG00000002650	-	PIG3_MLN;PIG2_IPP;PIG2_JPP	A:0.375	G:0.625	X	X	X
GL896522.1:10745-10745	GL896522.1:10745-10745	upstream_gene_variant	MODIFIER	ENSSSCG00000029160	-	PIG4_JPP	A:0.375	G:0.625				X
GL896190.1:717-717	GL896190.1:717-717	downstream_gene_variant	MODIFIER	ENSSSCG00000023138	-	PIG3_IPP;PIG2_JPP	A:0.375	C:0.625	X	X	X
JH118992.1:1160-1160	JH118992.1:1160-1160	missense_variant	MODERATE	ENSSSCG00000020647	PAOX	PIG3_MLN	A:0.375	G:0.625		X	X	X
14:52542884-52542884	14:52542884-52542884	intergenic_variant	MODIFIER	-	-	PIG1_MLN;PIG3_MLN;PIG1_IPP;PIG3_IPP;PIG1_JPP;PIG3_JPP;PIG4_PB	A:0.375	G:0.625	X		X	X
3:143344252-143344252	3:143344252-143344252	intergenic_variant	MODIFIER	-	-	PIG1_JPP	A:0.375	G:0.625	X
3:143344230-143344230	3:143344230-143344230	intergenic_variant	MODIFIER	-	-	PIG1_IPP	A:0.375	G:0.625	X
rs10720160	4:106282951-106282951	3_prime_UTR_variant;downstream_gene_variant	MODIFIER	ENSSSCG00000006612	S100A10	PIG2_JPP	A:0.375	G:0.625	X	X		X
rs318326699	6:43838392-43838392	synonymous_variant	LOW	ENSSSCG00000023556	SUPT5H	PIG3_IPP	A:0.375	C:0.625			X
rs319052881	13:37278757-37278757	3_prime_UTR_variant	MODIFIER	ENSSSCG00000023033	PARP3	PIG1_IPP;PIG4_IPP;PIG1_JPP;PIG4_JPP	A:0.375	G:0.625	X	X		X
rs319325650	18:6874645-6874645	missense_variant	MODERATE	ENSSSCG00000016451	GIMAP1	PIG2_MLN;PIG3_MLN;PIG2_IPP;PIG3_IPP;PIG2_JPP;PIG3_JPP;PIG1_PB;PIG2_PB	A:0.375	G:0.625	X	X	X
rs319545555	6:40010205-40010205	synonymous_variant	LOW	ENSSSCG00000002879	GRAMD1A	PIG3_MLN;PIG3_IPP;PIG3_JPP;;PIG3_JPP	A:0.375	G:0.625		X	X	X
rs319842545	13:2572889-2572889	synonymous_variant	LOW	ENSSSCG00000011190	METTL6	PIG4_JPP	A:0.375	G:0.625	X		X	X
rs319949701	16:78051044-78051044	3_prime_UTR_variant	MODIFIER	ENSSSCG00000028058	CCDC69	PIG4_MLN	A:0.375	G:0.625				X
rs320144063	14:47132196-47132196	intergenic_variant	MODIFIER	-	-	PIG3_MLN;PIG1_PB;PIG3_PB	A:0.375	G:0.625	X		X	X
rs320474536	17:53768737-53768737	downstream_gene_variant;intron_variant	MODIFIER	ENSSSCG00000007432;ENSSSCG00000007433	ZNF335;-	PIG4_MLN	A:0.375	G:0.625				X
rs320500814	12:41555408-41555408	downstream_gene_variant;3_prime_UTR_variant	MODIFIER	ENSSSCG00000021617;ENSSSCG00000025796	FNDC8;NLE1	PIG1_MLN	A:0.375	G:0.625	X
rs320637676	11:2161271-2161271	downstream_gene_variant	MODIFIER	ENSSSCG00000009293	-	PIG4_MLN	A:0.375	G:0.625				X
rs320648594	11:24837406-24837406	intergenic_variant	MODIFIER	-	-	PIG3_PB	A:0.375	G:0.625		X	X	X
rs320679028	X:142210694-142210694	downstream_gene_variant;missense_variant;upstream_gene_variant;non_coding_transcript_exon_variant;3_prime_UTR_variant,NMD_transcript_variant	MODIFIER;MODERATE	ENSSSCG00000012789;ENSSSCG00000012790;ENSSSCG00000030715	AVPR2;ARHGAP4;NAA11	PIG4_MLN;PIG4_IPP;PIG4_JPP;PIG4_PB	A:0.375	G:0.625				X
rs320698363	4:121352263-121352263	intron_variant	MODIFIER	ENSSSCG00000006835	SARS	PIG1_MLN	A:0.375	C:0.625	X		X
rs320879508	6:152700637-152700637	downstream_gene_variant;missense_variant	MODIFIER;MODERATE	ENSSSCG00000003908;ENSSSCG00000029145	TSPAN1;POMGNT1	PIG4_MLN	A:0.375	G:0.625		X	X	X
rs320893571	4:74326415-74326415	downstream_gene_variant	MODIFIER	ENSSSCG00000027872	-	PIG1_MLN;PIG1_IPP;PIG4_IPP;PIG4_JPP	A:0.375	G:0.625	X		X	X
rs321072516	9:49628525-49628525	upstream_gene_variant;3_prime_UTR_variant	MODIFIER	ENSSSCG00000015073;ENSSSCG00000015074	TAGLN;SIDT2	PIG3_MLN;PIG3_IPP;PIG3_JPP;;PIG3_JPP	A:0.375	G:0.625	X	X	X
rs321660875	6:38725187-38725187	splice_region_variant,synonymous_variant	LOW	ENSSSCG00000002868	-	PIG2_IPP	A:0.375	G:0.625	X	X	X
rs322106332	10:28086677-28086677	intergenic_variant	MODIFIER	-	-	PIG1_MLN	A:0.375	G:0.625	X		X	X
rs322317639	13:159760751-159760751	intron_variant;3_prime_UTR_variant	MODIFIER	ENSSSCG00000023842	TRAT1	PIG1_MLN;PIG2_MLN;PIG4_MLN;PIG1_JPP;PIG4_PB	A:0.375	G:0.625	X	X		X
rs322634810	4:136939151-136939151	downstream_gene_variant	MODIFIER	ENSSSCG00000027251	CDC7	PIG4_MLN;PIG3_IPP	A:0.375	G:0.625	X		X	X
rs323412208	8:71500131-71500131	3_prime_UTR_variant	MODIFIER	ENSSSCG00000008940	GRSF1	PIG3_IPP	A:0.375	T:0.625		X	X	X
rs323556028	X:139062726-139062726	downstream_gene_variant	MODIFIER	ENSSSCG00000012731	-	PIG4_MLN;PIG2_IPP;PIG2_JPP;PIG4_JPP	A:0.375	G:0.625	X	X		X
rs323864650	4:100968346-100968346	downstream_gene_variant	MODIFIER	ENSSSCG00000026210	-	PIG3_MLN	A:0.375	C:0.625	X	X	X
rs324422359	9:21846488-21846488	5_prime_UTR_variant	MODIFIER	ENSSSCG00000025187	TMEM126A	PIG4_MLN	A:0.375	G:0.625	X	X		X
rs324837358	X:37370861-37370861	synonymous_variant;intron_variant,NMD_transcript_variant	LOW;MODIFIER	ENSSSCG00000012229	CYBB	PIG1_MLN;PIG4_MLN;PIG1_IPP;PIG4_IPP;PIG4_JPP;PIG4_PB	A:0.375	G:0.625	X	X		X
rs325714906	X:143564524-143564524	intron_variant	MODIFIER	ENSSSCG00000028934	FAM3A	PIG2_JPP	A:0.375	G:0.625		X
rs325875320	16:68722416-68722416	intron_variant	MODIFIER	ENSSSCG00000017037	FABP6	PIG3_IPP	A:0.375	G:0.625			X
rs326162195	5:7465380-7465380	downstream_gene_variant	MODIFIER	ENSSSCG00000000119	EIF3L	PIG3_MLN	A:0.375	G:0.625			X
rs326478868	18:7752851-7752851	downstream_gene_variant	MODIFIER	ENSSSCG00000016476	TRBV21OR9-2	PIG1_MLN;PIG3_MLN;PIG4_MLN;PIG1_IPP;PIG3_IPP;PIG4_IPP;PIG1_JPP;PIG3_JPP;PIG4_JPP;PIG1_PB;PIG3_PB;PIG4_PB	A:0.375	T:0.625	X		X	X
rs326504726	6:57942456-57942456	upstream_gene_variant;3_prime_UTR_variant	MODIFIER	ENSSSCG00000024430;ENSSSCG00000030505	HES4;-	PIG3_IPP	A:0.375	C:0.625			X
rs326603062	7:29176217-29176217	downstream_gene_variant	MODIFIER	ENSSSCG00000001457;ENSSSCG00000030750	SLA-DQB1;SLA-DQB2	PIG4_MLN;PIG4_IPP;PIG4_JPP;PIG4_PB	A:0.375	C:0.625				X
rs327583071	13:31135277-31135277	downstream_gene_variant	MODIFIER	ENSSSCG00000011298	CDCP1	PIG3_IPP	A:0.375	G:0.625			X
rs327657739	1:303865142-303865142	intron_variant	MODIFIER	ENSSSCG00000005683	TOR1B	PIG4_MLN	A:0.375	G:0.625		X	X	X
rs327819821	12:15295333-15295333	3_prime_UTR_variant	MODIFIER	ENSSSCG00000017293	TACO1	PIG1_IPP	A:0.375	G:0.625	X		X	X
rs328555514	3:56484432-56484432	3_prime_UTR_variant	MODIFIER	ENSSSCG00000008175	CHST10	PIG4_MLN;PIG2_IPP	A:0.375	G:0.625		X	X	X
rs328665913	7:28547100-28547100	intergenic_variant	MODIFIER	-	-	PIG1_IPP	A:0.375	T:0.625	X
rs329243752	3:18509264-18509264	synonymous_variant	LOW	ENSSSCG00000027946	MVP	PIG1_MLN;PIG1_IPP;PIG1_JPP	A:0.375	C:0.625	X
rs329450686	12:41555392-41555392	downstream_gene_variant;3_prime_UTR_variant	MODIFIER	ENSSSCG00000021617;ENSSSCG00000025796	FNDC8;NLE1	PIG1_MLN	A:0.375	G:0.625	X
rs329599430	14:102564292-102564292	3_prime_UTR_variant	MODIFIER	ENSSSCG00000027984	ZWINT	PIG3_MLN	A:0.375	T:0.625			X
rs330148197	X:9295890-9295890	missense_variant;upstream_gene_variant;non_coding_transcript_exon_variant;5_prime_UTR_variant;intron_variant,NMD_transcript_variant;3_prime_UTR_variant,NMD_transcript_variant	MODERATE;MODIFIER	ENSSSCG00000012114	MSL3	PIG3_IPP;PIG2_JPP	A:0.375	G:0.625	X	X	X
rs330184568	14:65510628-65510628	3_prime_UTR_variant	MODIFIER	ENSSSCG00000024418	RHOU	PIG3_IPP	A:0.375	G:0.625		X	X	X
rs330374077	8:32164064-32164064	intron_variant	MODIFIER	ENSSSCG00000008789	WDR19	PIG1_MLN	A:0.375	G:0.625	X		X	X
rs330508610	6:100946764-100946764	intergenic_variant	MODIFIER	-	-	PIG2_MLN;PIG2_IPP	A:0.375	G:0.625		X
rs330975451	18:55532714-55532714	intron_variant	MODIFIER	ENSSSCG00000016740;ENSSSCG00000016743	-;OGDH	PIG4_IPP	A:0.375	C:0.625				X
rs330992752	2:149494591-149494591	upstream_gene_variant;downstream_gene_variant;3_prime_UTR_variant	MODIFIER	ENSSSCG00000014388;ENSSSCG00000014389;ENSSSCG00000014390	HDAC3;RELL2;FCHSD1	PIG3_JPP;PIG3_JPP;PIG3_JPP;;PIG3_JPP	A:0.375	G:0.625	X		X	X
rs331516294	12:15047788-15047788	3_prime_UTR_variant	MODIFIER	ENSSSCG00000017283	CD79B	PIG3_MLN;PIG3_IPP;PIG3_JPP;PIG3_JPP;PIG3_JPP;PIG3_PB	A:0.375	T:0.625	X		X
rs331640853	13:79148957-79148957	intergenic_variant	MODIFIER	-	-	PIG1_IPP;PIG1_JPP	A:0.375	G:0.625	X	X	X
rs331699626	3:6087096-6087096	3_prime_UTR_variant	MODIFIER	ENSSSCG00000007606	TRRAP	PIG1_MLN	A:0.375	G:0.625	X		X	X
rs331865300	14:50403694-50403694	intron_variant	MODIFIER	ENSSSCG00000010002	-	PIG4_MLN;PIG4_IPP	A:0.375	T:0.625				X
rs332137533	3:6580086-6580086	intron_variant	MODIFIER	ENSSSCG00000007618	-	PIG4_MLN	A:0.375	G:0.625	X		X	X
rs332964652	13:20617923-20617923	3_prime_UTR_variant	MODIFIER	ENSSSCG00000021977	GPD1L	PIG1_JPP;PIG2_JPP	A:0.375	T:0.625	X	X	X
rs333281168	X:143615384-143615384	intron_variant	MODIFIER	ENSSSCG00000025303	FAM50A	PIG2_MLN;PIG2_IPP;PIG2_JPP	A:0.375	G:0.625		X
rs333402108	7:128584299-128584299	intergenic_variant	MODIFIER	-	-	PIG1_MLN	A:0.375	G:0.625	X
rs333652167	13:160472074-160472074	intergenic_variant	MODIFIER	-	-	PIG1_JPP	A:0.375	G:0.625	X	X	X
rs333845853	17:34950429-34950429	downstream_gene_variant	MODIFIER	ENSSSCG00000007133	ACSS1	PIG2_JPP	A:0.375	G:0.625	X	X	X
rs334210853	13:159761635-159761635	intron_variant;3_prime_UTR_variant	MODIFIER	ENSSSCG00000023842	TRAT1	PIG4_PB	A:0.375	C:0.625	X	X		X
rs334289653	9:4080760-4080760	downstream_gene_variant;upstream_gene_variant	MODIFIER	ENSSSCG00000014632;ENSSSCG00000014634	FAM160A2;C11orf42	PIG1_MLN	A:0.375	G:0.625	X	X		X
rs334680325	8:75800373-75800373	downstream_gene_variant	MODIFIER	ENSSSCG00000023489	CXCL9	PIG3_MLN	A:0.375	G:0.625	X	X	X
rs334733447	9:26047358-26047358	synonymous_variant	LOW	ENSSSCG00000014934	CHORDC1	PIG3_IPP	A:0.375	T:0.625	X	X	X
rs334898668	18:7753649-7753649	downstream_gene_variant	MODIFIER	ENSSSCG00000016476	TRBV21OR9-2	PIG1_MLN;PIG3_MLN;PIG4_MLN;PIG1_IPP;PIG3_IPP;PIG3_JPP;PIG1_PB;PIG4_PB	A:0.375	T:0.625	X		X	X
rs335273670	7:29178150-29178150	downstream_gene_variant	MODIFIER	ENSSSCG00000001457;ENSSSCG00000030750	SLA-DQB1;SLA-DQB2	PIG1_MLN;PIG4_MLN;PIG1_IPP	A:0.375	G:0.625	X			X
rs335562868	6:155338692-155338692	3_prime_UTR_variant;upstream_gene_variant;downstream_gene_variant	MODIFIER	ENSSSCG00000003949;ENSSSCG00000023937;ENSSSCG00000030906	CDC20;ELOVL1;-	PIG2_IPP	A:0.375	G:0.625	X	X		X
rs335727685	7:34342666-34342666	downstream_gene_variant;upstream_gene_variant	MODIFIER	ENSSSCG00000001513;ENSSSCG00000001515	SYNGAP1;ZBTB9	PIG3_JPP;;PIG3_JPP	A:0.375	G:0.625		X	X	X
rs336020567	13:100740725-100740725	3_prime_UTR_variant	MODIFIER	ENSSSCG00000011720	MBNL1	;PIG3_JPP	A:0.375	G:0.625		X	X	X
rs336040813	4:121357939-121357939	synonymous_variant	LOW	ENSSSCG00000006835	SARS	PIG3_MLN	A:0.375	G:0.625	X		X	X
rs336090069	X:142217584-142217584	intron_variant;intron_variant,non_coding_transcript_variant;intron_variant,NMD_transcript_variant	MODIFIER	ENSSSCG00000012790;ENSSSCG00000030715	ARHGAP4;NAA11	PIG4_MLN	A:0.375	C:0.625				X
rs336635018	3:6619902-6619902	intron_variant	MODIFIER	ENSSSCG00000007618	-	PIG1_IPP	A:0.375	G:0.625	X	X	X	X
rs336877724	6:151425664-151425664	intergenic_variant	MODIFIER	-	-	PIG2_IPP;PIG2_JPP	A:0.375	G:0.625		X
rs336950560	1:303870574-303870574	downstream_gene_variant	MODIFIER	ENSSSCG00000005683;ENSSSCG00000025964	TOR1B;TOR1A	PIG2_IPP	A:0.375	G:0.625	X	X		X
rs337349629	7:26679078-26679078	intron_variant;downstream_gene_variant	MODIFIER	ENSSSCG00000001341	SLA-11	PIG2_MLN	A:0.375	G:0.625	X	X	X
rs337582304	2:155636000-155636000	upstream_gene_variant;intron_variant	MODIFIER	ENSSSCG00000022352;ENSSSCG00000027244	SNORA70;SPINK1	PIG4_IPP;PIG2_JPP	A:0.375	G:0.625		X	X	X
rs337694913	5:65378816-65378816	downstream_gene_variant;3_prime_UTR_variant	MODIFIER	ENSSSCG00000000661;ENSSSCG00000000662	PHC1;M6PR	PIG4_IPP;PIG4_JPP	A:0.375	G:0.625				X
rs337739868	13:141231577-141231577	missense_variant	MODERATE	ENSSSCG00000011827	LSG1	PIG1_MLN;PIG3_MLN;PIG4_MLN;PIG1_IPP;PIG3_IPP;PIG4_IPP;PIG1_JPP;PIG3_JPP;PIG4_JPP	A:0.375	G:0.625	X		X	X
rs337750307	12:18310012-18310012	3_prime_UTR_variant	MODIFIER	ENSSSCG00000017328	ARHGAP27	PIG4_PB	A:0.375	G:0.625	X		X	X
rs338173400	2:13002596-13002596	3_prime_UTR_variant	MODIFIER	ENSSSCG00000023379	UBE2L6	PIG1_MLN;PIG2_MLN;PIG3_MLN;PIG1_IPP;PIG2_IPP;PIG3_IPP;PIG1_JPP;PIG2_JPP;PIG3_JPP;PIG1_PB;PIG3_PB	A:0.375	G:0.625	X	X	X
rs338407171	18:7724898-7724898	intron_variant	MODIFIER	ENSSSCG00000016475	-	PIG3_MLN;PIG3_JPP;PIG3_JPP;PIG3_JPP;PIG3_PB	A:0.375	G:0.625	X		X	X
rs338760541	17:40446060-40446060	intron_variant;5_prime_UTR_variant	MODIFIER	ENSSSCG00000007232;ENSSSCG00000025201	-	PIG1_IPP	A:0.375	G:0.625	X	X		X
rs338903974	2:5806910-5806910	intergenic_variant	MODIFIER	-	-	PIG2_JPP	A:0.375	G:0.625	X	X	X
rs339406614	7:24814804-24814804	intron_variant	MODIFIER	ENSSSCG00000001233	TRIM26	PIG1_MLN;PIG4_MLN	A:0.375	G:0.625	X	X		X
rs339408931	9:148559348-148559348	intergenic_variant	MODIFIER	-	-	PIG3_IPP;PIG4_JPP	A:0.375	C:0.625	X		X	X
rs339555774	2:9250501-9250501	3_prime_UTR_variant	MODIFIER	ENSSSCG00000024015	FADS1	PIG4_MLN	A:0.375	G:0.625	X	X		X
rs339989990	18:53427077-53427077	downstream_gene_variant;3_prime_UTR_variant	MODIFIER	ENSSSCG00000016720;ENSSSCG00000016721	PGAM2;DBNL	PIG4_IPP	A:0.375	T:0.625				X
rs339994139	12:34121937-34121937	downstream_gene_variant	MODIFIER	ENSSSCG00000017615	DGKE	PIG1_MLN	A:0.375	T:0.625	X		X	X
rs340460265	13:157194838-157194838	upstream_gene_variant	MODIFIER	ENSSSCG00000027820	CD200	PIG1_IPP;PIG4_IPP	A:0.375	G:0.625	X	X		X
rs340659889	16:71709086-71709086	3_prime_UTR_variant	MODIFIER	ENSSSCG00000017054	CYFIP2	PIG2_MLN	A:0.375	T:0.625	X	X	X
rs340684871	7:29087763-29087763	upstream_gene_variant	MODIFIER	ENSSSCG00000031032	SLA-DRB3	PIG1_MLN	A:0.375	C:0.625	X			X
rs340945654	7:24642008-24642008	non_coding_transcript_exon_variant	MODIFIER	ENSSSCG00000001227	TMP-SLA-3	PIG2_MLN;PIG3_MLN;PIG2_IPP;PIG3_IPP;PIG3_JPP;PIG3_JPP;PIG3_JPP;PIG2_PB;PIG3_PB	A:0.375	G:0.625		X	X
rs341438657	1:10439403-10439403	intron_variant	MODIFIER	ENSSSCG00000004057	SYTL3	PIG1_PB	A:0.375	G:0.625	X
rs341459392	14:52396767-52396767	downstream_gene_variant;upstream_gene_variant	MODIFIER	ENSSSCG00000030730;ENSSSCG00000030893	IGLV-4;IGLV-3	PIG4_JPP	A:0.375	G:0.625				X
rs341487875	4:142091614-142091614	intron_variant	MODIFIER	ENSSSCG00000006932	-	PIG3_IPP	A:0.375	C:0.625	X		X	X
rs341586280	13:159760838-159760838	intron_variant;3_prime_UTR_variant	MODIFIER	ENSSSCG00000023842	TRAT1	PIG1_MLN;PIG2_MLN;PIG4_MLN;PIG1_IPP;PIG4_JPP;PIG4_PB	A:0.375	G:0.625	X	X		X
rs341969534	9:133417213-133417213	3_prime_UTR_variant	MODIFIER	ENSSSCG00000029261	-	PIG4_IPP	A:0.375	G:0.625	X		X	X
rs342175083	2:5771949-5771949	upstream_gene_variant;3_prime_UTR_variant	MODIFIER	ENSSSCG00000012982;ENSSSCG00000012983	-;PCNX3	PIG1_IPP	A:0.375	C:0.625	X	X	X
rs342241058	13:159457918-159457918	intergenic_variant	MODIFIER	-	-	PIG2_JPP	A:0.375	G:0.625	X	X
rs342348468	18:862660-862660	downstream_gene_variant	MODIFIER	ENSSSCG00000016406	ESYT2	PIG2_JPP	A:0.375	G:0.625	X	X		X
rs343682213	16:29022634-29022634	downstream_gene_variant;3_prime_UTR_variant	MODIFIER	ENSSSCG00000016867;ENSSSCG00000021208	-	PIG2_MLN;PIG1_IPP;PIG1_JPP	A:0.375	C:0.625	X	X		X
rs343944731	3:58239934-58239934	downstream_gene_variant	MODIFIER	ENSSSCG00000023335	COA5	PIG2_IPP	A:0.375	G:0.625		X	X	X
rs344040263	6:4648955-4648955	synonymous_variant	LOW	ENSSSCG00000002672	TLDC1	PIG4_MLN	A:0.375	G:0.625		X	X	X
rs344406291	5:5207002-5207002	synonymous_variant;downstream_gene_variant	LOW;MODIFIER	ENSSSCG00000000075;ENSSSCG00000000076	MKL1;SGSM3	PIG1_PB	A:0.375	G:0.625	X
rs344532766	4:100968316-100968316	downstream_gene_variant	MODIFIER	ENSSSCG00000026210	-	PIG3_MLN;PIG1_PB	A:0.375	G:0.625	X	X	X
rs344691772	7:24643899-24643899	intron_variant,non_coding_transcript_variant	MODIFIER	ENSSSCG00000001227	TMP-SLA-3	PIG1_MLN;PIG4_MLN;PIG1_IPP;PIG4_IPP;PIG1_JPP;PIG4_JPP;PIG4_PB	A:0.375	C:0.625	X			X
rs344971751	5:18833789-18833789	intron_variant	MODIFIER	ENSSSCG00000000257	ITGB7	PIG2_MLN;PIG1_JPP	A:0.375	C:0.625	X	X	X
rs345371655	18:40220664-40220664	3_prime_UTR_variant;upstream_gene_variant	MODIFIER	ENSSSCG00000016653;ENSSSCG00000026122	DNAJB9;THAP5	PIG1_IPP	A:0.375	T:0.625	X
rs345459487	2:9165297-9165297	intron_variant	MODIFIER	ENSSSCG00000013073	FADS3	PIG2_MLN;PIG4_MLN	A:0.375	G:0.625	X	X		X
rs345892194	6:51759814-51759814	non_coding_transcript_exon_variant;upstream_gene_variant;downstream_gene_variant	MODIFIER	ENSSSCG00000022435	CH242-204P3.6	PIG3_MLN	A:0.375	G:0.625			X
rs346182587	13:80701202-80701202	synonymous_variant	LOW	ENSSSCG00000023929	TXNRD3	PIG2_IPP	A:0.375	G:0.625	X	X	X
rs346337550	16:6152686-6152686	synonymous_variant	LOW	ENSSSCG00000016793	ZNF622	PIG1_MLN;PIG3_MLN;PIG1_IPP;PIG3_IPP;PIG1_JPP;PIG3_JPP;PIG1_PB	A:0.375	G:0.625	X		X
rs346384066	8:71500168-71500168	3_prime_UTR_variant	MODIFIER	ENSSSCG00000008940	GRSF1	PIG3_IPP	A:0.375	T:0.625		X	X	X
rs55618732	7:97693314-97693314	downstream_gene_variant;synonymous_variant	MODIFIER;LOW	ENSSSCG00000002294;ENSSSCG00000002295	ARG2;VTI1B	PIG1_MLN	A:0.375	G:0.625	X
rs55619069	8:93410563-93410563	downstream_gene_variant	MODIFIER	ENSSSCG00000009063	NDUFC1	PIG1_IPP	A:0.375	G:0.625	X	X		X
rs55619318	6:73139369-73139369	missense_variant	MODERATE	ENSSSCG00000003505	DDOST	PIG4_MLN;PIG1_JPP;PIG2_JPP;PIG4_JPP	A:0.375	G:0.625	X	X		X
rs690018323	10:28086681-28086681	intergenic_variant	MODIFIER	-	-	PIG1_MLN	A:0.375	C:0.625	X		X	X
rs691596912	6:1091205-1091205	intron_variant;downstream_gene_variant	MODIFIER	ENSSSCG00000002650;ENSSSCG00000002651	-;CDT1	PIG3_MLN	A:0.375	T:0.625			X
rs692411248	4:100962916-100962916	synonymous_variant;intron_variant	LOW;MODIFIER	ENSSSCG00000026210	-	PIG3_MLN	A:0.375	C:0.625	X	X	X
rs692702796	7:122968448-122968448	missense_variant	MODERATE	ENSSSCG00000030371	-	PIG1_JPP	A:0.375	G:0.625	X	X		X
rs694231011	3:143020519-143020519	intergenic_variant	MODIFIER	-	-	PIG4_JPP	A:0.375	G:0.625				X
rs696748861	3:142908252-142908252	intergenic_variant	MODIFIER	-	-	PIG3_IPP	A:0.375	T:0.625		X	X	X
rs697435057	7:20662666-20662666	downstream_gene_variant;3_prime_UTR_variant	MODIFIER	ENSSSCG00000001093;ENSSSCG00000001094	ACOT13;C6orf62	PIG4_MLN;PIG4_IPP;PIG4_JPP	A:0.375	C:0.625				X
rs700347695	18:7753802-7753802	downstream_gene_variant	MODIFIER	ENSSSCG00000016476	TRBV21OR9-2	PIG1_MLN;PIG3_MLN;PIG4_MLN;;PIG3_JPP	A:0.375	G:0.625	X		X	X
rs701410669	6:1091210-1091210	intron_variant;downstream_gene_variant	MODIFIER	ENSSSCG00000002650;ENSSSCG00000002651	-;CDT1	PIG3_MLN	A:0.375	G:0.625			X
rs704051680	7:24686061-24686061	missense_variant	MODERATE	ENSSSCG00000001229	TMP-CH242-74M17.2	PIG4_MLN;PIG3_IPP;PIG4_IPP;PIG4_JPP;PIG4_PB	A:0.375	T:0.625			X	X
rs704344189	7:24653850-24653850	downstream_gene_variant;upstream_gene_variant	MODIFIER	ENSSSCG00000001228;ENSSSCG00000030604	TMP-CH242-74M17.5;5S_rRNA	PIG1_MLN;PIG1_IPP	A:0.375	T:0.625	X
rs705606699	14:153780450-153780450	missense_variant,splice_region_variant	MODERATE	ENSSSCG00000010790	ECHS1	PIG2_MLN;PIG3_MLN;PIG4_MLN;PIG2_IPP;PIG3_IPP;PIG2_JPP;PIG3_JPP;PIG4_JPP;PIG3_PB;PIG4_PB	A:0.375	G:0.625		X	X	X
rs707918527	9:21860309-21860309	downstream_gene_variant	MODIFIER	ENSSSCG00000014907;ENSSSCG00000025187	CREBZF;TMEM126A	PIG2_MLN	A:0.375	G:0.625	X	X		X
rs710665760	7:24701994-24701994	downstream_gene_variant;upstream_gene_variant	MODIFIER	ENSSSCG00000001397;ENSSSCG00000023567	TMP-CH242-74M17.4;5S_rRNA	PIG2_MLN;PIG3_MLN;PIG2_IPP;PIG3_IPP;PIG3_JPP;PIG3_JPP;;PIG3_JPP	A:0.375	G:0.625		X	X	X
rs711377059	18:109797-109797	3_prime_UTR_variant	MODIFIER	ENSSSCG00000025510	-	PIG1_IPP;PIG2_IPP;PIG3_IPP;PIG1_JPP;PIG2_JPP	A:0.375	G:0.625	X	X	X
rs789136171	1:87146429-87146429	3_prime_UTR_variant;downstream_gene_variant	MODIFIER	ENSSSCG00000004421	FYN	PIG1_MLN;PIG3_MLN;PIG1_IPP;PIG3_IPP;PIG3_JPP;PIG3_JPP;PIG3_JPP;PIG3_JPP;PIG3_JPP;PIG3_JPP;;PIG3_JPP	A:0.375	T:0.625	X	X	X
rs793409782	X:113628731-113628731	intron_variant;downstream_gene_variant;intron_variant,NMD_transcript_variant	MODIFIER	ENSSSCG00000012619	SEPT6	PIG1_MLN	A:0.375	C:0.625	X	X
rs80832175	7:24644108-24644108	non_coding_transcript_exon_variant	MODIFIER	ENSSSCG00000001227	TMP-SLA-3	PIG3_MLN;PIG4_MLN;PIG2_IPP;PIG3_IPP;PIG4_IPP;PIG2_JPP;PIG3_JPP;PIG3_JPP;PIG3_JPP;PIG4_JPP;PIG3_PB;PIG4_PB	A:0.375	C:0.625		X	X	X
rs80849075	4:100829173-100829173	synonymous_variant	LOW	ENSSSCG00000006457	FCRL3	PIG1_MLN	A:0.375	G:0.625	X	X	X
rs80852016	9:21821551-21821551	synonymous_variant	LOW	ENSSSCG00000014905	TMEM126B	PIG4_MLN	A:0.375	G:0.625	X	X		X
rs80898094	X:37907873-37907873	synonymous_variant;intron_variant	LOW;MODIFIER	ENSSSCG00000012234	SRPX	PIG2_JPP	A:0.375	G:0.625	X	X	X
rs80918315	4:100968493-100968493	downstream_gene_variant	MODIFIER	ENSSSCG00000026210	-	PIG1_MLN;PIG3_MLN	A:0.375	G:0.625	X	X	X
rs80923297	13:14141371-14141371	synonymous_variant	LOW	ENSSSCG00000011213	TOP2B	PIG2_IPP	A:0.375	G:0.625	X	X	X
rs80944584	14:41266785-41266785	intron_variant;missense_variant	MODIFIER;MODERATE	ENSSSCG00000009880;ENSSSCG00000009882	SLC8B1;OAS1	PIG2_MLN;PIG2_IPP;PIG3_IPP;PIG4_IPP;PIG2_JPP;PIG3_JPP;PIG3_JPP;PIG4_JPP;PIG2_PB;PIG3_PB	A:0.375	G:0.625		X	X	X
rs80962650	13:141227225-141227225	missense_variant	MODERATE	ENSSSCG00000011827	LSG1	PIG1_MLN;PIG3_MLN;PIG4_MLN;PIG1_IPP;PIG3_IPP;PIG3_JPP;PIG4_JPP;PIG4_PB	A:0.375	T:0.625	X		X	X
rs81000584	14:153778077-153778077	synonymous_variant	LOW	ENSSSCG00000010790	ECHS1	PIG2_MLN;PIG2_IPP;PIG3_IPP;PIG4_IPP;PIG2_JPP;PIG4_JPP;PIG4_PB	A:0.375	G:0.625		X	X	X
rs81210760	17:40086212-40086212	synonymous_variant	LOW	ENSSSCG00000007228	HM13	PIG4_IPP	A:0.375	G:0.625	X	X		X
rs81210917	5:3148923-3148923	synonymous_variant	LOW	ENSSSCG00000000033	TSPO	PIG4_IPP	A:0.375	G:0.625				X
rs81212884	6:73139370-73139370	missense_variant	MODERATE	ENSSSCG00000003505	DDOST	PIG4_MLN;PIG1_JPP;PIG2_JPP	A:0.375	C:0.625	X	X		X
rs81473977	X:142207655-142207655	downstream_gene_variant;missense_variant;upstream_gene_variant;non_coding_transcript_exon_variant	MODIFIER;MODERATE	ENSSSCG00000012789;ENSSSCG00000012790;ENSSSCG00000019653;ENSSSCG00000030715	AVPR2;ARHGAP4;-;NAA11	PIG4_MLN;PIG4_IPP;PIG4_JPP;PIG4_PB	A:0.375	G:0.625				X
rs81506659	8:75800266-75800266	downstream_gene_variant	MODIFIER	ENSSSCG00000023489	CXCL9	PIG3_MLN;PIG1_IPP	A:0.375	G:0.625	X	X	X
rs343752641	6:108080383-108080383	3_prime_UTR_variant	MODIFIER	ENSSSCG00000022739	DSG2	PIG3_IPP;PIG2_JPP	A:0.384615	G:0.615385		X	X	X
rs693799217	5:63673903-63673903	3_prime_UTR_variant	MODIFIER	ENSSSCG00000000625	LRP6	PIG4_MLN	A:0.384615	C:0.615385			X	X
rs328263663	4:85692592-85692592	intergenic_variant	MODIFIER	-	-	PIG4_JPP	A:0.388889	G:0.611111		X		X
rs343025243	X:122107536-122107536	intron_variant	MODIFIER	ENSSSCG00000012651	XPNPEP2	PIG3_IPP	A:0.388889	G:0.611111			X
rs319168728	14:12433454-12433454	missense_variant	MODERATE	ENSSSCG00000009666	EPHX2	PIG1_IPP	A:0.392857	G:0.607143	X	X		X
rs319450288	1:9397367-9397367	intron_variant;downstream_gene_variant;upstream_gene_variant	MODIFIER	ENSSSCG00000004048;ENSSSCG00000004049;ENSSSCG00000018605	TCP1;ACAT2;SNORA20	PIG1_MLN	A:0.392857	T:0.607143	X
rs320197692	3:55834498-55834498	synonymous_variant;intron_variant	LOW;MODIFIER	ENSSSCG00000008169;ENSSSCG00000008170	TBC1D8;-	PIG3_MLN;PIG2_JPP	A:0.392857	G:0.607143		X	X	X
rs321898940	4:100843263-100843263	downstream_gene_variant	MODIFIER	ENSSSCG00000006457	FCRL3	PIG1_IPP	A:0.392857	G:0.607143	X	X	X
rs331460074	1:9397368-9397368	intron_variant;downstream_gene_variant;upstream_gene_variant	MODIFIER	ENSSSCG00000004048;ENSSSCG00000004049;ENSSSCG00000018605	TCP1;ACAT2;SNORA20	PIG1_MLN	A:0.392857	C:0.607143	X
rs340773921	14:8097701-8097701	intergenic_variant	MODIFIER	-	-	PIG2_IPP	A:0.392857	G:0.607143	X	X
rs341382090	14:22291806-22291806	downstream_gene_variant	MODIFIER	ENSSSCG00000009720	DDX60	PIG1_MLN	A:0.392857	C:0.607143	X
rs345036137	8:12403931-12403931	intergenic_variant	MODIFIER	-	-	PIG4_MLN	A:0.392857	G:0.607143			X	X
rs345974430	14:65657088-65657088	intron_variant	MODIFIER	ENSSSCG00000028345	-	PIG2_IPP	A:0.392857	G:0.607143		X	X	X
rs705356943	9:3719448-3719448	missense_variant	MODERATE	ENSSSCG00000014618	-	PIG4_MLN	A:0.392857	G:0.607143	X	X		X
rs80819895	15:151465120-151465120	intron_variant	MODIFIER	ENSSSCG00000027331	COL6A3	PIG2_MLN	A:0.392857	G:0.607143		X
rs81437163	12:56657671-56657671	downstream_gene_variant;synonymous_variant	MODIFIER;LOW	ENSSSCG00000017990;ENSSSCG00000017992	PIK3R6;MFSD6L	PIG2_JPP	A:0.392857	C:0.607143	X	X		X
GL893333.2:72899-72899	GL893333.2:72899-72899	intron_variant	MODIFIER	ENSSSCG00000025422	PRPF3	PIG2_IPP	A:0.4	G:0.6		X	X
GL892901.1:162-162	GL892901.1:162-162	intergenic_variant	MODIFIER	-	-	PIG4_MLN	A:0.4	G:0.6			X	X
rs319188303	1:32595364-32595364	non_coding_transcript_exon_variant	MODIFIER	ENSSSCG00000004170	-	PIG2_MLN;PIG1_IPP;PIG1_JPP	A:0.4	C:0.6	X	X	X	X
rs324498615	15:28578276-28578276	upstream_gene_variant;intron_variant	MODIFIER	ENSSSCG00000015718;ENSSSCG00000023435	C2orf76;DBI	PIG4_JPP	A:0.4	G:0.6				X
rs327198636	16:29453462-29453462	3_prime_UTR_variant	MODIFIER	ENSSSCG00000016872	HMGCS1	PIG2_JPP	A:0.4	T:0.6	X	X		X
rs327808327	7:20526066-20526066	downstream_gene_variant	MODIFIER	ENSSSCG00000001090	ALDH5A1	PIG1_MLN;PIG4_MLN;PIG1_IPP;PIG1_JPP;PIG4_JPP	A:0.4	G:0.6	X			X
rs328921654	4:119105009-119105009	intergenic_variant	MODIFIER	-	-	PIG1_IPP;PIG1_JPP	A:0.4	C:0.6	X	X	X
rs328963523	2:121504312-121504312	intron_variant	MODIFIER	ENSSSCG00000022048	REEP5	PIG4_MLN	A:0.4	G:0.6		X		X
rs329890284	4:31682210-31682210	upstream_gene_variant	MODIFIER	ENSSSCG00000006033	EIF3E	PIG1_IPP;PIG4_IPP	A:0.4	T:0.6	X		X	X
rs332917211	10:52904151-52904151	intergenic_variant	MODIFIER	-	-	PIG1_MLN;PIG1_IPP	A:0.4	G:0.6	X		X	X
rs335576147	X:10435692-10435692	downstream_gene_variant	MODIFIER	ENSSSCG00000012116	PRPS2	PIG3_MLN	A:0.4	G:0.6			X
rs338438411	7:34349984-34349984	synonymous_variant	LOW	ENSSSCG00000001513	SYNGAP1	PIG3_MLN	A:0.4	G:0.6		X	X	X
rs342062425	7:20521848-20521848	missense_variant	MODERATE	ENSSSCG00000001090	ALDH5A1	PIG1_MLN;PIG4_MLN;PIG1_IPP;PIG1_JPP	A:0.4	C:0.6	X	X		X
rs344308145	9:21826761-21826761	downstream_gene_variant	MODIFIER	ENSSSCG00000014905	TMEM126B	PIG1_MLN	A:0.4	G:0.6	X	X		X
rs55618257	6:152704453-152704453	3_prime_UTR_variant;downstream_gene_variant	MODIFIER	ENSSSCG00000003908;ENSSSCG00000029145	TSPAN1;POMGNT1	PIG3_IPP;PIG3_JPP;;PIG3_JPP	A:0.4	C:0.6			X
rs691314160	11:71385788-71385788	synonymous_variant	LOW	ENSSSCG00000009497	-	PIG4_IPP;PIG4_JPP	A:0.4	G:0.6				X
rs691515327	5:66012557-66012557	missense_variant	MODERATE	ENSSSCG00000026009	-	PIG1_PB;PIG3_PB;PIG4_PB	A:0.4	G:0.6	X		X	X
rs694652899	7:28211327-28211327	intergenic_variant	MODIFIER	-	-	PIG3_IPP;PIG4_IPP;PIG3_JPP;PIG4_JPP	A:0.4	G:0.6	X		X	X
rs696060385	6:27300057-27300057	missense_variant;intron_variant	MODERATE;MODIFIER	ENSSSCG00000002824;ENSSSCG00000002826	-	PIG1_IPP;PIG2_IPP;PIG3_IPP;PIG4_IPP;PIG1_JPP;PIG2_JPP;PIG3_JPP;PIG3_JPP;PIG4_JPP	A:0.4	G:0.6	X	X	X	X
rs700501525	6:52798047-52798047	downstream_gene_variant	MODIFIER	ENSSSCG00000028154	-	PIG1_IPP;PIG1_JPP	A:0.4	G:0.6	X		X
rs711911863	5:66039654-66039654	missense_variant	MODERATE	ENSSSCG00000025680	-	PIG1_PB;PIG2_PB;PIG3_PB;PIG4_PB	A:0.4	G:0.6	X	X	X	X
rs713158506	6:27300056-27300056	missense_variant;intron_variant	MODERATE;MODIFIER	ENSSSCG00000002824;ENSSSCG00000002826	-	PIG1_IPP;PIG2_IPP;PIG3_IPP;PIG4_IPP;PIG1_JPP;PIG2_JPP;PIG3_JPP;PIG3_JPP;PIG4_JPP	A:0.4	C:0.6	X	X	X	X
9:73000360-73000360	9:73000360-73000360	intron_variant	MODIFIER	ENSSSCG00000015638	C1orf186	PIG1_MLN;PIG3_MLN;PIG1_PB;PIG2_PB;PIG3_PB;PIG4_PB	A:0.40625	G:0.59375	X	X	X	X
9:50877232-50877232	9:50877232-50877232	upstream_gene_variant;downstream_gene_variant	MODIFIER	ENSSSCG00000021602;ENSSSCG00000023324	TTC36;-	PIG4_MLN	A:0.40625	T:0.59375	X	X		X
14:78284123-78284123	14:78284123-78284123	intron_variant	MODIFIER	ENSSSCG00000010251	SUPV3L1	PIG1_MLN	A:0.40625	G:0.59375	X
GL894027.2:170982-170982	GL894027.2:170982-170982	synonymous_variant	LOW	ENSSSCG00000021854	-	PIG2_JPP	A:0.40625	G:0.59375	X	X		X
14:78284139-78284139	14:78284139-78284139	intron_variant	MODIFIER	ENSSSCG00000010251	SUPV3L1	PIG1_MLN	A:0.40625	G:0.59375	X
rs196953402	8:71302011-71302011	3_prime_UTR_variant	MODIFIER	ENSSSCG00000008937	AMBN	PIG2_MLN	A:0.40625	G:0.59375	X	X	X	X
rs318460436	12:5580414-5580414	3_prime_UTR_variant	MODIFIER	ENSSSCG00000017202	H3F3B	PIG1_MLN;PIG1_IPP;PIG1_JPP	A:0.40625	T:0.59375	X	X		X
rs318585841	2:149366277-149366277	intron_variant	MODIFIER	ENSSSCG00000014387	DIAPH1	PIG4_JPP	A:0.40625	C:0.59375		X	X	X
rs321219441	1:124393432-124393432	synonymous_variant	LOW	ENSSSCG00000004584	GCNT3	PIG3_IPP;PIG4_IPP;PIG4_JPP	A:0.40625	G:0.59375			X	X
rs322773308	X:142216946-142216946	intron_variant;intron_variant,non_coding_transcript_variant;intron_variant,NMD_transcript_variant	MODIFIER	ENSSSCG00000012790;ENSSSCG00000030715	ARHGAP4;NAA11	PIG4_MLN	A:0.40625	G:0.59375				X
rs323381295	15:152399849-152399849	downstream_gene_variant	MODIFIER	ENSSSCG00000016340	ASB1	PIG4_IPP	A:0.40625	G:0.59375		X		X
rs324420751	6:40013927-40013927	intron_variant	MODIFIER	ENSSSCG00000002879	GRAMD1A	PIG2_JPP	A:0.40625	G:0.59375		X	X	X
rs325490915	3:7430990-7430990	downstream_gene_variant	MODIFIER	ENSSSCG00000007644	-	PIG1_MLN;PIG4_PB	A:0.40625	G:0.59375	X	X	X	X
rs327270597	7:24653518-24653518	downstream_gene_variant;upstream_gene_variant	MODIFIER	ENSSSCG00000001228;ENSSSCG00000030604	TMP-CH242-74M17.5;5S_rRNA	PIG1_MLN;PIG1_IPP;PIG3_IPP	A:0.40625	G:0.59375	X		X
rs329235920	3:5474433-5474433	downstream_gene_variant;intron_variant	MODIFIER	ENSSSCG00000007600;ENSSSCG00000007601;ENSSSCG00000007602	BHLHA15;TECPR1;BAIAP2L1	PIG1_MLN;PIG4_MLN;PIG2_IPP;PIG1_JPP;PIG2_JPP;PIG2_PB	A:0.40625	G:0.59375	X	X		X
rs330869643	5:9322438-9322438	intron_variant	MODIFIER	ENSSSCG00000020882	-	PIG1_MLN;PIG4_MLN;PIG4_IPP;PIG1_JPP;PIG4_JPP	A:0.40625	G:0.59375	X			X
rs331606309	9:906501-906501	downstream_gene_variant	MODIFIER	ENSSSCG00000014567	TRIM66	PIG2_MLN	A:0.40625	G:0.59375		X	X	X
rs332947730	X:142094270-142094270	intron_variant;downstream_gene_variant	MODIFIER	ENSSSCG00000012783;ENSSSCG00000024676	IDH3G;SRPK3	PIG4_MLN;PIG4_JPP	A:0.40625	G:0.59375				X
rs335626818	12:26655829-26655829	synonymous_variant	LOW	ENSSSCG00000028962	-	PIG2_IPP;PIG2_JPP	A:0.40625	T:0.59375	X	X	X	X
rs340399076	X:142218128-142218128	intron_variant;intron_variant,non_coding_transcript_variant;intron_variant,NMD_transcript_variant	MODIFIER	ENSSSCG00000012790;ENSSSCG00000030715	ARHGAP4;NAA11	PIG4_MLN;PIG4_JPP	A:0.40625	G:0.59375				X
rs341139287	5:18836743-18836743	intron_variant	MODIFIER	ENSSSCG00000000257	ITGB7	PIG1_MLN;PIG3_MLN;PIG3_JPP;PIG1_PB;PIG2_PB;PIG3_PB	A:0.40625	C:0.59375	X	X	X
rs341787829	12:25322318-25322318	intron_variant	MODIFIER	ENSSSCG00000030269	B4GALNT2	PIG1_JPP	A:0.40625	T:0.59375	X	X
rs342037933	18:56865287-56865287	intron_variant	MODIFIER	ENSSSCG00000020769	-	PIG1_MLN	A:0.40625	T:0.59375	X		X	X
rs342413813	14:50403722-50403722	intron_variant	MODIFIER	ENSSSCG00000010002	-	PIG4_MLN;PIG4_IPP;PIG4_JPP	A:0.40625	G:0.59375				X
rs342437959	18:6512819-6512819	downstream_gene_variant;intron_variant	MODIFIER	ENSSSCG00000028266;ENSSSCG00000021475;ENSSSCG00000024184	TMUB1;SLC4A2;FASTK	PIG1_MLN	A:0.40625	G:0.59375	X	X	X	X
rs342727003	6:42165901-42165901	3_prime_UTR_variant	MODIFIER	ENSSSCG00000029408	ZFP30	PIG4_IPP	A:0.40625	T:0.59375				X
rs344334416	X:142216921-142216921	intron_variant;intron_variant,non_coding_transcript_variant;intron_variant,NMD_transcript_variant	MODIFIER	ENSSSCG00000012790;ENSSSCG00000030715	ARHGAP4;NAA11	PIG4_MLN;PIG4_JPP	A:0.40625	G:0.59375				X
rs703301241	10:37313215-37313215	3_prime_UTR_variant	MODIFIER	ENSSSCG00000010991	AQP3	PIG4_MLN	A:0.40625	T:0.59375	X	X		X
rs704217815	6:872983-872983	upstream_gene_variant	MODIFIER	ENSSSCG00000020149;ENSSSCG00000024853	5_8S_rRNA;ssc-mir-4332	PIG3_MLN;PIG4_MLN;PIG1_IPP;PIG3_IPP;PIG4_IPP;PIG1_JPP;PIG3_JPP;PIG3_JPP;PIG4_JPP;PIG4_PB	A:0.40625	C:0.59375	X		X	X
rs80812894	11:6714255-6714255	intergenic_variant	MODIFIER	-	-	PIG4_MLN;PIG4_JPP	A:0.40625	G:0.59375				X
rs81209435	4:136928251-136928251	missense_variant	MODERATE	ENSSSCG00000027251	CDC7	PIG4_MLN;PIG3_IPP	A:0.40625	G:0.59375	X		X	X
rs342094572	4:142098532-142098532	synonymous_variant	LOW	ENSSSCG00000006932	-	PIG3_IPP;PIG4_IPP;PIG3_JPP;PIG4_JPP	A:0.409091	G:0.590909	X		X	X
rs81253022	2:10503585-10503585	intergenic_variant	MODIFIER	-	-	PIG1_IPP;PIG4_IPP;PIG1_JPP	A:0.409091	T:0.590909	X			X
GL896256.1:2278-2278	GL896256.1:2278-2278	intergenic_variant	MODIFIER	-	-	PIG2_JPP	A:0.416667	G:0.583333	X	X		X
rs320302178	15:18456420-18456420	intron_variant	MODIFIER	ENSSSCG00000015691	-	PIG1_JPP	A:0.416667	G:0.583333	X	X	X
rs331385995	13:103128580-103128580	downstream_gene_variant	MODIFIER	ENSSSCG00000011723	MME	PIG2_JPP	A:0.416667	G:0.583333		X	X	X
rs342505105	6:43235367-43235367	intron_variant	MODIFIER	ENSSSCG00000022017	-	PIG3_IPP;PIG4_IPP;PIG3_JPP;PIG4_JPP	A:0.416667	G:0.583333			X	X
rs692515652	15:18454601-18454601	synonymous_variant	LOW	ENSSSCG00000015691	-	PIG2_IPP;PIG2_JPP;PIG3_JPP;PIG4_JPP	A:0.416667	G:0.583333	X	X	X	X
rs710817161	4:142099076-142099076	missense_variant	MODERATE	ENSSSCG00000006932	-	PIG3_IPP;PIG4_IPP;PIG3_JPP;PIG4_JPP	A:0.416667	G:0.583333	X		X	X
rs80846790	5:105735644-105735644	intergenic_variant	MODIFIER	-	-	PIG2_MLN	A:0.416667	G:0.583333	X	X	X
2:71997908-71997908	2:71997908-71997908	intron_variant	MODIFIER	ENSSSCG00000013577	FCER2	PIG4_MLN	A:0.423077	G:0.576923	X	X	X	X
2:9164856-9164856	2:9164856-9164856	intron_variant	MODIFIER	ENSSSCG00000013073	FADS3	PIG1_MLN	A:0.423077	G:0.576923	X	X		X
6:156149078-156149078	6:156149078-156149078	intron_variant	MODIFIER	ENSSSCG00000023920	-	PIG4_MLN	A:0.423077	G:0.576923			X	X
rs319951149	9:12339987-12339987	3_prime_UTR_variant	MODIFIER	ENSSSCG00000014875	CAPN5	PIG1_IPP	A:0.423077	G:0.576923	X	X		X
rs326273212	13:103115353-103115353	synonymous_variant	LOW	ENSSSCG00000011723	MME	PIG2_IPP;PIG4_IPP;PIG4_JPP	A:0.423077	T:0.576923		X	X	X
rs692495900	4:139506184-139506184	missense_variant;intron_variant	MODERATE;MODIFIER	ENSSSCG00000027014	-	PIG4_JPP	A:0.423077	G:0.576923			X	X
3:142920292-142920292	3:142920292-142920292	upstream_gene_variant	MODIFIER	ENSSSCG00000008662	-	PIG1_IPP;PIG1_JPP	A:0.428571	C:0.571429	X
12:50266666-50266666	12:50266666-50266666	intergenic_variant	MODIFIER	-	-	PIG4_MLN	A:0.428571	T:0.571429				X
1:314788502-314788502	1:314788502-314788502	upstream_gene_variant	MODIFIER	ENSSSCG00000005861	-	PIG1_IPP	A:0.428571	C:0.571429	X
1:270003351-270003351	1:270003351-270003351	3_prime_UTR_variant	MODIFIER	ENSSSCG00000005386	STX17	PIG1_MLN;PIG3_MLN;PIG3_IPP;PIG4_JPP	A:0.428571	G:0.571429	X	X	X	X
12:50266662-50266662	12:50266662-50266662	intergenic_variant	MODIFIER	-	-	PIG4_MLN	A:0.428571	C:0.571429		X		X
3:143411436-143411436	3:143411436-143411436	intergenic_variant	MODIFIER	-	-	PIG1_IPP;PIG2_IPP;PIG3_IPP;PIG1_JPP;PIG2_JPP	A:0.428571	G:0.571429	X	X	X	X
3:143299641-143299641	3:143299641-143299641	intergenic_variant	MODIFIER	-	-	PIG1_IPP	A:0.428571	T:0.571429	X
15:85097405-85097405	15:85097405-85097405	3_prime_UTR_variant;downstream_gene_variant	MODIFIER	ENSSSCG00000015934;ENSSSCG00000015935	PPIG;CCDC173	PIG4_JPP	A:0.428571	G:0.571429	X		X	X
2:149378871-149378871	2:149378871-149378871	missense_variant,splice_region_variant	MODERATE	ENSSSCG00000014387	DIAPH1	PIG4_IPP	A:0.428571	T:0.571429			X	X
7:82481806-82481806	7:82481806-82481806	downstream_gene_variant	MODIFIER	ENSSSCG00000002084	-	PIG4_PB	A:0.428571	G:0.571429		X	X	X
rs319581970	4:142012022-142012022	intergenic_variant	MODIFIER	-	-	PIG3_IPP	A:0.428571	C:0.571429	X		X
rs321748160	6:134074508-134074508	intron_variant	MODIFIER	ENSSSCG00000003798	SERBP1	PIG3_IPP	A:0.428571	T:0.571429		X	X
rs328978109	10:50076427-50076427	downstream_gene_variant;3_prime_UTR_variant	MODIFIER	ENSSSCG00000011043;ENSSSCG00000022953	C1QL3;PTER	PIG2_IPP;PIG2_JPP;PIG3_JPP;;PIG3_JPP	A:0.428571	G:0.571429		X	X
rs333757816	1:2658768-2658768	5_prime_UTR_variant	MODIFIER	ENSSSCG00000004017	FRMD1	PIG1_JPP	A:0.428571	G:0.571429	X
rs337492629	8:12403746-12403746	intergenic_variant	MODIFIER	-	-	PIG4_MLN	A:0.428571	G:0.571429				X
rs341448085	13:34899401-34899401	upstream_gene_variant;downstream_gene_variant	MODIFIER	ENSSSCG00000011370;ENSSSCG00000011371;ENSSSCG00000011372;ENSSSCG00000018173;ENSSSCG00000018566	DALRD3;NDUFAF3;IMPDH2;ssc-mir-425;ssc-mir-191	PIG4_JPP	A:0.428571	C:0.571429				X
rs345837212	14:148965094-148965094	intergenic_variant	MODIFIER	-	-	PIG1_IPP	A:0.428571	G:0.571429	X
rs698347940	3:143006858-143006858	intergenic_variant	MODIFIER	-	-	PIG1_JPP	A:0.428571	C:0.571429	X	X		X
rs700346714	3:59980200-59980200	intergenic_variant	MODIFIER	-	-	PIG3_IPP	A:0.428571	C:0.571429			X
rs80888523	8:144570860-144570860	intron_variant;downstream_gene_variant	MODIFIER	ENSSSCG00000009240;ENSSSCG00000009241	PLAC8;-	PIG1_MLN;PIG3_MLN	A:0.428571	G:0.571429	X		X	X
rs80919852	11:6712244-6712244	intergenic_variant	MODIFIER	-	-	PIG4_IPP	A:0.428571	G:0.571429	X			X
16:29654029-29654029	16:29654029-29654029	intron_variant	MODIFIER	ENSSSCG00000016874	PAIP1	PIG4_MLN	A:0.433333	T:0.566667	X	X	X	X
2:140902324-140902324	2:140902324-140902324	intron_variant	MODIFIER	ENSSSCG00000014292	HSPA4	PIG1_MLN	A:0.433333	G:0.566667	X		X
rs319799321	7:20526465-20526465	downstream_gene_variant	MODIFIER	ENSSSCG00000001090	ALDH5A1	PIG1_MLN;PIG4_MLN;PIG1_IPP;PIG1_JPP	A:0.433333	T:0.566667	X			X
rs321517242	18:3008131-3008131	3_prime_UTR_variant	MODIFIER	ENSSSCG00000016420	INSIG1	PIG1_MLN;PIG1_IPP;PIG1_JPP	A:0.433333	G:0.566667	X
rs323226758	6:74513464-74513464	downstream_gene_variant	MODIFIER	ENSSSCG00000003522	-	;PIG3_JPP	A:0.433333	G:0.566667		X	X
rs324207354	17:36347468-36347468	upstream_gene_variant;downstream_gene_variant;non_coding_transcript_exon_variant	MODIFIER	ENSSSCG00000007145;ENSSSCG00000007146	ADAM33;SIGLEC1	PIG3_MLN;PIG4_MLN	A:0.433333	C:0.566667	X	X	X	X
rs333735862	3:7431000-7431000	downstream_gene_variant	MODIFIER	ENSSSCG00000007644	-	PIG4_PB	A:0.433333	C:0.566667	X	X	X	X
rs335761744	X:143216639-143216639	downstream_gene_variant;3_prime_UTR_variant	MODIFIER	ENSSSCG00000012818	F8	PIG2_MLN	A:0.433333	G:0.566667		X
rs335875498	18:6527514-6527514	intron_variant	MODIFIER	ENSSSCG00000021475	SLC4A2	PIG2_MLN	A:0.433333	G:0.566667	X	X		X
rs338116575	6:49792943-49792943	downstream_gene_variant	MODIFIER	ENSSSCG00000003145	FUT2	PIG1_IPP;PIG3_IPP;PIG1_JPP;;PIG3_JPP	A:0.433333	T:0.566667	X		X
rs340502550	18:24538098-24538098	intergenic_variant	MODIFIER	-	-	PIG1_IPP	A:0.433333	T:0.566667	X		X	X
rs341696794	14:152186135-152186135	intron_variant	MODIFIER	ENSSSCG00000027988	-	PIG1_MLN	A:0.433333	G:0.566667	X			X
rs693130050	13:28591718-28591718	intron_variant	MODIFIER	ENSSSCG00000011278	TRAK1	PIG3_MLN;PIG3_IPP;;PIG3_JPP	A:0.433333	T:0.566667	X	X	X
rs709651759	1:305460003-305460003	downstream_gene_variant;intron_variant	MODIFIER	ENSSSCG00000005716;ENSSSCG00000005717	POMT1;UCK1	PIG2_MLN;PIG2_IPP	A:0.433333	G:0.566667	X	X	X
rs712401486	6:52793116-52793116	downstream_gene_variant;synonymous_variant	MODIFIER;LOW	ENSSSCG00000003247;ENSSSCG00000028154	-	PIG1_IPP;PIG1_JPP	A:0.433333	C:0.566667	X	X	X	X
15:115963400-115963400	15:115963400-115963400	5_prime_UTR_variant;downstream_gene_variant	MODIFIER	ENSSSCG00000016097;ENSSSCG00000025370	-	PIG3_MLN;PIG4_MLN;PIG4_PB	A:0.4375	C:0.5625	X		X	X
7:28743533-28743533	7:28743533-28743533	intergenic_variant	MODIFIER	-	-	PIG1_IPP;PIG1_JPP	A:0.4375	G:0.5625	X	X		X
4:60014237-60014237	4:60014237-60014237	3_prime_UTR_variant	MODIFIER	ENSSSCG00000025980	CHMP4C	PIG1_IPP	A:0.4375	G:0.5625	X		X	X
7:2016434-2016434	7:2016434-2016434	synonymous_variant	LOW	ENSSSCG00000001006	TUBB2B	PIG3_IPP;PIG4_JPP;PIG4_PB	A:0.4375	G:0.5625	X	X	X	X
7:24658005-24658005	7:24658005-24658005	non_coding_transcript_exon_variant	MODIFIER	ENSSSCG00000001228	TMP-CH242-74M17.5	PIG3_MLN;PIG4_MLN;PIG3_IPP;PIG4_IPP;PIG3_JPP;PIG3_JPP;PIG4_JPP;PIG3_PB	A:0.4375	T:0.5625			X	X
7:28743530-28743530	7:28743530-28743530	intergenic_variant	MODIFIER	-	-	PIG1_IPP;PIG1_JPP	A:0.4375	C:0.5625	X
8:145204656-145204656	8:145204656-145204656	intergenic_variant	MODIFIER	-	-	PIG2_MLN;PIG4_MLN;PIG1_PB	A:0.4375	T:0.5625	X	X	X	X
9:70821468-70821468	9:70821468-70821468	downstream_gene_variant	MODIFIER	ENSSSCG00000022036	-	PIG4_PB	A:0.4375	C:0.5625				X
3:143300273-143300273	3:143300273-143300273	intergenic_variant	MODIFIER	-	-	PIG3_IPP;PIG4_IPP	A:0.4375	G:0.5625	X		X	X
GL896105.1:238-238	GL896105.1:238-238	intergenic_variant	MODIFIER	-	-	PIG2_MLN;PIG2_IPP;PIG2_JPP;PIG2_PB	A:0.4375	C:0.5625		X
9:79097343-79097343	9:79097343-79097343	3_prime_UTR_variant	MODIFIER	ENSSSCG00000025577	GATAD1	PIG4_IPP	A:0.4375	G:0.5625	X	X	X	X
3:143344244-143344244	3:143344244-143344244	intergenic_variant	MODIFIER	-	-	PIG1_IPP	A:0.4375	G:0.5625	X
rs319791277	7:28703626-28703626	intergenic_variant	MODIFIER	-	-	PIG1_IPP;PIG1_JPP	A:0.4375	G:0.5625	X			X
rs321074578	2:85278195-85278195	3_prime_UTR_variant	MODIFIER	ENSSSCG00000014072	ENC1	PIG4_JPP	A:0.4375	G:0.5625	X	X	X	X
rs323778949	6:3460576-3460576	5_prime_UTR_variant;upstream_gene_variant	MODIFIER	ENSSSCG00000029403;ENSSSCG00000029034	EMC8;COX4I1	PIG1_PB	A:0.4375	G:0.5625	X	X		X
rs326102425	9:3723438-3723438	coding_sequence_variant	MODIFIER	ENSSSCG00000014618	-	PIG1_MLN;PIG2_MLN;PIG4_MLN;PIG1_IPP;PIG4_IPP;PIG1_JPP;PIG2_JPP;PIG4_JPP;PIG4_PB	A:0.4375	G:0.5625	X	X		X
rs328108593	4:106283169-106283169	3_prime_UTR_variant;downstream_gene_variant	MODIFIER	ENSSSCG00000006612	S100A10	PIG1_PB	A:0.4375	C:0.5625	X	X		X
rs329581863	X:142218591-142218591	intron_variant;downstream_gene_variant;intron_variant,non_coding_transcript_variant;intron_variant,NMD_transcript_variant	MODIFIER	ENSSSCG00000012790;ENSSSCG00000012791;ENSSSCG00000030715	ARHGAP4;NAA10;NAA11	PIG4_MLN;PIG4_IPP	A:0.4375	G:0.5625				X
rs330118599	7:23092863-23092863	upstream_gene_variant;downstream_gene_variant;synonymous_variant	MODIFIER;LOW	ENSSSCG00000024918;ENSSSCG00000030071;ENSSSCG00000021860;ENSSSCG00000020991;ENSSSCG00000026668	-;HIST1H2AJ	PIG1_IPP	A:0.4375	G:0.5625	X	X	X	X
rs334039043	2:44005778-44005778	3_prime_UTR_variant	MODIFIER	ENSSSCG00000013368	HPS5	PIG1_JPP	A:0.4375	G:0.5625	X		X
rs338491871	7:29186620-29186620	intron_variant	MODIFIER	ENSSSCG00000001457	SLA-DQB1	PIG4_IPP	A:0.4375	T:0.5625		X		X
rs341376014	6:78624513-78624513	synonymous_variant;upstream_gene_variant	LOW;MODIFIER	ENSSSCG00000003582;ENSSSCG00000030623	SMPDL3B;XKR8	PIG1_IPP	A:0.4375	C:0.5625	X	X	X
rs341589620	15:122990727-122990727	3_prime_UTR_variant	MODIFIER	ENSSSCG00000016147	PIKFYVE	PIG3_IPP	A:0.4375	G:0.5625	X		X
rs343489965	6:731631-731631	upstream_gene_variant	MODIFIER	ENSSSCG00000024756	-	PIG4_MLN;PIG4_JPP	A:0.4375	C:0.5625				X
rs345652436	15:121748641-121748641	downstream_gene_variant	MODIFIER	ENSSSCG00000016135	CPO	PIG4_IPP	A:0.4375	G:0.5625				X
rs345716350	18:6874584-6874584	synonymous_variant	LOW	ENSSSCG00000016451	GIMAP1	PIG2_MLN;PIG2_IPP;PIG2_JPP;PIG1_PB;PIG2_PB	A:0.4375	C:0.5625	X	X
rs692172630	7:28704170-28704170	intergenic_variant	MODIFIER	-	-	PIG1_IPP	A:0.4375	T:0.5625	X			X
rs693666491	7:28790991-28790991	synonymous_variant	LOW	ENSSSCG00000030874	CT797454.3	PIG1_IPP;PIG3_IPP;PIG1_JPP;PIG3_JPP;PIG4_JPP	A:0.4375	G:0.5625	X		X	X
rs694846939	7:24748145-24748145	3_prime_UTR_variant	MODIFIER	ENSSSCG00000001231	SLA-1	PIG1_MLN;PIG1_IPP;PIG1_JPP;PIG1_PB	A:0.4375	T:0.5625	X
rs695404698	14:52288005-52288005	missense_variant	MODERATE	ENSSSCG00000031037	IGLV-7	PIG4_MLN;PIG4_IPP;PIG4_JPP;PIG4_PB	A:0.4375	G:0.5625				X
rs709630641	9:3722496-3722496	missense_variant	MODERATE	ENSSSCG00000014618	-	PIG1_MLN;PIG2_MLN;PIG3_MLN;PIG4_MLN;PIG1_IPP;PIG3_IPP;PIG4_IPP;PIG2_JPP;PIG3_JPP;PIG4_JPP	A:0.4375	G:0.5625	X	X	X	X
rs711046901	3:59638752-59638752	intergenic_variant	MODIFIER	-	-	PIG2_MLN;PIG4_MLN;PIG2_IPP;PIG4_IPP;PIG2_JPP;PIG4_JPP;PIG4_PB	A:0.4375	G:0.5625		X		X
rs713858909	2:8480986-8480986	intron_variant;upstream_gene_variant	MODIFIER	ENSSSCG00000013061;ENSSSCG00000013062	EML3;MTA2	PIG1_MLN	A:0.4375	C:0.5625	X		X	X
rs793530465	9:74392063-74392063	downstream_gene_variant	MODIFIER	ENSSSCG00000015664	CD55	PIG1_MLN;PIG2_MLN;PIG3_MLN;PIG4_MLN;PIG1_IPP;PIG2_IPP;PIG4_IPP;PIG2_JPP;PIG3_JPP;PIG4_JPP;PIG4_PB	A:0.4375	G:0.5625	X	X	X	X
6:38810699-38810699	6:38810699-38810699	synonymous_variant	LOW	ENSSSCG00000022516	-	PIG3_IPP	A:0.444444	C:0.555556			X
7:28767462-28767462	7:28767462-28767462	3_prime_UTR_variant	MODIFIER	ENSSSCG00000030874	CT797454.3	PIG1_IPP;PIG3_IPP;PIG1_JPP;;PIG3_JPP	A:0.444444	T:0.555556	X	X	X	X
9:43756319-43756319	9:43756319-43756319	intergenic_variant	MODIFIER	-	-	PIG3_IPP	A:0.444444	G:0.555556			X
7:48284507-48284507	7:48284507-48284507	intron_variant	MODIFIER	ENSSSCG00000001724	MEP1A	PIG3_IPP	A:0.444444	G:0.555556	X	X	X	X
rs321633455	1:2660829-2660829	synonymous_variant;upstream_gene_variant	LOW;MODIFIER	ENSSSCG00000004017	FRMD1	PIG1_IPP	A:0.444444	G:0.555556	X
rs330604231	10:48828812-48828812	3_prime_UTR_variant	MODIFIER	ENSSSCG00000011037	TMEM236	PIG2_IPP;PIG2_JPP	A:0.444444	G:0.555556		X	X
rs331350465	8:70934049-70934049	missense_variant	MODERATE	ENSSSCG00000024160	-	PIG2_IPP	A:0.444444	C:0.555556		X	X	X
rs336087231	4:16485708-16485708	downstream_gene_variant	MODIFIER	ENSSSCG00000005979	ANXA13	PIG4_IPP;PIG4_JPP	A:0.444444	G:0.555556				X
rs341091184	16:68721714-68721714	intron_variant	MODIFIER	ENSSSCG00000017037	FABP6	PIG3_IPP	A:0.444444	G:0.555556			X
rs690038820	7:28765932-28765932	downstream_gene_variant	MODIFIER	ENSSSCG00000030874	CT797454.3	PIG3_IPP;PIG4_IPP	A:0.444444	G:0.555556			X	X
rs695673135	8:70910370-70910370	downstream_gene_variant	MODIFIER	ENSSSCG00000024160	-	PIG2_IPP;PIG3_IPP;PIG2_JPP	A:0.444444	C:0.555556	X	X	X	X
rs697153001	8:70910233-70910233	downstream_gene_variant	MODIFIER	ENSSSCG00000024160	-	PIG2_IPP;PIG3_IPP;PIG2_JPP;PIG3_JPP;PIG4_JPP	A:0.444444	G:0.555556	X	X	X	X
rs81461019	16:68724383-68724383	intron_variant	MODIFIER	ENSSSCG00000017037	FABP6	PIG3_IPP	A:0.444444	G:0.555556			X
rs324885633	1:31209001-31209001	intergenic_variant	MODIFIER	-	-	PIG1_JPP	A:0.45	G:0.55	X		X
1:248733446-248733446	1:248733446-248733446	intron_variant	MODIFIER	ENSSSCG00000005247;ENSSSCG00000029150	TJP2;FXN	PIG3_MLN;PIG4_MLN	A:0.454545	T:0.545455			X	X
rs324510005	4:142099058-142099058	missense_variant	MODERATE	ENSSSCG00000006932	-	PIG3_IPP;PIG4_IPP;PIG4_JPP	A:0.454545	G:0.545455	X		X	X
1:305487016-305487016	1:305487016-305487016	upstream_gene_variant	MODIFIER	ENSSSCG00000027241	-	PIG4_IPP	A:0.458333	G:0.541667		X	X	X
2:61492954-61492954	2:61492954-61492954	intron_variant;synonymous_variant	MODIFIER;LOW	ENSSSCG00000027013;ENSSSCG00000028753	-	PIG3_IPP	A:0.458333	G:0.541667	X	X	X	X
rs322683504	13:30333802-30333802	downstream_gene_variant	MODIFIER	ENSSSCG00000019971	-	PIG3_JPP;PIG4_JPP	A:0.458333	G:0.541667		X	X	X
rs333597202	X:122103880-122103880	5_prime_UTR_variant	MODIFIER	ENSSSCG00000012651	XPNPEP2	PIG3_IPP	A:0.458333	G:0.541667			X
rs342184753	7:122969615-122969615	missense_variant	MODERATE	ENSSSCG00000030371	-	PIG3_MLN;;PIG3_JPP	A:0.458333	C:0.541667			X
rs698246676	8:71111598-71111598	3_prime_UTR_variant	MODIFIER	ENSSSCG00000026944	-	PIG3_IPP;PIG4_IPP;PIG2_JPP;PIG3_JPP;PIG4_JPP	A:0.458333	C:0.541667		X	X	X
GL896298.1:477-477	GL896298.1:477-477	intergenic_variant	MODIFIER	-	-	PIG1_MLN	A:0.461538	T:0.538462	X		X
4:607369-607369	4:607369-607369	downstream_gene_variant;splice_acceptor_variant	MODIFIER;HIGH	ENSSSCG00000005917;ENSSSCG00000005918	HSF1;DGAT1	PIG4_JPP	A:0.461538	C:0.538462	X	X	X	X
rs318983018	6:156394157-156394157	intron_variant;upstream_gene_variant	MODIFIER	ENSSSCG00000003966;ENSSSCG00000003967	-;ZMYND12	PIG1_MLN	A:0.461538	G:0.538462	X		X	X
rs327703130	2:153522866-153522866	intergenic_variant	MODIFIER	-	-	PIG2_JPP	A:0.461538	G:0.538462		X	X
rs328164871	4:19745919-19745919	synonymous_variant	LOW	ENSSSCG00000005997	COL14A1	PIG2_MLN	A:0.461538	G:0.538462	X	X	X	X
rs332182457	1:11252795-11252795	downstream_gene_variant	MODIFIER	ENSSSCG00000030535	SNX9	PIG3_IPP	A:0.461538	T:0.538462	X		X
rs338260825	X:122106648-122106648	synonymous_variant	LOW	ENSSSCG00000012651	XPNPEP2	PIG3_IPP	A:0.461538	G:0.538462			X
rs339149000	1:308203033-308203033	3_prime_UTR_variant	MODIFIER	ENSSSCG00000023333	-	PIG1_MLN;PIG3_MLN;PIG4_MLN;PIG1_IPP;PIG3_IPP;PIG4_IPP;PIG1_JPP;PIG3_JPP;PIG4_JPP	A:0.461538	G:0.538462	X		X	X
rs343554747	4:129933636-129933636	downstream_gene_variant	MODIFIER	ENSSSCG00000006873	FRRS1	PIG1_IPP	A:0.461538	T:0.538462	X	X	X
18:50970169-50970169	18:50970169-50970169	splice_donor_variant	HIGH	ENSSSCG00000016711	-	PIG2_MLN;PIG1_IPP;PIG2_JPP;;PIG3_JPP	A:0.464286	T:0.535714	X	X	X
rs318847213	13:127830951-127830951	intron_variant;upstream_gene_variant	MODIFIER	ENSSSCG00000011768;ENSSSCG00000019512	CCDC39;U6	PIG1_IPP	A:0.464286	G:0.535714	X	X
rs326481186	14:33280778-33280778	3_prime_UTR_variant;downstream_gene_variant	MODIFIER	ENSSSCG00000009817	P2RX7	PIG3_IPP;PIG2_JPP	A:0.464286	G:0.535714	X	X	X	X
rs342074667	5:36156182-36156182	downstream_gene_variant	MODIFIER	ENSSSCG00000000490	-	PIG4_JPP	A:0.464286	C:0.535714				X
rs699619530	6:52593569-52593569	intergenic_variant	MODIFIER	-	-	PIG1_IPP;PIG1_JPP	A:0.464286	G:0.535714	X		X
7:82481774-82481774	7:82481774-82481774	downstream_gene_variant	MODIFIER	ENSSSCG00000002084	-	PIG3_PB	A:0.466667	G:0.533333	X	X	X
GL896109.2:13325-13325	GL896109.2:13325-13325	intergenic_variant	MODIFIER	-	-	PIG4_IPP	A:0.466667	G:0.533333	X			X
rs318897857	1:303930752-303930752	intron_variant	MODIFIER	ENSSSCG00000024341	USP20	PIG2_JPP	A:0.466667	G:0.533333		X	X
rs321460512	9:12340118-12340118	3_prime_UTR_variant	MODIFIER	ENSSSCG00000014875	CAPN5	PIG1_IPP	A:0.466667	G:0.533333	X	X		X
rs327898143	12:15199144-15199144	upstream_gene_variant	MODIFIER	ENSSSCG00000017290	-	PIG4_MLN	A:0.466667	C:0.533333				X
rs329079933	2:125335609-125335609	3_prime_UTR_variant	MODIFIER	ENSSSCG00000014223	COMMD10	PIG2_JPP	A:0.466667	G:0.533333		X	X
rs330641465	6:38191704-38191704	3_prime_UTR_variant;intron_variant	MODIFIER	ENSSSCG00000002861;ENSSSCG00000022948	-;SLC7A9	PIG1_MLN	A:0.466667	G:0.533333	X
rs330728571	14:53289956-53289956	intron_variant	MODIFIER	ENSSSCG00000010068	SLC2A11	PIG4_IPP	A:0.466667	G:0.533333				X
rs343270499	X:143216382-143216382	downstream_gene_variant;3_prime_UTR_variant	MODIFIER	ENSSSCG00000012818	F8	PIG2_MLN;PIG4_MLN	A:0.466667	G:0.533333		X		X
rs696157483	9:3723742-3723742	missense_variant	MODERATE	ENSSSCG00000014618	-	PIG1_MLN;PIG2_MLN;PIG3_MLN;PIG4_MLN;PIG1_IPP;PIG3_IPP;PIG4_IPP;PIG2_JPP;PIG3_JPP;PIG4_JPP	A:0.466667	C:0.533333	X	X	X	X
7:2016470-2016470	7:2016470-2016470	synonymous_variant	LOW	ENSSSCG00000001006	TUBB2B	PIG4_PB	A:0.46875	G:0.53125	X	X	X	X
2:12861319-12861319	2:12861319-12861319	downstream_gene_variant	MODIFIER	ENSSSCG00000013175;ENSSSCG00000013176	BTBD18;TMX2	PIG2_IPP;PIG3_JPP;;PIG3_JPP	A:0.46875	T:0.53125	X	X	X	X
GL893852.2:53861-53861	GL893852.2:53861-53861	3_prime_UTR_variant;upstream_gene_variant	MODIFIER	ENSSSCG00000024780;ENSSSCG00000029434	ZFAND1;SLC10A5	PIG2_MLN	A:0.46875	G:0.53125	X	X	X	X
13:31084646-31084646	13:31084646-31084646	downstream_gene_variant;3_prime_UTR_variant	MODIFIER	ENSSSCG00000011300	EXOSC7	PIG1_MLN;PIG2_MLN;PIG4_MLN;PIG1_IPP;PIG1_JPP;PIG2_JPP	A:0.46875	G:0.53125	X	X	X	X
2:9694403-9694403	2:9694403-9694403	upstream_gene_variant	MODIFIER	ENSSSCG00000013086	CYB561A3	PIG2_JPP	A:0.46875	G:0.53125	X	X	X	X
9:116197604-116197604	9:116197604-116197604	downstream_gene_variant;intron_variant	MODIFIER	ENSSSCG00000015430;ENSSSCG00000029078	RINT1;EFCAB10	PIG1_MLN;PIG2_MLN	A:0.46875	G:0.53125	X	X	X	X
13:31085921-31085921	13:31085921-31085921	downstream_gene_variant;3_prime_UTR_variant	MODIFIER	ENSSSCG00000011300	EXOSC7	PIG2_MLN;PIG3_MLN;PIG4_MLN;PIG2_IPP;PIG3_IPP;PIG4_PB	A:0.46875	G:0.53125	X	X	X	X
17:53674100-53674100	17:53674100-53674100	intron_variant	MODIFIER	ENSSSCG00000007424	TNNC2	PIG1_MLN;PIG2_MLN;PIG4_MLN;PIG1_IPP;PIG3_IPP;;PIG3_JPP	A:0.46875	G:0.53125	X	X	X	X
13:37279713-37279713	13:37279713-37279713	3_prime_UTR_variant	MODIFIER	ENSSSCG00000023033	PARP3	PIG2_IPP	A:0.46875	G:0.53125	X	X	X	X
rs322166124	17:66515336-66515336	downstream_gene_variant;intron_variant	MODIFIER	ENSSSCG00000007521;ENSSSCG00000007522	NELFCD;CTSZ	PIG3_MLN	A:0.46875	G:0.53125		X	X
rs327978315	7:43488411-43488411	intron_variant;3_prime_UTR_variant	MODIFIER	ENSSSCG00000001652;ENSSSCG00000001653	GNMT;PEX6	PIG2_MLN;PIG2_JPP	A:0.46875	G:0.53125	X	X	X	X
rs328826015	12:6916912-6916912	upstream_gene_variant	MODIFIER	ENSSSCG00000017239	RPL38	PIG2_MLN;PIG2_JPP	A:0.46875	G:0.53125	X	X
rs329663662	7:44023927-44023927	intergenic_variant	MODIFIER	-	-	PIG4_MLN	A:0.46875	C:0.53125				X
rs330303242	3:7430919-7430919	synonymous_variant	LOW	ENSSSCG00000007644	-	PIG1_MLN;PIG2_MLN;PIG4_MLN	A:0.46875	G:0.53125	X	X	X	X
rs330381679	14:12634938-12634938	downstream_gene_variant	MODIFIER	ENSSSCG00000024972	CCDC25	PIG1_JPP	A:0.46875	G:0.53125	X		X
rs330382801	3:119022394-119022394	downstream_gene_variant;intron_variant	MODIFIER	ENSSSCG00000008555;ENSSSCG00000008556	CGREF1;KHK	PIG3_IPP	A:0.46875	G:0.53125			X	X
rs333175143	X:112845057-112845057	3_prime_UTR_variant;intron_variant;downstream_gene_variant	MODIFIER	ENSSSCG00000012604	LAMP2	PIG4_MLN;PIG2_IPP;PIG4_IPP;PIG4_JPP	A:0.46875	G:0.53125	X	X	X	X
rs333919211	X:122390057-122390057	3_prime_UTR_variant;downstream_gene_variant	MODIFIER	ENSSSCG00000012656	ELF4	PIG2_JPP	A:0.46875	G:0.53125		X	X
rs334196364	1:200006658-200006658	upstream_gene_variant;non_coding_transcript_exon_variant	MODIFIER	ENSSSCG00000005011;ENSSSCG00000029605	NEMF;Metazoa_SRP	PIG2_MLN;PIG3_MLN;PIG4_MLN;PIG3_IPP;PIG2_PB;PIG3_PB;PIG4_PB	A:0.46875	G:0.53125		X	X	X
rs334823248	9:44767733-44767733	synonymous_variant;upstream_gene_variant	LOW;MODIFIER	ENSSSCG00000015039;ENSSSCG00000015040	BCO2;PTS	PIG1_MLN	A:0.46875	G:0.53125	X		X
rs338034189	3:119022397-119022397	downstream_gene_variant;intron_variant	MODIFIER	ENSSSCG00000008555;ENSSSCG00000008556	CGREF1;KHK	PIG3_IPP	A:0.46875	G:0.53125			X	X
rs338495408	6:38011015-38011015	3_prime_UTR_variant	MODIFIER	ENSSSCG00000002859	ANKRD27	PIG1_PB	A:0.46875	G:0.53125	X		X
rs342604739	X:122445195-122445195	3_prime_UTR_variant	MODIFIER	ENSSSCG00000012657	AIFM1	PIG2_MLN;PIG2_IPP;PIG3_IPP;PIG2_JPP;PIG2_PB	A:0.46875	G:0.53125		X	X
rs343144791	1:200006667-200006667	upstream_gene_variant;non_coding_transcript_exon_variant	MODIFIER	ENSSSCG00000005011;ENSSSCG00000029605	NEMF;Metazoa_SRP	PIG2_MLN;PIG4_MLN;PIG2_PB;PIG4_PB	A:0.46875	G:0.53125		X		X
rs343309083	14:41264443-41264443	intron_variant	MODIFIER	ENSSSCG00000009880;ENSSSCG00000009882	SLC8B1;OAS1	PIG1_JPP;PIG4_JPP	A:0.46875	G:0.53125	X	X	X	X
rs344313038	3:17667973-17667973	synonymous_variant	LOW	ENSSSCG00000007754	-	PIG1_MLN;PIG3_MLN;PIG3_JPP;PIG4_JPP;PIG1_PB;PIG4_PB	A:0.46875	G:0.53125	X	X	X	X
rs344659723	11:72162521-72162521	downstream_gene_variant	MODIFIER	ENSSSCG00000026082	DNAJC3	PIG2_JPP	A:0.46875	G:0.53125	X	X	X	X
rs345515740	11:72164029-72164029	downstream_gene_variant	MODIFIER	ENSSSCG00000026082	DNAJC3	PIG2_IPP	A:0.46875	G:0.53125	X	X	X	X
rs702761254	3:59638714-59638714	intergenic_variant	MODIFIER	-	-	PIG1_MLN;PIG3_MLN;PIG4_MLN;PIG1_IPP;PIG4_IPP;PIG1_JPP;PIG3_JPP;PIG4_JPP;PIG1_PB;PIG4_PB	A:0.46875	G:0.53125	X		X	X
rs710717980	X:113621944-113621944	intron_variant;intron_variant,NMD_transcript_variant;downstream_gene_variant	MODIFIER	ENSSSCG00000012619	SEPT6	PIG4_IPP;PIG4_PB	A:0.46875	C:0.53125	X	X	X	X
rs81216390	X:122174423-122174423	synonymous_variant;upstream_gene_variant;downstream_gene_variant;intron_variant	LOW;MODIFIER	ENSSSCG00000012653	ZDHHC9	PIG2_MLN;PIG2_IPP;PIG3_IPP;PIG2_JPP	A:0.46875	G:0.53125		X	X
rs81319684	6:51071091-51071091	intron_variant	MODIFIER	ENSSSCG00000003212	NAPSA	;PIG3_JPP	A:0.46875	C:0.53125	X		X
9:72998108-72998108	9:72998108-72998108	intron_variant	MODIFIER	ENSSSCG00000015638	C1orf186	PIG4_PB	A:0.5	G:0.5	X	X	X	X
5:24025882-24025882	5:24025882-24025882	missense_variant,splice_region_variant	MODERATE	ENSSSCG00000000413	-	PIG4_JPP	A:0.5	G:0.5				X
14:117023692-117023692	14:117023692-117023692	downstream_gene_variant;3_prime_UTR_variant	MODIFIER	ENSSSCG00000010497	ENTPD1	PIG1_MLN	A:0.5	G:0.5	X	X	X	X
12:62606581-62606581	12:62606581-62606581	downstream_gene_variant	MODIFIER	ENSSSCG00000018041;ENSSSCG00000018042	ALDH3A2;SLC47A2	PIG1_IPP;PIG1_JPP	A:0.5	G:0.5	X	X	X	X
15:116212547-116212547	15:116212547-116212547	downstream_gene_variant	MODIFIER	ENSSSCG00000026940	CASP10	PIG1_MLN;PIG2_MLN;PIG3_MLN;PIG4_MLN;PIG4_PB	A:0.5	G:0.5	X	X	X	X
13:79175841-79175841	13:79175841-79175841	intergenic_variant	MODIFIER	-	-	PIG1_MLN;PIG2_MLN;PIG3_MLN;PIG4_MLN;PIG1_IPP;PIG2_IPP;PIG3_IPP;PIG4_IPP;PIG1_JPP;PIG2_JPP;PIG3_JPP;PIG4_JPP;PIG4_PB	A:0.5	G:0.5	X	X	X	X
3:109673253-109673253	3:109673253-109673253	downstream_gene_variant	MODIFIER	ENSSSCG00000008497	GPATCH11	PIG4_MLN	A:0.5	G:0.5	X	X	X	X
GL896001.1:4900-4900	GL896001.1:4900-4900	synonymous_variant	LOW	ENSSSCG00000020848	-	PIG3_IPP;PIG4_IPP	A:0.5	G:0.5			X	X
9:29687709-29687709	9:29687709-29687709	downstream_gene_variant;upstream_gene_variant	MODIFIER	ENSSSCG00000014945;ENSSSCG00000014946;ENSSSCG00000018178;ENSSSCG00000018225;ENSSSCG00000018329;ENSSSCG00000018558;ENSSSCG00000019283;ENSSSCG00000019451;ENSSSCG00000019648;ENSSSCG00000019977	-;CEP295;SNORA40;SNORA18;snoZ40;SNORD5;SNORA8;SNORA25;SNORA32	PIG1_MLN;PIG2_MLN;PIG3_MLN;PIG4_MLN;PIG1_IPP;PIG2_IPP;PIG4_IPP;PIG1_JPP;PIG2_JPP;PIG3_JPP;PIG3_JPP;PIG3_JPP;PIG3_JPP;PIG3_JPP;PIG3_JPP;PIG3_JPP;PIG3_JPP;PIG3_JPP;PIG3_JPP;PIG4_JPP;PIG1_PB;PIG4_PB	A:0.5	G:0.5	X	X	X	X
6:54763183-54763183	6:54763183-54763183	downstream_gene_variant	MODIFIER	ENSSSCG00000029024	-	PIG1_IPP	A:0.5	C:0.5	X	X	X	X
GL896361.1:64456-64456	GL896361.1:64456-64456	intergenic_variant	MODIFIER	-	-	PIG1_MLN;PIG2_MLN;PIG3_MLN;PIG4_MLN;PIG2_IPP;PIG3_IPP;PIG4_IPP;PIG1_JPP;PIG2_JPP;PIG3_JPP;PIG4_JPP	A:0.5	G:0.5	X	X	X	X
8:17399428-17399428	8:17399428-17399428	intergenic_variant	MODIFIER	-	-	PIG1_IPP;PIG2_IPP;PIG3_IPP;PIG4_IPP;PIG1_JPP;PIG2_JPP;PIG3_JPP;PIG4_JPP	A:0.5	G:0.5	X	X	X	X
GL896467.1:7106-7106	GL896467.1:7106-7106	downstream_gene_variant	MODIFIER	ENSSSCG00000025524;ENSSSCG00000029208	CCDC137;ARL16	PIG1_MLN;PIG2_MLN;PIG4_MLN;PIG3_IPP	A:0.5	G:0.5	X	X	X	X
3:109671800-109671800	3:109671800-109671800	downstream_gene_variant	MODIFIER	ENSSSCG00000008496	EIF2AK2	PIG1_MLN;PIG2_MLN;PIG4_MLN	A:0.5	G:0.5	X	X		X
9:74083539-74083539	9:74083539-74083539	downstream_gene_variant	MODIFIER	ENSSSCG00000015660	PFKFB2	PIG1_MLN	A:0.5	G:0.5	X	X		X
GL896001.1:5041-5041	GL896001.1:5041-5041	3_prime_UTR_variant	MODIFIER	ENSSSCG00000020848	-	PIG4_MLN;PIG3_IPP;PIG4_IPP	A:0.5	G:0.5			X	X
9:10815841-10815841	9:10815841-10815841	splice_region_variant,intron_variant;upstream_gene_variant	LOW;MODIFIER	ENSSSCG00000014855;ENSSSCG00000025715	RPS3;SNORD15	PIG4_PB	A:0.5	G:0.5	X	X	X	X
GL896354.1:4611-4611	GL896354.1:4611-4611	intergenic_variant	MODIFIER	-	-	PIG1_PB	A:0.5	G:0.5	X		X
3:109401860-109401860	3:109401860-109401860	intron_variant;3_prime_UTR_variant	MODIFIER	ENSSSCG00000008493;ENSSSCG00000020689	CEBPZ;CEBPZOS	PIG1_MLN;PIG4_MLN;PIG1_IPP;PIG2_IPP;PIG4_PB	A:0.5	G:0.5	X	X	X	X
13:43332342-43332342	13:43332342-43332342	3_prime_UTR_variant	MODIFIER	ENSSSCG00000011465	PDE12	PIG1_MLN;PIG3_JPP;PIG4_JPP	A:0.5	G:0.5	X	X	X	X
14:52134927-52134927	14:52134927-52134927	intron_variant	MODIFIER	ENSSSCG00000010036	SLC5A1	PIG4_IPP;PIG4_JPP	A:0.5	G:0.5	X	X	X	X
GL894030.1:4981-4981	GL894030.1:4981-4981	downstream_gene_variant	MODIFIER	ENSSSCG00000002632	SLC28A1	PIG1_JPP	A:0.5	G:0.5	X	X
9:116197654-116197654	9:116197654-116197654	downstream_gene_variant;intron_variant	MODIFIER	ENSSSCG00000015430;ENSSSCG00000029078	RINT1;EFCAB10	PIG1_MLN;PIG2_MLN;PIG1_IPP;PIG2_JPP;PIG3_JPP;PIG3_JPP;PIG4_JPP	A:0.5	G:0.5	X	X	X	X
GL892325.1:2784-2784	GL892325.1:2784-2784	intron_variant	MODIFIER	ENSSSCG00000028507	-	PIG3_IPP	A:0.5	G:0.5	X	X	X	X
9:116686334-116686334	9:116686334-116686334	intergenic_variant	MODIFIER	-	-	PIG4_IPP	A:0.5	G:0.5	X	X	X	X
GL895479.1:1040-1040	GL895479.1:1040-1040	intergenic_variant	MODIFIER	-	-	PIG1_IPP	A:0.5	G:0.5	X		X
3:109401058-109401058	3:109401058-109401058	intron_variant;3_prime_UTR_variant	MODIFIER	ENSSSCG00000008493;ENSSSCG00000020689	CEBPZ;CEBPZOS	PIG1_IPP;PIG2_JPP;PIG3_JPP;;PIG3_JPP	A:0.5	G:0.5	X	X	X	X
3:84181252-84181252	3:84181252-84181252	3_prime_UTR_variant;intron_variant	MODIFIER	ENSSSCG00000028228;ENSSSCG00000028100	XPO1;-	PIG1_MLN;PIG2_MLN;PIG3_MLN;PIG4_MLN;PIG1_IPP;PIG2_IPP;PIG3_IPP;PIG4_IPP;PIG1_JPP;PIG2_JPP;PIG3_JPP;;PIG3_JPP	A:0.5	T:0.5	X	X	X	X
13:108423559-108423559	13:108423559-108423559	downstream_gene_variant	MODIFIER	ENSSSCG00000011731;ENSSSCG00000011732	SMC4;TRIM59	PIG4_IPP	A:0.5	G:0.5	X	X	X	X
X:65859093-65859093	X:65859093-65859093	downstream_gene_variant	MODIFIER	ENSSSCG00000012405	-	PIG3_MLN;PIG1_IPP;PIG3_IPP	A:0.5	T:0.5	X	X	X	X
12:32004947-32004947	12:32004947-32004947	3_prime_UTR_variant	MODIFIER	ENSSSCG00000025237	-	PIG3_MLN	A:0.5	T:0.5			X
6:10732033-10732033	6:10732033-10732033	downstream_gene_variant	MODIFIER	ENSSSCG00000002701	MON1B	PIG2_IPP	A:0.5	G:0.5	X	X	X	X
12:5531602-5531602	12:5531602-5531602	intron_variant	MODIFIER	ENSSSCG00000017200	UNC13D	PIG1_MLN;PIG3_MLN;PIG4_MLN;PIG4_IPP;;PIG3_JPP	A:0.5	G:0.5	X	X	X	X
2:68888812-68888812	2:68888812-68888812	intron_variant	MODIFIER	ENSSSCG00000013671	ZNF846	PIG1_MLN;PIG1_IPP;PIG3_IPP;;PIG3_JPP	A:0.5	G:0.5	X	X	X	X
17:40352283-40352283	17:40352283-40352283	intron_variant;downstream_gene_variant	MODIFIER	ENSSSCG00000007232;ENSSSCG00000022547	-	PIG2_MLN;PIG1_IPP;PIG2_IPP;PIG3_IPP;PIG1_JPP;PIG2_JPP;PIG3_JPP;PIG3_JPP;PIG4_JPP;PIG2_PB	A:0.5	G:0.5	X	X	X	X
3:59968814-59968814	3:59968814-59968814	intergenic_variant	MODIFIER	-	-	PIG1_MLN;PIG2_MLN;PIG3_MLN;PIG4_MLN;PIG3_IPP;PIG4_IPP;PIG1_JPP;PIG2_JPP;PIG3_JPP;PIG4_JPP;PIG2_PB;PIG4_PB	A:0.5	C:0.5	X	X	X	X
3:18780960-18780960	3:18780960-18780960	intron_variant;upstream_gene_variant	MODIFIER	ENSSSCG00000007807	CD19	PIG2_IPP	A:0.5	G:0.5	X	X	X	X
JH118557.1:26989-26989	JH118557.1:26989-26989	downstream_gene_variant	MODIFIER	ENSSSCG00000024943	EHD3	PIG2_IPP	A:0.5	G:0.5	X	X
13:37279793-37279793	13:37279793-37279793	3_prime_UTR_variant;upstream_gene_variant	MODIFIER	ENSSSCG00000023033;ENSSSCG00000026415	PARP3;GPR62	PIG2_IPP;PIG2_JPP	A:0.5	G:0.5	X	X	X	X
5:24273359-24273359	5:24273359-24273359	missense_variant,splice_region_variant	MODERATE	ENSSSCG00000000424	-	PIG1_JPP	A:0.5	G:0.5	X
15:116188070-116188070	15:116188070-116188070	downstream_gene_variant;intron_variant	MODIFIER	ENSSSCG00000016101;ENSSSCG00000026940	CFLAR;CASP10	PIG3_IPP	A:0.5	G:0.5	X	X	X	X
X:47806585-47806585	X:47806585-47806585	intron_variant	MODIFIER	ENSSSCG00000021934	OTUD5	PIG4_JPP	A:0.5	G:0.5	X	X	X	X
2:71699438-71699438	2:71699438-71699438	intron_variant	MODIFIER	ENSSSCG00000013588	MAP2K7	PIG1_MLN;PIG4_MLN	A:0.5	T:0.5	X	X	X	X
7:2015562-2015562	7:2015562-2015562	synonymous_variant	LOW	ENSSSCG00000001006	TUBB2B	PIG4_PB	A:0.5	G:0.5	X	X	X	X
13:145020155-145020155	13:145020155-145020155	3_prime_UTR_variant	MODIFIER	ENSSSCG00000011862	MUC13	PIG1_IPP;PIG4_IPP;PIG1_JPP;PIG4_JPP	A:0.5	C:0.5	X	X	X	X
1:305485161-305485161	1:305485161-305485161	intron_variant	MODIFIER	ENSSSCG00000027241	-	PIG4_IPP	A:0.5	G:0.5	X	X	X	X
15:116188060-116188060	15:116188060-116188060	downstream_gene_variant;intron_variant	MODIFIER	ENSSSCG00000016101;ENSSSCG00000026940	CFLAR;CASP10	PIG3_IPP	A:0.5	G:0.5	X	X	X	X
9:54913761-54913761	9:54913761-54913761	intergenic_variant	MODIFIER	-	-	PIG1_MLN;PIG1_IPP	A:0.5	G:0.5	X			X
3:59753830-59753830	3:59753830-59753830	missense_variant;upstream_gene_variant	MODERATE;MODIFIER	ENSSSCG00000008205;ENSSSCG00000029057	-	PIG1_MLN;PIG2_MLN;PIG3_MLN;PIG4_MLN;PIG1_IPP;PIG2_IPP;PIG3_IPP;PIG4_IPP;PIG1_JPP;PIG2_JPP;PIG3_JPP;PIG3_JPP;PIG4_JPP;PIG1_PB;PIG2_PB;PIG3_PB;PIG4_PB	A:0.5	C:0.5	X	X	X	X
2:5872734-5872734	2:5872734-5872734	splice_region_variant,intron_variant	LOW	ENSSSCG00000012988	-	PIG2_IPP;PIG3_IPP;PIG4_IPP;PIG1_JPP	A:0.5	G:0.5	X	X	X	X
14:117024564-117024564	14:117024564-117024564	downstream_gene_variant;3_prime_UTR_variant	MODIFIER	ENSSSCG00000010497	ENTPD1	PIG1_MLN	A:0.5	G:0.5	X	X	X	X
14:117024574-117024574	14:117024574-117024574	downstream_gene_variant;3_prime_UTR_variant	MODIFIER	ENSSSCG00000010497	ENTPD1	PIG1_MLN	A:0.5	G:0.5	X	X	X	X
17:53939970-53939970	17:53939970-53939970	intron_variant;intron_variant,NMD_transcript_variant;upstream_gene_variant;downstream_gene_variant	MODIFIER	ENSSSCG00000007440	CD40	PIG2_MLN;PIG4_JPP	A:0.5	G:0.5	X	X	X	X
7:28765885-28765885	7:28765885-28765885	downstream_gene_variant	MODIFIER	ENSSSCG00000030874	CT797454.3	PIG1_IPP;PIG3_IPP;PIG1_JPP;PIG2_JPP	A:0.5	C:0.5	X	X	X
14:78359836-78359836	14:78359836-78359836	intergenic_variant	MODIFIER	-	-	PIG1_JPP;;PIG3_JPP	A:0.5	G:0.5	X		X	X
3:58215062-58215062	3:58215062-58215062	downstream_gene_variant	MODIFIER	ENSSSCG00000008188	MGAT4A	PIG1_IPP	A:0.5	G:0.5	X	X	X	X
13:130614611-130614611	13:130614611-130614611	intron_variant	MODIFIER	ENSSSCG00000026097	LAMP3	PIG1_IPP	A:0.5	G:0.5	X	X	X	X
3:109401824-109401824	3:109401824-109401824	intron_variant;3_prime_UTR_variant	MODIFIER	ENSSSCG00000008493;ENSSSCG00000020689	CEBPZ;CEBPZOS	PIG3_IPP	A:0.5	G:0.5	X	X	X	X
12:25106275-25106275	12:25106275-25106275	downstream_gene_variant	MODIFIER	ENSSSCG00000021461	SNF8	PIG2_MLN	A:0.5	G:0.5		X		X
2:68889142-68889142	2:68889142-68889142	intron_variant	MODIFIER	ENSSSCG00000013671	ZNF846	PIG3_IPP	A:0.5	G:0.5	X	X	X	X
MT:3223-3223	MT:3223-3223	downstream_gene_variant;non_coding_transcript_exon_variant;upstream_gene_variant	MODIFIER	ENSSSCG00000018060;ENSSSCG00000018061;ENSSSCG00000018062;ENSSSCG00000018063;ENSSSCG00000018064;ENSSSCG00000018065;ENSSSCG00000018066;ENSSSCG00000018067;ENSSSCG00000018068;ENSSSCG00000018069;ENSSSCG00000018070;ENSSSCG00000018071;ENSSSCG00000018072;ENSSSCG00000018073;ENSSSCG00000018074;ENSSSCG00000018075;ENSSSCG00000018076;ENSSSCG00000018077;ENSSSCG00000018078	-;ND1;ND2;COX1;COX2	PIG1_MLN;PIG2_MLN;PIG4_MLN;PIG1_IPP;PIG2_IPP;PIG3_IPP;PIG4_IPP;PIG1_JPP;PIG2_JPP;PIG3_JPP;PIG3_JPP;PIG3_JPP;PIG3_JPP;PIG3_JPP;PIG3_JPP;PIG3_JPP;PIG3_JPP;PIG3_JPP;PIG3_JPP;PIG3_JPP;PIG3_JPP;PIG3_JPP;PIG3_JPP;PIG3_JPP;PIG3_JPP;PIG3_JPP;PIG3_JPP;PIG3_JPP;PIG4_JPP;PIG2_PB	A:0.5	T:0.5	X	X	X	X
2:68888748-68888748	2:68888748-68888748	intron_variant	MODIFIER	ENSSSCG00000013671	ZNF846	PIG1_MLN	A:0.5	G:0.5	X	X	X	X
5:8161624-8161624	5:8161624-8161624	intron_variant	MODIFIER	ENSSSCG00000021944	RAC3	PIG1_IPP;PIG4_IPP	A:0.5	G:0.5	X	X	X	X
3:18781467-18781467	3:18781467-18781467	intron_variant;upstream_gene_variant	MODIFIER	ENSSSCG00000007807	CD19	PIG4_IPP;PIG4_JPP	A:0.5	G:0.5	X	X	X	X
14:78359046-78359046	14:78359046-78359046	intergenic_variant	MODIFIER	-	-	PIG1_IPP	A:0.5	G:0.5	X	X	X	X
12:37110806-37110806	12:37110806-37110806	upstream_gene_variant;downstream_gene_variant	MODIFIER	ENSSSCG00000017648;ENSSSCG00000017649	-;SKA2	PIG2_MLN	A:0.5	G:0.5	X	X	X	X
2:66287191-66287191	2:66287191-66287191	3_prime_UTR_variant;upstream_gene_variant	MODIFIER	ENSSSCG00000013746;ENSSSCG00000013747	CALR;RAD23A	PIG1_MLN;PIG2_MLN;PIG3_MLN;PIG4_MLN;PIG1_IPP;PIG2_IPP;PIG3_IPP;PIG4_IPP;PIG2_JPP;PIG3_JPP;PIG3_JPP;PIG4_JPP;PIG1_PB;PIG4_PB	A:0.5	T:0.5	X	X	X	X
rs318282583	6:50572239-50572239	synonymous_variant	LOW	ENSSSCG00000003197	MED25	PIG1_JPP;PIG1_PB	A:0.5	G:0.5	X		X
rs318303016	6:44690181-44690181	intron_variant	MODIFIER	ENSSSCG00000002995	EGLN2	PIG1_MLN	A:0.5	G:0.5	X		X
rs318351371	5:55269958-55269958	synonymous_variant;downstream_gene_variant	LOW;MODIFIER	ENSSSCG00000000580;ENSSSCG00000000583	RECQL;PYROXD1	PIG1_IPP	A:0.5	G:0.5	X			X
rs318399625	3:56483852-56483852	3_prime_UTR_variant	MODIFIER	ENSSSCG00000008175	CHST10	PIG1_MLN;PIG2_IPP;PIG1_JPP;PIG2_JPP;PIG4_JPP	A:0.5	G:0.5	X	X	X	X
rs318748446	3:18829603-18829603	downstream_gene_variant;intron_variant;intron_variant,non_coding_transcript_variant	MODIFIER	ENSSSCG00000007809;ENSSSCG00000007811	SPNS1;LAT	PIG4_MLN	A:0.5	G:0.5			X	X
rs318761491	6:40137210-40137210	synonymous_variant	LOW	ENSSSCG00000025499	FXYD5	PIG3_MLN;PIG1_PB;PIG4_PB	A:0.5	G:0.5	X	X	X	X
rs318913975	X:104396223-104396223	3_prime_UTR_variant	MODIFIER	ENSSSCG00000012576	CHRDL1	PIG4_MLN	A:0.5	G:0.5	X	X	X	X
rs319086619	2:107131867-107131867	downstream_gene_variant	MODIFIER	ENSSSCG00000014170;ENSSSCG00000014171	CAST;ERAP1	PIG2_JPP	A:0.5	G:0.5	X	X	X	X
rs319100805	8:351547-351547	intron_variant	MODIFIER	ENSSSCG00000008675	LETM1	PIG4_JPP	A:0.5	G:0.5	X	X	X	X
rs319174571	4:74305454-74305454	intron_variant	MODIFIER	ENSSSCG00000023221	-	PIG4_JPP	A:0.5	G:0.5	X		X	X
rs319262090	3:119022380-119022380	downstream_gene_variant;intron_variant	MODIFIER	ENSSSCG00000008555;ENSSSCG00000008556	CGREF1;KHK	PIG3_IPP	A:0.5	G:0.5			X	X
rs319431390	7:42087520-42087520	3_prime_UTR_variant	MODIFIER	ENSSSCG00000001619	FOXP4	PIG1_MLN	A:0.5	G:0.5	X		X
rs319444202	7:43488686-43488686	intron_variant;3_prime_UTR_variant	MODIFIER	ENSSSCG00000001652;ENSSSCG00000001653	GNMT;PEX6	PIG4_MLN;PIG1_IPP	A:0.5	C:0.5	X	X	X	X
rs319566498	7:63375389-63375389	synonymous_variant	LOW	ENSSSCG00000001892	SCAMP2	PIG4_JPP	A:0.5	G:0.5		X		X
rs319705923	7:24645024-24645024	intron_variant,non_coding_transcript_variant	MODIFIER	ENSSSCG00000001227	TMP-SLA-3	PIG2_IPP;PIG2_JPP	A:0.5	G:0.5		X		X
rs319767165	14:138391-138391	3_prime_UTR_variant	MODIFIER	ENSSSCG00000009578	-	PIG1_MLN;PIG4_MLN;PIG4_JPP	A:0.5	G:0.5	X	X	X	X
rs319942191	14:33279638-33279638	3_prime_UTR_variant;downstream_gene_variant	MODIFIER	ENSSSCG00000009817	P2RX7	PIG3_IPP;PIG4_IPP;PIG2_JPP	A:0.5	G:0.5	X	X	X	X
rs320503520	3:7248910-7248910	intergenic_variant	MODIFIER	-	-	PIG4_PB	A:0.5	G:0.5	X	X	X	X
rs320568316	16:86738612-86738612	upstream_gene_variant	MODIFIER	ENSSSCG00000017123	-	PIG4_MLN	A:0.5	T:0.5			X	X
rs320700992	7:29184529-29184529	intron_variant;upstream_gene_variant	MODIFIER	ENSSSCG00000001457;ENSSSCG00000030750	SLA-DQB1;SLA-DQB2	PIG4_MLN;PIG4_IPP;PIG4_JPP	A:0.5	G:0.5		X		X
rs320884022	3:7665479-7665479	downstream_gene_variant;intron_variant;synonymous_variant	MODIFIER;LOW	ENSSSCG00000007659;ENSSSCG00000025164;ENSSSCG00000026653	ZCWPW1;-	PIG1_PB;PIG2_PB;PIG3_PB;PIG4_PB	A:0.5	G:0.5	X	X	X	X
rs321173722	18:9405307-9405307	intergenic_variant	MODIFIER	-	-	PIG1_IPP	A:0.5	G:0.5	X			X
rs321382038	2:107464593-107464593	downstream_gene_variant	MODIFIER	ENSSSCG00000014173	LNPEP	PIG3_MLN	A:0.5	G:0.5	X	X	X	X
rs321632835	14:52398531-52398531	missense_variant	MODERATE	ENSSSCG00000030893	IGLV-3	PIG3_IPP;PIG4_JPP	A:0.5	G:0.5			X	X
rs321814638	9:119543078-119543078	missense_variant	MODERATE	ENSSSCG00000029596	-	PIG1_MLN;PIG2_MLN;PIG4_MLN;PIG1_IPP;PIG2_IPP;PIG3_IPP;PIG2_JPP;PIG3_JPP;PIG4_JPP;PIG1_PB;PIG3_PB;PIG4_PB	A:0.5	T:0.5	X	X	X	X
rs321919544	7:29081258-29081258	intron_variant,non_coding_transcript_variant	MODIFIER	ENSSSCG00000031032	SLA-DRB3	PIG2_MLN	A:0.5	G:0.5		X
rs321948789	8:76034638-76034638	3_prime_UTR_variant	MODIFIER	ENSSSCG00000008980	SCARB2	PIG2_MLN	A:0.5	G:0.5		X		X
rs322139743	7:29185298-29185298	intron_variant	MODIFIER	ENSSSCG00000001457	SLA-DQB1	PIG4_MLN;PIG4_IPP;PIG4_JPP	A:0.5	G:0.5		X		X
rs322214500	X:143699014-143699014	intergenic_variant	MODIFIER	-	-	PIG4_MLN;PIG4_IPP;PIG4_JPP;PIG2_PB	A:0.5	G:0.5		X		X
rs322302956	1:83124521-83124521	downstream_gene_variant	MODIFIER	ENSSSCG00000004380	-	PIG1_JPP;PIG4_PB	A:0.5	G:0.5	X	X	X	X
rs322321137	12:25383558-25383558	3_prime_UTR_variant;downstream_gene_variant	MODIFIER	ENSSSCG00000027677;ENSSSCG00000026701	ABI3;PHOSPHO1	PIG1_MLN;PIG2_MLN;PIG3_MLN;PIG1_IPP;PIG2_IPP;PIG4_IPP;PIG1_JPP;PIG2_JPP;PIG3_JPP;PIG3_JPP;PIG4_JPP;PIG1_PB;PIG3_PB;PIG4_PB	A:0.5	G:0.5	X	X	X	X
rs322865824	13:88073665-88073665	5_prime_UTR_variant	MODIFIER	ENSSSCG00000011664	RBP1	PIG3_MLN	A:0.5	G:0.5	X		X
rs323257346	14:13007830-13007830	3_prime_UTR_variant	MODIFIER	ENSSSCG00000009673	NUGGC	PIG1_MLN;PIG3_IPP	A:0.5	G:0.5	X		X
rs323785635	5:60987101-60987101	3_prime_UTR_variant;upstream_gene_variant	MODIFIER	ENSSSCG00000000604;ENSSSCG00000000605	ARHGDIB;ERP27	PIG2_MLN;PIG2_IPP	A:0.5	C:0.5	X	X
rs323866507	3:7431091-7431091	downstream_gene_variant	MODIFIER	ENSSSCG00000007644	-	PIG2_MLN;PIG3_MLN;PIG1_IPP;PIG1_PB;PIG2_PB;PIG3_PB;PIG4_PB	A:0.5	G:0.5	X	X	X	X
rs323998073	13:79736331-79736331	downstream_gene_variant	MODIFIER	ENSSSCG00000011621	SEC61A1	PIG1_MLN;PIG2_MLN;PIG3_MLN;PIG4_MLN;PIG1_IPP;PIG2_IPP;PIG3_IPP;PIG4_IPP;PIG1_JPP;PIG2_JPP;PIG3_JPP;PIG4_JPP;PIG4_PB	A:0.5	G:0.5	X	X	X	X
rs324016651	14:149174802-149174802	synonymous_variant	LOW	ENSSSCG00000026302	MKI67	PIG2_MLN;PIG4_MLN;PIG2_IPP;PIG4_IPP;PIG2_JPP;PIG4_JPP;PIG4_PB	A:0.5	C:0.5		X		X
rs324340794	2:157347376-157347376	downstream_gene_variant	MODIFIER	ENSSSCG00000018513;ENSSSCG00000019165	ssc-mir-145;ssc-mir-143	PIG2_MLN;PIG2_JPP	A:0.5	G:0.5	X	X
rs324507176	18:55398478-55398478	upstream_gene_variant	MODIFIER	ENSSSCG00000019018	SNORA9	PIG3_MLN;PIG4_MLN;PIG3_IPP;PIG4_IPP;PIG3_JPP;PIG4_JPP;PIG4_PB	A:0.5	C:0.5			X	X
rs324553268	4:9091508-9091508	downstream_gene_variant;3_prime_UTR_variant	MODIFIER	ENSSSCG00000005954;ENSSSCG00000005955	OC90;EFR3A	PIG4_MLN;PIG3_IPP;PIG4_JPP	A:0.5	G:0.5			X	X
rs324606292	3:9459874-9459874	synonymous_variant	LOW	ENSSSCG00000007682	SH2B2	PIG3_IPP	A:0.5	G:0.5	X	X	X	X
rs324640644	11:72163705-72163705	downstream_gene_variant	MODIFIER	ENSSSCG00000026082	DNAJC3	PIG1_IPP	A:0.5	G:0.5	X	X	X	X
rs324807199	1:57669593-57669593	intergenic_variant	MODIFIER	-	-	PIG1_JPP;;PIG3_JPP	A:0.5	G:0.5	X	X	X	X
rs324847726	9:44424883-44424883	missense_variant;downstream_gene_variant;upstream_gene_variant	MODERATE;MODIFIER	ENSSSCG00000015024;ENSSSCG00000015025;ENSSSCG00000021871	C11orf1;CRYAB;FDXACB1	PIG1_IPP	A:0.5	T:0.5	X		X
rs325286629	4:142045784-142045784	intergenic_variant	MODIFIER	-	-	PIG2_IPP;PIG4_IPP;PIG2_JPP;PIG4_JPP	A:0.5	C:0.5		X		X
rs325355920	11:2160263-2160263	downstream_gene_variant	MODIFIER	ENSSSCG00000009293	-	PIG2_JPP;PIG4_JPP	A:0.5	C:0.5		X		X
rs325447508	4:107637655-107637655	downstream_gene_variant;upstream_gene_variant;non_coding_transcript_exon_variant;3_prime_UTR_variant	MODIFIER	ENSSSCG00000006646;ENSSSCG00000006647	ARNT;CTSK	PIG2_MLN;PIG4_MLN;PIG2_JPP;PIG4_JPP;PIG4_PB	A:0.5	T:0.5		X		X
rs325674256	7:29176706-29176706	downstream_gene_variant	MODIFIER	ENSSSCG00000001457;ENSSSCG00000030750	SLA-DQB1;SLA-DQB2	PIG2_MLN;PIG2_JPP;PIG4_PB	A:0.5	T:0.5		X		X
rs325750117	8:70569991-70569991	intergenic_variant	MODIFIER	-	-	PIG1_IPP;PIG2_IPP;PIG2_JPP;PIG3_JPP;PIG4_JPP	A:0.5	G:0.5	X	X	X	X
rs325859241	12:21538636-21538636	intron_variant	MODIFIER	ENSSSCG00000017448	KRT19	PIG1_IPP;PIG1_JPP	A:0.5	G:0.5	X		X
rs325872555	12:43758948-43758948	3_prime_UTR_variant	MODIFIER	ENSSSCG00000017727	TMEM98	PIG1_MLN;PIG3_IPP;PIG1_JPP	A:0.5	G:0.5	X		X
rs325967016	17:54170178-54170178	3_prime_UTR_variant;upstream_gene_variant	MODIFIER	ENSSSCG00000023306;ENSSSCG00000022777	ELMO2;SLC35C2	PIG4_MLN;PIG2_JPP;PIG1_PB	A:0.5	T:0.5	X	X	X	X
rs326105327	11:2160892-2160892	downstream_gene_variant	MODIFIER	ENSSSCG00000009293	-	PIG2_IPP	A:0.5	G:0.5		X		X
rs326156596	17:34563664-34563664	5_prime_UTR_variant	MODIFIER	ENSSSCG00000029889	CST3	;PIG3_JPP	A:0.5	G:0.5	X		X
rs326198250	7:29168104-29168104	intron_variant	MODIFIER	ENSSSCG00000001456	SLA-DQA	PIG1_MLN;PIG4_MLN	A:0.5	G:0.5	X			X
rs326273468	10:50076111-50076111	downstream_gene_variant;3_prime_UTR_variant	MODIFIER	ENSSSCG00000011043;ENSSSCG00000022953	C1QL3;PTER	PIG2_JPP;PIG3_JPP;PIG3_JPP;PIG4_JPP	A:0.5	G:0.5		X	X	X
rs326350616	6:51176716-51176716	downstream_gene_variant	MODIFIER	ENSSSCG00000024391	EMC10	PIG1_PB	A:0.5	G:0.5	X		X
rs326389605	7:29188637-29188637	missense_variant	MODERATE	ENSSSCG00000001457	SLA-DQB1	PIG2_MLN;PIG2_IPP;PIG2_JPP;PIG2_PB	A:0.5	C:0.5		X		X
rs326610586	2:8349819-8349819	upstream_gene_variant;3_prime_UTR_variant	MODIFIER	ENSSSCG00000020665;ENSSSCG00000025571	TAF6L;POLR2G	PIG1_IPP;PIG3_IPP	A:0.5	G:0.5	X	X	X	X
rs326846093	6:16253188-16253188	downstream_gene_variant	MODIFIER	ENSSSCG00000002754	NQO1	PIG4_IPP	A:0.5	C:0.5		X		X
rs326860987	3:56483784-56483784	3_prime_UTR_variant	MODIFIER	ENSSSCG00000008175	CHST10	PIG1_MLN;PIG1_IPP;PIG2_IPP;PIG4_IPP;PIG4_JPP	A:0.5	C:0.5	X	X	X	X
rs327009539	5:8911584-8911584	3_prime_UTR_variant;upstream_gene_variant	MODIFIER	ENSSSCG00000000141;ENSSSCG00000000142	EIF3D;FOXRED2	PIG1_MLN;PIG4_MLN;PIG1_IPP;PIG1_PB;PIG4_PB	A:0.5	G:0.5	X			X
rs327097579	6:40138147-40138147	intron_variant	MODIFIER	ENSSSCG00000025499	FXYD5	PIG3_MLN	A:0.5	G:0.5	X	X	X	X
rs327582847	7:27590626-27590626	intron_variant;downstream_gene_variant;intron_variant,non_coding_transcript_variant	MODIFIER	ENSSSCG00000001400;ENSSSCG00000018494;ENSSSCG00000023018	DDX39B;SNORD83;MCCD1	PIG1_IPP;PIG1_JPP;PIG1_PB	A:0.5	G:0.5	X	X
rs327616704	4:60632596-60632596	intergenic_variant	MODIFIER	-	-	PIG4_PB	A:0.5	G:0.5	X	X	X	X
rs327667939	16:25520773-25520773	3_prime_UTR_variant;non_coding_transcript_exon_variant	MODIFIER	ENSSSCG00000016855	FYB	PIG4_MLN	A:0.5	T:0.5			X	X
rs327834541	12:43759021-43759021	3_prime_UTR_variant	MODIFIER	ENSSSCG00000017727	TMEM98	PIG1_MLN;PIG3_IPP	A:0.5	G:0.5	X		X
rs327972759	2:6509500-6509500	intron_variant	MODIFIER	ENSSSCG00000013020	MAP4K2	;PIG3_JPP	A:0.5	G:0.5			X	X
rs328036880	4:142089190-142089190	intron_variant	MODIFIER	ENSSSCG00000006932	-	PIG3_IPP	A:0.5	G:0.5	X		X
rs328419902	14:98578470-98578470	upstream_gene_variant;synonymous_variant	MODIFIER;LOW	ENSSSCG00000010399;ENSSSCG00000010400	NCOA4;MSMB	PIG1_IPP;PIG2_IPP;PIG4_IPP;PIG1_JPP;PIG2_JPP;PIG3_JPP;PIG3_JPP;;PIG3_JPP	A:0.5	G:0.5	X	X	X	X
rs328613093	6:50029378-50029378	intron_variant	MODIFIER	ENSSSCG00000023792	SNRNP70	PIG1_MLN;PIG1_JPP	A:0.5	T:0.5	X		X
rs328712314	14:33281544-33281544	3_prime_UTR_variant;downstream_gene_variant	MODIFIER	ENSSSCG00000009817	P2RX7	PIG2_JPP	A:0.5	G:0.5	X	X	X	X
rs328808307	12:6474427-6474427	upstream_gene_variant;downstream_gene_variant	MODIFIER	ENSSSCG00000017232;ENSSSCG00000017233	SLC9A3R1;RAB37	PIG2_MLN	A:0.5	G:0.5	X	X
rs328820965	8:31876455-31876455	missense_variant	MODERATE	ENSSSCG00000008787	-	PIG4_MLN	A:0.5	T:0.5			X	X
rs328829242	12:6255895-6255895	upstream_gene_variant;3_prime_UTR_variant	MODIFIER	ENSSSCG00000017217;ENSSSCG00000017218	-;CDR2L	PIG2_JPP	A:0.5	C:0.5	X	X
rs328905215	4:100380357-100380357	missense_variant	MODERATE	ENSSSCG00000006451	PCD1B	PIG3_MLN;PIG3_PB	A:0.5	G:0.5			X
rs329481147	6:65692126-65692126	downstream_gene_variant;synonymous_variant	MODIFIER;LOW	ENSSSCG00000003419;ENSSSCG00000003420	-	PIG2_JPP	A:0.5	G:0.5	X	X	X	X
rs329778021	3:7248553-7248553	intergenic_variant	MODIFIER	-	-	PIG3_MLN	A:0.5	G:0.5	X	X	X	X
rs329860698	2:11810758-11810758	3_prime_UTR_variant;downstream_gene_variant	MODIFIER	ENSSSCG00000013144;ENSSSCG00000013145	MPEG1;DTX4	PIG4_PB	A:0.5	T:0.5			X	X
rs329879635	8:31769883-31769883	3_prime_UTR_variant	MODIFIER	ENSSSCG00000008786	-	PIG4_MLN	A:0.5	G:0.5			X	X
rs329941503	4:87134260-87134260	3_prime_UTR_variant	MODIFIER	ENSSSCG00000006273	MCM4	PIG4_JPP	A:0.5	G:0.5		X		X
rs330059076	6:48453696-48453696	downstream_gene_variant	MODIFIER	ENSSSCG00000024240	CCDC9	PIG3_IPP	A:0.5	G:0.5	X		X
rs330082890	17:37246247-37246247	downstream_gene_variant	MODIFIER	ENSSSCG00000007171	EBF4	PIG2_IPP	A:0.5	G:0.5	X	X		X
rs330408223	13:19778751-19778751	3_prime_UTR_variant	MODIFIER	ENSSSCG00000011229	STT3B	PIG1_MLN	A:0.5	G:0.5	X	X
rs330474715	14:79260817-79260817	downstream_gene_variant	MODIFIER	ENSSSCG00000010268	EIF4EBP2	PIG2_IPP	A:0.5	G:0.5		X		X
rs330675395	5:36181016-36181016	missense_variant;intron_variant;3_prime_UTR_variant	MODERATE;MODIFIER	ENSSSCG00000000492	LYZ	PIG1_MLN;PIG4_MLN;PIG1_IPP;PIG4_IPP;PIG1_JPP;PIG4_JPP;PIG1_PB;PIG4_PB	A:0.5	T:0.5	X			X
rs330755464	8:71347084-71347084	downstream_gene_variant	MODIFIER	ENSSSCG00000008939	JCHAIN	PIG4_JPP	A:0.5	G:0.5	X	X	X	X
rs330768641	14:51945495-51945495	upstream_gene_variant	MODIFIER	ENSSSCG00000010036	SLC5A1	PIG4_JPP	A:0.5	T:0.5			X	X
rs330973425	X:122261480-122261480	synonymous_variant	LOW	ENSSSCG00000012654	-	PIG2_MLN;PIG2_IPP;PIG2_JPP;PIG2_PB	A:0.5	G:0.5		X	X
rs331462123	16:86737858-86737858	upstream_gene_variant	MODIFIER	ENSSSCG00000017123	-	PIG3_IPP;PIG4_JPP	A:0.5	G:0.5			X	X
rs331528839	16:42500458-42500458	downstream_gene_variant	MODIFIER	ENSSSCG00000016933	ELOVL7	PIG2_JPP	A:0.5	G:0.5		X	X
rs331644534	17:34560173-34560173	3_prime_UTR_variant	MODIFIER	ENSSSCG00000029889	CST3	PIG3_MLN;PIG3_IPP;PIG3_JPP;PIG1_PB	A:0.5	G:0.5	X		X
rs331870073	3:119022581-119022581	downstream_gene_variant;intron_variant	MODIFIER	ENSSSCG00000008555;ENSSSCG00000008556	CGREF1;KHK	PIG3_IPP;PIG3_JPP;PIG3_JPP;PIG3_JPP;;PIG3_JPP	A:0.5	G:0.5			X	X
rs331947234	7:35187340-35187340	intergenic_variant	MODIFIER	-	-	PIG4_JPP	A:0.5	G:0.5	X	X	X	X
rs331990214	4:120750975-120750975	downstream_gene_variant	MODIFIER	ENSSSCG00000006822	-	;PIG3_JPP	A:0.5	C:0.5			X	X
rs332039906	14:7352091-7352091	intron_variant;downstream_gene_variant	MODIFIER	ENSSSCG00000009628;ENSSSCG00000009629	CCAR2;BIN3	PIG4_JPP	A:0.5	T:0.5	X	X	X	X
rs332088347	17:30109842-30109842	missense_variant	MODERATE	ENSSSCG00000007093	ZNF133	PIG3_MLN;PIG3_IPP;PIG3_JPP;PIG3_PB	A:0.5	T:0.5	X	X	X	X
rs332532734	2:149806744-149806744	3_prime_UTR_variant	MODIFIER	ENSSSCG00000014393	GNPDA1	PIG1_IPP	A:0.5	G:0.5	X	X
rs332667390	1:284680849-284680849	3_prime_UTR_variant;downstream_gene_variant	MODIFIER	ENSSSCG00000027688;ENSSSCG00000024648	RNF183;PRPF4	PIG1_JPP	A:0.5	T:0.5	X	X	X
rs333101800	5:69599837-69599837	3_prime_UTR_variant	MODIFIER	ENSSSCG00000000743	FKBP4	PIG1_MLN;PIG2_IPP;PIG3_JPP;PIG4_JPP	A:0.5	G:0.5	X	X	X	X
rs333153571	X:8455653-8455653	3_prime_UTR_variant;downstream_gene_variant	MODIFIER	ENSSSCG00000012111	HCCS	PIG1_IPP	A:0.5	G:0.5	X		X
rs333243312	6:48982193-48982193	downstream_gene_variant;3_prime_UTR_variant	MODIFIER	ENSSSCG00000020791;ENSSSCG00000022774	SNORD23;NOP53	PIG1_IPP	A:0.5	G:0.5	X		X
rs333415824	12:40414604-40414604	synonymous_variant	LOW	ENSSSCG00000017696	C17orf78	PIG1_IPP;PIG2_IPP;PIG1_JPP	A:0.5	G:0.5	X	X
rs333651473	4:120542897-120542897	synonymous_variant	LOW	ENSSSCG00000006813	STRIP1	PIG3_MLN	A:0.5	G:0.5			X	X
rs333674919	2:55199682-55199682	synonymous_variant;downstream_gene_variant	LOW;MODIFIER	ENSSSCG00000013978;ENSSSCG00000030672	ZNF672;ZNF692	PIG4_MLN;PIG2_IPP	A:0.5	G:0.5	X	X	X	X
rs333702176	12:12129698-12129698	downstream_gene_variant	MODIFIER	ENSSSCG00000017259	PRKAR1A	PIG1_IPP	A:0.5	T:0.5	X		X
rs334344478	6:51176360-51176360	downstream_gene_variant	MODIFIER	ENSSSCG00000024391	EMC10	PIG1_MLN;PIG1_PB	A:0.5	G:0.5	X		X
rs334552284	3:62253916-62253916	5_prime_UTR_variant	MODIFIER	ENSSSCG00000022820	VAMP8	PIG4_IPP	A:0.5	G:0.5	X			X
rs334972887	3:71280876-71280876	intergenic_variant	MODIFIER	-	-	PIG4_IPP	A:0.5	G:0.5	X			X
rs335090030	14:33246230-33246230	synonymous_variant	LOW	ENSSSCG00000009816	P2RX4	PIG3_MLN	A:0.5	G:0.5	X	X	X	X
rs335197293	14:13007880-13007880	3_prime_UTR_variant	MODIFIER	ENSSSCG00000009673	NUGGC	PIG1_MLN	A:0.5	G:0.5	X		X
rs335409221	7:28733551-28733551	intergenic_variant	MODIFIER	-	-	PIG3_IPP	A:0.5	C:0.5	X		X
rs335472594	11:2160457-2160457	downstream_gene_variant	MODIFIER	ENSSSCG00000009293	-	PIG2_MLN;PIG4_MLN;PIG4_IPP;PIG2_JPP;PIG2_PB;PIG4_PB	A:0.5	G:0.5		X		X
rs335491184	7:29185321-29185321	intron_variant	MODIFIER	ENSSSCG00000001457	SLA-DQB1	PIG4_MLN;PIG4_IPP;PIG4_JPP	A:0.5	T:0.5		X		X
rs335501888	6:51176735-51176735	downstream_gene_variant	MODIFIER	ENSSSCG00000024391	EMC10	PIG1_PB	A:0.5	G:0.5	X		X
rs335641980	5:8078810-8078810	intron_variant	MODIFIER	ENSSSCG00000000130	CYTH4	PIG4_JPP	A:0.5	G:0.5			X	X
rs335742673	6:63655360-63655360	intron_variant	MODIFIER	ENSSSCG00000003390	-	PIG1_IPP	A:0.5	G:0.5	X	X	X
rs335813103	6:51176604-51176604	downstream_gene_variant	MODIFIER	ENSSSCG00000024391	EMC10	PIG1_PB	A:0.5	G:0.5	X		X
rs335828403	3:56483788-56483788	3_prime_UTR_variant	MODIFIER	ENSSSCG00000008175	CHST10	PIG2_IPP;PIG4_IPP;PIG4_JPP	A:0.5	G:0.5	X	X	X	X
rs335844814	2:11810310-11810310	3_prime_UTR_variant;downstream_gene_variant	MODIFIER	ENSSSCG00000013144;ENSSSCG00000013145	MPEG1;DTX4	PIG4_PB	A:0.5	G:0.5			X	X
rs336039972	14:79263832-79263832	downstream_gene_variant	MODIFIER	ENSSSCG00000010268	EIF4EBP2	PIG4_JPP	A:0.5	G:0.5		X		X
rs336059684	7:60243974-60243974	intron_variant;upstream_gene_variant	MODIFIER	ENSSSCG00000001849	ANPEP	PIG1_IPP;PIG2_IPP;PIG2_JPP	A:0.5	C:0.5	X	X
rs336153101	X:8455692-8455692	3_prime_UTR_variant;downstream_gene_variant	MODIFIER	ENSSSCG00000012111	HCCS	PIG1_IPP	A:0.5	G:0.5	X		X
rs336223862	1:306702332-306702332	synonymous_variant;downstream_gene_variant	LOW;MODIFIER	ENSSSCG00000005738;ENSSSCG00000027595	RALGDS;-	PIG4_MLN	A:0.5	G:0.5			X	X
rs336245169	3:56484254-56484254	3_prime_UTR_variant	MODIFIER	ENSSSCG00000008175	CHST10	PIG2_IPP;PIG3_IPP;PIG4_IPP;PIG1_JPP	A:0.5	G:0.5	X	X	X	X
rs336309721	6:66685579-66685579	3_prime_UTR_variant	MODIFIER	ENSSSCG00000003439	DHRS3	PIG2_IPP	A:0.5	G:0.5	X	X	X	X
rs336339300	9:148559531-148559531	intergenic_variant	MODIFIER	-	-	PIG4_IPP	A:0.5	G:0.5	X	X	X	X
rs336495629	X:8455975-8455975	3_prime_UTR_variant;downstream_gene_variant	MODIFIER	ENSSSCG00000012111	HCCS	PIG3_IPP;PIG1_JPP	A:0.5	G:0.5	X		X
rs336683446	5:52623913-52623913	intergenic_variant	MODIFIER	-	-	PIG4_MLN	A:0.5	G:0.5	X			X
rs336790744	3:1072938-1072938	intron_variant	MODIFIER	ENSSSCG00000007557	MICALL2	PIG4_JPP	A:0.5	C:0.5		X		X
rs337384995	14:98580295-98580295	missense_variant	MODERATE	ENSSSCG00000010400	MSMB	PIG1_IPP;PIG2_IPP;PIG1_JPP	A:0.5	G:0.5	X	X	X	X
rs337508666	3:56478785-56478785	synonymous_variant	LOW	ENSSSCG00000008175	CHST10	PIG1_IPP;PIG2_IPP;PIG4_IPP;PIG4_JPP	A:0.5	G:0.5	X	X	X	X
rs337561757	7:45120810-45120810	3_prime_UTR_variant;downstream_gene_variant	MODIFIER	ENSSSCG00000001701;ENSSSCG00000001702;ENSSSCG00000001703	HSP90AB1;SLC35B2;NFKBIE	PIG1_IPP	A:0.5	G:0.5	X	X	X	X
rs337781751	X:113759714-113759714	3_prime_UTR_variant;downstream_gene_variant	MODIFIER	ENSSSCG00000012624	SLC25A43	PIG2_JPP	A:0.5	G:0.5	X	X	X	X
rs338069684	3:18150206-18150206	intron_variant	MODIFIER	ENSSSCG00000007789	-	PIG2_IPP;PIG2_JPP	A:0.5	G:0.5	X	X	X	X
rs338078877	2:107152758-107152758	synonymous_variant	LOW	ENSSSCG00000014171	ERAP1	PIG1_MLN	A:0.5	G:0.5	X	X	X	X
rs338082241	3:11060863-11060863	synonymous_variant	LOW	ENSSSCG00000028504	RFC2	PIG2_MLN	A:0.5	G:0.5		X		X
rs338342907	9:49628401-49628401	upstream_gene_variant;3_prime_UTR_variant	MODIFIER	ENSSSCG00000015073;ENSSSCG00000015074	TAGLN;SIDT2	PIG2_MLN;PIG1_IPP;PIG2_PB	A:0.5	C:0.5	X	X
rs338370728	6:40139500-40139500	intron_variant	MODIFIER	ENSSSCG00000025499	FXYD5	PIG1_MLN	A:0.5	G:0.5	X	X	X	X
rs338410334	3:11055100-11055100	3_prime_UTR_variant;downstream_gene_variant	MODIFIER	ENSSSCG00000027487;ENSSSCG00000028504	LAT2;RFC2	PIG2_MLN	A:0.5	G:0.5		X		X
rs338434322	9:3719458-3719458	missense_variant	MODERATE	ENSSSCG00000014618	-	PIG4_MLN	A:0.5	G:0.5	X	X	X	X
rs338441933	7:24643039-24643039	non_coding_transcript_exon_variant	MODIFIER	ENSSSCG00000001227	TMP-SLA-3	PIG2_MLN;PIG4_MLN;PIG2_IPP;PIG3_IPP;PIG4_IPP;PIG2_JPP;PIG3_JPP;PIG3_JPP;PIG3_JPP;PIG4_JPP;PIG2_PB;PIG4_PB	A:0.5	G:0.5		X	X	X
rs338536945	9:148560063-148560063	intergenic_variant	MODIFIER	-	-	PIG1_IPP	A:0.5	G:0.5	X	X	X	X
rs338812895	12:43759116-43759116	3_prime_UTR_variant	MODIFIER	ENSSSCG00000017727	TMEM98	PIG1_MLN;PIG3_IPP	A:0.5	G:0.5	X		X
rs339083169	2:149476311-149476311	upstream_gene_variant;3_prime_UTR_variant	MODIFIER	ENSSSCG00000014387;ENSSSCG00000014388	DIAPH1;HDAC3	PIG1_MLN;PIG2_IPP;PIG1_JPP	A:0.5	G:0.5	X	X
rs339173570	6:70509709-70509709	synonymous_variant	LOW	ENSSSCG00000003486	-	PIG2_IPP;PIG1_JPP	A:0.5	G:0.5	X	X	X
rs339277247	3:56483528-56483528	synonymous_variant	LOW	ENSSSCG00000008175	CHST10	PIG1_MLN;PIG4_MLN;PIG2_IPP;PIG3_IPP;PIG4_IPP;PIG2_JPP	A:0.5	G:0.5	X	X	X	X
rs339335750	X:122392513-122392513	synonymous_variant	LOW	ENSSSCG00000012656	ELF4	PIG2_MLN;PIG2_IPP	A:0.5	G:0.5		X	X
rs339488157	8:71641120-71641120	3_prime_UTR_variant	MODIFIER	ENSSSCG00000008942	DCK	PIG1_IPP	A:0.5	T:0.5	X	X	X	X
rs339551208	7:58500763-58500763	synonymous_variant;upstream_gene_variant	LOW;MODIFIER	ENSSSCG00000001817;ENSSSCG00000001818	FURIN;FES	PIG2_JPP	A:0.5	G:0.5	X	X
rs339654125	14:79264636-79264636	downstream_gene_variant	MODIFIER	ENSSSCG00000010268	EIF4EBP2	PIG2_IPP	A:0.5	C:0.5		X		X
rs339840607	X:114428571-114428571	3_prime_UTR_variant;non_coding_transcript_exon_variant;upstream_gene_variant;synonymous_variant	MODIFIER;LOW	ENSSSCG00000012634;ENSSSCG00000030791	-;DOCK11	PIG2_MLN;PIG3_MLN;PIG4_MLN;PIG2_IPP;PIG4_IPP;PIG2_JPP;PIG4_JPP;PIG4_PB	A:0.5	G:0.5	X	X	X	X
rs340012178	5:3140836-3140836	downstream_gene_variant	MODIFIER	ENSSSCG00000000033;ENSSSCG00000000034	TSPO;-	PIG1_IPP;PIG4_IPP;PIG1_JPP	A:0.5	G:0.5	X			X
rs340206863	2:55198776-55198776	synonymous_variant;downstream_gene_variant	LOW;MODIFIER	ENSSSCG00000013978;ENSSSCG00000030672	ZNF672;ZNF692	PIG1_IPP;PIG3_IPP;PIG1_JPP	A:0.5	G:0.5	X	X	X	X
rs340301516	1:137490655-137490655	intergenic_variant	MODIFIER	-	-	PIG2_MLN;PIG2_IPP;PIG2_JPP	A:0.5	G:0.5		X
rs340445252	14:149174599-149174599	missense_variant	MODERATE	ENSSSCG00000026302	MKI67	PIG2_IPP	A:0.5	G:0.5		X		X
rs340631961	2:9164173-9164173	intron_variant	MODIFIER	ENSSSCG00000013073	FADS3	PIG4_MLN	A:0.5	C:0.5	X			X
rs340725021	14:79264878-79264878	downstream_gene_variant	MODIFIER	ENSSSCG00000010268	EIF4EBP2	PIG2_MLN	A:0.5	G:0.5		X		X
rs340826979	7:28732979-28732979	intergenic_variant	MODIFIER	-	-	PIG2_IPP;PIG2_JPP	A:0.5	G:0.5		X	X
rs340840430	3:7431081-7431081	downstream_gene_variant	MODIFIER	ENSSSCG00000007644	-	PIG2_MLN;PIG3_MLN;PIG1_PB;PIG3_PB;PIG4_PB	A:0.5	G:0.5	X	X	X	X
rs341285737	6:50296238-50296238	intron_variant;downstream_gene_variant;upstream_gene_variant	MODIFIER	ENSSSCG00000003166;ENSSSCG00000003167;ENSSSCG00000027829;ENSSSCG00000025540;ENSSSCG00000028483;ENSSSCG00000023143	-;SNORD35;SNORD33;SNORD34	PIG1_MLN;PIG3_MLN;PIG1_IPP	A:0.5	G:0.5	X		X
rs341680627	4:120544434-120544434	synonymous_variant	LOW	ENSSSCG00000006813	STRIP1	PIG3_IPP	A:0.5	G:0.5			X	X
rs341835361	9:137471670-137471670	downstream_gene_variant	MODIFIER	ENSSSCG00000015563	RGL1	PIG2_JPP	A:0.5	G:0.5		X		X
rs341907067	6:66690528-66690528	intron_variant	MODIFIER	ENSSSCG00000003439	DHRS3	PIG1_MLN	A:0.5	G:0.5	X	X		X
rs341985979	3:118928301-118928301	missense_variant	MODERATE	ENSSSCG00000008550	SLC5A6	PIG3_IPP	A:0.5	G:0.5			X	X
rs342006944	7:29185503-29185503	intron_variant	MODIFIER	ENSSSCG00000001457	SLA-DQB1	PIG4_MLN;PIG4_IPP;PIG4_JPP;PIG4_PB	A:0.5	G:0.5		X		X
rs342012169	3:11546887-11546887	missense_variant	MODERATE	ENSSSCG00000007722	NCF1	PIG1_MLN;PIG3_JPP;PIG4_PB	A:0.5	T:0.5	X	X	X	X
rs342068253	3:10337970-10337970	synonymous_variant;downstream_gene_variant	LOW;MODIFIER	ENSSSCG00000007704;ENSSSCG00000007705	NSUN5;-	PIG4_IPP	A:0.5	C:0.5		X		X
rs342207617	7:29168611-29168611	intron_variant	MODIFIER	ENSSSCG00000001456	SLA-DQA	PIG1_MLN;PIG1_IPP;PIG4_JPP	A:0.5	G:0.5	X			X
rs342272359	16:86738202-86738202	upstream_gene_variant	MODIFIER	ENSSSCG00000017123	-	PIG4_JPP	A:0.5	G:0.5			X	X
rs342556076	9:12980468-12980468	3_prime_UTR_variant;non_coding_transcript_exon_variant	MODIFIER	ENSSSCG00000014878	PAK1	PIG4_IPP;PIG4_JPP	A:0.5	C:0.5	X			X
rs342686387	5:6783964-6783964	downstream_gene_variant	MODIFIER	ENSSSCG00000000104;ENSSSCG00000000105	DDX17;KDELR3	PIG1_MLN;PIG1_IPP;PIG1_JPP	A:0.5	T:0.5	X		X
rs342747498	6:49889443-49889443	downstream_gene_variant;missense_variant	MODIFIER;MODERATE	ENSSSCG00000003137;ENSSSCG00000003138	PLEKHA4;HSD17B14	PIG3_JPP;;PIG3_JPP	A:0.5	C:0.5	X		X
rs342813595	6:40138073-40138073	intron_variant	MODIFIER	ENSSSCG00000025499	FXYD5	PIG1_MLN;PIG3_MLN;PIG3_IPP	A:0.5	G:0.5	X	X	X	X
rs342865592	7:24605010-24605010	downstream_gene_variant	MODIFIER	ENSSSCG00000030731	TMP-SLA-2	PIG4_MLN;PIG4_IPP;PIG4_JPP;PIG4_PB	A:0.5	G:0.5		X		X
rs343137465	2:157955566-157955566	intron_variant	MODIFIER	ENSSSCG00000014442	PDGFRB	PIG1_IPP;PIG1_JPP	A:0.5	G:0.5	X	X
rs343215777	X:122157714-122157714	3_prime_UTR_variant;downstream_gene_variant	MODIFIER	ENSSSCG00000012652	SASH3	PIG2_MLN;PIG3_MLN;PIG2_IPP;PIG3_IPP;PIG2_JPP;PIG3_JPP;PIG3_JPP;PIG2_PB	A:0.5	G:0.5		X	X
rs343476733	7:24642620-24642620	intron_variant,non_coding_transcript_variant	MODIFIER	ENSSSCG00000001227	TMP-SLA-3	PIG2_MLN;PIG2_IPP;PIG2_JPP;PIG2_PB	A:0.5	G:0.5		X		X
rs343669018	17:53417052-53417052	3_prime_UTR_variant	MODIFIER	ENSSSCG00000025317	-	PIG1_PB	A:0.5	T:0.5	X	X	X
rs343677195	7:131387120-131387120	intergenic_variant	MODIFIER	-	-	PIG1_MLN;PIG1_IPP;PIG3_JPP;PIG1_PB	A:0.5	G:0.5	X		X
rs343759727	2:8584443-8584443	intergenic_variant	MODIFIER	-	-	PIG1_MLN;PIG2_MLN;PIG3_MLN;PIG4_MLN;PIG1_IPP;PIG2_IPP;PIG3_IPP;PIG4_IPP;PIG1_JPP;PIG2_JPP;PIG3_JPP;PIG4_JPP;PIG1_PB;PIG2_PB;PIG4_PB	A:0.5	G:0.5	X	X	X	X
rs344228141	8:76035388-76035388	3_prime_UTR_variant	MODIFIER	ENSSSCG00000008980	SCARB2	PIG2_MLN;PIG2_IPP;PIG4_IPP;PIG2_JPP;PIG4_JPP	A:0.5	T:0.5		X		X
rs344509525	3:134723514-134723514	downstream_gene_variant	MODIFIER	ENSSSCG00000008635	NOL10	PIG1_JPP	A:0.5	G:0.5	X		X
rs344604736	16:58072944-58072944	intron_variant	MODIFIER	ENSSSCG00000017006	LCP2	PIG1_MLN	A:0.5	G:0.5	X	X
rs344831497	3:56484339-56484339	3_prime_UTR_variant	MODIFIER	ENSSSCG00000008175	CHST10	PIG1_MLN;PIG2_MLN;PIG1_IPP;PIG2_IPP;PIG3_IPP;PIG4_JPP	A:0.5	G:0.5	X	X	X	X
rs344856481	5:1505268-1505268	downstream_gene_variant	MODIFIER	ENSSSCG00000000018	-	PIG4_MLN	A:0.5	G:0.5	X			X
rs345028288	2:10260860-10260860	intron_variant;missense_variant;upstream_gene_variant;non_coding_transcript_exon_variant	MODIFIER;MODERATE	ENSSSCG00000013111;ENSSSCG00000013115	CD6;CD5	PIG1_PB	A:0.5	G:0.5	X		X
rs345221888	3:19677456-19677456	downstream_gene_variant	MODIFIER	ENSSSCG00000007815;ENSSSCG00000007816	GTF3C1;IL21R	PIG1_MLN	A:0.5	G:0.5	X		X
rs345255669	7:2293891-2293891	downstream_gene_variant	MODIFIER	ENSSSCG00000025582	PXDC1	PIG2_IPP;PIG4_JPP;PIG4_PB	A:0.5	G:0.5	X	X	X	X
rs345326032	6:90705489-90705489	3_prime_UTR_variant;downstream_gene_variant	MODIFIER	ENSSSCG00000028126;ENSSSCG00000022163	MPPE1;-	PIG4_IPP	A:0.5	G:0.5	X	X	X	X
rs345549736	4:99381402-99381402	intron_variant	MODIFIER	ENSSSCG00000006418	-	PIG4_MLN	A:0.5	G:0.5	X	X	X	X
rs345724181	X:46790700-46790700	missense_variant;upstream_gene_variant	MODERATE;MODIFIER	ENSSSCG00000012270	UBA1	PIG2_MLN;PIG2_IPP;PIG1_JPP;PIG2_JPP;PIG2_PB	A:0.5	G:0.5	X	X
rs345972409	10:52901899-52901899	intergenic_variant	MODIFIER	-	-	PIG2_MLN	A:0.5	C:0.5		X		X
rs346097892	2:149476356-149476356	upstream_gene_variant;synonymous_variant	MODIFIER;LOW	ENSSSCG00000014387;ENSSSCG00000014388	DIAPH1;HDAC3	PIG1_MLN	A:0.5	G:0.5	X	X
rs346330922	5:60987186-60987186	3_prime_UTR_variant;upstream_gene_variant	MODIFIER	ENSSSCG00000000604;ENSSSCG00000000605	ARHGDIB;ERP27	PIG1_MLN;PIG1_IPP;PIG2_IPP;PIG1_PB	A:0.5	C:0.5	X	X
rs346355752	13:127839529-127839529	intron_variant	MODIFIER	ENSSSCG00000011768	CCDC39	PIG2_MLN	A:0.5	C:0.5	X	X
rs55618323	4:77293029-77293029	synonymous_variant	LOW	ENSSSCG00000006227	GGH	PIG1_IPP	A:0.5	G:0.5	X	X	X	X
rs55618853	11:7131478-7131478	3_prime_UTR_variant	MODIFIER	ENSSSCG00000009327	-	PIG4_JPP	A:0.5	G:0.5	X			X
rs55619246	4:107089604-107089604	missense_variant	MODERATE	ENSSSCG00000006624	SELENBP1	PIG4_IPP	A:0.5	G:0.5		X		X
rs690436183	8:70910191-70910191	downstream_gene_variant	MODIFIER	ENSSSCG00000024160	-	PIG2_IPP;PIG3_IPP;PIG2_JPP	A:0.5	T:0.5		X	X	X
rs690650736	7:28208811-28208811	intergenic_variant	MODIFIER	-	-	PIG3_IPP;PIG4_IPP;PIG4_JPP	A:0.5	G:0.5			X	X
rs690732615	5:64658295-64658295	upstream_gene_variant	MODIFIER	ENSSSCG00000026217	-	PIG4_MLN	A:0.5	T:0.5		X		X
rs690794639	6:46160162-46160162	intron_variant	MODIFIER	ENSSSCG00000003055	XRCC1	PIG1_JPP	A:0.5	C:0.5	X		X
rs691382827	7:24645073-24645073	intron_variant,non_coding_transcript_variant	MODIFIER	ENSSSCG00000001227	TMP-SLA-3	PIG3_MLN;PIG4_MLN;PIG2_JPP;PIG3_JPP;PIG3_JPP;PIG3_JPP;PIG4_JPP;PIG3_PB	A:0.5	G:0.5		X	X	X
rs692717722	16:6352480-6352480	3_prime_UTR_variant	MODIFIER	ENSSSCG00000016794	MYO10	PIG3_IPP	A:0.5	T:0.5	X		X
rs694037359	9:3718871-3718871	synonymous_variant	LOW	ENSSSCG00000014618	-	PIG4_JPP	A:0.5	G:0.5	X	X	X	X
rs694625011	4:77303022-77303022	3_prime_UTR_variant	MODIFIER	ENSSSCG00000006227	GGH	PIG1_IPP	A:0.5	C:0.5	X	X	X	X
rs694657763	17:53142322-53142322	intron_variant;downstream_gene_variant	MODIFIER	ENSSSCG00000007387	-	PIG1_IPP;PIG3_IPP;PIG4_IPP;PIG1_JPP	A:0.5	T:0.5	X	X	X	X
rs695154916	6:52470400-52470400	intergenic_variant	MODIFIER	-	-	PIG3_MLN	A:0.5	C:0.5			X
rs695691921	3:59638705-59638705	intergenic_variant	MODIFIER	-	-	PIG1_MLN;PIG2_MLN;PIG3_MLN;PIG4_MLN;PIG1_IPP;PIG2_IPP;PIG1_JPP;PIG2_JPP;PIG3_JPP;PIG4_JPP;PIG1_PB;PIG2_PB;PIG4_PB	A:0.5	C:0.5	X	X	X	X
rs695812573	8:10782538-10782538	downstream_gene_variant	MODIFIER	ENSSSCG00000008742	CD38	PIG3_MLN;PIG4_MLN;PIG3_JPP;PIG3_JPP;PIG4_JPP;PIG4_PB	A:0.5	T:0.5			X	X
rs696556368	2:8480987-8480987	intron_variant;upstream_gene_variant	MODIFIER	ENSSSCG00000013061;ENSSSCG00000013062	EML3;MTA2	PIG1_MLN	A:0.5	C:0.5	X		X	X
rs696712185	16:86351866-86351866	intergenic_variant	MODIFIER	-	-	PIG4_PB	A:0.5	T:0.5		X	X	X
rs696884977	3:7665491-7665491	downstream_gene_variant;intron_variant;synonymous_variant	MODIFIER;LOW	ENSSSCG00000007659;ENSSSCG00000025164;ENSSSCG00000026653	ZCWPW1;-	PIG1_PB;PIG2_PB;PIG3_PB;PIG4_PB	A:0.5	G:0.5	X	X	X	X
rs697051492	3:59628981-59628981	intergenic_variant	MODIFIER	-	-	PIG1_MLN;PIG2_MLN;PIG3_MLN;PIG4_MLN;PIG1_IPP;PIG2_IPP;PIG3_IPP;PIG4_IPP;PIG1_JPP;PIG2_JPP;PIG3_JPP;PIG4_JPP;PIG1_PB;PIG2_PB;PIG3_PB;PIG4_PB	A:0.5	C:0.5	X	X	X	X
rs697967853	6:52497885-52497885	intergenic_variant	MODIFIER	-	-	PIG3_IPP	A:0.5	G:0.5	X		X	X
rs698471834	7:24627104-24627104	non_coding_transcript_exon_variant	MODIFIER	ENSSSCG00000030790	TMP-CH242-74M17.6	PIG1_MLN;PIG2_MLN;PIG3_MLN;PIG4_MLN;PIG1_IPP;PIG2_IPP;PIG3_IPP;PIG4_IPP;PIG1_JPP;PIG2_JPP;PIG3_JPP;PIG4_JPP;PIG1_PB;PIG2_PB;PIG3_PB;PIG4_PB	A:0.5	C:0.5	X	X	X	X
rs700289793	14:52117636-52117636	intron_variant	MODIFIER	ENSSSCG00000010036	SLC5A1	PIG2_MLN;PIG4_MLN;PIG1_IPP;PIG2_IPP;PIG3_IPP;PIG4_IPP;PIG1_JPP;PIG2_JPP;PIG4_JPP;PIG2_PB;PIG4_PB	A:0.5	T:0.5	X	X	X	X
rs700825955	14:41266756-41266756	intron_variant;missense_variant	MODIFIER;MODERATE	ENSSSCG00000009880;ENSSSCG00000009882	SLC8B1;OAS1	PIG2_MLN;PIG4_MLN;PIG1_IPP;PIG2_IPP;PIG3_IPP;PIG4_IPP;PIG1_JPP;PIG2_JPP;PIG4_JPP;PIG2_PB;PIG4_PB	A:0.5	G:0.5	X	X	X	X
rs702733680	6:873039-873039	upstream_gene_variant	MODIFIER	ENSSSCG00000020149;ENSSSCG00000024853	5_8S_rRNA;ssc-mir-4332	PIG1_MLN;PIG3_MLN;PIG4_MLN;PIG1_IPP;PIG3_IPP;PIG4_IPP;PIG1_JPP;PIG3_JPP;PIG3_JPP;PIG4_JPP;PIG1_PB;PIG4_PB	A:0.5	G:0.5	X		X	X
rs702886683	7:28790997-28790997	synonymous_variant	LOW	ENSSSCG00000030874	CT797454.3	PIG1_IPP;PIG1_JPP;PIG4_JPP	A:0.5	G:0.5	X			X
rs703107289	4:119515437-119515437	3_prime_UTR_variant;intron_variant	MODIFIER	ENSSSCG00000006797;ENSSSCG00000029918	DENND2D;CEPT1	PIG1_JPP;PIG1_PB	A:0.5	G:0.5	X			X
rs703257798	3:142985015-142985015	intergenic_variant	MODIFIER	-	-	PIG4_JPP	A:0.5	T:0.5	X			X
rs704709811	7:28716809-28716809	intergenic_variant	MODIFIER	-	-	PIG4_JPP	A:0.5	C:0.5		X		X
rs704789551	10:22597797-22597797	intergenic_variant	MODIFIER	-	-	PIG1_IPP	A:0.5	G:0.5	X		X	X
rs705175108	7:24686567-24686567	missense_variant	MODERATE	ENSSSCG00000001229	TMP-CH242-74M17.2	PIG1_MLN;PIG2_MLN;PIG1_IPP;PIG2_IPP;PIG1_JPP;PIG2_JPP;PIG1_PB	A:0.5	G:0.5	X	X
rs705426593	5:64658681-64658681	intron_variant	MODIFIER	ENSSSCG00000026217	-	PIG4_MLN	A:0.5	G:0.5		X		X
rs706339271	7:27616420-27616420	intron_variant;downstream_gene_variant	MODIFIER	ENSSSCG00000024161	SLA-7	PIG3_MLN;PIG4_MLN;PIG3_IPP;PIG3_JPP;PIG3_JPP;PIG3_JPP;PIG3_JPP;PIG3_JPP;PIG3_JPP;PIG2_PB;PIG3_PB	A:0.5	C:0.5	X	X	X	X
rs706402038	4:97429626-97429626	missense_variant	MODERATE	ENSSSCG00000025885	-	PIG1_JPP	A:0.5	C:0.5	X			X
rs706645126	7:24654951-24654951	downstream_gene_variant;upstream_gene_variant	MODIFIER	ENSSSCG00000001228;ENSSSCG00000030604	TMP-CH242-74M17.5;5S_rRNA	PIG2_MLN;PIG2_IPP;PIG2_JPP	A:0.5	C:0.5		X	X
rs707063650	3:143606408-143606408	synonymous_variant	LOW	ENSSSCG00000007071	-	PIG1_IPP;PIG1_JPP	A:0.5	G:0.5	X	X	X
rs707700346	6:44335179-44335179	synonymous_variant;upstream_gene_variant	LOW;MODIFIER	ENSSSCG00000002989	AKT2	PIG1_MLN;PIG1_IPP;PIG2_IPP;PIG3_IPP;PIG1_JPP;PIG2_JPP;PIG4_JPP;PIG1_PB;PIG2_PB;PIG3_PB;PIG4_PB	A:0.5	G:0.5	X	X	X	X
rs708370530	11:2160358-2160358	downstream_gene_variant	MODIFIER	ENSSSCG00000009293	-	PIG4_MLN;PIG4_JPP;PIG4_PB	A:0.5	T:0.5		X		X
rs708552410	7:28715535-28715535	intergenic_variant	MODIFIER	-	-	PIG3_IPP	A:0.5	G:0.5			X
rs708643497	7:20763818-20763818	downstream_gene_variant	MODIFIER	ENSSSCG00000001097	RIPOR2	PIG2_MLN	A:0.5	T:0.5	X	X
rs708932746	6:873061-873061	upstream_gene_variant	MODIFIER	ENSSSCG00000020149;ENSSSCG00000024853	5_8S_rRNA;ssc-mir-4332	PIG1_MLN;PIG3_MLN;PIG4_MLN;PIG1_IPP;PIG3_IPP;PIG4_IPP;PIG1_JPP;PIG3_JPP;PIG3_JPP;PIG4_JPP;PIG1_PB;PIG4_PB	A:0.5	G:0.5	X		X	X
rs709032620	3:143346937-143346937	intergenic_variant	MODIFIER	-	-	PIG1_IPP	A:0.5	G:0.5	X		X	X
rs709051097	14:41266244-41266244	intron_variant	MODIFIER	ENSSSCG00000009880;ENSSSCG00000009882	SLC8B1;OAS1	PIG1_JPP	A:0.5	C:0.5	X
rs709326685	7:24702875-24702875	downstream_gene_variant;upstream_gene_variant	MODIFIER	ENSSSCG00000001397;ENSSSCG00000023567	TMP-CH242-74M17.4;5S_rRNA	PIG4_MLN	A:0.5	G:0.5			X	X
rs709645410	5:64654588-64654588	upstream_gene_variant	MODIFIER	ENSSSCG00000026217	-	PIG4_MLN	A:0.5	G:0.5		X		X
rs786350312	7:60212851-60212851	upstream_gene_variant	MODIFIER	ENSSSCG00000001847	MESP1	PIG1_IPP	A:0.5	G:0.5	X	X
rs786635017	12:18450574-18450574	downstream_gene_variant;intron_variant	MODIFIER	ENSSSCG00000017332;ENSSSCG00000017333	-;FMNL1	PIG1_MLN	A:0.5	C:0.5	X
rs787063306	7:24749343-24749343	missense_variant	MODERATE	ENSSSCG00000001231	SLA-1	PIG1_MLN;PIG2_MLN;PIG3_MLN;PIG4_MLN;PIG1_IPP;PIG2_IPP;PIG3_IPP;PIG4_IPP;PIG1_JPP;PIG2_JPP;PIG3_JPP;PIG3_JPP;PIG4_JPP;PIG1_PB;PIG2_PB;PIG3_PB;PIG4_PB	A:0.5	G:0.5	X	X	X	X
rs788129555	3:135774251-135774251	3_prime_UTR_variant	MODIFIER	ENSSSCG00000008644	-	PIG1_MLN;PIG2_MLN;PIG3_MLN;PIG4_MLN;PIG1_IPP;PIG2_IPP;PIG3_IPP;PIG1_JPP;PIG2_JPP;PIG3_JPP;PIG4_JPP	A:0.5	T:0.5	X	X	X	X
rs788373714	3:59629025-59629025	intergenic_variant	MODIFIER	-	-	PIG1_MLN;PIG2_MLN;PIG3_MLN;PIG4_MLN;PIG1_IPP;PIG2_IPP;PIG3_IPP;PIG4_IPP;PIG1_JPP;PIG2_JPP;PIG3_JPP;PIG4_JPP;PIG1_PB;PIG2_PB;PIG3_PB;PIG4_PB	A:0.5	G:0.5	X	X	X	X
rs788787520	12:33995355-33995355	3_prime_UTR_variant	MODIFIER	ENSSSCG00000017617	SCPEP1	PIG1_MLN;PIG3_MLN;PIG3_IPP;PIG1_JPP;PIG3_JPP;PIG4_JPP	A:0.5	G:0.5	X		X	X
rs790255993	3:59628990-59628990	intergenic_variant	MODIFIER	-	-	PIG3_MLN;PIG4_MLN;PIG3_IPP;PIG4_IPP;PIG3_JPP;PIG4_JPP;PIG3_PB;PIG4_PB	A:0.5	G:0.5			X	X
rs792567054	14:78359842-78359842	intergenic_variant	MODIFIER	-	-	PIG1_IPP;PIG1_JPP	A:0.5	G:0.5	X		X	X
rs80874141	7:29178752-29178752	downstream_gene_variant	MODIFIER	ENSSSCG00000001457;ENSSSCG00000030750	SLA-DQB1;SLA-DQB2	PIG1_MLN;PIG4_MLN	A:0.5	G:0.5	X			X
rs80880498	7:63347003-63347003	synonymous_variant;downstream_gene_variant	LOW;MODIFIER	ENSSSCG00000024990;ENSSSCG00000029776	MPI;FAM219B	PIG2_MLN	A:0.5	C:0.5		X		X
rs80881852	14:118624701-118624701	missense_variant	MODERATE	ENSSSCG00000010529	SFRP5	PIG4_JPP	A:0.5	G:0.5			X	X
rs80904675	17:53824271-53824271	synonymous_variant	LOW	ENSSSCG00000007436	MMP9	PIG1_PB	A:0.5	G:0.5	X	X	X	X
rs80909996	4:142093087-142093087	synonymous_variant	LOW	ENSSSCG00000006932	-	PIG3_IPP;PIG4_IPP;PIG3_JPP;PIG4_JPP	A:0.5	G:0.5	X		X	X
rs80911666	X:37893186-37893186	synonymous_variant;upstream_gene_variant;3_prime_UTR_variant	LOW;MODIFIER	ENSSSCG00000012234;ENSSSCG00000018966	SRPX;U6	PIG2_JPP	A:0.5	G:0.5		X	X
rs80917740	7:28209404-28209404	intergenic_variant	MODIFIER	-	-	PIG3_IPP;;PIG3_JPP	A:0.5	T:0.5			X	X
rs80919112	7:24644288-24644288	non_coding_transcript_exon_variant	MODIFIER	ENSSSCG00000001227	TMP-SLA-3	PIG2_MLN;PIG3_MLN;PIG2_IPP;PIG3_IPP;PIG2_JPP;PIG3_JPP;PIG3_JPP;PIG3_JPP;PIG2_PB;PIG3_PB	A:0.5	G:0.5		X	X
rs80961158	X:102830180-102830180	missense_variant	MODERATE	ENSSSCG00000012564	MID2	PIG4_IPP;PIG4_JPP	A:0.5	G:0.5	X	X	X	X
rs80970944	4:142011431-142011431	intergenic_variant	MODIFIER	-	-	PIG3_IPP	A:0.5	G:0.5	X		X
rs80980447	14:47129876-47129876	intergenic_variant	MODIFIER	-	-	PIG1_PB	A:0.5	G:0.5	X			X
rs81210368	3:140641213-140641213	synonymous_variant	LOW	ENSSSCG00000028755	TSSC1	PIG1_IPP;PIG4_IPP	A:0.5	G:0.5	X			X
rs81211140	3:6695369-6695369	synonymous_variant;3_prime_UTR_variant;upstream_gene_variant	LOW;MODIFIER	ENSSSCG00000007623;ENSSSCG00000007622;ENSSSCG00000023257	BUD31;-;PDAP1	PIG1_IPP	A:0.5	G:0.5	X	X	X	X
rs81211966	2:107139608-107139608	synonymous_variant	LOW	ENSSSCG00000014171	ERAP1	PIG1_IPP	A:0.5	G:0.5	X	X	X	X
rs81212316	2:147108405-147108405	downstream_gene_variant;upstream_gene_variant;synonymous_variant	MODIFIER;LOW	ENSSSCG00000014347;ENSSSCG00000026423;ENSSSCG00000029239	PROB1;SLC23A1;MZB1	PIG3_MLN;PIG4_MLN;PIG4_IPP	A:0.5	G:0.5			X	X
rs81212945	5:8910452-8910452	synonymous_variant	LOW	ENSSSCG00000000141	EIF3D	PIG1_MLN;PIG4_MLN;PIG1_IPP;PIG1_PB	A:0.5	G:0.5	X			X
rs81264930	2:55201663-55201663	5_prime_UTR_variant;downstream_gene_variant	MODIFIER	ENSSSCG00000013978;ENSSSCG00000030672	ZNF672;ZNF692	PIG1_MLN;PIG3_MLN;PIG4_MLN;PIG4_JPP	A:0.5	G:0.5	X	X	X	X
rs81318794	2:55198266-55198266	3_prime_UTR_variant;downstream_gene_variant	MODIFIER	ENSSSCG00000013978;ENSSSCG00000030672	ZNF672;ZNF692	PIG4_MLN;PIG3_IPP	A:0.5	G:0.5	X	X	X	X
rs81322699	2:158456870-158456870	missense_variant	MODERATE	ENSSSCG00000014450	TCOF1	PIG1_MLN;PIG2_MLN	A:0.5	T:0.5	X	X
rs81359260	2:68894359-68894359	intron_variant	MODIFIER	ENSSSCG00000013671	ZNF846	PIG4_MLN	A:0.5	G:0.5		X		X
rs81367774	2:157955979-157955979	intron_variant	MODIFIER	ENSSSCG00000014442	PDGFRB	PIG1_JPP	A:0.5	G:0.5	X	X
rs81376646	3:17667877-17667877	synonymous_variant	LOW	ENSSSCG00000007754	-	PIG2_MLN;PIG4_MLN;PIG3_JPP;PIG4_PB	A:0.5	G:0.5	X	X	X	X
rs81385011	5:69602452-69602452	synonymous_variant	LOW	ENSSSCG00000000743	FKBP4	PIG2_IPP	A:0.5	G:0.5	X	X	X	X
rs81395966	6:50581430-50581430	downstream_gene_variant	MODIFIER	ENSSSCG00000003197	MED25	PIG1_MLN	A:0.5	G:0.5	X		X
rs81395973	6:50571462-50571462	synonymous_variant	LOW	ENSSSCG00000003197	MED25	PIG1_PB	A:0.5	G:0.5	X		X
rs81482573	12:54704239-54704239	downstream_gene_variant;upstream_gene_variant	MODIFIER	ENSSSCG00000017925;ENSSSCG00000017926;ENSSSCG00000017927	-;BCL6B	PIG3_MLN;PIG4_JPP	A:0.5	C:0.5			X	X
2:6244413-6244413	2:6244413-6244413	intron_variant;downstream_gene_variant	MODIFIER	ENSSSCG00000013008	CDCA5	PIG2_MLN	A:0.53125	G:0.46875	X	X	X	X
13:31084675-31084675	13:31084675-31084675	downstream_gene_variant;3_prime_UTR_variant	MODIFIER	ENSSSCG00000011300	EXOSC7	PIG1_MLN;PIG2_MLN;PIG2_JPP	A:0.53125	G:0.46875	X	X	X	X
17:41363098-41363098	17:41363098-41363098	downstream_gene_variant	MODIFIER	ENSSSCG00000007253	MAPRE1	PIG1_MLN;PIG3_MLN;PIG2_IPP	A:0.53125	T:0.46875	X	X	X
17:14587588-14587588	17:14587588-14587588	3_prime_UTR_variant	MODIFIER	ENSSSCG00000024817	RASSF2	PIG1_MLN;PIG3_MLN;PIG4_MLN;PIG1_IPP;PIG2_IPP;PIG3_IPP;PIG4_IPP;PIG1_JPP;PIG3_JPP;PIG4_JPP	A:0.53125	G:0.46875	X	X	X	X
12:46019364-46019364	12:46019364-46019364	intron_variant;downstream_gene_variant	MODIFIER	ENSSSCG00000017754;ENSSSCG00000017755	-;NOS2	PIG1_IPP;PIG2_IPP	A:0.53125	G:0.46875	X	X	X	X
14:117024012-117024012	14:117024012-117024012	downstream_gene_variant;3_prime_UTR_variant	MODIFIER	ENSSSCG00000010497	ENTPD1	PIG4_JPP	A:0.53125	G:0.46875	X	X	X	X
15:22791531-22791531	15:22791531-22791531	downstream_gene_variant	MODIFIER	ENSSSCG00000015710	ACTR3	PIG1_MLN;PIG2_MLN;PIG3_MLN;PIG4_MLN;PIG1_IPP;PIG2_IPP;PIG3_IPP;PIG4_IPP;PIG1_JPP;PIG2_JPP;PIG3_JPP;PIG4_JPP;PIG1_PB;PIG4_PB	A:0.53125	G:0.46875	X	X	X	X
13:119883129-119883129	13:119883129-119883129	3_prime_UTR_variant;downstream_gene_variant	MODIFIER	ENSSSCG00000020906	TNFSF10	PIG1_MLN;PIG2_MLN;PIG3_MLN;PIG4_MLN;PIG1_IPP;PIG2_IPP;PIG3_IPP;PIG4_IPP;PIG1_JPP;PIG2_JPP;PIG3_JPP;PIG3_JPP;PIG4_JPP;PIG1_PB;PIG4_PB	A:0.53125	G:0.46875	X	X	X	X
X:126855835-126855835	X:126855835-126855835	downstream_gene_variant	MODIFIER	ENSSSCG00000022484	CH242-228L8.2	PIG1_MLN;PIG3_MLN;PIG1_IPP;PIG3_IPP;PIG1_JPP;PIG3_JPP;PIG1_PB;PIG3_PB	A:0.53125	G:0.46875	X		X
14:31898310-31898310	14:31898310-31898310	intron_variant	MODIFIER	ENSSSCG00000009792	ZCCHC8	PIG2_MLN	A:0.53125	G:0.46875	X	X	X	X
GL894339.1:17283-17283	GL894339.1:17283-17283	intron_variant	MODIFIER	ENSSSCG00000025830	NUP93	;PIG3_JPP	A:0.53125	T:0.46875	X	X	X	X
18:6509885-6509885	18:6509885-6509885	downstream_gene_variant;intron_variant	MODIFIER	ENSSSCG00000028266;ENSSSCG00000021475;ENSSSCG00000024184	TMUB1;SLC4A2;FASTK	PIG1_MLN;PIG3_MLN;PIG4_MLN;PIG1_IPP;PIG3_IPP;PIG4_IPP;PIG1_JPP;PIG3_JPP;PIG3_JPP;PIG3_JPP;PIG4_JPP;PIG3_PB	A:0.53125	G:0.46875	X	X	X	X
1:199867676-199867676	1:199867676-199867676	upstream_gene_variant;downstream_gene_variant	MODIFIER	ENSSSCG00000005005;ENSSSCG00000005006;ENSSSCG00000005007	-;MGAT2;DNAAF2	PIG1_MLN	A:0.53125	G:0.46875	X	X	X	X
3:42704813-42704813	3:42704813-42704813	intron_variant;upstream_gene_variant	MODIFIER	ENSSSCG00000008056;ENSSSCG00000008057	ATP6V0C;AMDHD2	PIG4_MLN;PIG2_IPP	A:0.53125	G:0.46875	X	X	X	X
3:109401220-109401220	3:109401220-109401220	intron_variant;3_prime_UTR_variant	MODIFIER	ENSSSCG00000008493;ENSSSCG00000020689	CEBPZ;CEBPZOS	PIG1_MLN;PIG3_MLN;PIG4_MLN;PIG1_IPP;PIG2_IPP;PIG3_IPP;PIG4_IPP;PIG1_JPP;PIG4_JPP	A:0.53125	G:0.46875	X	X	X	X
6:874791-874791	6:874791-874791	upstream_gene_variant	MODIFIER	ENSSSCG00000020149;ENSSSCG00000024853	5_8S_rRNA;ssc-mir-4332	PIG1_MLN;PIG2_MLN;PIG3_MLN;PIG4_MLN;PIG1_IPP;PIG2_IPP;PIG3_IPP;PIG4_IPP;PIG1_JPP;PIG2_JPP;PIG3_JPP;PIG3_JPP;PIG4_JPP;PIG1_PB;PIG2_PB;PIG4_PB	A:0.53125	G:0.46875	X	X	X	X
3:109401191-109401191	3:109401191-109401191	intron_variant;3_prime_UTR_variant	MODIFIER	ENSSSCG00000008493;ENSSSCG00000020689	CEBPZ;CEBPZOS	PIG1_MLN;PIG4_MLN	A:0.53125	G:0.46875	X	X	X	X
2:66294024-66294024	2:66294024-66294024	intron_variant;downstream_gene_variant	MODIFIER	ENSSSCG00000013747;ENSSSCG00000013748	RAD23A;GADD45GIP1	PIG3_IPP;PIG4_JPP	A:0.53125	G:0.46875	X	X	X	X
GL895736.1:16422-16422	GL895736.1:16422-16422	intergenic_variant	MODIFIER	-	-	PIG4_JPP	A:0.53125	G:0.46875			X	X
4:87343129-87343129	4:87343129-87343129	3_prime_UTR_variant	MODIFIER	ENSSSCG00000006274	PRKDC	PIG1_MLN;PIG3_MLN;PIG4_MLN;PIG1_IPP;PIG2_IPP;PIG3_IPP;PIG1_JPP;PIG2_JPP;PIG4_JPP	A:0.53125	G:0.46875	X	X	X	X
4:102869182-102869182	4:102869182-102869182	3_prime_UTR_variant	MODIFIER	ENSSSCG00000023991	RIT1	PIG2_MLN;PIG3_MLN;PIG4_MLN;PIG1_IPP;PIG2_IPP;PIG4_IPP;PIG1_JPP;PIG2_JPP;PIG3_JPP;PIG4_JPP	A:0.53125	G:0.46875	X	X	X	X
13:101347922-101347922	13:101347922-101347922	downstream_gene_variant	MODIFIER	ENSSSCG00000011722	RAP2B	PIG1_MLN;PIG2_MLN;PIG3_MLN;PIG4_MLN;PIG1_IPP;PIG2_IPP;PIG4_JPP;PIG4_PB	A:0.53125	T:0.46875	X	X	X	X
13:31086019-31086019	13:31086019-31086019	downstream_gene_variant;3_prime_UTR_variant	MODIFIER	ENSSSCG00000011300	EXOSC7	PIG2_MLN;PIG4_MLN;PIG4_PB	A:0.53125	G:0.46875	X	X	X	X
13:37279794-37279794	13:37279794-37279794	3_prime_UTR_variant;upstream_gene_variant	MODIFIER	ENSSSCG00000023033;ENSSSCG00000026415	PARP3;GPR62	PIG2_IPP;PIG1_JPP;PIG2_JPP	A:0.53125	G:0.46875	X	X	X	X
2:69037704-69037704	2:69037704-69037704	intergenic_variant	MODIFIER	-	-	PIG4_JPP	A:0.53125	G:0.46875		X		X
15:144967655-144967655	15:144967655-144967655	intron_variant	MODIFIER	ENSSSCG00000016262	SP140	PIG1_MLN;PIG3_MLN	A:0.53125	G:0.46875	X	X	X	X
9:71555388-71555388	9:71555388-71555388	intergenic_variant	MODIFIER	-	-	PIG1_MLN;PIG2_MLN;PIG3_MLN;PIG4_MLN;PIG2_IPP;PIG3_IPP;PIG3_JPP;PIG4_JPP	A:0.53125	G:0.46875	X	X	X	X
6:92155772-92155772	6:92155772-92155772	3_prime_UTR_variant	MODIFIER	ENSSSCG00000003683	NDUFV2	PIG4_JPP	A:0.53125	T:0.46875	X	X	X	X
4:102870193-102870193	4:102870193-102870193	3_prime_UTR_variant	MODIFIER	ENSSSCG00000023991	RIT1	PIG1_MLN;PIG3_MLN;PIG4_MLN;PIG1_IPP;PIG2_IPP;PIG4_IPP;PIG1_JPP;PIG2_JPP;PIG3_JPP;PIG4_JPP	A:0.53125	G:0.46875	X	X	X	X
rs318973756	X:46081334-46081334	downstream_gene_variant;intron_variant	MODIFIER	ENSSSCG00000012266;ENSSSCG00000012265	SLC9A7;CHST7	PIG4_MLN	A:0.53125	G:0.46875			X	X
rs319854963	2:107467887-107467887	intergenic_variant	MODIFIER	-	-	PIG1_IPP	A:0.53125	G:0.46875	X	X	X	X
rs319876318	12:4708290-4708290	intergenic_variant	MODIFIER	-	-	PIG2_JPP	A:0.53125	C:0.46875	X	X
rs321778907	6:148092094-148092094	downstream_gene_variant;3_prime_UTR_variant	MODIFIER	ENSSSCG00000003870;ENSSSCG00000021292	NRDC;OSBPL9	PIG2_MLN;PIG2_IPP;PIG3_IPP;PIG3_JPP;PIG3_JPP;PIG3_PB	A:0.53125	G:0.46875	X	X	X
rs322129898	7:36117677-36117677	synonymous_variant	LOW	ENSSSCG00000001546	FANCE	PIG2_MLN	A:0.53125	G:0.46875	X	X	X	X
rs322521197	3:62278337-62278337	3_prime_UTR_variant	MODIFIER	ENSSSCG00000027381	GGCX	PIG4_PB	A:0.53125	G:0.46875	X			X
rs323186979	15:28901859-28901859	intron_variant	MODIFIER	ENSSSCG00000015721	ERCC3	PIG1_MLN	A:0.53125	G:0.46875	X			X
rs323602796	11:72163914-72163914	downstream_gene_variant	MODIFIER	ENSSSCG00000026082	DNAJC3	PIG2_MLN;PIG2_JPP	A:0.53125	G:0.46875	X	X	X	X
rs324419020	6:145643976-145643976	downstream_gene_variant	MODIFIER	ENSSSCG00000003842	TTC22	PIG3_IPP	A:0.53125	G:0.46875	X	X	X
rs324733280	6:1069401-1069401	missense_variant	MODERATE	ENSSSCG00000002645	-	PIG2_IPP;PIG3_IPP;PIG2_PB	A:0.53125	G:0.46875		X	X
rs326922802	X:39833886-39833886	missense_variant	MODERATE	ENSSSCG00000012241	BCOR	PIG4_MLN;PIG2_IPP;PIG4_IPP;PIG4_JPP	A:0.53125	G:0.46875		X		X
rs327068784	12:6623465-6623465	synonymous_variant;upstream_gene_variant;downstream_gene_variant;intron_variant	LOW;MODIFIER	ENSSSCG00000017236;ENSSSCG00000017237;ENSSSCG00000020967	CD300C;CD300LB;-	PIG1_MLN	A:0.53125	C:0.46875	X	X
rs327254364	3:72213283-72213283	intron_variant	MODIFIER	ENSSSCG00000008293	DGUOK	PIG1_IPP;PIG4_JPP	A:0.53125	G:0.46875	X	X		X
rs329692362	3:56473878-56473878	missense_variant	MODERATE	ENSSSCG00000008175	CHST10	PIG3_IPP;PIG4_IPP	A:0.53125	G:0.46875	X	X	X	X
rs329710135	1:91995873-91995873	3_prime_UTR_variant	MODIFIER	ENSSSCG00000004435	NT5DC1	PIG3_JPP;;PIG3_JPP	A:0.53125	G:0.46875	X	X	X	X
rs330754925	7:82212914-82212914	intergenic_variant	MODIFIER	-	-	PIG3_PB;PIG4_PB	A:0.53125	C:0.46875	X	X	X	X
rs330814937	1:297458038-297458038	synonymous_variant	LOW	ENSSSCG00000023197	-	PIG4_IPP	A:0.53125	G:0.46875	X	X	X	X
rs331822675	2:11809718-11809718	3_prime_UTR_variant;downstream_gene_variant	MODIFIER	ENSSSCG00000013144;ENSSSCG00000013145	MPEG1;DTX4	PIG4_MLN;PIG4_IPP;PIG4_JPP;PIG4_PB	A:0.53125	G:0.46875			X	X
rs332236545	17:34952704-34952704	intron_variant	MODIFIER	ENSSSCG00000007133	ACSS1	PIG1_IPP	A:0.53125	G:0.46875	X	X
rs333207066	8:31969313-31969313	3_prime_UTR_variant;upstream_gene_variant	MODIFIER	ENSSSCG00000024991;ENSSSCG00000030201	-	PIG3_MLN	A:0.53125	T:0.46875			X	X
rs333811415	5:8490848-8490848	intron_variant	MODIFIER	ENSSSCG00000000137	NCF4	PIG4_MLN;PIG2_PB;PIG4_PB	A:0.53125	G:0.46875		X		X
rs333996253	12:14984225-14984225	downstream_gene_variant	MODIFIER	ENSSSCG00000017280	ICAM2	PIG4_MLN	A:0.53125	G:0.46875	X			X
rs335299388	17:36249730-36249730	intron_variant	MODIFIER	ENSSSCG00000007151	CDC25B	PIG4_MLN;PIG4_PB	A:0.53125	G:0.46875	X	X	X	X
rs335619679	6:3506877-3506877	intergenic_variant	MODIFIER	-	-	PIG1_MLN	A:0.53125	G:0.46875	X	X
rs336174393	15:28901123-28901123	intron_variant	MODIFIER	ENSSSCG00000015721	ERCC3	PIG1_MLN	A:0.53125	G:0.46875	X			X
rs336456061	7:27213561-27213561	upstream_gene_variant;non_coding_transcript_exon_variant	MODIFIER	ENSSSCG00000001396;ENSSSCG00000001395	SLA-8;MIC-1	PIG3_MLN	A:0.53125	G:0.46875	X	X	X
rs339236475	1:144113488-144113488	missense_variant	MODERATE	ENSSSCG00000004731	VPS39	;PIG3_JPP	A:0.53125	G:0.46875	X	X	X	X
rs339334418	7:36994395-36994395	missense_variant	MODERATE	ENSSSCG00000001561	ETV7	PIG4_MLN	A:0.53125	G:0.46875	X	X	X	X
rs339974441	4:64743781-64743781	missense_variant	MODERATE	ENSSSCG00000006168	PEX2	PIG1_IPP	A:0.53125	G:0.46875	X	X	X	X
rs339986019	6:66690693-66690693	intron_variant	MODIFIER	ENSSSCG00000003439	DHRS3	PIG4_MLN	A:0.53125	G:0.46875	X		X	X
rs341260970	2:107468014-107468014	intergenic_variant	MODIFIER	-	-	PIG2_MLN	A:0.53125	G:0.46875	X	X	X	X
rs344521678	2:11809730-11809730	3_prime_UTR_variant;downstream_gene_variant	MODIFIER	ENSSSCG00000013144;ENSSSCG00000013145	MPEG1;DTX4	PIG3_MLN;PIG4_MLN;PIG4_IPP;PIG4_JPP;PIG4_PB	A:0.53125	G:0.46875			X	X
rs345715474	6:51597308-51597308	missense_variant	MODERATE	ENSSSCG00000003226	CD33	PIG3_MLN	A:0.53125	G:0.46875	X		X
rs346198336	6:877743-877743	intergenic_variant	MODIFIER	-	-	PIG1_PB	A:0.53125	G:0.46875	X
rs698798212	14:136317554-136317554	downstream_gene_variant	MODIFIER	ENSSSCG00000010652	FAM160B1	PIG1_MLN	A:0.53125	T:0.46875	X
rs699258564	7:24642993-24642993	non_coding_transcript_exon_variant	MODIFIER	ENSSSCG00000001227	TMP-SLA-3	PIG1_MLN;PIG2_MLN;PIG3_MLN;PIG4_MLN;PIG1_IPP;PIG2_IPP;PIG3_IPP;PIG4_IPP;PIG2_JPP;PIG3_JPP;PIG3_JPP;PIG3_JPP;PIG4_JPP;PIG2_PB;PIG3_PB;PIG4_PB	A:0.53125	G:0.46875	X	X	X	X
rs710494871	2:538489-538489	missense_variant	MODERATE	ENSSSCG00000012861	-	PIG3_MLN;PIG4_MLN;PIG3_IPP;PIG4_IPP;PIG3_JPP;PIG4_JPP;PIG2_PB;PIG3_PB	A:0.53125	G:0.46875	X	X	X	X
rs80869610	14:13007619-13007619	3_prime_UTR_variant	MODIFIER	ENSSSCG00000009673	NUGGC	PIG1_MLN;PIG1_IPP;PIG1_JPP	A:0.53125	G:0.46875	X		X
rs80983060	7:79831285-79831285	3_prime_UTR_variant	MODIFIER	ENSSSCG00000001978	GZMB	PIG2_PB;PIG4_PB	A:0.53125	C:0.46875		X		X
rs81213219	9:49634928-49634928	downstream_gene_variant;synonymous_variant	MODIFIER;LOW	ENSSSCG00000015072;ENSSSCG00000015073	PCSK7;TAGLN	PIG1_IPP	A:0.53125	G:0.46875	X	X
5:80800703-80800703	5:80800703-80800703	upstream_gene_variant	MODIFIER	ENSSSCG00000000811	-	PIG1_MLN	A:0.533333	G:0.466667	X	X	X	X
3:58215056-58215056	3:58215056-58215056	downstream_gene_variant	MODIFIER	ENSSSCG00000008188	MGAT4A	PIG4_JPP	A:0.533333	G:0.466667	X	X	X	X
6:50280129-50280129	6:50280129-50280129	upstream_gene_variant;downstream_gene_variant	MODIFIER	ENSSSCG00000003167;ENSSSCG00000003168	-;ALDH16A1	PIG1_MLN;PIG3_IPP	A:0.533333	G:0.466667	X	X	X	X
GL894918.2:7612-7612	GL894918.2:7612-7612	upstream_gene_variant	MODIFIER	ENSSSCG00000023690	-	PIG1_MLN;PIG4_JPP	A:0.533333	G:0.466667	X	X	X	X
9:72998804-72998804	9:72998804-72998804	intron_variant	MODIFIER	ENSSSCG00000015638	C1orf186	PIG4_PB	A:0.533333	G:0.466667	X	X	X	X
8:940189-940189	8:940189-940189	intron_variant	MODIFIER	ENSSSCG00000008690	RNF4	PIG1_MLN;PIG2_MLN;PIG4_MLN;PIG3_IPP;PIG1_JPP;PIG2_JPP;PIG3_JPP;PIG4_JPP	A:0.533333	G:0.466667	X	X	X	X
GL893056.1:38-38	GL893056.1:38-38	intergenic_variant	MODIFIER	-	-	PIG3_MLN;;PIG3_JPP	A:0.533333	G:0.466667	X	X	X	X
GL896480.1:8348-8348	GL896480.1:8348-8348	intergenic_variant	MODIFIER	-	-	PIG3_MLN;PIG3_IPP	A:0.533333	G:0.466667			X	X
13:43331806-43331806	13:43331806-43331806	3_prime_UTR_variant	MODIFIER	ENSSSCG00000011465	PDE12	PIG3_MLN;PIG4_MLN;PIG4_IPP	A:0.533333	G:0.466667	X	X	X	X
X:122132022-122132022	X:122132022-122132022	downstream_gene_variant	MODIFIER	ENSSSCG00000012651	XPNPEP2	PIG1_IPP;PIG3_IPP	A:0.533333	G:0.466667	X	X	X	X
15:116186916-116186916	15:116186916-116186916	downstream_gene_variant;intron_variant	MODIFIER	ENSSSCG00000016101;ENSSSCG00000026940	CFLAR;CASP10	PIG2_MLN;PIG4_IPP	A:0.533333	G:0.466667	X	X	X	X
1:134572800-134572800	1:134572800-134572800	downstream_gene_variant	MODIFIER	ENSSSCG00000004635	SPPL2A	PIG2_IPP;PIG3_IPP;PIG4_IPP;PIG2_JPP;PIG3_JPP;PIG4_JPP	A:0.533333	G:0.466667		X	X	X
2:6244368-6244368	2:6244368-6244368	intron_variant;downstream_gene_variant	MODIFIER	ENSSSCG00000013008	CDCA5	PIG2_IPP;PIG3_IPP	A:0.533333	G:0.466667	X	X	X	X
4:100784818-100784818	4:100784818-100784818	intergenic_variant	MODIFIER	-	-	PIG1_MLN;PIG1_IPP;PIG2_IPP;PIG3_IPP;;PIG3_JPP	A:0.533333	G:0.466667	X	X	X	X
3:135696406-135696406	3:135696406-135696406	intergenic_variant	MODIFIER	-	-	PIG2_JPP	A:0.533333	G:0.466667	X	X	X	X
5:6378360-6378360	5:6378360-6378360	downstream_gene_variant	MODIFIER	ENSSSCG00000000091	APOBEC3H	PIG3_IPP	A:0.533333	C:0.466667	X	X	X	X
1:152359226-152359226	1:152359226-152359226	intergenic_variant	MODIFIER	-	-	PIG2_IPP	A:0.533333	G:0.466667	X	X	X	X
rs323274657	7:29179328-29179328	downstream_gene_variant	MODIFIER	ENSSSCG00000001457;ENSSSCG00000030750	SLA-DQB1;SLA-DQB2	PIG4_IPP	A:0.533333	G:0.466667	X			X
rs323867765	2:8401802-8401802	intron_variant	MODIFIER	ENSSSCG00000020823	BSCL2	PIG1_MLN;PIG4_MLN;PIG1_IPP;PIG4_IPP;PIG1_JPP	A:0.533333	G:0.466667	X	X		X
rs327888977	18:44738825-44738825	intron_variant	MODIFIER	ENSSSCG00000026064	LSM5	PIG2_JPP	A:0.533333	C:0.466667	X	X
rs329888423	7:58515329-58515329	intron_variant	MODIFIER	ENSSSCG00000001818	FES	PIG2_MLN;PIG1_IPP	A:0.533333	G:0.466667	X	X
rs336032797	8:70942525-70942525	downstream_gene_variant	MODIFIER	ENSSSCG00000027031	-	PIG1_IPP;PIG3_IPP;PIG4_IPP;PIG1_JPP;PIG2_JPP;PIG4_JPP	A:0.533333	C:0.466667	X	X	X	X
rs336155356	7:24706274-24706274	intron_variant,non_coding_transcript_variant	MODIFIER	ENSSSCG00000001397	TMP-CH242-74M17.4	PIG3_IPP;PIG4_PB	A:0.533333	T:0.466667			X	X
rs341476111	12:43758772-43758772	downstream_gene_variant	MODIFIER	ENSSSCG00000017727	TMEM98	PIG3_IPP;PIG1_PB	A:0.533333	G:0.466667	X		X
rs345069440	16:34137469-34137469	upstream_gene_variant;downstream_gene_variant	MODIFIER	ENSSSCG00000018657;ENSSSCG00000016885	-;ITGA1	PIG1_PB	A:0.533333	T:0.466667	X	X	X	X
rs81215115	3:113235961-113235961	synonymous_variant	LOW	ENSSSCG00000008510	LTBP1	PIG1_MLN;PIG1_IPP	A:0.533333	G:0.466667	X		X
9:72997796-72997796	9:72997796-72997796	intron_variant	MODIFIER	ENSSSCG00000015638	C1orf186	PIG1_MLN;PIG1_PB;PIG4_PB	A:0.535714	G:0.464286	X	X	X	X
1:207031392-207031392	1:207031392-207031392	downstream_gene_variant	MODIFIER	ENSSSCG00000005065	AP5M1	PIG4_JPP	A:0.535714	G:0.464286	X	X	X	X
13:43331825-43331825	13:43331825-43331825	3_prime_UTR_variant	MODIFIER	ENSSSCG00000011465	PDE12	PIG4_MLN;PIG4_IPP;PIG4_JPP	A:0.535714	G:0.464286	X	X	X	X
6:1092095-1092095	6:1092095-1092095	synonymous_variant;downstream_gene_variant	LOW;MODIFIER	ENSSSCG00000002650;ENSSSCG00000002651	-;CDT1	PIG1_MLN;PIG3_MLN;PIG4_MLN;PIG3_IPP;PIG4_IPP;PIG1_JPP	A:0.535714	G:0.464286	X		X	X
8:90813115-90813115	8:90813115-90813115	downstream_gene_variant	MODIFIER	ENSSSCG00000009050	INPP4B	PIG4_JPP	A:0.535714	G:0.464286	X	X	X	X
3:125990779-125990779	3:125990779-125990779	3_prime_UTR_variant;intron_variant	MODIFIER	ENSSSCG00000008601	SDC1	PIG4_IPP	A:0.535714	G:0.464286	X	X	X	X
rs327675233	13:216912848-216912848	downstream_gene_variant	MODIFIER	ENSSSCG00000029627	-	PIG4_MLN	A:0.535714	G:0.464286				X
rs334573892	12:56978454-56978454	intergenic_variant	MODIFIER	-	-	PIG1_IPP	A:0.535714	G:0.464286	X	X	X
rs342044876	3:10777935-10777935	downstream_gene_variant;synonymous_variant	MODIFIER;LOW	ENSSSCG00000007717;ENSSSCG00000007718	METTL27;CLDN4	PIG2_IPP;PIG4_IPP;PIG2_JPP	A:0.535714	G:0.464286		X		X
rs700490381	2:68643500-68643500	missense_variant	MODERATE	ENSSSCG00000022738	-	PIG1_MLN;PIG4_MLN;PIG1_IPP	A:0.535714	T:0.464286	X		X	X
rs700639808	5:80800911-80800911	upstream_gene_variant	MODIFIER	ENSSSCG00000000811	-	PIG4_JPP	A:0.535714	C:0.464286		X		X
rs81219051	16:77607990-77607990	intergenic_variant	MODIFIER	-	-	PIG3_MLN;PIG3_IPP;;PIG3_JPP	A:0.535714	G:0.464286			X	X
3:103261620-103261620	3:103261620-103261620	3_prime_UTR_variant	MODIFIER	ENSSSCG00000008461	ZFP36L2	PIG3_MLN	A:0.538462	T:0.461538	X	X	X	X
1:305485097-305485097	1:305485097-305485097	intron_variant	MODIFIER	ENSSSCG00000027241	-	PIG2_IPP	A:0.538462	G:0.461538	X	X	X	X
18:12336571-12336571	18:12336571-12336571	downstream_gene_variant	MODIFIER	ENSSSCG00000016520	CREB3L2	PIG1_IPP;PIG3_IPP;PIG1_JPP;PIG2_JPP;PIG3_JPP;PIG4_JPP	A:0.538462	G:0.461538	X	X	X	X
rs326392949	14:6776067-6776067	5_prime_UTR_variant	MODIFIER	ENSSSCG00000009613	DMTN	PIG3_PB	A:0.538462	C:0.461538	X		X
rs327429932	X:104397349-104397349	downstream_gene_variant;3_prime_UTR_variant	MODIFIER	ENSSSCG00000012576	CHRDL1	PIG4_MLN	A:0.538462	G:0.461538	X	X	X	X
rs339839517	17:53228798-53228798	synonymous_variant	LOW	ENSSSCG00000007391	MATN4	PIG1_MLN	A:0.538462	G:0.461538	X	X		X
rs340626766	3:1075985-1075985	synonymous_variant	LOW	ENSSSCG00000007557	MICALL2	PIG4_JPP	A:0.538462	G:0.461538		X		X
rs341243463	5:66012455-66012455	missense_variant	MODERATE	ENSSSCG00000026009	-	PIG2_PB;PIG3_PB;PIG4_PB	A:0.538462	C:0.461538	X	X	X	X
rs342009943	7:24721531-24721531	intron_variant,non_coding_transcript_variant	MODIFIER	ENSSSCG00000030767	TMP-SLA-5	PIG2_MLN;PIG2_JPP	A:0.538462	T:0.461538		X
rs344362232	15:151464824-151464824	missense_variant	MODERATE	ENSSSCG00000027331	COL6A3	PIG3_MLN;PIG2_JPP	A:0.538462	G:0.461538		X	X
rs698819514	7:29118046-29118046	synonymous_variant;5_prime_UTR_variant	LOW;MODIFIER	ENSSSCG00000001455	SLA-DRB1	PIG1_MLN;PIG1_IPP;PIG1_JPP;PIG1_PB	A:0.538462	G:0.461538	X
rs700695937	9:3719474-3719474	synonymous_variant	LOW	ENSSSCG00000014618	-	PIG4_MLN	A:0.538462	G:0.461538	X	X	X	X
rs709716876	4:120154014-120154014	intron_variant	MODIFIER	ENSSSCG00000006808	-	PIG1_MLN	A:0.538462	G:0.461538	X	X	X	X
rs713746490	14:9512567-9512567	3_prime_UTR_variant	MODIFIER	ENSSSCG00000009645	ADAMDEC1	PIG1_MLN;PIG1_IPP;PIG1_JPP	A:0.538462	G:0.461538	X
rs80922512	14:13059410-13059410	intergenic_variant	MODIFIER	-	-	PIG2_IPP	A:0.538462	G:0.461538	X	X
1:305485158-305485158	1:305485158-305485158	intron_variant	MODIFIER	ENSSSCG00000027241	-	PIG2_IPP;PIG3_IPP;PIG1_JPP;PIG2_JPP	A:0.541667	G:0.458333	X	X	X	X
JH118870.1:17094-17094	JH118870.1:17094-17094	intron_variant	MODIFIER	ENSSSCG00000024892	-	PIG3_IPP;;PIG3_JPP	A:0.541667	G:0.458333			X
rs319016341	16:29334944-29334944	splice_donor_variant	HIGH	ENSSSCG00000016869	-	PIG4_IPP	A:0.541667	C:0.458333			X	X
rs329535938	X:102830042-102830042	missense_variant	MODERATE	ENSSSCG00000012564	MID2	PIG2_IPP;PIG4_IPP;PIG4_JPP	A:0.541667	G:0.458333	X	X	X	X
rs329764287	7:122969543-122969543	missense_variant	MODERATE	ENSSSCG00000030371	-	PIG2_MLN;PIG4_MLN;PIG2_JPP	A:0.541667	C:0.458333		X	X	X
rs333105637	15:18537196-18537196	intron_variant	MODIFIER	ENSSSCG00000030013	-	PIG3_JPP;PIG4_JPP	A:0.541667	C:0.458333	X		X	X
rs334556997	12:4713208-4713208	intergenic_variant	MODIFIER	-	-	PIG1_IPP	A:0.541667	G:0.458333	X	X
rs335055139	7:29116893-29116893	intron_variant	MODIFIER	ENSSSCG00000001455	SLA-DRB1	PIG1_MLN	A:0.541667	C:0.458333	X
rs338501512	2:29265834-29265834	intergenic_variant	MODIFIER	-	-	PIG4_IPP	A:0.541667	C:0.458333	X			X
rs339035200	15:18547729-18547729	3_prime_UTR_variant	MODIFIER	ENSSSCG00000030013	-	PIG4_JPP	A:0.541667	G:0.458333	X		X	X
rs340347573	7:122969547-122969547	missense_variant	MODERATE	ENSSSCG00000030371	-	PIG2_MLN;PIG4_MLN;PIG2_JPP	A:0.541667	T:0.458333		X	X	X
rs713480017	11:70676646-70676646	missense_variant	MODERATE	ENSSSCG00000009498	-	PIG1_IPP;PIG4_IPP	A:0.541667	T:0.458333	X			X
rs713690508	5:66036598-66036598	synonymous_variant	LOW	ENSSSCG00000025680	-	PIG1_PB;PIG4_PB	A:0.541667	G:0.458333	X	X		X
rs694705555	8:70913758-70913758	synonymous_variant	LOW	ENSSSCG00000024160	-	PIG2_JPP	A:0.545455	G:0.454545	X	X	X
rs712809343	7:24703637-24703637	downstream_gene_variant;upstream_gene_variant	MODIFIER	ENSSSCG00000001397;ENSSSCG00000023567	TMP-CH242-74M17.4;5S_rRNA	PIG1_JPP	A:0.545455	T:0.454545	X	X
rs81234668	12:45989455-45989455	intergenic_variant	MODIFIER	-	-	PIG3_IPP	A:0.545455	G:0.454545	X	X	X
2:79294176-79294176	2:79294176-79294176	intron_variant;downstream_gene_variant	MODIFIER	ENSSSCG00000014004;ENSSSCG00000014005	PLPP2;-	PIG1_IPP;PIG2_IPP;PIG3_IPP;PIG1_JPP;PIG2_JPP	A:0.55	G:0.45	X	X	X	X
rs337246260	1:280818323-280818323	intron_variant	MODIFIER	ENSSSCG00000005446	EPB41L4B	PIG1_IPP;PIG1_JPP	A:0.55	G:0.45	X	X	X	X
rs340182074	16:68721994-68721994	intron_variant	MODIFIER	ENSSSCG00000017037	FABP6	PIG4_IPP;PIG1_JPP	A:0.55	G:0.45	X		X	X
7:48284510-48284510	7:48284510-48284510	intron_variant	MODIFIER	ENSSSCG00000001724	MEP1A	PIG1_IPP;PIG2_IPP;PIG3_IPP;PIG1_JPP;PIG2_JPP	A:0.555556	G:0.444444	X	X	X	X
7:28373268-28373268	7:28373268-28373268	intergenic_variant	MODIFIER	-	-	PIG1_IPP;PIG2_IPP;PIG1_JPP;PIG2_JPP	A:0.555556	T:0.444444	X	X		X
JH118535.1:67689-67689	JH118535.1:67689-67689	synonymous_variant	LOW	ENSSSCG00000023367	IL22RA1	PIG3_IPP	A:0.555556	G:0.444444		X	X
4:60017888-60017888	4:60017888-60017888	downstream_gene_variant	MODIFIER	ENSSSCG00000025980	CHMP4C	PIG1_IPP;PIG1_JPP;PIG4_JPP	A:0.555556	G:0.444444	X	X	X	X
1:218589662-218589662	1:218589662-218589662	intron_variant;3_prime_UTR_variant	MODIFIER	ENSSSCG00000005124;ENSSSCG00000005125	IFT74;LRRC19	PIG1_IPP;PIG3_IPP	A:0.555556	G:0.444444	X	X	X	X
rs325129122	7:60212976-60212976	upstream_gene_variant	MODIFIER	ENSSSCG00000001847	MESP1	PIG1_IPP;PIG2_IPP	A:0.555556	G:0.444444	X	X		X
rs328538369	4:142011508-142011508	intergenic_variant	MODIFIER	-	-	PIG3_IPP	A:0.555556	G:0.444444	X		X
rs336615726	12:40470501-40470501	missense_variant,splice_region_variant	MODERATE	ENSSSCG00000017696	C17orf78	PIG1_IPP	A:0.555556	C:0.444444	X	X
rs340294513	8:70934002-70934002	synonymous_variant	LOW	ENSSSCG00000024160	-	PIG1_IPP;PIG3_IPP;PIG4_IPP;PIG1_JPP;PIG2_JPP;PIG3_JPP;PIG4_JPP	A:0.555556	G:0.444444	X	X	X	X
rs345828540	3:143026506-143026506	intergenic_variant	MODIFIER	-	-	PIG4_JPP	A:0.555556	T:0.444444	X	X	X	X
7:82485901-82485901	7:82485901-82485901	synonymous_variant;downstream_gene_variant	LOW;MODIFIER	ENSSSCG00000002084;ENSSSCG00000026313	-	PIG4_MLN;PIG1_PB	A:0.5625	G:0.4375	X	X	X	X
6:10731956-10731956	6:10731956-10731956	downstream_gene_variant	MODIFIER	ENSSSCG00000002701	MON1B	PIG4_IPP	A:0.5625	G:0.4375	X	X	X	X
7:22189055-22189055	7:22189055-22189055	3_prime_UTR_variant	MODIFIER	ENSSSCG00000022394	-	PIG4_MLN;PIG2_IPP;PIG4_IPP;PIG2_JPP;PIG4_JPP	A:0.5625	G:0.4375		X	X	X
12:62606579-62606579	12:62606579-62606579	downstream_gene_variant	MODIFIER	ENSSSCG00000018041;ENSSSCG00000018042	ALDH3A2;SLC47A2	PIG1_IPP	A:0.5625	G:0.4375	X	X	X	X
9:50696558-50696558	9:50696558-50696558	downstream_gene_variant;upstream_gene_variant	MODIFIER	ENSSSCG00000015094;ENSSSCG00000015095	CD3G;UBE4A	PIG1_MLN;PIG2_MLN;PIG3_MLN;PIG4_MLN	A:0.5625	G:0.4375	X	X	X	X
13:216920258-216920258	13:216920258-216920258	intron_variant	MODIFIER	ENSSSCG00000025525	-	PIG3_MLN;PIG4_MLN;PIG1_JPP;PIG2_JPP;PIG3_JPP;PIG4_JPP	A:0.5625	G:0.4375	X	X	X	X
8:45947532-45947532	8:45947532-45947532	3_prime_UTR_variant	MODIFIER	ENSSSCG00000020868	-	;PIG3_JPP	A:0.5625	G:0.4375		X	X	X
1:227417047-227417047	1:227417047-227417047	downstream_gene_variant	MODIFIER	ENSSSCG00000005173;ENSSSCG00000005174	-;RRAGA	PIG4_MLN;PIG4_IPP;PIG1_JPP	A:0.5625	G:0.4375	X	X	X	X
15:144968307-144968307	15:144968307-144968307	intron_variant	MODIFIER	ENSSSCG00000016262	SP140	PIG1_MLN;PIG3_MLN;PIG4_MLN;PIG1_JPP;PIG4_JPP	A:0.5625	G:0.4375	X	X	X	X
3:18781481-18781481	3:18781481-18781481	intron_variant;upstream_gene_variant	MODIFIER	ENSSSCG00000007807	CD19	PIG1_MLN;PIG3_MLN;PIG4_MLN;PIG2_IPP;PIG1_JPP;PIG3_JPP;PIG3_JPP;PIG4_JPP	A:0.5625	G:0.4375	X	X	X	X
GL896361.1:64430-64430	GL896361.1:64430-64430	intergenic_variant	MODIFIER	-	-	PIG1_MLN;PIG2_MLN;PIG3_MLN;PIG4_MLN;PIG1_IPP;PIG2_IPP;PIG3_IPP;PIG4_IPP;PIG1_JPP;PIG2_JPP;PIG3_JPP;PIG4_JPP;PIG1_PB	A:0.5625	G:0.4375	X	X	X	X
6:69208161-69208161	6:69208161-69208161	intron_variant	MODIFIER	ENSSSCG00000003463	AGMAT	PIG1_IPP;PIG1_JPP;PIG2_JPP;;PIG3_JPP	A:0.5625	G:0.4375	X	X	X	X
1:134572630-134572630	1:134572630-134572630	downstream_gene_variant	MODIFIER	ENSSSCG00000004635	SPPL2A	PIG1_IPP;PIG1_JPP;PIG2_JPP;PIG4_JPP	A:0.5625	G:0.4375	X	X	X	X
15:116187305-116187305	15:116187305-116187305	downstream_gene_variant;intron_variant	MODIFIER	ENSSSCG00000016101;ENSSSCG00000026940	CFLAR;CASP10	PIG3_MLN;PIG4_MLN;PIG2_IPP	A:0.5625	G:0.4375	X	X	X	X
3:142959636-142959636	3:142959636-142959636	intergenic_variant	MODIFIER	-	-	PIG4_IPP	A:0.5625	G:0.4375				X
9:71555340-71555340	9:71555340-71555340	intergenic_variant	MODIFIER	-	-	PIG1_MLN;PIG2_MLN;PIG3_MLN;PIG4_MLN;PIG1_IPP;PIG2_IPP;PIG3_IPP;PIG4_IPP;PIG1_JPP;PIG2_JPP;PIG3_JPP;PIG4_JPP;PIG4_PB	A:0.5625	G:0.4375	X	X	X	X
1:134572657-134572657	1:134572657-134572657	downstream_gene_variant	MODIFIER	ENSSSCG00000004635	SPPL2A	PIG3_MLN;PIG1_IPP;PIG4_IPP;PIG1_JPP;PIG2_JPP;PIG3_JPP;PIG4_JPP	A:0.5625	G:0.4375	X	X	X	X
1:199867688-199867688	1:199867688-199867688	upstream_gene_variant;downstream_gene_variant	MODIFIER	ENSSSCG00000005005;ENSSSCG00000005006;ENSSSCG00000005007	-;MGAT2;DNAAF2	PIG4_MLN;PIG1_IPP	A:0.5625	G:0.4375	X	X	X	X
6:45228409-45228409	6:45228409-45228409	intron_variant;3_prime_UTR_variant;upstream_gene_variant	MODIFIER	ENSSSCG00000003013;ENSSSCG00000028906;ENSSSCG00000023233	B9D2;-	PIG1_MLN;PIG2_MLN;PIG3_MLN;PIG1_IPP;PIG3_IPP;PIG1_JPP;PIG2_JPP;PIG3_JPP;PIG3_JPP;;PIG3_JPP	A:0.5625	G:0.4375	X	X	X
4:102870194-102870194	4:102870194-102870194	3_prime_UTR_variant	MODIFIER	ENSSSCG00000023991	RIT1	PIG1_MLN;PIG2_MLN;PIG3_MLN;PIG4_MLN;PIG1_IPP;PIG2_IPP;PIG3_IPP;PIG4_IPP;PIG1_JPP;PIG2_JPP;PIG3_JPP;PIG4_JPP	A:0.5625	G:0.4375	X	X	X	X
6:63663482-63663482	6:63663482-63663482	downstream_gene_variant	MODIFIER	ENSSSCG00000003390	-	PIG2_JPP	A:0.5625	G:0.4375	X	X	X	X
8:112121136-112121136	8:112121136-112121136	intron_variant	MODIFIER	ENSSSCG00000025543	FABP2	PIG3_IPP	A:0.5625	G:0.4375			X	X
8:69796386-69796386	8:69796386-69796386	intergenic_variant	MODIFIER	-	-	PIG3_JPP;PIG4_JPP	A:0.5625	G:0.4375	X	X	X	X
7:1961908-1961908	7:1961908-1961908	intron_variant	MODIFIER	ENSSSCG00000001008	BPHL	PIG4_MLN;;PIG3_JPP	A:0.5625	G:0.4375	X		X	X
9:73005237-73005237	9:73005237-73005237	intron_variant	MODIFIER	ENSSSCG00000015638	C1orf186	PIG4_PB	A:0.5625	G:0.4375	X	X	X	X
13:142784185-142784185	13:142784185-142784185	intergenic_variant	MODIFIER	-	-	PIG4_MLN;PIG3_IPP;PIG4_PB	A:0.5625	G:0.4375	X	X	X	X
16:78053981-78053981	16:78053981-78053981	3_prime_UTR_variant	MODIFIER	ENSSSCG00000028058	CCDC69	PIG1_MLN;PIG2_MLN;PIG3_MLN;PIG4_MLN;PIG2_IPP;PIG4_IPP;PIG1_PB;PIG4_PB	A:0.5625	G:0.4375	X	X	X	X
11:71220006-71220006	11:71220006-71220006	missense_variant	MODERATE	ENSSSCG00000026284	-	PIG1_IPP;PIG3_IPP;PIG1_JPP	A:0.5625	G:0.4375	X		X
4:60014236-60014236	4:60014236-60014236	3_prime_UTR_variant	MODIFIER	ENSSSCG00000025980	CHMP4C	PIG1_IPP;PIG1_JPP;PIG4_JPP	A:0.5625	G:0.4375	X	X	X	X
4:129752838-129752838	4:129752838-129752838	intergenic_variant	MODIFIER	-	-	PIG4_MLN;PIG2_JPP	A:0.5625	G:0.4375	X	X	X	X
3:42704651-42704651	3:42704651-42704651	intron_variant;upstream_gene_variant	MODIFIER	ENSSSCG00000008056;ENSSSCG00000008057	ATP6V0C;AMDHD2	PIG1_IPP	A:0.5625	T:0.4375	X		X	X
9:101964854-101964854	9:101964854-101964854	3_prime_UTR_variant;downstream_gene_variant	MODIFIER	ENSSSCG00000024485;ENSSSCG00000026177	RUNDC3B;SLC25A40	PIG3_IPP	A:0.5625	G:0.4375	X	X	X	X
3:109446386-109446386	3:109446386-109446386	downstream_gene_variant;intron_variant	MODIFIER	ENSSSCG00000008494;ENSSSCG00000008495	NDUFAF7;PRKD3	PIG2_JPP;PIG3_JPP;PIG3_JPP;;PIG3_JPP	A:0.5625	G:0.4375	X	X	X
2:68888743-68888743	2:68888743-68888743	intron_variant	MODIFIER	ENSSSCG00000013671	ZNF846	PIG1_IPP;PIG4_JPP	A:0.5625	G:0.4375	X	X	X	X
3:109673250-109673250	3:109673250-109673250	downstream_gene_variant	MODIFIER	ENSSSCG00000008497	GPATCH11	PIG1_MLN;PIG2_MLN;PIG3_MLN;PIG4_MLN;PIG1_IPP;PIG2_IPP;PIG3_IPP;PIG4_IPP;PIG2_JPP;PIG4_JPP	A:0.5625	G:0.4375	X	X	X	X
1:199868050-199868050	1:199868050-199868050	upstream_gene_variant;downstream_gene_variant	MODIFIER	ENSSSCG00000005005;ENSSSCG00000005006;ENSSSCG00000005007	-;MGAT2;DNAAF2	PIG4_PB	A:0.5625	G:0.4375	X	X	X	X
5:110685670-110685670	5:110685670-110685670	intron_variant;downstream_gene_variant	MODIFIER	ENSSSCG00000000972;ENSSSCG00000000973	TUBGCP6;SELO	PIG1_MLN	A:0.5625	G:0.4375	X	X	X	X
2:142645611-142645611	2:142645611-142645611	3_prime_UTR_variant	MODIFIER	ENSSSCG00000026644	DDX46	PIG3_MLN	A:0.5625	G:0.4375	X	X	X	X
GL896371.1:28406-28406	GL896371.1:28406-28406	downstream_gene_variant	MODIFIER	ENSSSCG00000023868	C3AR1	PIG1_MLN;PIG3_MLN;PIG4_MLN;PIG1_PB	A:0.5625	G:0.4375	X	X	X	X
11:22178068-22178068	11:22178068-22178068	missense_variant	MODERATE	ENSSSCG00000027815	-	PIG1_IPP;PIG2_IPP;PIG3_IPP;PIG4_IPP;PIG1_JPP;PIG2_JPP;PIG4_JPP	A:0.5625	G:0.4375	X	X	X	X
2:86252250-86252250	2:86252250-86252250	downstream_gene_variant	MODIFIER	ENSSSCG00000014082	POLK	PIG4_MLN;PIG1_IPP	A:0.5625	G:0.4375	X	X	X	X
JH118724.1:122610-122610	JH118724.1:122610-122610	intergenic_variant	MODIFIER	-	-	PIG1_MLN	A:0.5625	G:0.4375	X	X	X	X
12:37110594-37110594	12:37110594-37110594	upstream_gene_variant;downstream_gene_variant	MODIFIER	ENSSSCG00000017648;ENSSSCG00000017649	-;SKA2	PIG1_MLN;PIG4_MLN;PIG1_IPP;PIG2_IPP;PIG3_IPP;PIG4_IPP;PIG3_JPP;PIG3_JPP;PIG4_JPP	A:0.5625	G:0.4375	X	X	X	X
9:79097462-79097462	9:79097462-79097462	3_prime_UTR_variant	MODIFIER	ENSSSCG00000025577	GATAD1	PIG3_MLN;PIG4_IPP	A:0.5625	G:0.4375	X	X	X	X
14:78358392-78358392	14:78358392-78358392	intergenic_variant	MODIFIER	-	-	PIG1_IPP;PIG3_IPP;PIG1_JPP;PIG4_JPP	A:0.5625	G:0.4375	X	X	X	X
rs319062602	12:54704364-54704364	downstream_gene_variant;upstream_gene_variant	MODIFIER	ENSSSCG00000017925;ENSSSCG00000017926;ENSSSCG00000017927	-;BCL6B	PIG3_MLN;PIG4_MLN	A:0.5625	G:0.4375			X	X
rs321246729	6:75931289-75931289	downstream_gene_variant	MODIFIER	ENSSSCG00000024818	RCAN3	PIG1_IPP	A:0.5625	G:0.4375	X	X	X	X
rs322507084	8:31789772-31789772	intron_variant;downstream_gene_variant	MODIFIER	ENSSSCG00000008786;ENSSSCG00000023785	-	PIG4_MLN	A:0.5625	G:0.4375			X	X
rs322974743	6:155494198-155494198	3_prime_UTR_variant	MODIFIER	ENSSSCG00000030177	EBNA1BP2	PIG4_MLN;PIG1_JPP	A:0.5625	C:0.4375	X		X	X
rs323910489	X:47332880-47332880	upstream_gene_variant;3_prime_UTR_variant;downstream_gene_variant	MODIFIER	ENSSSCG00000012276;ENSSSCG00000012278	SYN1;CFP	PIG4_MLN;PIG2_IPP;PIG2_JPP	A:0.5625	T:0.4375	X	X		X
rs324170500	9:3619634-3619634	intergenic_variant	MODIFIER	-	-	PIG1_MLN;PIG2_MLN;PIG4_MLN;PIG1_IPP;PIG2_IPP;PIG4_IPP;PIG1_JPP;PIG2_JPP;PIG4_JPP	A:0.5625	C:0.4375	X	X		X
rs326337245	4:142012731-142012731	intergenic_variant	MODIFIER	-	-	PIG3_IPP	A:0.5625	T:0.4375	X		X
rs326534788	8:76035779-76035779	3_prime_UTR_variant	MODIFIER	ENSSSCG00000008980	SCARB2	PIG4_MLN	A:0.5625	G:0.4375		X		X
rs329573691	8:144447462-144447462	downstream_gene_variant	MODIFIER	ENSSSCG00000009238	COQ2	PIG4_JPP	A:0.5625	T:0.4375	X			X
rs329639203	6:75931300-75931300	downstream_gene_variant	MODIFIER	ENSSSCG00000024818	RCAN3	PIG1_IPP	A:0.5625	G:0.4375	X	X	X	X
rs330760154	5:8490271-8490271	intron_variant	MODIFIER	ENSSSCG00000000137	NCF4	PIG2_MLN;PIG4_MLN;PIG2_PB;PIG4_PB	A:0.5625	G:0.4375		X		X
rs331043145	1:57663876-57663876	downstream_gene_variant	MODIFIER	ENSSSCG00000004279	OGFRL1	PIG3_IPP	A:0.5625	T:0.4375	X	X	X	X
rs331415514	7:29184564-29184564	intron_variant;upstream_gene_variant	MODIFIER	ENSSSCG00000001457;ENSSSCG00000030750	SLA-DQB1;SLA-DQB2	PIG4_MLN;PIG4_IPP;PIG4_JPP	A:0.5625	G:0.4375		X		X
rs331904691	5:8490327-8490327	intron_variant	MODIFIER	ENSSSCG00000000137	NCF4	PIG2_JPP;PIG2_PB	A:0.5625	G:0.4375		X
rs332300428	7:82189563-82189563	intergenic_variant	MODIFIER	-	-	PIG2_JPP;PIG4_PB	A:0.5625	G:0.4375	X	X	X	X
rs334639417	7:28733027-28733027	intergenic_variant	MODIFIER	-	-	PIG2_IPP;PIG2_JPP	A:0.5625	C:0.4375		X	X
rs336583561	17:53822988-53822988	synonymous_variant	LOW	ENSSSCG00000007436	MMP9	PIG1_PB	A:0.5625	G:0.4375	X	X	X	X
rs342956555	17:53141245-53141245	intron_variant	MODIFIER	ENSSSCG00000007387	-	PIG1_IPP	A:0.5625	G:0.4375	X	X	X	X
rs343777595	8:144447483-144447483	downstream_gene_variant	MODIFIER	ENSSSCG00000009238	COQ2	PIG4_JPP	A:0.5625	G:0.4375	X			X
rs345747098	1:91997054-91997054	3_prime_UTR_variant	MODIFIER	ENSSSCG00000004435	NT5DC1	PIG3_MLN	A:0.5625	C:0.4375	X	X	X	X
rs345753729	5:7198739-7198739	intron_variant;upstream_gene_variant	MODIFIER	ENSSSCG00000000111;ENSSSCG00000000113	BAIAP2L2;SLC16A8	PIG4_IPP	A:0.5625	G:0.4375	X	X	X	X
rs690474718	14:133740394-133740394	synonymous_variant	LOW	ENSSSCG00000030645	-	PIG3_MLN;PIG3_IPP;;PIG3_JPP	A:0.5625	G:0.4375			X
rs694273653	3:143346029-143346029	intergenic_variant	MODIFIER	-	-	PIG1_IPP;PIG1_JPP	A:0.5625	G:0.4375	X
rs694373876	7:24723062-24723062	non_coding_transcript_exon_variant	MODIFIER	ENSSSCG00000030767	TMP-SLA-5	PIG2_MLN;PIG4_MLN;PIG2_IPP;PIG4_IPP;PIG2_JPP;PIG4_JPP;PIG2_PB;PIG4_PB	A:0.5625	C:0.4375		X		X
rs694496296	5:13233442-13233442	downstream_gene_variant	MODIFIER	ENSSSCG00000000166	TMEM263	PIG4_MLN;PIG4_IPP;PIG4_JPP	A:0.5625	T:0.4375		X	X	X
rs696398071	7:28714873-28714873	intergenic_variant	MODIFIER	-	-	;PIG3_JPP	A:0.5625	G:0.4375		X	X	X
rs697491549	9:3720847-3720847	missense_variant	MODERATE	ENSSSCG00000014618	-	PIG1_MLN;PIG4_PB	A:0.5625	G:0.4375	X	X	X	X
rs698470919	17:53141338-53141338	intron_variant	MODIFIER	ENSSSCG00000007387	-	PIG1_IPP	A:0.5625	G:0.4375	X	X	X
rs700746692	8:71640918-71640918	3_prime_UTR_variant	MODIFIER	ENSSSCG00000008942	DCK	PIG3_MLN;PIG2_IPP;PIG3_IPP;PIG2_JPP;;PIG3_JPP	A:0.5625	G:0.4375		X	X
rs700889734	6:956688-956688	upstream_gene_variant	MODIFIER	ENSSSCG00000028749	-	PIG1_MLN;PIG3_MLN;PIG4_MLN;PIG1_IPP;PIG3_IPP;PIG4_IPP;PIG1_JPP;PIG3_JPP;PIG4_JPP;PIG1_PB;PIG3_PB;PIG4_PB	A:0.5625	G:0.4375	X		X	X
rs702603972	3:143007554-143007554	intergenic_variant	MODIFIER	-	-	PIG1_IPP;PIG1_JPP	A:0.5625	T:0.4375	X	X
rs704348657	7:28698188-28698188	intergenic_variant	MODIFIER	-	-	PIG2_JPP	A:0.5625	T:0.4375	X	X	X	X
rs705532154	17:53141341-53141341	intron_variant	MODIFIER	ENSSSCG00000007387	-	PIG1_IPP	A:0.5625	G:0.4375	X	X	X
rs707231140	7:28715049-28715049	intergenic_variant	MODIFIER	-	-	PIG1_IPP;PIG1_JPP	A:0.5625	G:0.4375	X	X
rs708678548	3:143325845-143325845	intergenic_variant	MODIFIER	-	-	PIG1_IPP;PIG3_IPP;PIG1_JPP;;PIG3_JPP	A:0.5625	G:0.4375	X	X	X
rs709781157	3:59648603-59648603	missense_variant	MODERATE	ENSSSCG00000020750	-	PIG1_MLN;PIG2_MLN;PIG3_MLN;PIG4_MLN;PIG1_IPP;PIG4_IPP;PIG2_JPP;PIG4_JPP;PIG1_PB;PIG4_PB	A:0.5625	G:0.4375	X	X	X	X
rs710859214	9:3723837-3723837	missense_variant	MODERATE	ENSSSCG00000014618	-	PIG1_MLN;PIG2_MLN;PIG3_MLN;PIG4_MLN;PIG1_IPP;PIG3_IPP;PIG4_IPP;PIG1_JPP;PIG2_JPP;PIG3_JPP;PIG4_JPP	A:0.5625	G:0.4375	X	X	X	X
rs713916619	7:24686075-24686075	missense_variant	MODERATE	ENSSSCG00000001229	TMP-CH242-74M17.2	PIG3_MLN;PIG4_MLN;PIG1_IPP;PIG3_IPP;PIG4_IPP;PIG1_JPP;PIG3_JPP;PIG3_JPP;PIG4_JPP;PIG1_PB;PIG3_PB;PIG4_PB	A:0.5625	G:0.4375	X		X	X
rs788515354	12:41506248-41506248	downstream_gene_variant;3_prime_UTR_variant	MODIFIER	ENSSSCG00000017717;ENSSSCG00000024115	UNC45B;-	PIG1_MLN;PIG3_MLN;PIG4_MLN;PIG4_IPP;PIG2_JPP	A:0.5625	G:0.4375	X	X	X	X
rs792335710	14:52117743-52117743	intron_variant	MODIFIER	ENSSSCG00000010036	SLC5A1	PIG2_MLN;PIG4_MLN;PIG2_IPP;PIG3_IPP;PIG4_IPP;PIG1_JPP;PIG2_JPP;PIG3_JPP;PIG4_JPP;PIG4_PB	A:0.5625	G:0.4375	X	X	X	X
rs792859549	7:29115411-29115411	synonymous_variant	LOW	ENSSSCG00000001455	SLA-DRB1	PIG2_MLN;PIG2_IPP;PIG2_JPP;PIG2_PB	A:0.5625	G:0.4375		X		X
rs80866905	5:15593225-15593225	synonymous_variant	LOW	ENSSSCG00000000193	TUBA1A	PIG4_MLN;PIG4_IPP;PIG4_JPP;PIG4_PB	A:0.5625	G:0.4375				X
rs81209984	2:8584616-8584616	intergenic_variant	MODIFIER	-	-	PIG2_JPP	A:0.5625	G:0.4375	X	X	X	X
rs81214655	4:120828684-120828684	downstream_gene_variant;synonymous_variant	MODIFIER;LOW	ENSSSCG00000006820;ENSSSCG00000006821	EPS8L3;GSTM3	PIG3_MLN	A:0.5625	G:0.4375			X
rs81235577	15:18542975-18542975	intron_variant	MODIFIER	ENSSSCG00000030013	-	PIG2_JPP	A:0.5625	G:0.4375	X	X		X
12:54009551-54009551	12:54009551-54009551	intron_variant	MODIFIER	ENSSSCG00000017902	CAMTA2	PIG4_MLN;PIG1_IPP	A:0.566667	G:0.433333	X	X	X	X
6:306917-306917	6:306917-306917	intron_variant;downstream_gene_variant	MODIFIER	ENSSSCG00000002635;ENSSSCG00000002640	SPIRE2;DEF8	PIG1_MLN;PIG3_MLN	A:0.566667	G:0.433333	X	X	X	X
9:73003719-73003719	9:73003719-73003719	intron_variant	MODIFIER	ENSSSCG00000015638	C1orf186	PIG1_MLN;PIG1_PB;PIG2_PB;PIG4_PB	A:0.566667	G:0.433333	X	X	X	X
3:58215359-58215359	3:58215359-58215359	downstream_gene_variant	MODIFIER	ENSSSCG00000008188;ENSSSCG00000025010	MGAT4A;UNC50	PIG4_MLN	A:0.566667	G:0.433333	X	X	X	X
9:73005286-73005286	9:73005286-73005286	intron_variant	MODIFIER	ENSSSCG00000015638	C1orf186	PIG4_MLN;PIG1_PB;PIG2_PB;PIG3_PB;PIG4_PB	A:0.566667	G:0.433333	X	X	X	X
6:10732078-10732078	6:10732078-10732078	downstream_gene_variant	MODIFIER	ENSSSCG00000002701	MON1B	PIG1_IPP	A:0.566667	G:0.433333	X	X	X	X
3:18780991-18780991	3:18780991-18780991	intron_variant;upstream_gene_variant	MODIFIER	ENSSSCG00000007807	CD19	PIG4_MLN;PIG1_JPP	A:0.566667	G:0.433333	X	X	X	X
8:940096-940096	8:940096-940096	intron_variant	MODIFIER	ENSSSCG00000008690	RNF4	PIG1_MLN;PIG4_MLN;PIG2_IPP;PIG1_JPP;PIG3_JPP;PIG4_JPP	A:0.566667	G:0.433333	X	X	X	X
1:134572704-134572704	1:134572704-134572704	downstream_gene_variant	MODIFIER	ENSSSCG00000004635	SPPL2A	PIG1_MLN;PIG2_MLN;PIG1_IPP;PIG2_IPP;PIG3_IPP;PIG4_IPP;PIG1_JPP;PIG2_JPP;PIG3_JPP;PIG4_JPP	A:0.566667	G:0.433333	X	X	X	X
1:134571946-134571946	1:134571946-134571946	3_prime_UTR_variant	MODIFIER	ENSSSCG00000004635	SPPL2A	PIG1_MLN;PIG3_IPP;PIG1_JPP;PIG2_JPP	A:0.566667	G:0.433333	X	X	X
3:18810085-18810085	3:18810085-18810085	3_prime_UTR_variant	MODIFIER	ENSSSCG00000007808	NFATC2IP	PIG2_IPP;PIG4_JPP	A:0.566667	G:0.433333	X	X	X	X
13:150087638-150087638	13:150087638-150087638	downstream_gene_variant	MODIFIER	ENSSSCG00000027064	-	PIG2_JPP	A:0.566667	G:0.433333	X	X	X	X
1:134572787-134572787	1:134572787-134572787	downstream_gene_variant	MODIFIER	ENSSSCG00000004635	SPPL2A	PIG1_IPP;PIG3_IPP;PIG1_JPP;PIG4_JPP	A:0.566667	G:0.433333	X	X	X	X
4:129549653-129549653	4:129549653-129549653	downstream_gene_variant	MODIFIER	ENSSSCG00000006866	DBT	PIG1_MLN;PIG1_JPP	A:0.566667	G:0.433333	X	X
rs318250885	12:56657135-56657135	downstream_gene_variant	MODIFIER	ENSSSCG00000017990;ENSSSCG00000017992	PIK3R6;MFSD6L	PIG4_JPP	A:0.566667	G:0.433333	X	X	X	X
rs323966361	5:66034695-66034695	synonymous_variant	LOW	ENSSSCG00000025680	-	PIG4_PB	A:0.566667	G:0.433333	X	X	X	X
rs325405414	14:149174618-149174618	missense_variant	MODERATE	ENSSSCG00000026302	MKI67	PIG2_IPP	A:0.566667	G:0.433333		X	X	X
rs328316909	10:53811392-53811392	intergenic_variant	MODIFIER	-	-	;PIG3_JPP	A:0.566667	G:0.433333			X	X
rs328668128	X:45937552-45937552	upstream_gene_variant	MODIFIER	ENSSSCG00000012264	ZNF674	PIG3_MLN;PIG4_MLN	A:0.566667	G:0.433333			X	X
rs328731038	7:29166661-29166661	intron_variant	MODIFIER	ENSSSCG00000001456	SLA-DQA	PIG4_MLN;PIG4_IPP;PIG4_JPP	A:0.566667	G:0.433333	X			X
rs328801847	1:3729033-3729033	intron_variant	MODIFIER	ENSSSCG00000004020	SFT2D1	PIG2_IPP	A:0.566667	G:0.433333		X
rs329890543	3:5258558-5258558	missense_variant;downstream_gene_variant	MODERATE;MODIFIER	ENSSSCG00000007589;ENSSSCG00000025940	-	PIG4_JPP	A:0.566667	G:0.433333				X
rs330134649	13:156641508-156641508	non_coding_transcript_exon_variant;intron_variant;downstream_gene_variant	MODIFIER	ENSSSCG00000011926;ENSSSCG00000030856	CD200R1L;CH242-101P22.3	PIG1_MLN;PIG2_MLN;PIG4_MLN;PIG4_PB	A:0.566667	C:0.433333	X	X		X
rs331495898	9:81548649-81548649	3_prime_UTR_variant	MODIFIER	ENSSSCG00000015327	CASD1	PIG4_PB	A:0.566667	G:0.433333		X	X	X
rs337920913	17:36346215-36346215	upstream_gene_variant;non_coding_transcript_exon_variant	MODIFIER	ENSSSCG00000007145;ENSSSCG00000007146	ADAM33;SIGLEC1	PIG3_MLN;PIG4_MLN	A:0.566667	G:0.433333	X	X	X	X
rs338011222	8:144504943-144504943	5_prime_UTR_variant	MODIFIER	ENSSSCG00000009239	-	PIG4_MLN	A:0.566667	C:0.433333				X
rs340536864	X:39842505-39842505	synonymous_variant;downstream_gene_variant	LOW;MODIFIER	ENSSSCG00000012241	BCOR	PIG4_MLN;PIG4_IPP;PIG4_JPP	A:0.566667	G:0.433333		X		X
rs346310587	12:3985716-3985716	intergenic_variant	MODIFIER	-	-	PIG2_MLN;PIG2_PB	A:0.566667	G:0.433333		X	X
rs691190566	2:8584059-8584059	intergenic_variant	MODIFIER	-	-	PIG2_JPP;;PIG3_JPP	A:0.566667	G:0.433333	X	X	X	X
rs695200657	7:24687107-24687107	5_prime_UTR_variant	MODIFIER	ENSSSCG00000001229	TMP-CH242-74M17.2	PIG1_MLN;PIG1_IPP;PIG1_JPP;PIG1_PB	A:0.566667	G:0.433333	X
rs697628211	8:938713-938713	intron_variant	MODIFIER	ENSSSCG00000008690	RNF4	PIG4_JPP	A:0.566667	T:0.433333	X	X		X
rs708460548	7:29116072-29116072	intron_variant	MODIFIER	ENSSSCG00000001455	SLA-DRB1	PIG1_MLN;PIG1_IPP;PIG2_IPP;PIG2_JPP	A:0.566667	G:0.433333	X	X		X
rs80893721	7:29114676-29114676	intron_variant	MODIFIER	ENSSSCG00000001455	SLA-DRB1	PIG4_IPP	A:0.566667	G:0.433333		X		X
4:43556069-43556069	4:43556069-43556069	upstream_gene_variant;intron_variant	MODIFIER	ENSSSCG00000006089;ENSSSCG00000006090	PTDSS1;MTERF3	PIG1_IPP;PIG4_JPP	A:0.571429	G:0.428571	X	X	X	X
12:40475229-40475229	12:40475229-40475229	downstream_gene_variant	MODIFIER	ENSSSCG00000017696	C17orf78	PIG1_JPP	A:0.571429	G:0.428571	X	X	X
6:12653749-12653749	6:12653749-12653749	intron_variant	MODIFIER	ENSSSCG00000020668	-	PIG4_IPP	A:0.571429	G:0.428571	X	X	X	X
14:123812498-123812498	14:123812498-123812498	upstream_gene_variant;downstream_gene_variant	MODIFIER	ENSSSCG00000010592;ENSSSCG00000026424	AS3MT;-	PIG1_JPP	A:0.571429	G:0.428571	X			X
16:65187442-65187442	16:65187442-65187442	downstream_gene_variant	MODIFIER	ENSSSCG00000017024;ENSSSCG00000027931	CCNG1;NUDCD2	PIG4_MLN	A:0.571429	G:0.428571				X
GL893262.1:15203-15203	GL893262.1:15203-15203	upstream_gene_variant	MODIFIER	ENSSSCG00000025886	-	PIG4_JPP	A:0.571429	G:0.428571		X		X
1:175813351-175813351	1:175813351-175813351	3_prime_UTR_variant	MODIFIER	ENSSSCG00000025744	KDSR	PIG2_IPP	A:0.571429	G:0.428571	X	X		X
rs323394463	7:29114538-29114538	intron_variant	MODIFIER	ENSSSCG00000001455	SLA-DRB1	PIG2_MLN;PIG4_MLN;PIG2_IPP;PIG4_IPP;PIG2_JPP;PIG4_JPP;PIG2_PB	A:0.571429	G:0.428571		X		X
rs324059224	14:148964950-148964950	intergenic_variant	MODIFIER	-	-	PIG1_IPP	A:0.571429	G:0.428571	X
rs331985534	6:43734214-43734214	intron_variant	MODIFIER	ENSSSCG00000002981	DMBT1	PIG2_JPP	A:0.571429	G:0.428571	X	X		X
rs332148292	X:39844003-39844003	synonymous_variant;downstream_gene_variant	LOW;MODIFIER	ENSSSCG00000012241	BCOR	PIG4_MLN;PIG2_IPP;PIG4_JPP	A:0.571429	G:0.428571		X		X
rs338457492	12:53974914-53974914	intron_variant	MODIFIER	ENSSSCG00000017900	KIF1C	PIG4_MLN	A:0.571429	G:0.428571			X	X
rs690985837	14:148965904-148965904	intergenic_variant	MODIFIER	-	-	PIG1_IPP	A:0.571429	G:0.428571	X
rs694100821	5:66012636-66012636	missense_variant	MODERATE	ENSSSCG00000026009	-	PIG1_PB;PIG3_PB;PIG4_PB	A:0.571429	C:0.428571	X	X	X	X
rs709112202	17:53141266-53141266	intron_variant;missense_variant,splice_region_variant	MODIFIER;MODERATE	ENSSSCG00000007387	-	PIG1_IPP	A:0.571429	C:0.428571	X	X	X	X
rs81367777	2:157957344-157957344	intron_variant	MODIFIER	ENSSSCG00000014442	PDGFRB	PIG1_IPP	A:0.571429	G:0.428571	X	X
18:12336465-12336465	18:12336465-12336465	downstream_gene_variant	MODIFIER	ENSSSCG00000016520	CREB3L2	PIG1_IPP;PIG1_JPP;PIG2_JPP	A:0.576923	G:0.423077	X	X	X
GL893800.1:15205-15205	GL893800.1:15205-15205	intron_variant	MODIFIER	ENSSSCG00000022879	KDELR2	;PIG3_JPP	A:0.576923	G:0.423077		X	X	X
GL896256.1:2394-2394	GL896256.1:2394-2394	intergenic_variant	MODIFIER	-	-	PIG1_JPP;PIG2_JPP	A:0.576923	C:0.423077	X	X		X
17:29878425-29878425	17:29878425-29878425	intron_variant	MODIFIER	ENSSSCG00000007089	MGME1	PIG3_MLN;PIG4_MLN	A:0.576923	G:0.423077	X	X	X	X
rs324111641	12:4715995-4715995	intergenic_variant	MODIFIER	-	-	PIG1_MLN;PIG2_MLN;PIG1_IPP;PIG2_IPP	A:0.576923	G:0.423077	X	X
rs324886927	1:305487352-305487352	upstream_gene_variant	MODIFIER	ENSSSCG00000027241	-	PIG2_IPP	A:0.576923	G:0.423077	X	X	X
rs335601709	8:70926615-70926615	synonymous_variant	LOW	ENSSSCG00000024160	-	PIG3_IPP;PIG4_IPP;PIG2_JPP;PIG3_JPP;PIG4_JPP	A:0.576923	G:0.423077		X	X	X
rs335803326	12:53975545-53975545	intron_variant	MODIFIER	ENSSSCG00000017900	KIF1C	PIG3_MLN	A:0.576923	G:0.423077			X	X
rs339918364	10:63256728-63256728	intergenic_variant	MODIFIER	-	-	PIG4_IPP	A:0.576923	G:0.423077	X	X	X	X
rs699326205	14:7886057-7886057	upstream_gene_variant	MODIFIER	ENSSSCG00000025094	-	PIG2_JPP	A:0.576923	G:0.423077	X	X	X	X
rs708080641	10:22613957-22613957	intergenic_variant	MODIFIER	-	-	;PIG3_JPP	A:0.576923	G:0.423077		X	X
rs709349378	6:52593571-52593571	intergenic_variant	MODIFIER	-	-	PIG1_IPP	A:0.576923	T:0.423077	X		X
rs710163859	14:118624303-118624303	3_prime_UTR_variant	MODIFIER	ENSSSCG00000010529	SFRP5	PIG4_IPP;PIG4_JPP	A:0.576923	G:0.423077				X
rs788291560	14:9512471-9512471	3_prime_UTR_variant	MODIFIER	ENSSSCG00000009645	ADAMDEC1	PIG1_MLN;PIG1_IPP	A:0.576923	G:0.423077	X
rs789345060	14:45896838-45896838	3_prime_UTR_variant	MODIFIER	ENSSSCG00000009953	KIAA1671	PIG1_IPP;PIG4_JPP	A:0.576923	T:0.423077	X	X	X	X
rs792871075	2:153522865-153522865	intergenic_variant	MODIFIER	-	-	PIG2_JPP	A:0.576923	G:0.423077		X
18:6656849-6656849	18:6656849-6656849	splice_acceptor_variant	HIGH	ENSSSCG00000016444	TMEM176B	PIG2_IPP	A:0.583333	T:0.416667	X	X	X	X
1:304503017-304503017	1:304503017-304503017	intron_variant	MODIFIER	ENSSSCG00000005701	ASS1	PIG4_JPP	A:0.583333	G:0.416667				X
2:3170371-3170371	2:3170371-3170371	splice_region_variant,intron_variant	LOW	ENSSSCG00000012885	LRP5	PIG3_IPP	A:0.583333	C:0.416667	X	X	X
9:116686180-116686180	9:116686180-116686180	intergenic_variant	MODIFIER	-	-	PIG2_IPP	A:0.583333	G:0.416667	X	X	X
GL893011.1:87774-87774	GL893011.1:87774-87774	downstream_gene_variant	MODIFIER	ENSSSCG00000025390	-	PIG1_MLN;PIG4_MLN;PIG1_IPP;PIG4_IPP;PIG1_JPP;PIG4_JPP	A:0.583333	G:0.416667	X			X
rs320060531	1:280818348-280818348	intron_variant	MODIFIER	ENSSSCG00000005446	EPB41L4B	PIG1_IPP;PIG2_IPP;PIG1_JPP	A:0.583333	G:0.416667	X	X	X	X
rs329060171	12:3985942-3985942	intergenic_variant	MODIFIER	-	-	PIG2_PB	A:0.583333	T:0.416667		X	X
rs337548454	15:18456415-18456415	intron_variant	MODIFIER	ENSSSCG00000015691	-	PIG2_JPP	A:0.583333	G:0.416667	X	X	X
rs338155921	7:60243309-60243309	intron_variant;intron_variant,non_coding_transcript_variant;upstream_gene_variant	MODIFIER	ENSSSCG00000001849	ANPEP	PIG1_IPP;PIG2_IPP;PIG1_JPP;PIG2_JPP	A:0.583333	G:0.416667	X	X
rs80902509	7:122969725-122969725	3_prime_UTR_variant	MODIFIER	ENSSSCG00000030371	-	PIG2_MLN;PIG4_MLN;PIG2_JPP;PIG3_JPP;PIG4_JPP	A:0.583333	G:0.416667		X	X	X
1:286618595-286618595	1:286618595-286618595	intergenic_variant	MODIFIER	-	-	PIG2_MLN	A:0.590909	G:0.409091		X
14:77545326-77545326	14:77545326-77545326	intron_variant	MODIFIER	ENSSSCG00000020688	-	PIG4_MLN	A:0.590909	C:0.409091	X			X
rs332911388	7:60243074-60243074	intron_variant;intron_variant,non_coding_transcript_variant;non_coding_transcript_exon_variant	MODIFIER	ENSSSCG00000001849	ANPEP	PIG2_JPP	A:0.590909	G:0.409091	X	X
rs700518649	6:52596078-52596078	intergenic_variant	MODIFIER	-	-	PIG1_MLN;PIG3_MLN	A:0.590909	G:0.409091	X		X
GL896361.1:64421-64421	GL896361.1:64421-64421	intergenic_variant	MODIFIER	-	-	PIG1_MLN;PIG2_MLN;PIG3_MLN;PIG4_MLN;PIG1_IPP;PIG2_IPP;PIG3_IPP;PIG4_IPP;PIG1_JPP;PIG2_JPP;PIG3_JPP;PIG4_JPP;PIG1_PB;PIG3_PB	A:0.59375	G:0.40625	X	X	X	X
7:1975720-1975720	7:1975720-1975720	downstream_gene_variant	MODIFIER	ENSSSCG00000001008	BPHL	PIG1_PB	A:0.59375	C:0.40625	X
13:150088009-150088009	13:150088009-150088009	downstream_gene_variant	MODIFIER	ENSSSCG00000027064	-	PIG3_MLN;PIG1_JPP	A:0.59375	G:0.40625	X	X	X	X
9:73000478-73000478	9:73000478-73000478	intron_variant	MODIFIER	ENSSSCG00000015638	C1orf186	PIG1_MLN;PIG3_MLN;PIG4_MLN;PIG1_PB;PIG2_PB;PIG3_PB;PIG4_PB	A:0.59375	G:0.40625	X	X	X	X
8:80969113-80969113	8:80969113-80969113	downstream_gene_variant	MODIFIER	ENSSSCG00000009012	TMEM154	PIG4_MLN	A:0.59375	G:0.40625	X	X	X	X
14:52134850-52134850	14:52134850-52134850	intron_variant	MODIFIER	ENSSSCG00000010036	SLC5A1	PIG1_MLN;PIG2_MLN;PIG4_MLN;PIG1_IPP;PIG2_IPP;PIG4_IPP;PIG1_JPP;PIG2_JPP;PIG4_JPP;PIG2_PB;PIG4_PB	A:0.59375	T:0.40625	X	X		X
4:119880129-119880129	4:119880129-119880129	intergenic_variant	MODIFIER	-	-	PIG1_MLN;PIG2_MLN;PIG3_MLN;PIG4_MLN;PIG4_PB	A:0.59375	G:0.40625	X	X	X	X
15:144967606-144967606	15:144967606-144967606	intron_variant	MODIFIER	ENSSSCG00000016262	SP140	PIG1_MLN;PIG3_MLN;PIG4_MLN;PIG4_IPP;PIG2_JPP	A:0.59375	G:0.40625	X	X	X	X
3:39010241-39010241	3:39010241-39010241	intron_variant	MODIFIER	ENSSSCG00000007944	-	PIG1_MLN;PIG3_MLN;PIG4_MLN	A:0.59375	G:0.40625	X	X	X	X
6:56992173-56992173	6:56992173-56992173	downstream_gene_variant	MODIFIER	ENSSSCG00000003988	ZNF585A	PIG1_MLN;PIG2_MLN;PIG3_MLN;PIG1_IPP;PIG2_IPP;PIG3_IPP;;PIG3_JPP	A:0.59375	G:0.40625	X	X	X
14:52393035-52393035	14:52393035-52393035	missense_variant	MODERATE	ENSSSCG00000030730	IGLV-4	PIG1_MLN;PIG3_MLN;PIG4_MLN;PIG3_IPP;PIG4_IPP;PIG3_JPP;PIG4_JPP;PIG1_PB;PIG3_PB;PIG4_PB	A:0.59375	T:0.40625	X		X	X
1:134572703-134572703	1:134572703-134572703	downstream_gene_variant	MODIFIER	ENSSSCG00000004635	SPPL2A	PIG2_MLN;PIG1_IPP;PIG2_IPP;PIG3_IPP;PIG4_IPP;PIG1_JPP;PIG2_JPP;;PIG3_JPP	A:0.59375	G:0.40625	X	X	X	X
6:75931224-75931224	6:75931224-75931224	downstream_gene_variant	MODIFIER	ENSSSCG00000024818	RCAN3	PIG4_JPP	A:0.59375	G:0.40625	X	X	X	X
9:79097435-79097435	9:79097435-79097435	3_prime_UTR_variant	MODIFIER	ENSSSCG00000025577	GATAD1	PIG3_MLN	A:0.59375	G:0.40625	X	X	X	X
10:58733743-58733743	10:58733743-58733743	downstream_gene_variant	MODIFIER	ENSSSCG00000011085	MLLT10	PIG1_MLN;PIG2_MLN;PIG3_MLN;PIG4_MLN;PIG1_IPP;PIG2_IPP;PIG3_IPP;PIG4_IPP;PIG1_JPP;PIG2_JPP;PIG3_JPP;PIG4_JPP;PIG4_PB	A:0.59375	T:0.40625	X	X	X	X
9:71554469-71554469	9:71554469-71554469	intergenic_variant	MODIFIER	-	-	PIG1_MLN;PIG2_MLN;PIG3_MLN;PIG4_MLN;PIG1_IPP;PIG2_IPP;PIG3_IPP;PIG4_IPP;PIG2_JPP;PIG4_JPP	A:0.59375	G:0.40625	X	X	X	X
12:46019630-46019630	12:46019630-46019630	intron_variant;downstream_gene_variant	MODIFIER	ENSSSCG00000017754;ENSSSCG00000017755	-;NOS2	PIG2_MLN;PIG4_MLN;PIG2_IPP;PIG3_IPP;PIG4_IPP;PIG2_JPP;PIG3_JPP;PIG3_JPP;PIG4_JPP	A:0.59375	G:0.40625		X	X	X
6:45228410-45228410	6:45228410-45228410	intron_variant;3_prime_UTR_variant;upstream_gene_variant	MODIFIER	ENSSSCG00000003013;ENSSSCG00000028906;ENSSSCG00000023233	B9D2;-	PIG1_MLN;PIG3_MLN;PIG1_IPP;PIG2_IPP;PIG3_IPP;PIG1_JPP;PIG3_JPP;PIG3_JPP;PIG3_JPP;PIG1_PB	A:0.59375	G:0.40625	X	X	X
13:119883147-119883147	13:119883147-119883147	3_prime_UTR_variant;downstream_gene_variant	MODIFIER	ENSSSCG00000020906	TNFSF10	PIG4_MLN;PIG4_IPP;PIG4_JPP;PIG4_PB	A:0.59375	G:0.40625				X
9:73001168-73001168	9:73001168-73001168	intron_variant	MODIFIER	ENSSSCG00000015638	C1orf186	PIG1_MLN;PIG2_MLN;PIG3_MLN;PIG4_MLN;PIG1_PB;PIG2_PB;PIG3_PB;PIG4_PB	A:0.59375	G:0.40625	X	X	X	X
1:144138747-144138747	1:144138747-144138747	3_prime_UTR_variant;upstream_gene_variant	MODIFIER	ENSSSCG00000004731;ENSSSCG00000004732	VPS39;PLA2G4F	PIG1_MLN;PIG2_MLN;PIG4_MLN;PIG1_IPP;PIG2_IPP;PIG4_IPP;PIG1_JPP;PIG2_JPP;PIG4_JPP;PIG1_PB	A:0.59375	G:0.40625	X	X		X
3:109401228-109401228	3:109401228-109401228	intron_variant;3_prime_UTR_variant	MODIFIER	ENSSSCG00000008493;ENSSSCG00000020689	CEBPZ;CEBPZOS	PIG1_MLN;PIG3_MLN;PIG1_IPP;PIG2_IPP;PIG3_IPP;PIG1_JPP;PIG2_JPP;PIG3_JPP;;PIG3_JPP	A:0.59375	G:0.40625	X	X	X
JH118510.1:24897-24897	JH118510.1:24897-24897	downstream_gene_variant	MODIFIER	ENSSSCG00000027083	TOR1AIP2	PIG4_IPP	A:0.59375	G:0.40625	X		X	X
14:54768603-54768603	14:54768603-54768603	intron_variant;intron_variant,non_coding_transcript_variant;upstream_gene_variant	MODIFIER	ENSSSCG00000010122	CDC45	PIG4_MLN;PIG1_IPP	A:0.59375	G:0.40625	X			X
8:145175199-145175199	8:145175199-145175199	upstream_gene_variant;missense_variant	MODIFIER;MODERATE	ENSSSCG00000009246;ENSSSCG00000009247	ENOPH1;-	PIG1_MLN;PIG3_MLN;PIG4_MLN;PIG2_IPP;PIG4_JPP	A:0.59375	C:0.40625	X	X	X	X
9:73000012-73000012	9:73000012-73000012	intron_variant	MODIFIER	ENSSSCG00000015638	C1orf186	PIG1_PB;PIG4_PB	A:0.59375	G:0.40625	X	X	X	X
1:134572613-134572613	1:134572613-134572613	downstream_gene_variant	MODIFIER	ENSSSCG00000004635	SPPL2A	PIG4_MLN;PIG1_IPP;PIG1_JPP;PIG2_JPP	A:0.59375	G:0.40625	X	X	X	X
14:123815092-123815092	14:123815092-123815092	upstream_gene_variant	MODIFIER	ENSSSCG00000010592	AS3MT	PIG3_MLN;PIG4_MLN;PIG4_IPP;PIG1_JPP;PIG4_JPP	A:0.59375	G:0.40625	X	X	X	X
18:6509731-6509731	18:6509731-6509731	downstream_gene_variant;intron_variant	MODIFIER	ENSSSCG00000028266;ENSSSCG00000021475;ENSSSCG00000024184	TMUB1;SLC4A2;FASTK	PIG1_MLN;PIG3_MLN;PIG1_IPP;PIG2_IPP;PIG3_IPP;PIG1_JPP;PIG3_JPP;PIG3_JPP;PIG3_JPP;PIG1_PB	A:0.59375	G:0.40625	X	X	X
12:1999016-1999016	12:1999016-1999016	splice_region_variant,intron_variant	LOW	ENSSSCG00000017146	-	PIG4_IPP;PIG4_JPP	A:0.59375	T:0.40625	X	X	X	X
13:44037133-44037133	13:44037133-44037133	downstream_gene_variant;upstream_gene_variant	MODIFIER	ENSSSCG00000011473;ENSSSCG00000011474;ENSSSCG00000028975	RPP14;PXK;HTD2	PIG1_MLN;PIG3_MLN;PIG4_MLN;PIG1_IPP;PIG2_IPP;PIG3_IPP;PIG4_IPP;PIG1_JPP;PIG2_JPP;PIG3_JPP;PIG3_JPP;PIG3_JPP;PIG4_JPP	A:0.59375	G:0.40625	X	X	X	X
3:18781480-18781480	3:18781480-18781480	intron_variant;upstream_gene_variant	MODIFIER	ENSSSCG00000007807	CD19	PIG4_MLN;PIG1_JPP;PIG3_JPP;PIG3_JPP;PIG4_JPP	A:0.59375	G:0.40625	X	X	X	X
3:109402855-109402855	3:109402855-109402855	intron_variant;3_prime_UTR_variant	MODIFIER	ENSSSCG00000008493;ENSSSCG00000020689	CEBPZ;CEBPZOS	PIG1_MLN;PIG3_MLN;PIG4_MLN;PIG2_IPP;PIG3_IPP;PIG3_JPP;PIG3_JPP;PIG4_JPP	A:0.59375	G:0.40625	X	X	X	X
12:1999017-1999017	12:1999017-1999017	splice_region_variant,intron_variant	LOW	ENSSSCG00000017146	-	PIG4_IPP;PIG4_JPP	A:0.59375	G:0.40625	X	X	X	X
15:117383511-117383511	15:117383511-117383511	intergenic_variant	MODIFIER	-	-	PIG3_MLN;PIG4_MLN;PIG2_IPP;PIG3_IPP;PIG1_JPP;PIG2_PB	A:0.59375	G:0.40625	X	X	X	X
5:110699407-110699407	5:110699407-110699407	intron_variant	MODIFIER	ENSSSCG00000000973	SELO	PIG1_JPP;;PIG3_JPP	A:0.59375	G:0.40625	X	X	X	X
2:142645659-142645659	2:142645659-142645659	3_prime_UTR_variant	MODIFIER	ENSSSCG00000026644	DDX46	PIG2_IPP;PIG4_JPP	A:0.59375	G:0.40625	X	X	X	X
1:134572650-134572650	1:134572650-134572650	downstream_gene_variant	MODIFIER	ENSSSCG00000004635	SPPL2A	PIG4_MLN;PIG1_IPP	A:0.59375	G:0.40625	X	X	X	X
6:12055707-12055707	6:12055707-12055707	3_prime_UTR_variant	MODIFIER	ENSSSCG00000028464	-	PIG2_IPP;PIG3_IPP;PIG4_JPP	A:0.59375	G:0.40625	X	X	X	X
4:102869094-102869094	4:102869094-102869094	3_prime_UTR_variant	MODIFIER	ENSSSCG00000023991	RIT1	PIG1_MLN;PIG2_MLN;PIG3_MLN;PIG4_MLN;PIG1_IPP;PIG2_IPP;PIG3_IPP;PIG4_IPP;PIG1_JPP;PIG2_JPP;PIG4_JPP	A:0.59375	G:0.40625	X	X	X	X
3:59656173-59656173	3:59656173-59656173	intergenic_variant	MODIFIER	-	-	PIG2_MLN;PIG4_MLN;PIG4_IPP;PIG2_JPP;PIG4_JPP;PIG2_PB;PIG4_PB	A:0.59375	T:0.40625		X		X
rs320754102	3:72212766-72212766	intron_variant	MODIFIER	ENSSSCG00000008293	DGUOK	PIG1_JPP;PIG4_JPP	A:0.59375	G:0.40625	X	X		X
rs320757094	7:29165899-29165899	intron_variant	MODIFIER	ENSSSCG00000001456	SLA-DQA	PIG1_MLN;PIG4_MLN;PIG4_JPP	A:0.59375	G:0.40625	X			X
rs321040718	8:144448912-144448912	downstream_gene_variant	MODIFIER	ENSSSCG00000009238	COQ2	PIG4_MLN	A:0.59375	G:0.40625	X			X
rs321281278	7:99419013-99419013	3_prime_UTR_variant	MODIFIER	ENSSSCG00000028600	SLC39A9	PIG2_IPP	A:0.59375	G:0.40625	X	X		X
rs325396663	6:18222853-18222853	synonymous_variant	LOW	ENSSSCG00000002802	GINS3	PIG3_MLN	A:0.59375	G:0.40625	X	X	X	X
rs326086198	1:69719710-69719710	intergenic_variant	MODIFIER	-	-	PIG1_IPP;PIG2_IPP;PIG3_IPP;PIG1_JPP;PIG2_JPP;PIG3_JPP;PIG4_JPP;PIG1_PB;PIG4_PB	A:0.59375	T:0.40625	X	X	X	X
rs328482551	6:146187230-146187230	splice_region_variant,synonymous_variant	LOW	ENSSSCG00000028748	NDC1	PIG4_MLN	A:0.59375	G:0.40625	X	X		X
rs329353734	6:64658638-64658638	3_prime_UTR_variant	MODIFIER	ENSSSCG00000003404	DFFA	PIG2_PB	A:0.59375	G:0.40625		X
rs330204048	8:31604596-31604596	downstream_gene_variant	MODIFIER	ENSSSCG00000027877	TLR10	PIG1_MLN	A:0.59375	G:0.40625	X		X	X
rs330498119	7:79831233-79831233	3_prime_UTR_variant	MODIFIER	ENSSSCG00000001978	GZMB	PIG4_PB	A:0.59375	T:0.40625	X	X		X
rs331071906	2:107109483-107109483	intron_variant	MODIFIER	ENSSSCG00000014170	CAST	PIG3_MLN;PIG1_IPP	A:0.59375	G:0.40625	X		X	X
rs331824012	14:32627236-32627236	5_prime_UTR_variant	MODIFIER	ENSSSCG00000009804	-	PIG3_MLN;PIG3_IPP;PIG4_IPP;PIG4_PB	A:0.59375	G:0.40625	X	X	X	X
rs332044138	6:73128915-73128915	3_prime_UTR_variant;downstream_gene_variant	MODIFIER	ENSSSCG00000003505;ENSSSCG00000003506	DDOST;PINK1	PIG1_MLN;PIG4_MLN;PIG1_IPP;PIG4_JPP	A:0.59375	G:0.40625	X	X		X
rs332092239	7:24750022-24750022	intron_variant	MODIFIER	ENSSSCG00000001231	SLA-1	PIG2_MLN;PIG2_IPP;PIG2_JPP	A:0.59375	G:0.40625		X	X	X
rs332825319	3:7095277-7095277	downstream_gene_variant	MODIFIER	ENSSSCG00000007637	TRIM4	PIG1_JPP	A:0.59375	T:0.40625	X	X		X
rs333464194	2:8401828-8401828	intron_variant	MODIFIER	ENSSSCG00000020823	BSCL2	PIG1_MLN;PIG4_MLN;PIG1_IPP;PIG4_IPP;PIG1_JPP	A:0.59375	G:0.40625	X			X
rs335666418	1:307295825-307295825	intron_variant	MODIFIER	ENSSSCG00000005743	VAV2	PIG1_MLN	A:0.59375	G:0.40625	X	X		X
rs336837271	9:3619950-3619950	intergenic_variant	MODIFIER	-	-	PIG1_MLN;PIG2_MLN;PIG4_MLN;PIG1_IPP;PIG2_IPP;PIG4_IPP;PIG1_JPP;PIG2_JPP;PIG4_JPP	A:0.59375	G:0.40625	X	X		X
rs339644695	7:24627314-24627314	non_coding_transcript_exon_variant	MODIFIER	ENSSSCG00000030790	TMP-CH242-74M17.6	PIG2_MLN;PIG2_IPP;PIG2_JPP;PIG2_PB	A:0.59375	G:0.40625		X		X
rs339723251	2:13417479-13417479	synonymous_variant	LOW	ENSSSCG00000028527	TNKS1BP1	PIG1_IPP	A:0.59375	G:0.40625	X	X	X
rs339766501	7:24643597-24643597	intron_variant,non_coding_transcript_variant	MODIFIER	ENSSSCG00000001227	TMP-SLA-3	PIG3_MLN;PIG4_MLN;PIG3_IPP;PIG4_IPP;PIG2_JPP;PIG4_JPP;PIG3_PB;PIG4_PB	A:0.59375	C:0.40625		X	X	X
rs340223386	7:43747184-43747184	intron_variant	MODIFIER	ENSSSCG00000030196	CUL9	PIG1_MLN	A:0.59375	G:0.40625	X	X	X
rs340378819	7:106730994-106730994	3_prime_UTR_variant	MODIFIER	ENSSSCG00000002404	SPTLC2	PIG1_MLN;PIG2_MLN;PIG4_MLN;PIG1_IPP;PIG2_IPP;PIG4_IPP;PIG1_JPP;PIG2_JPP;PIG4_JPP;PIG4_PB	A:0.59375	G:0.40625	X	X		X
rs340500670	14:7326916-7326916	intron_variant	MODIFIER	ENSSSCG00000009625	-	PIG1_IPP	A:0.59375	T:0.40625	X	X		X
rs340820503	7:26675445-26675445	missense_variant;downstream_gene_variant	MODERATE;MODIFIER	ENSSSCG00000001341	SLA-11	PIG1_MLN;PIG2_MLN;PIG3_MLN;PIG1_IPP;PIG2_IPP;PIG3_IPP;PIG1_JPP;PIG2_JPP;PIG3_JPP;PIG3_JPP;PIG3_JPP;PIG3_JPP;PIG1_PB;PIG2_PB	A:0.59375	T:0.40625	X	X	X
rs344362239	14:97905939-97905939	downstream_gene_variant	MODIFIER	ENSSSCG00000010391	ERCC6	PIG4_IPP	A:0.59375	G:0.40625	X		X	X
rs692606861	12:6623343-6623343	missense_variant;upstream_gene_variant;downstream_gene_variant;intron_variant	MODERATE;MODIFIER	ENSSSCG00000017236;ENSSSCG00000017237;ENSSSCG00000020967	CD300C;CD300LB;-	PIG1_MLN	A:0.59375	G:0.40625	X	X
rs692863323	17:46909119-46909119	upstream_gene_variant	MODIFIER	ENSSSCG00000025394;ENSSSCG00000025722	-;SNORA71	PIG3_MLN;PIG4_MLN;PIG1_PB;PIG2_PB;PIG4_PB	A:0.59375	C:0.40625	X	X	X	X
rs697209376	17:46910089-46910089	upstream_gene_variant	MODIFIER	ENSSSCG00000025394;ENSSSCG00000025722	-;SNORA71	PIG2_MLN;PIG3_MLN;PIG4_MLN	A:0.59375	G:0.40625	X	X	X	X
rs700200529	9:119588635-119588635	upstream_gene_variant;intron_variant	MODIFIER	ENSSSCG00000023584;ENSSSCG00000029596	-	PIG1_MLN;PIG1_IPP;PIG4_IPP;PIG4_JPP;PIG1_PB;PIG4_PB	A:0.59375	T:0.40625	X			X
rs705120860	17:46909888-46909888	upstream_gene_variant	MODIFIER	ENSSSCG00000025394;ENSSSCG00000025722	-;SNORA71	PIG3_MLN;PIG3_JPP;;PIG3_JPP	A:0.59375	T:0.40625		X	X	X
rs708674496	10:25783302-25783302	intergenic_variant	MODIFIER	-	-	PIG2_IPP;PIG2_JPP	A:0.59375	T:0.40625		X	X
rs712310352	17:46911509-46911509	downstream_gene_variant;upstream_gene_variant	MODIFIER	ENSSSCG00000023161;ENSSSCG00000025394	SNORA71;-	PIG1_MLN;PIG3_MLN;PIG4_MLN;PIG3_JPP;;PIG3_JPP	A:0.59375	T:0.40625	X	X	X	X
rs713806824	7:94987801-94987801	synonymous_variant;upstream_gene_variant	LOW;MODIFIER	ENSSSCG00000002274;ENSSSCG00000018708	HSPA2;SNORD2	PIG2_MLN;PIG2_IPP;PIG4_IPP;PIG2_JPP;PIG4_JPP;PIG4_PB	A:0.59375	G:0.40625		X		X
rs786265895	9:4081417-4081417	downstream_gene_variant;upstream_gene_variant	MODIFIER	ENSSSCG00000014632;ENSSSCG00000014634	FAM160A2;C11orf42	PIG4_MLN;PIG1_JPP	A:0.59375	T:0.40625	X	X	X	X
rs81213911	6:70577511-70577511	missense_variant	MODERATE	ENSSSCG00000022946	-	PIG2_MLN	A:0.59375	G:0.40625	X	X	X
6:10732077-10732077	6:10732077-10732077	downstream_gene_variant	MODIFIER	ENSSSCG00000002701	MON1B	PIG1_IPP	A:0.6	G:0.4	X	X	X	X
14:145320165-145320165	14:145320165-145320165	intron_variant	MODIFIER	ENSSSCG00000010734	OAT	PIG4_JPP	A:0.6	G:0.4		X		X
15:116187252-116187252	15:116187252-116187252	downstream_gene_variant;intron_variant	MODIFIER	ENSSSCG00000016101;ENSSSCG00000026940	CFLAR;CASP10	PIG4_MLN;PIG2_IPP;PIG4_IPP	A:0.6	G:0.4	X	X	X	X
1:74973129-74973129	1:74973129-74973129	intron_variant	MODIFIER	ENSSSCG00000004349	-	PIG3_MLN;PIG2_IPP	A:0.6	G:0.4	X	X	X	X
13:43331685-43331685	13:43331685-43331685	3_prime_UTR_variant	MODIFIER	ENSSSCG00000011465	PDE12	PIG4_MLN;PIG4_IPP	A:0.6	G:0.4	X	X	X	X
6:45613286-45613286	6:45613286-45613286	intron_variant	MODIFIER	ENSSSCG00000003035	-	PIG2_IPP	A:0.6	G:0.4		X	X	X
1:132092387-132092387	1:132092387-132092387	intron_variant	MODIFIER	ENSSSCG00000004617	FAM214A	PIG4_IPP	A:0.6	G:0.4	X		X	X
12:62605392-62605392	12:62605392-62605392	downstream_gene_variant	MODIFIER	ENSSSCG00000018041;ENSSSCG00000018042	ALDH3A2;SLC47A2	PIG1_MLN;PIG1_IPP;PIG4_JPP	A:0.6	G:0.4	X	X	X	X
12:23077924-23077924	12:23077924-23077924	intron_variant;upstream_gene_variant	MODIFIER	ENSSSCG00000017498;ENSSSCG00000017499	PPP1R1B;STARD3	PIG1_IPP	A:0.6	G:0.4	X	X		X
3:53952390-53952390	3:53952390-53952390	downstream_gene_variant	MODIFIER	ENSSSCG00000008151	MFSD9	PIG1_MLN;PIG1_IPP	A:0.6	G:0.4	X	X	X	X
3:58215113-58215113	3:58215113-58215113	downstream_gene_variant	MODIFIER	ENSSSCG00000008188	MGAT4A	PIG1_MLN;PIG2_MLN;PIG4_MLN;;PIG3_JPP	A:0.6	G:0.4	X	X	X	X
rs321100565	12:11341220-11341220	intergenic_variant	MODIFIER	-	-	PIG1_JPP	A:0.6	G:0.4	X
rs322629702	6:87872899-87872899	synonymous_variant	LOW	ENSSSCG00000003651	RHBDL2	PIG2_JPP	A:0.6	G:0.4		X
rs323175750	6:43738407-43738407	synonymous_variant	LOW	ENSSSCG00000002981	DMBT1	PIG2_JPP;PIG4_JPP	A:0.6	G:0.4	X	X		X
rs325625833	14:50616991-50616991	synonymous_variant	LOW	ENSSSCG00000010011	-	PIG1_JPP	A:0.6	G:0.4	X		X	X
rs327762427	4:417982-417982	downstream_gene_variant;intron_variant,non_coding_transcript_variant	MODIFIER	ENSSSCG00000005902;ENSSSCG00000026924	FOXH1;KIFC2	PIG1_MLN	A:0.6	C:0.4	X
rs332701466	3:71978400-71978400	upstream_gene_variant;downstream_gene_variant	MODIFIER	ENSSSCG00000008290;ENSSSCG00000023444	-	PIG1_MLN	A:0.6	G:0.4	X			X
rs340439861	10:49631738-49631738	synonymous_variant	LOW	ENSSSCG00000011041	NSUN6	PIG2_MLN	A:0.6	G:0.4		X	X	X
rs342331352	16:68722992-68722992	intron_variant	MODIFIER	ENSSSCG00000017037	FABP6	PIG1_IPP;PIG4_IPP	A:0.6	G:0.4	X		X	X
rs690128015	11:71686248-71686248	intergenic_variant	MODIFIER	-	-	PIG1_IPP;PIG3_IPP;PIG1_JPP;;PIG3_JPP	A:0.6	T:0.4	X		X
rs789151235	3:18631065-18631065	intron_variant;downstream_gene_variant	MODIFIER	ENSSSCG00000022075;ENSSSCG00000026860	-;ASPHD1	PIG1_JPP	A:0.6	G:0.4	X
rs80804365	15:139171560-139171560	intron_variant	MODIFIER	ENSSSCG00000016232	MRPL44	PIG1_MLN;PIG4_MLN	A:0.6	G:0.4	X			X
9:74083570-74083570	9:74083570-74083570	downstream_gene_variant	MODIFIER	ENSSSCG00000015660	PFKFB2	PIG1_MLN	A:0.607143	G:0.392857	X	X	X	X
4:102862957-102862957	4:102862957-102862957	downstream_gene_variant;intron_variant	MODIFIER	ENSSSCG00000006504;ENSSSCG00000023991	KIAA0907;RIT1	PIG4_JPP	A:0.607143	G:0.392857	X		X	X
18:14927506-14927506	18:14927506-14927506	intron_variant	MODIFIER	ENSSSCG00000016532	WDR91	PIG4_JPP	A:0.607143	G:0.392857	X	X	X	X
9:72997786-72997786	9:72997786-72997786	intron_variant	MODIFIER	ENSSSCG00000015638	C1orf186	PIG1_MLN;PIG1_PB;PIG4_PB	A:0.607143	G:0.392857	X			X
14:4543683-4543683	14:4543683-4543683	intergenic_variant	MODIFIER	-	-	PIG1_IPP	A:0.607143	G:0.392857	X	X	X	X
14:123812885-123812885	14:123812885-123812885	upstream_gene_variant;downstream_gene_variant	MODIFIER	ENSSSCG00000010592;ENSSSCG00000026424	AS3MT;-	PIG3_MLN;PIG4_MLN;PIG4_JPP	A:0.607143	G:0.392857		X	X	X
13:31085961-31085961	13:31085961-31085961	downstream_gene_variant;3_prime_UTR_variant	MODIFIER	ENSSSCG00000011300	EXOSC7	PIG3_MLN;PIG4_MLN;PIG3_IPP;PIG4_IPP;PIG4_JPP	A:0.607143	G:0.392857	X	X	X	X
4:107094691-107094691	4:107094691-107094691	3_prime_UTR_variant	MODIFIER	ENSSSCG00000006624	SELENBP1	PIG1_IPP;PIG4_IPP	A:0.607143	C:0.392857	X	X	X	X
1:175814595-175814595	1:175814595-175814595	3_prime_UTR_variant	MODIFIER	ENSSSCG00000025744	KDSR	PIG1_IPP;PIG2_IPP;PIG4_IPP	A:0.607143	G:0.392857	X	X	X	X
rs319029378	2:107109511-107109511	intron_variant	MODIFIER	ENSSSCG00000014170	CAST	PIG3_MLN;PIG1_IPP	A:0.607143	G:0.392857	X		X	X
rs324407445	16:29268635-29268635	intergenic_variant	MODIFIER	-	-	PIG2_MLN	A:0.607143	G:0.392857	X	X	X
rs324803645	14:78998631-78998631	upstream_gene_variant;3_prime_UTR_variant	MODIFIER	ENSSSCG00000010258;ENSSSCG00000010259	AIFM2;TYSND1	PIG4_MLN	A:0.607143	G:0.392857	X	X		X
rs329255567	6:3564554-3564554	intron_variant	MODIFIER	ENSSSCG00000002664	GSE1	PIG1_IPP	A:0.607143	C:0.392857	X	X
rs329352502	14:8096951-8096951	intergenic_variant	MODIFIER	-	-	PIG2_IPP	A:0.607143	G:0.392857	X	X		X
rs338069125	3:10928677-10928677	downstream_gene_variant	MODIFIER	ENSSSCG00000025858	-	PIG3_MLN	A:0.607143	G:0.392857		X	X	X
rs691116345	12:43758583-43758583	downstream_gene_variant	MODIFIER	ENSSSCG00000017727	TMEM98	PIG1_JPP	A:0.607143	T:0.392857	X
rs710174066	1:202623685-202623685	intron_variant;upstream_gene_variant	MODIFIER	ENSSSCG00000005038;ENSSSCG00000005039	PSMC6;STYX	PIG3_IPP	A:0.607143	G:0.392857	X	X	X	X
rs713569646	7:110051344-110051344	intron_variant	MODIFIER	ENSSSCG00000002412	STON2	PIG3_MLN	A:0.607143	G:0.392857			X	X
rs789503674	12:41267004-41267004	intron_variant	MODIFIER	ENSSSCG00000017707	-	PIG1_IPP	A:0.607143	C:0.392857	X		X
rs81218496	12:19444214-19444214	5_prime_UTR_variant	MODIFIER	ENSSSCG00000025414	PYY	PIG1_PB;PIG3_PB	A:0.607143	G:0.392857	X		X	X
3:142922987-142922987	3:142922987-142922987	synonymous_variant	LOW	ENSSSCG00000008662	-	PIG1_IPP;PIG1_JPP	A:0.611111	G:0.388889	X
14:78358336-78358336	14:78358336-78358336	intergenic_variant	MODIFIER	-	-	PIG1_JPP	A:0.611111	G:0.388889	X	X	X	X
4:60017203-60017203	4:60017203-60017203	downstream_gene_variant	MODIFIER	ENSSSCG00000025980	CHMP4C	PIG2_IPP;PIG2_JPP	A:0.611111	G:0.388889		X	X	X
rs324848407	7:134297969-134297969	intron_variant	MODIFIER	ENSSSCG00000002623	-	PIG4_JPP	A:0.611111	G:0.388889				X
rs328807023	16:25718250-25718250	intergenic_variant	MODIFIER	-	-	PIG1_IPP	A:0.611111	G:0.388889	X	X
rs342927420	1:145631657-145631657	upstream_gene_variant	MODIFIER	ENSSSCG00000004759	-	PIG2_JPP	A:0.611111	G:0.388889		X	X	X
rs343102197	11:71453400-71453400	3_prime_UTR_variant	MODIFIER	ENSSSCG00000009497	-	PIG3_IPP;;PIG3_JPP	A:0.611111	G:0.388889			X	X
rs791061517	7:28211471-28211471	intergenic_variant	MODIFIER	-	-	PIG1_IPP;PIG4_IPP;PIG1_JPP	A:0.611111	T:0.388889	X			X
15:85097512-85097512	15:85097512-85097512	3_prime_UTR_variant;downstream_gene_variant	MODIFIER	ENSSSCG00000015934;ENSSSCG00000015935	PPIG;CCDC173	PIG1_IPP	A:0.615385	G:0.384615	X	X	X
14:123811927-123811927	14:123811927-123811927	upstream_gene_variant;downstream_gene_variant	MODIFIER	ENSSSCG00000010592;ENSSSCG00000026424	AS3MT;-	PIG4_IPP	A:0.615385	G:0.384615	X			X
9:72998132-72998132	9:72998132-72998132	intron_variant	MODIFIER	ENSSSCG00000015638	C1orf186	PIG1_PB;PIG4_PB	A:0.615385	G:0.384615	X	X	X	X
rs325662234	X:39845236-39845236	synonymous_variant;downstream_gene_variant	LOW;MODIFIER	ENSSSCG00000012241	BCOR	PIG4_IPP	A:0.615385	G:0.384615			X	X
rs332171512	10:31909146-31909146	synonymous_variant;intron_variant	LOW;MODIFIER	ENSSSCG00000010948;ENSSSCG00000026279	CTSL;-	PIG4_JPP	A:0.615385	G:0.384615				X
rs334560607	7:82518431-82518431	intergenic_variant	MODIFIER	-	-	PIG4_MLN;PIG1_PB;PIG4_PB	A:0.615385	G:0.384615	X	X	X	X
rs698046908	6:139911816-139911816	synonymous_variant	LOW	ENSSSCG00000021940	CYP2J34	PIG1_MLN;PIG2_MLN;PIG3_MLN;PIG4_MLN;PIG1_IPP;PIG2_IPP;PIG3_IPP;PIG4_IPP;PIG1_JPP;PIG2_JPP;PIG3_JPP;PIG4_JPP	A:0.615385	G:0.384615	X	X	X	X
rs81212141	1:304465878-304465878	synonymous_variant	LOW	ENSSSCG00000005701	ASS1	PIG1_IPP	A:0.615385	C:0.384615	X			X
GL896253.1:2986-2986	GL896253.1:2986-2986	upstream_gene_variant;downstream_gene_variant	MODIFIER	ENSSSCG00000023870;ENSSSCG00000024084;ENSSSCG00000027476	SNORD12	PIG1_MLN	A:0.625	C:0.375	X
3:142920962-142920962	3:142920962-142920962	upstream_gene_variant	MODIFIER	ENSSSCG00000008662	-	PIG3_IPP	A:0.625	C:0.375	X	X	X	X
15:116212864-116212864	15:116212864-116212864	intergenic_variant	MODIFIER	-	-	PIG4_MLN;PIG1_IPP;PIG3_IPP;PIG4_IPP;PIG1_JPP;PIG2_JPP;PIG4_JPP;PIG1_PB;PIG2_PB;PIG3_PB;PIG4_PB	A:0.625	G:0.375	X	X	X	X
GL894918.2:22966-22966	GL894918.2:22966-22966	intergenic_variant	MODIFIER	-	-	PIG1_MLN	A:0.625	C:0.375	X		X	X
7:95544310-95544310	7:95544310-95544310	upstream_gene_variant	MODIFIER	ENSSSCG00000002282	MAX	PIG1_MLN	A:0.625	G:0.375	X	X	X	X
7:28358376-28358376	7:28358376-28358376	intergenic_variant	MODIFIER	-	-	PIG1_IPP;PIG4_IPP;PIG1_JPP;PIG4_JPP	A:0.625	G:0.375	X	X	X	X
4:139280743-139280743	4:139280743-139280743	non_coding_transcript_exon_variant;missense_variant;intron_variant,NMD_transcript_variant	MODIFIER;MODERATE	ENSSSCG00000030801	GBP6	PIG2_MLN;PIG3_MLN;PIG4_MLN;PIG2_IPP;PIG3_IPP;PIG4_IPP;PIG2_JPP;PIG3_JPP;PIG3_JPP;PIG3_JPP;PIG4_JPP;PIG2_PB;PIG3_PB;PIG4_PB	A:0.625	G:0.375		X	X	X
GL896522.1:2031-2031	GL896522.1:2031-2031	upstream_gene_variant	MODIFIER	ENSSSCG00000030368	HSP70.2	PIG3_MLN;PIG3_IPP;;PIG3_JPP	A:0.625	G:0.375		X	X	X
15:144968195-144968195	15:144968195-144968195	intron_variant	MODIFIER	ENSSSCG00000016262	SP140	PIG1_MLN;PIG3_MLN;PIG4_MLN;PIG3_IPP;PIG4_JPP	A:0.625	G:0.375	X	X	X	X
GL896268.1:12597-12597	GL896268.1:12597-12597	intron_variant	MODIFIER	ENSSSCG00000025972	NTAN1	PIG1_IPP	A:0.625	G:0.375	X	X	X	X
9:127717265-127717265	9:127717265-127717265	3_prime_UTR_variant	MODIFIER	ENSSSCG00000015497	KLHL20	PIG1_JPP	A:0.625	T:0.375	X	X	X	X
9:67488337-67488337	9:67488337-67488337	downstream_gene_variant;intron_variant;synonymous_variant	MODIFIER;LOW	ENSSSCG00000015260;ENSSSCG00000025707;ENSSSCG00000028149;ENSSSCG00000021565	-;VPS26B	PIG2_MLN;PIG1_IPP;PIG2_IPP;PIG1_JPP	A:0.625	G:0.375	X	X		X
8:69796387-69796387	8:69796387-69796387	intergenic_variant	MODIFIER	-	-	PIG4_JPP	A:0.625	G:0.375	X	X	X	X
1:305485160-305485160	1:305485160-305485160	intron_variant	MODIFIER	ENSSSCG00000027241	-	PIG1_IPP;PIG2_IPP;PIG1_JPP;PIG2_JPP	A:0.625	G:0.375	X	X		X
12:40475044-40475044	12:40475044-40475044	downstream_gene_variant	MODIFIER	ENSSSCG00000017696	C17orf78	PIG1_JPP	A:0.625	G:0.375	X	X	X
GL896253.1:2985-2985	GL896253.1:2985-2985	upstream_gene_variant;downstream_gene_variant	MODIFIER	ENSSSCG00000023870;ENSSSCG00000024084;ENSSSCG00000027476	SNORD12	PIG1_MLN	A:0.625	G:0.375	X
7:25122349-25122349	7:25122349-25122349	downstream_gene_variant;intron_variant,non_coding_transcript_variant	MODIFIER	ENSSSCG00000028173;ENSSSCG00000001248	TRIM31;MOG	PIG1_IPP;PIG4_IPP;PIG2_JPP	A:0.625	G:0.375	X	X	X	X
14:32223157-32223157	14:32223157-32223157	3_prime_UTR_variant	MODIFIER	ENSSSCG00000028005	-	PIG4_MLN;PIG1_IPP	A:0.625	G:0.375	X			X
9:79097764-79097764	9:79097764-79097764	3_prime_UTR_variant	MODIFIER	ENSSSCG00000025577	GATAD1	PIG3_IPP;PIG1_JPP;PIG4_JPP	A:0.625	G:0.375	X	X	X	X
5:80800708-80800708	5:80800708-80800708	upstream_gene_variant	MODIFIER	ENSSSCG00000000811	-	PIG1_MLN;PIG4_MLN;PIG4_IPP	A:0.625	G:0.375	X	X	X	X
14:52229212-52229212	14:52229212-52229212	missense_variant	MODERATE	ENSSSCG00000030775	IGLV-11	PIG1_MLN;PIG2_MLN;PIG3_MLN;PIG4_MLN;PIG1_IPP;PIG2_IPP;PIG4_IPP;PIG1_JPP;PIG2_JPP;PIG3_JPP;PIG4_JPP;PIG1_PB;PIG2_PB;PIG4_PB	A:0.625	G:0.375	X	X	X	X
12:37110183-37110183	12:37110183-37110183	upstream_gene_variant;downstream_gene_variant	MODIFIER	ENSSSCG00000017648;ENSSSCG00000017649	-;SKA2	PIG3_MLN;PIG1_IPP;PIG3_IPP;PIG1_JPP	A:0.625	G:0.375	X		X
GL896253.1:2745-2745	GL896253.1:2745-2745	upstream_gene_variant;downstream_gene_variant;non_coding_transcript_exon_variant	MODIFIER	ENSSSCG00000023870;ENSSSCG00000024084;ENSSSCG00000027476	SNORD12	PIG1_JPP	A:0.625	G:0.375	X
6:74646362-74646362	6:74646362-74646362	3_prime_UTR_variant	MODIFIER	ENSSSCG00000003528	-	PIG2_MLN;PIG2_JPP;;PIG3_JPP	A:0.625	G:0.375		X	X	X
1:125424158-125424158	1:125424158-125424158	synonymous_variant	LOW	ENSSSCG00000024660	-	PIG1_MLN;PIG1_IPP;PIG1_JPP	A:0.625	G:0.375	X	X	X
1:144925930-144925930	1:144925930-144925930	intron_variant	MODIFIER	ENSSSCG00000004745	RPAP1	PIG1_MLN;PIG4_MLN;PIG3_IPP;PIG4_IPP;PIG2_JPP;PIG4_JPP	A:0.625	G:0.375	X	X	X	X
17:13163489-13163489	17:13163489-13163489	3_prime_UTR_variant	MODIFIER	ENSSSCG00000007033	AP3M2	PIG4_MLN;PIG4_IPP	A:0.625	G:0.375	X		X	X
3:142923044-142923044	3:142923044-142923044	synonymous_variant	LOW	ENSSSCG00000008662	-	PIG1_IPP;PIG2_IPP;PIG1_JPP;PIG2_JPP	A:0.625	C:0.375	X	X
4:92673838-92673838	4:92673838-92673838	intergenic_variant	MODIFIER	-	-	PIG2_MLN;PIG3_MLN;PIG2_IPP;PIG3_IPP;;PIG3_JPP	A:0.625	G:0.375		X	X
6:51090893-51090893	6:51090893-51090893	intron_variant	MODIFIER	ENSSSCG00000003211	NR1H2	PIG3_IPP;PIG4_JPP	A:0.625	G:0.375		X	X	X
1:134572637-134572637	1:134572637-134572637	downstream_gene_variant	MODIFIER	ENSSSCG00000004635	SPPL2A	PIG4_PB	A:0.625	G:0.375	X	X	X	X
6:50401721-50401721	6:50401721-50401721	intergenic_variant	MODIFIER	-	-	PIG1_MLN;PIG3_MLN	A:0.625	G:0.375	X	X	X
JH118554.1:9762-9762	JH118554.1:9762-9762	3_prime_UTR_variant	MODIFIER	ENSSSCG00000029652	TMBIM6	PIG2_IPP	A:0.625	G:0.375		X
4:97862831-97862831	4:97862831-97862831	intergenic_variant	MODIFIER	-	-	PIG3_MLN;PIG4_MLN;PIG1_PB;PIG4_PB	A:0.625	G:0.375	X	X	X	X
13:25497566-25497566	13:25497566-25497566	intergenic_variant	MODIFIER	-	-	PIG1_MLN;PIG2_MLN;PIG3_MLN;PIG4_MLN;PIG1_IPP;PIG2_IPP;PIG3_IPP;PIG4_IPP;PIG1_JPP;PIG2_JPP;PIG3_JPP;PIG4_JPP;PIG4_PB	A:0.625	G:0.375	X	X	X	X
1:199861336-199861336	1:199861336-199861336	downstream_gene_variant;upstream_gene_variant	MODIFIER	ENSSSCG00000005004;ENSSSCG00000005005;ENSSSCG00000005006	LRR1;-;MGAT2	PIG1_IPP;PIG4_JPP	A:0.625	G:0.375	X	X	X	X
9:55296314-55296314	9:55296314-55296314	missense_variant	MODERATE	ENSSSCG00000015142	HSPA8	PIG2_MLN;PIG2_IPP;;PIG3_JPP	A:0.625	G:0.375		X	X
7:28373018-28373018	7:28373018-28373018	intergenic_variant	MODIFIER	-	-	PIG3_IPP	A:0.625	T:0.375			X
GL894246.2:7416-7416	GL894246.2:7416-7416	downstream_gene_variant	MODIFIER	ENSSSCG00000000675;ENSSSCG00000020375	C1R;SNORA70	PIG2_MLN	A:0.625	G:0.375		X
9:67496270-67496270	9:67496270-67496270	synonymous_variant;intron_variant	LOW;MODIFIER	ENSSSCG00000015260;ENSSSCG00000025707	-	PIG1_JPP	A:0.625	G:0.375	X	X		X
15:22788978-22788978	15:22788978-22788978	downstream_gene_variant	MODIFIER	ENSSSCG00000015710	ACTR3	PIG3_MLN;PIG1_IPP;PIG3_IPP;PIG4_JPP	A:0.625	G:0.375	X	X	X	X
6:50094445-50094445	6:50094445-50094445	downstream_gene_variant;3_prime_UTR_variant	MODIFIER	ENSSSCG00000003153;ENSSSCG00000003154	FTL;GYS1	PIG2_IPP	A:0.625	G:0.375	X	X		X
GL895912.1:1790-1790	GL895912.1:1790-1790	downstream_gene_variant	MODIFIER	ENSSSCG00000029067	CCDC24	PIG1_MLN	A:0.625	G:0.375	X	X		X
9:73001064-73001064	9:73001064-73001064	intron_variant	MODIFIER	ENSSSCG00000015638	C1orf186	PIG1_MLN;PIG3_MLN;PIG4_MLN;PIG1_PB;PIG2_PB;PIG3_PB;PIG4_PB	A:0.625	G:0.375	X	X	X	X
6:10733157-10733157	6:10733157-10733157	downstream_gene_variant	MODIFIER	ENSSSCG00000002701	MON1B	PIG1_MLN;PIG2_MLN;PIG1_IPP;PIG2_IPP;PIG1_JPP;PIG2_JPP	A:0.625	G:0.375	X	X
2:128545354-128545354	2:128545354-128545354	3_prime_UTR_variant	MODIFIER	ENSSSCG00000027857	DMXL1	PIG4_MLN	A:0.625	G:0.375	X	X		X
6:50279491-50279491	6:50279491-50279491	upstream_gene_variant;downstream_gene_variant	MODIFIER	ENSSSCG00000003167;ENSSSCG00000003168	-;ALDH16A1	PIG4_MLN	A:0.625	G:0.375	X	X	X	X
3:143580839-143580839	3:143580839-143580839	intergenic_variant	MODIFIER	-	-	PIG2_IPP;PIG4_IPP;PIG4_JPP	A:0.625	G:0.375	X	X	X	X
7:102257323-102257323	7:102257323-102257323	3_prime_UTR_variant	MODIFIER	ENSSSCG00000028663	-	PIG4_MLN;PIG2_JPP	A:0.625	G:0.375	X	X	X	X
1:119905146-119905146	1:119905146-119905146	intergenic_variant	MODIFIER	-	-	PIG1_IPP	A:0.625	G:0.375	X	X	X	X
2:5406635-5406635	2:5406635-5406635	upstream_gene_variant	MODIFIER	ENSSSCG00000012961;ENSSSCG00000027334	-	PIG1_MLN	A:0.625	T:0.375	X	X	X	X
7:28591838-28591838	7:28591838-28591838	intergenic_variant	MODIFIER	-	-	PIG2_IPP	A:0.625	G:0.375	X	X	X	X
12:39725744-39725744	12:39725744-39725744	intron_variant	MODIFIER	ENSSSCG00000017688	GGNBP2	PIG1_MLN	A:0.625	G:0.375	X	X		X
6:10732876-10732876	6:10732876-10732876	downstream_gene_variant	MODIFIER	ENSSSCG00000002701	MON1B	PIG3_MLN;PIG4_MLN;PIG2_IPP;PIG4_IPP;PIG1_JPP;PIG3_JPP;PIG4_JPP	A:0.625	G:0.375	X	X	X	X
6:308204-308204	6:308204-308204	intron_variant;downstream_gene_variant	MODIFIER	ENSSSCG00000002635;ENSSSCG00000002640	SPIRE2;DEF8	PIG1_MLN;PIG1_IPP	A:0.625	G:0.375	X	X	X	X
13:25497565-25497565	13:25497565-25497565	intergenic_variant	MODIFIER	-	-	PIG1_MLN;PIG3_MLN;PIG4_MLN;PIG1_IPP;PIG2_IPP;PIG3_IPP;PIG1_JPP;PIG2_JPP;PIG3_JPP;PIG4_JPP	A:0.625	G:0.375	X	X	X	X
3:42703637-42703637	3:42703637-42703637	intron_variant;upstream_gene_variant	MODIFIER	ENSSSCG00000008056;ENSSSCG00000008057	ATP6V0C;AMDHD2	PIG4_MLN	A:0.625	G:0.375	X	X		X
3:42704814-42704814	3:42704814-42704814	intron_variant;upstream_gene_variant	MODIFIER	ENSSSCG00000008056;ENSSSCG00000008057	ATP6V0C;AMDHD2	PIG2_IPP;PIG2_PB	A:0.625	G:0.375		X	X
GL896371.1:28432-28432	GL896371.1:28432-28432	downstream_gene_variant	MODIFIER	ENSSSCG00000023868	C3AR1	PIG1_MLN;PIG3_MLN;PIG4_MLN;PIG1_PB	A:0.625	G:0.375	X	X	X	X
15:116187948-116187948	15:116187948-116187948	downstream_gene_variant;intron_variant	MODIFIER	ENSSSCG00000016101;ENSSSCG00000026940	CFLAR;CASP10	PIG1_MLN;PIG2_MLN;PIG3_MLN;PIG4_MLN;PIG1_IPP;PIG2_IPP;PIG3_IPP;PIG4_IPP;PIG2_JPP;PIG3_JPP;PIG3_JPP;PIG3_JPP;PIG4_JPP;PIG1_PB	A:0.625	G:0.375	X	X	X	X
5:110490460-110490460	5:110490460-110490460	intron_variant	MODIFIER	ENSSSCG00000000970	PPP6R2	PIG1_MLN;PIG2_MLN;PIG4_MLN;PIG3_IPP;PIG3_JPP;PIG4_JPP	A:0.625	G:0.375	X	X	X	X
GL893019.2:69767-69767	GL893019.2:69767-69767	intergenic_variant	MODIFIER	-	-	PIG1_JPP	A:0.625	G:0.375	X
7:86402301-86402301	7:86402301-86402301	3_prime_UTR_variant	MODIFIER	ENSSSCG00000027051	EMC7	PIG1_MLN	A:0.625	G:0.375	X	X	X
12:15214159-15214159	12:15214159-15214159	3_prime_UTR_variant;downstream_gene_variant	MODIFIER	ENSSSCG00000017291;ENSSSCG00000024813	LIMD2;MAP3K3	PIG2_MLN;PIG4_MLN;PIG2_IPP;PIG4_IPP;PIG2_JPP;PIG2_PB	A:0.625	G:0.375	X	X	X	X
9:79097725-79097725	9:79097725-79097725	3_prime_UTR_variant	MODIFIER	ENSSSCG00000025577	GATAD1	PIG4_MLN;PIG1_IPP	A:0.625	G:0.375	X	X	X	X
15:87077355-87077355	15:87077355-87077355	3_prime_UTR_variant	MODIFIER	ENSSSCG00000025049	CYBRD1	PIG1_MLN;PIG2_MLN;PIG3_MLN;PIG4_MLN;PIG1_IPP;PIG2_IPP;PIG3_IPP;PIG4_IPP;PIG1_JPP;PIG2_JPP;PIG3_JPP;PIG4_JPP;PIG4_PB	A:0.625	G:0.375	X	X	X	X
GL894376.2:11164-11164	GL894376.2:11164-11164	intron_variant	MODIFIER	ENSSSCG00000025295	NDFIP1	PIG4_MLN	A:0.625	C:0.375	X	X		X
9:73001047-73001047	9:73001047-73001047	intron_variant	MODIFIER	ENSSSCG00000015638	C1orf186	PIG1_PB	A:0.625	G:0.375	X	X	X	X
rs196949829	17:36828771-36828771	downstream_gene_variant	MODIFIER	ENSSSCG00000022135	-	PIG1_PB	A:0.625	G:0.375	X	X	X
rs196951361	2:107106308-107106308	intron_variant	MODIFIER	ENSSSCG00000014170	CAST	PIG3_MLN;PIG4_MLN	A:0.625	C:0.375	X	X	X	X
rs318349867	2:149746900-149746900	3_prime_UTR_variant	MODIFIER	ENSSSCG00000014396	KIAA0141	PIG2_MLN;PIG2_IPP;PIG4_IPP;PIG2_JPP	A:0.625	G:0.375	X	X		X
rs318537456	3:99313319-99313319	intron_variant	MODIFIER	ENSSSCG00000008429	EPCAM	PIG1_JPP	A:0.625	G:0.375	X	X	X
rs318658779	13:33063975-33063975	downstream_gene_variant	MODIFIER	ENSSSCG00000011329	-	PIG4_MLN;PIG4_JPP	A:0.625	G:0.375				X
rs318939015	12:15390039-15390039	synonymous_variant;non_coding_transcript_exon_variant;downstream_gene_variant;upstream_gene_variant	LOW;MODIFIER	ENSSSCG00000017296	ACE	PIG3_IPP;PIG4_IPP;PIG3_JPP;PIG3_JPP;PIG3_JPP;PIG3_JPP;PIG3_JPP;PIG3_JPP;PIG3_JPP;PIG4_JPP	A:0.625	G:0.375	X		X	X
rs319059591	7:24642017-24642017	non_coding_transcript_exon_variant	MODIFIER	ENSSSCG00000001227	TMP-SLA-3	PIG1_MLN;PIG3_MLN;PIG4_MLN;PIG1_IPP;PIG3_IPP;PIG4_IPP;PIG1_JPP;PIG3_JPP;PIG3_JPP;PIG3_JPP;PIG4_JPP;PIG1_PB;PIG3_PB;PIG4_PB	A:0.625	G:0.375	X		X	X
rs319123592	3:142907850-142907850	intergenic_variant	MODIFIER	-	-	PIG1_IPP;PIG4_IPP;PIG1_JPP;PIG2_JPP;PIG4_JPP	A:0.625	C:0.375	X	X		X
rs319364959	X:10430593-10430593	3_prime_UTR_variant;downstream_gene_variant;intron_variant	MODIFIER	ENSSSCG00000012116	PRPS2	PIG3_IPP	A:0.625	G:0.375			X
rs319393706	7:130840163-130840163	downstream_gene_variant	MODIFIER	ENSSSCG00000002546	XRCC3	PIG1_IPP	A:0.625	G:0.375	X
rs319620993	17:12085030-12085030	3_prime_UTR_variant	MODIFIER	ENSSSCG00000023452	GINS4	PIG2_IPP	A:0.625	G:0.375	X	X	X
rs319909024	1:303869954-303869954	downstream_gene_variant	MODIFIER	ENSSSCG00000005683;ENSSSCG00000025964	TOR1B;TOR1A	PIG2_MLN;PIG4_MLN;PIG1_IPP;PIG2_IPP;PIG4_IPP;PIG2_JPP;PIG4_JPP;PIG1_PB	A:0.625	G:0.375	X	X		X
rs320012266	14:97406382-97406382	missense_variant	MODERATE	ENSSSCG00000010383	WDFY4	PIG4_IPP	A:0.625	G:0.375	X		X	X
rs320055490	2:91280700-91280700	synonymous_variant	LOW	ENSSSCG00000014126	MSH3	PIG3_MLN;PIG3_IPP	A:0.625	G:0.375	X	X	X
rs320219171	13:34299076-34299076	upstream_gene_variant	MODIFIER	ENSSSCG00000011347	NME6	PIG4_IPP	A:0.625	G:0.375				X
rs320294216	3:7097468-7097468	downstream_gene_variant	MODIFIER	ENSSSCG00000007637	TRIM4	PIG4_IPP;PIG1_JPP	A:0.625	C:0.375	X	X		X
rs320354239	2:27134042-27134042	synonymous_variant	LOW	ENSSSCG00000013293	COMMD9	PIG1_MLN	A:0.625	T:0.375	X
rs320369904	17:34949625-34949625	downstream_gene_variant	MODIFIER	ENSSSCG00000007133	ACSS1	PIG1_MLN;PIG1_IPP;PIG2_IPP;PIG1_JPP;PIG2_JPP;PIG4_JPP	A:0.625	G:0.375	X	X		X
rs320484171	9:4711823-4711823	synonymous_variant;intron_variant	LOW;MODIFIER	ENSSSCG00000014672	TRIM6	PIG1_MLN;PIG2_MLN;PIG4_MLN;PIG2_IPP;PIG4_IPP;PIG2_JPP;PIG4_JPP	A:0.625	G:0.375	X	X		X
rs320614470	8:144416445-144416445	3_prime_UTR_variant	MODIFIER	ENSSSCG00000009237	HPSE	PIG4_PB	A:0.625	C:0.375				X
rs320677554	3:7098357-7098357	downstream_gene_variant	MODIFIER	ENSSSCG00000007637	TRIM4	PIG2_JPP	A:0.625	G:0.375	X	X		X
rs320782337	13:78678246-78678246	synonymous_variant	LOW	ENSSSCG00000011610	NUP210	PIG1_MLN	A:0.625	G:0.375	X	X	X
rs320867450	7:59855905-59855905	synonymous_variant	LOW	ENSSSCG00000001837	FANCI	PIG1_JPP	A:0.625	G:0.375	X	X		X
rs320869507	14:110116906-110116906	3_prime_UTR_variant	MODIFIER	ENSSSCG00000010450	LIPA	PIG3_MLN	A:0.625	G:0.375	X		X	X
rs321011995	17:53141226-53141226	intron_variant	MODIFIER	ENSSSCG00000007387	-	PIG1_IPP;PIG1_JPP;PIG4_JPP	A:0.625	T:0.375	X	X	X	X
rs321100226	8:79118775-79118775	downstream_gene_variant	MODIFIER	ENSSSCG00000008996	-	PIG1_MLN;PIG3_IPP;PIG2_JPP	A:0.625	G:0.375	X	X	X
rs321205695	14:88474943-88474943	synonymous_variant;upstream_gene_variant;synonymous_variant,NMD_transcript_variant	LOW;MODIFIER	ENSSSCG00000010331	ANXA11	PIG4_JPP	A:0.625	G:0.375		X	X	X
rs321300621	7:24685507-24685507	intron_variant	MODIFIER	ENSSSCG00000001229	TMP-CH242-74M17.2	PIG2_MLN;PIG2_IPP;PIG1_JPP;PIG2_JPP;PIG2_PB;PIG4_PB	A:0.625	G:0.375	X	X		X
rs321708513	8:144573488-144573488	intron_variant;downstream_gene_variant	MODIFIER	ENSSSCG00000009240;ENSSSCG00000009241	PLAC8;-	PIG4_MLN	A:0.625	G:0.375				X
rs321719644	15:133507656-133507656	downstream_gene_variant	MODIFIER	ENSSSCG00000016196	VIL1	PIG4_JPP	A:0.625	G:0.375				X
rs321754203	1:146291534-146291534	synonymous_variant	LOW	ENSSSCG00000004779	PLCB2	PIG2_MLN	A:0.625	G:0.375		X	X	X
rs322123633	X:113629016-113629016	intron_variant;downstream_gene_variant;intron_variant,NMD_transcript_variant	MODIFIER	ENSSSCG00000012619	SEPT6	PIG1_MLN;PIG2_MLN;PIG2_IPP;PIG2_JPP;PIG1_PB	A:0.625	G:0.375	X	X	X
rs322192163	5:18666673-18666673	intron_variant	MODIFIER	ENSSSCG00000000252	KRT8	PIG3_IPP	A:0.625	G:0.375	X	X	X
rs322448109	15:18674113-18674113	synonymous_variant	LOW	ENSSSCG00000015692	R3HDM1	PIG4_MLN	A:0.625	C:0.375	X		X	X
rs322560139	14:51447261-51447261	downstream_gene_variant	MODIFIER	ENSSSCG00000010031;ENSSSCG00000010032	SFI1;PISD	PIG4_IPP	A:0.625	G:0.375				X
rs322646906	8:144416957-144416957	3_prime_UTR_variant	MODIFIER	ENSSSCG00000009237	HPSE	PIG4_PB	A:0.625	C:0.375				X
rs322711453	14:41264459-41264459	intron_variant	MODIFIER	ENSSSCG00000009880;ENSSSCG00000009882	SLC8B1;OAS1	PIG2_IPP;PIG3_IPP;PIG4_IPP;PIG2_JPP;PIG4_JPP	A:0.625	G:0.375		X	X	X
rs322728194	15:92832785-92832785	intron_variant;downstream_gene_variant	MODIFIER	ENSSSCG00000015994;ENSSSCG00000023983	-;AGPS	PIG1_JPP	A:0.625	G:0.375	X
rs322768174	8:144572270-144572270	intron_variant;downstream_gene_variant	MODIFIER	ENSSSCG00000009240;ENSSSCG00000009241	PLAC8;-	PIG4_MLN	A:0.625	G:0.375				X
rs323122815	8:32552940-32552940	intergenic_variant	MODIFIER	-	-	PIG1_IPP	A:0.625	C:0.375	X		X	X
rs323507348	18:53407339-53407339	intergenic_variant	MODIFIER	-	-	PIG4_MLN	A:0.625	G:0.375	X	X		X
rs323514263	13:81348595-81348595	intron_variant;missense_variant	MODIFIER;MODERATE	ENSSSCG00000011629;ENSSSCG00000011630	ACAD11;ACKR4	PIG1_MLN	A:0.625	G:0.375	X	X	X
rs323865030	14:110117294-110117294	3_prime_UTR_variant	MODIFIER	ENSSSCG00000010450	LIPA	PIG3_MLN	A:0.625	G:0.375	X		X	X
rs323875370	3:61956518-61956518	missense_variant	MODERATE	ENSSSCG00000008228	GNLY	PIG3_MLN;PIG4_MLN;PIG3_PB;PIG4_PB	A:0.625	G:0.375	X		X	X
rs324664791	14:53371603-53371603	upstream_gene_variant;synonymous_variant	MODIFIER;LOW	ENSSSCG00000010074;ENSSSCG00000010075;ENSSSCG00000010076	C22orf15;VPREB3;ZNF70	PIG4_MLN;PIG4_IPP;PIG4_JPP;PIG4_PB	A:0.625	G:0.375	X		X	X
rs324908267	12:55003544-55003544	downstream_gene_variant;upstream_gene_variant	MODIFIER	ENSSSCG00000024862;ENSSSCG00000030263	FGF11;CHRNB1	PIG2_IPP	A:0.625	T:0.375	X	X		X
rs325090073	2:121512743-121512743	downstream_gene_variant;3_prime_UTR_variant	MODIFIER	ENSSSCG00000022048;ENSSSCG00000026230	REEP5;-	PIG4_MLN;PIG2_JPP;PIG3_JPP;;PIG3_JPP	A:0.625	T:0.375	X	X	X	X
rs325312236	16:58326949-58326949	upstream_gene_variant;3_prime_UTR_variant;downstream_gene_variant	MODIFIER	ENSSSCG00000017009;ENSSSCG00000023671;ENSSSCG00000022520	FOXI1;-	PIG4_JPP;PIG4_PB	A:0.625	G:0.375	X		X	X
rs325440830	14:110117072-110117072	3_prime_UTR_variant	MODIFIER	ENSSSCG00000010450	LIPA	PIG3_JPP;PIG3_PB	A:0.625	G:0.375	X		X	X
rs325488699	8:144572831-144572831	intron_variant;downstream_gene_variant	MODIFIER	ENSSSCG00000009240;ENSSSCG00000009241	PLAC8;-	PIG4_MLN;PIG4_PB	A:0.625	G:0.375				X
rs325620246	X:10550162-10550162	intron_variant;upstream_gene_variant	MODIFIER	ENSSSCG00000012119	-	PIG3_MLN	A:0.625	T:0.375			X
rs326096406	X:116432799-116432799	3_prime_UTR_variant;downstream_gene_variant	MODIFIER	ENSSSCG00000012642	STAG2	PIG3_IPP	A:0.625	C:0.375			X
rs326182298	11:20025837-20025837	3_prime_UTR_variant	MODIFIER	ENSSSCG00000027551	NUDT15	PIG2_JPP	A:0.625	G:0.375		X
rs326241949	6:43734845-43734845	intron_variant	MODIFIER	ENSSSCG00000002981	DMBT1	PIG2_JPP	A:0.625	G:0.375	X	X		X
rs326561308	7:134384491-134384491	splice_region_variant,synonymous_variant	LOW	ENSSSCG00000002627	GSTA4	PIG3_MLN;PIG4_PB	A:0.625	C:0.375		X	X	X
rs326609322	14:100004215-100004215	intron_variant;downstream_gene_variant	MODIFIER	ENSSSCG00000010414	CXCL12	PIG4_IPP	A:0.625	G:0.375	X	X		X
rs326620563	6:30403439-30403439	5_prime_UTR_variant	MODIFIER	ENSSSCG00000002837	-	PIG4_MLN	A:0.625	G:0.375	X		X	X
rs326631828	17:34918986-34918986	downstream_gene_variant;synonymous_variant	MODIFIER;LOW	ENSSSCG00000007131;ENSSSCG00000007132	CST7;-	PIG1_MLN	A:0.625	C:0.375	X	X	X
rs326818851	7:24643501-24643501	splice_region_variant,intron_variant,non_coding_transcript_variant	LOW	ENSSSCG00000001227	TMP-SLA-3	PIG2_MLN;PIG3_MLN;PIG4_MLN;PIG3_IPP;PIG4_IPP;PIG4_JPP;PIG3_PB	A:0.625	G:0.375		X	X	X
rs327132460	1:305459622-305459622	downstream_gene_variant;intron_variant	MODIFIER	ENSSSCG00000005716;ENSSSCG00000005717	POMT1;UCK1	PIG1_JPP	A:0.625	G:0.375	X	X	X
rs327334677	X:142093262-142093262	3_prime_UTR_variant;downstream_gene_variant	MODIFIER	ENSSSCG00000012783;ENSSSCG00000024676	IDH3G;SRPK3	PIG1_JPP	A:0.625	C:0.375	X
rs327348912	X:142094339-142094339	intron_variant;downstream_gene_variant	MODIFIER	ENSSSCG00000012783;ENSSSCG00000024676	IDH3G;SRPK3	PIG1_PB	A:0.625	G:0.375	X
rs327372449	3:61609285-61609285	3_prime_UTR_variant	MODIFIER	ENSSSCG00000008226	POLR1A	PIG1_MLN;PIG4_MLN;PIG1_IPP;PIG3_IPP;PIG4_IPP;PIG3_JPP;PIG4_JPP;PIG1_PB	A:0.625	G:0.375	X		X	X
rs327521571	3:99311262-99311262	downstream_gene_variant	MODIFIER	ENSSSCG00000008429	EPCAM	PIG3_IPP;;PIG3_JPP	A:0.625	G:0.375	X		X
rs328068861	6:125312506-125312506	3_prime_UTR_variant	MODIFIER	ENSSSCG00000027873	GIPC2	PIG1_MLN;PIG4_JPP	A:0.625	G:0.375	X		X	X
rs328075531	8:144573044-144573044	intron_variant;downstream_gene_variant	MODIFIER	ENSSSCG00000009240;ENSSSCG00000009241	PLAC8;-	PIG4_MLN	A:0.625	G:0.375				X
rs328133767	12:6916944-6916944	upstream_gene_variant	MODIFIER	ENSSSCG00000017239	RPL38	PIG2_JPP	A:0.625	T:0.375		X
rs328153272	3:7097968-7097968	downstream_gene_variant	MODIFIER	ENSSSCG00000007637	TRIM4	PIG1_IPP;PIG2_IPP	A:0.625	C:0.375	X	X		X
rs328338459	15:143052446-143052446	missense_variant	MODERATE	ENSSSCG00000016254	CCL20	PIG2_JPP	A:0.625	C:0.375	X	X		X
rs328425753	1:303934974-303934974	3_prime_UTR_variant	MODIFIER	ENSSSCG00000024341	USP20	PIG2_IPP	A:0.625	G:0.375		X	X	X
rs328663154	15:112550135-112550135	upstream_gene_variant;3_prime_UTR_variant	MODIFIER	ENSSSCG00000016077;ENSSSCG00000016078	HSPD1;HSPE1	PIG3_IPP;PIG3_JPP;PIG3_JPP;;PIG3_JPP	A:0.625	C:0.375			X
rs328934405	7:60254272-60254272	intron_variant;upstream_gene_variant	MODIFIER	ENSSSCG00000001849	ANPEP	PIG1_IPP;PIG4_IPP	A:0.625	G:0.375	X	X		X
rs328976263	2:157303511-157303511	downstream_gene_variant	MODIFIER	ENSSSCG00000014433;ENSSSCG00000014434	PCYOX1L;IL17B	PIG2_JPP	A:0.625	G:0.375		X
rs329075872	3:61956456-61956456	missense_variant	MODERATE	ENSSSCG00000008228	GNLY	PIG3_MLN;PIG4_MLN;PIG3_PB;PIG4_PB	A:0.625	G:0.375	X		X	X
rs329138904	14:97420544-97420544	synonymous_variant	LOW	ENSSSCG00000010383	WDFY4	PIG1_MLN;PIG3_MLN;PIG4_MLN;PIG4_IPP;PIG4_JPP	A:0.625	G:0.375	X		X	X
rs329296937	7:2507633-2507633	splice_region_variant,synonymous_variant;intron_variant	LOW;MODIFIER	ENSSSCG00000001000;ENSSSCG00000001001	ECI2;-	PIG4_JPP	A:0.625	G:0.375		X	X	X
rs329377487	X:113629880-113629880	intron_variant;downstream_gene_variant;intron_variant,NMD_transcript_variant	MODIFIER	ENSSSCG00000012619	SEPT6	PIG2_MLN;PIG2_IPP	A:0.625	G:0.375	X	X	X
rs329615471	6:40916407-40916407	downstream_gene_variant;synonymous_variant	MODIFIER;LOW	ENSSSCG00000025533;ENSSSCG00000030149	COX7A1;CAPNS1	PIG2_JPP	A:0.625	C:0.375		X
rs329873001	6:46411563-46411563	downstream_gene_variant;3_prime_UTR_variant	MODIFIER	ENSSSCG00000003067;ENSSSCG00000003068	-;SMG9	PIG3_MLN	A:0.625	G:0.375			X
rs329942229	4:38940831-38940831	3_prime_UTR_variant	MODIFIER	ENSSSCG00000006062	YWHAZ	PIG4_IPP	A:0.625	G:0.375		X	X	X
rs330055240	7:27133147-27133147	missense_variant;downstream_gene_variant	MODERATE;MODIFIER	ENSSSCG00000001384	VARS2	PIG3_MLN;PIG4_PB	A:0.625	G:0.375	X		X	X
rs330131313	X:126967318-126967318	synonymous_variant;synonymous_variant,NMD_transcript_variant;non_coding_transcript_exon_variant	LOW;MODIFIER	ENSSSCG00000012695	INTS6L	PIG4_MLN;PIG4_IPP;PIG2_JPP;PIG4_JPP	A:0.625	G:0.375	X	X		X
rs330306724	5:20664031-20664031	downstream_gene_variant	MODIFIER	ENSSSCG00000026482	-	PIG4_JPP	A:0.625	G:0.375				X
rs330375217	8:126838569-126838569	downstream_gene_variant	MODIFIER	ENSSSCG00000023296	CENPE	PIG3_IPP	A:0.625	G:0.375	X		X	X
rs330797740	3:104402001-104402001	intron_variant	MODIFIER	ENSSSCG00000008468	PKDCC	PIG1_MLN;PIG2_MLN	A:0.625	G:0.375	X	X	X
rs330872767	9:3961965-3961965	synonymous_variant;downstream_gene_variant	LOW;MODIFIER	ENSSSCG00000014627;ENSSSCG00000014628	SMPD1;APBB1	PIG4_MLN;PIG4_JPP;PIG4_PB	A:0.625	G:0.375		X	X	X
rs331023288	16:77974786-77974786	3_prime_UTR_variant	MODIFIER	ENSSSCG00000017087	GM2A	PIG4_MLN;PIG4_IPP	A:0.625	G:0.375				X
rs331062162	3:7097053-7097053	downstream_gene_variant	MODIFIER	ENSSSCG00000007637	TRIM4	PIG1_IPP;PIG1_JPP	A:0.625	G:0.375	X	X		X
rs331156855	18:7753423-7753423	downstream_gene_variant	MODIFIER	ENSSSCG00000016476	TRBV21OR9-2	PIG1_MLN;PIG3_MLN;PIG4_MLN;PIG3_IPP;PIG3_JPP;PIG4_JPP;PIG1_PB;PIG4_PB	A:0.625	C:0.375	X		X	X
rs331383069	1:9486790-9486790	3_prime_UTR_variant;downstream_gene_variant	MODIFIER	ENSSSCG00000029876	SOD2	PIG1_PB	A:0.625	G:0.375	X
rs331385060	10:51943141-51943141	intergenic_variant	MODIFIER	-	-	PIG2_PB	A:0.625	G:0.375	X	X	X
rs331680588	2:92675241-92675241	synonymous_variant	LOW	ENSSSCG00000014133	RPS23	PIG3_MLN;PIG1_JPP;PIG2_JPP	A:0.625	G:0.375	X	X	X
rs331695838	9:4711880-4711880	synonymous_variant;intron_variant	LOW;MODIFIER	ENSSSCG00000014672	TRIM6	PIG1_MLN;PIG2_MLN;PIG4_MLN;PIG2_IPP;PIG4_IPP;PIG1_JPP;PIG2_JPP;PIG4_JPP	A:0.625	G:0.375	X	X		X
rs331896216	7:94582307-94582307	downstream_gene_variant	MODIFIER	ENSSSCG00000002259	-	PIG1_MLN;PIG1_IPP	A:0.625	G:0.375	X
rs332056637	7:29168943-29168943	synonymous_variant	LOW	ENSSSCG00000001456	SLA-DQA	PIG1_MLN;PIG4_MLN;PIG1_IPP;PIG4_IPP;PIG1_JPP;PIG4_JPP;PIG1_PB	A:0.625	G:0.375	X			X
rs332140265	12:15392209-15392209	synonymous_variant;non_coding_transcript_exon_variant;downstream_gene_variant;upstream_gene_variant	LOW;MODIFIER	ENSSSCG00000017296	ACE	PIG3_IPP;PIG4_IPP;PIG3_JPP;PIG3_JPP;PIG3_JPP;PIG3_JPP;PIG3_JPP;PIG3_JPP;PIG3_JPP;PIG4_JPP	A:0.625	G:0.375	X		X	X
rs332283643	8:146143876-146143876	intron_variant	MODIFIER	ENSSSCG00000009250	PRKG2	PIG1_JPP	A:0.625	G:0.375	X		X	X
rs332332845	8:144446082-144446082	downstream_gene_variant	MODIFIER	ENSSSCG00000009238	COQ2	PIG4_PB	A:0.625	C:0.375				X
rs332353105	8:144447506-144447506	downstream_gene_variant	MODIFIER	ENSSSCG00000009238	COQ2	PIG4_JPP	A:0.625	G:0.375				X
rs332418608	14:148975626-148975626	downstream_gene_variant	MODIFIER	ENSSSCG00000010753	-	PIG1_JPP	A:0.625	G:0.375	X
rs332421807	14:135884077-135884077	downstream_gene_variant	MODIFIER	ENSSSCG00000010651	ABLIM1	PIG1_MLN;PIG1_IPP	A:0.625	G:0.375	X	X	X
rs332446975	7:59504926-59504926	3_prime_UTR_variant;upstream_gene_variant	MODIFIER	ENSSSCG00000001834;ENSSSCG00000030597	MFGE8;HAPLN3	PIG1_MLN	A:0.625	G:0.375	X
rs332463003	1:146287168-146287168	3_prime_UTR_variant	MODIFIER	ENSSSCG00000004779	PLCB2	PIG3_MLN	A:0.625	G:0.375		X	X	X
rs332629775	3:9547600-9547600	synonymous_variant	LOW	ENSSSCG00000007684	PRKRIP1	PIG4_MLN	A:0.625	G:0.375	X		X	X
rs332749557	12:15383890-15383890	intron_variant;intron_variant,non_coding_transcript_variant;splice_region_variant,non_coding_transcript_exon_variant	MODIFIER;LOW	ENSSSCG00000017296	ACE	PIG3_IPP	A:0.625	G:0.375	X		X	X
rs332755261	3:118698965-118698965	downstream_gene_variant;3_prime_UTR_variant	MODIFIER	ENSSSCG00000027135;ENSSSCG00000025363	PPM1G;SNX17	PIG3_MLN	A:0.625	G:0.375			X
rs332859037	2:157304013-157304013	downstream_gene_variant	MODIFIER	ENSSSCG00000014433;ENSSSCG00000014434	PCYOX1L;IL17B	PIG2_MLN	A:0.625	C:0.375		X
rs332990570	11:4680048-4680048	intron_variant	MODIFIER	ENSSSCG00000009310	POLR1D	PIG4_JPP	A:0.625	G:0.375				X
rs333485309	5:20663503-20663503	downstream_gene_variant	MODIFIER	ENSSSCG00000026482	-	PIG4_JPP	A:0.625	G:0.375				X
rs333611374	X:142094347-142094347	intron_variant;downstream_gene_variant	MODIFIER	ENSSSCG00000012783;ENSSSCG00000024676	IDH3G;SRPK3	PIG1_PB	A:0.625	G:0.375	X
rs334045316	8:32553022-32553022	intergenic_variant	MODIFIER	-	-	PIG1_MLN;PIG4_MLN;PIG3_IPP;PIG4_PB	A:0.625	T:0.375	X		X	X
rs334046425	2:128722266-128722266	synonymous_variant	LOW	ENSSSCG00000014227	TNFAIP8	PIG4_PB	A:0.625	C:0.375	X		X	X
rs334110420	7:28702447-28702447	intergenic_variant	MODIFIER	-	-	PIG3_IPP;PIG1_JPP	A:0.625	G:0.375	X	X	X
rs334323711	8:144572600-144572600	intron_variant;downstream_gene_variant	MODIFIER	ENSSSCG00000009240;ENSSSCG00000009241	PLAC8;-	PIG4_IPP	A:0.625	G:0.375				X
rs334992560	1:9485827-9485827	3_prime_UTR_variant;downstream_gene_variant	MODIFIER	ENSSSCG00000029876	SOD2	PIG1_IPP	A:0.625	G:0.375	X
rs335084050	1:146038711-146038711	upstream_gene_variant	MODIFIER	ENSSSCG00000004776	DISP2	PIG3_IPP	A:0.625	C:0.375		X	X	X
rs335123820	17:46908341-46908341	missense_variant;upstream_gene_variant	MODERATE;MODIFIER	ENSSSCG00000025394;ENSSSCG00000025722	-;SNORA71	PIG1_MLN;PIG2_MLN;PIG3_MLN;PIG4_MLN;PIG1_IPP;PIG4_IPP;PIG1_JPP;PIG2_JPP;PIG3_JPP;PIG3_JPP;PIG4_JPP;PIG1_PB;PIG2_PB;PIG3_PB;PIG4_PB	A:0.625	T:0.375	X	X	X	X
rs335240324	5:20663377-20663377	downstream_gene_variant	MODIFIER	ENSSSCG00000026482	-	PIG4_IPP;PIG4_JPP	A:0.625	G:0.375				X
rs335313398	6:12431644-12431644	intergenic_variant	MODIFIER	-	-	PIG1_IPP;;PIG3_JPP	A:0.625	G:0.375	X	X	X
rs335558628	8:112778929-112778929	3_prime_UTR_variant	MODIFIER	ENSSSCG00000030024	-	PIG1_MLN	A:0.625	G:0.375	X	X	X
rs336363225	10:51943528-51943528	intergenic_variant	MODIFIER	-	-	PIG1_PB	A:0.625	T:0.375	X	X	X
rs336513660	9:22108820-22108820	3_prime_UTR_variant	MODIFIER	ENSSSCG00000014913	-	PIG2_MLN;PIG2_IPP;PIG2_JPP	A:0.625	G:0.375		X
rs336967269	2:89560045-89560045	upstream_gene_variant;intron_variant	MODIFIER	ENSSSCG00000014106;ENSSSCG00000014110	-;DMGDH	PIG2_MLN;PIG2_JPP	A:0.625	G:0.375		X	X	X
rs337045680	3:99311854-99311854	downstream_gene_variant	MODIFIER	ENSSSCG00000008429	EPCAM	PIG3_IPP;;PIG3_JPP	A:0.625	C:0.375	X		X
rs337697993	14:110116823-110116823	3_prime_UTR_variant	MODIFIER	ENSSSCG00000010450	LIPA	PIG1_MLN;PIG4_MLN	A:0.625	G:0.375	X		X	X
rs338056491	6:3509911-3509911	intergenic_variant	MODIFIER	-	-	PIG4_MLN	A:0.625	G:0.375	X	X		X
rs338073879	7:45125080-45125080	downstream_gene_variant;upstream_gene_variant;3_prime_UTR_variant	MODIFIER	ENSSSCG00000001701;ENSSSCG00000001702;ENSSSCG00000001703	HSP90AB1;SLC35B2;NFKBIE	PIG1_MLN	A:0.625	C:0.375	X		X	X
rs338339563	3:135774401-135774401	3_prime_UTR_variant	MODIFIER	ENSSSCG00000008644	-	PIG1_JPP	A:0.625	C:0.375	X		X	X
rs338597382	7:134289825-134289825	3_prime_UTR_variant	MODIFIER	ENSSSCG00000002623	-	PIG4_JPP	A:0.625	G:0.375				X
rs339378992	14:118624889-118624889	synonymous_variant	LOW	ENSSSCG00000010529	SFRP5	PIG4_JPP	A:0.625	G:0.375				X
rs339386598	5:6785806-6785806	downstream_gene_variant	MODIFIER	ENSSSCG00000000104;ENSSSCG00000000105	DDX17;KDELR3	PIG1_MLN;PIG4_MLN	A:0.625	C:0.375	X		X	X
rs339723070	1:3732955-3732955	3_prime_UTR_variant	MODIFIER	ENSSSCG00000004020	SFT2D1	PIG2_MLN;PIG2_IPP;PIG2_JPP	A:0.625	G:0.375		X
rs339926780	2:93410603-93410603	downstream_gene_variant	MODIFIER	ENSSSCG00000029173	TMEM167A	PIG3_IPP	A:0.625	G:0.375		X	X	X
[truncated: 14,789 more rows]
