# Supplementary material for: Immunome differences between porcine ileal and jejunal Peyer’s patches revealed by global transcriptome sequencing of gut-associated lymphoid tissues
Source: Sci Rep. 2018 Jun 13;8:9077. doi: 10.1038/s41598-018-27019-7 (PMC5998120; doi:10.1038/s41598-018-27019-7)
Supplement: Supplementary file 13 — Supplementary Table S12 [file 41598_2018_27019_MOESM13_ESM.xlsx]

## Sheet: genes_at_least_one_ASE
Supplementary Table S12 : Genes displayed ASE in one or more tissues
MLN = Mesenteric lymph nodes / IPP = ileal Peyer’s patches / JPP = Jejunal Peyer’s patches / PB = Peripheral blood
(1) : List of tissues in which the gene harbouring at least one heterozygous SNP in at least one animal
(2) : List of tissues in which the gene harbouring at least one ASE SNP in at least one animal
(3) : Number of ASE-SNPs for the gene in the tissus considered
Genes with specific ASE in blood		Genes with specific ASE in IPP		Genes with specific ASE in JPP		Genes with specific ASE in MLN
Genes with specific ASE in PPs		Genes with ASE in all tissues
Pig_Genes_Ensembl	Pig_GeneNames	Human_GeneNames_Ortholog	HT_SNPs (1)	ASE_ SNPs (2)	MLN (3)	IPP (3)	JPP (3)	PB (3)
ENSSSCG00000004179	VNN2	VNN2	PB	PB	0	0	0	1
ENSSSCG00000006589	S100A12	S100A12	PB	PB	0	0	0	1
ENSSSCG00000014725	HBB	HBD	PB	PB	0	0	0	1
ENSSSCG00000016674	MINDY4	MINDY4	PB	PB	0	0	0	1
ENSSSCG00000016676	INMT	INMT	PB	PB	0	0	0	1
ENSSSCG00000020144	CoTC_ribozyme		PB	PB	0	0	0	1
ENSSSCG00000020872		PDZK1IP1	PB	PB	0	0	0	1
ENSSSCG00000021159		SNCG	PB	PB	0	0	0	1
ENSSSCG00000026043		TGM6	PB	PB	0	0	0	1
ENSSSCG00000007410	PTI		PB	PB	0	0	0	2
ENSSSCG00000017988	CCDC42	CCDC42	PB	PB	0	0	0	2
ENSSSCG00000021407			PB	PB	0	0	0	2
ENSSSCG00000016184		CXCR2	PB	PB	0	0	0	3
ENSSSCG00000030433	PigE-108A11.5	LILRB5	PB	PB	0	0	0	3
ENSSSCG00000025317			PB	PB	0	0	0	6
ENSSSCG00000010488		CYP2C18	JPP		0	0	0	0
ENSSSCG00000011256		SLC22A13	JPP		0	0	0	0
ENSSSCG00000005222	SLC1A1	SLC1A1	IPP	IPP	0	1	0	0
ENSSSCG00000016135	CPO	CPO	IPP	IPP	0	4	0	0
ENSSSCG00000012347	ALAS2	ALAS2	JPP_PB	PB	0	0	0	1
ENSSSCG00000002069			IPP_PB	PB	0	0	0	1
ENSSSCG00000005371	HEMGN	HEMGN	IPP_PB	PB	0	0	0	3
ENSSSCG00000025681		PCTP	MLN_PB	PB	0	0	0	1
ENSSSCG00000012141	CA5B	CA5B	MLN_PB	PB	0	0	0	2
ENSSSCG00000026402			MLN_PB	PB	0	0	0	3
ENSSSCG00000017702	CCL23	CCL23	MLN_PB	PB	0	0	0	6
ENSSSCG00000014923	RAB38	RAB38	IPP_JPP_PB	PB	0	0	0	1
ENSSSCG00000022258			IPP_JPP_PB	PB	0	0	0	2
ENSSSCG00000024666		FXYD3	IPP_JPP_PB	PB	0	0	0	3
ENSSSCG00000009613	DMTN	DMTN	IPP_JPP_PB	PB	0	0	0	7
ENSSSCG00000000298		PPP1R1A	MLN_IPP_PB	PB	0	0	0	2
ENSSSCG00000000076	SGSM3	SGSM3	MLN_IPP_JPP_PB	PB	0	0	0	1
ENSSSCG00000000171	CKAP4	CKAP4	MLN_IPP_JPP_PB	PB	0	0	0	1
ENSSSCG00000000199		SPATS2	MLN_IPP_JPP_PB	PB	0	0	0	1
ENSSSCG00000000202		MCRS1	MLN_IPP_JPP_PB	PB	0	0	0	1
ENSSSCG00000000203		KCNH3	MLN_IPP_JPP_PB	PB	0	0	0	1
ENSSSCG00000000299	TESPA1	TESPA1	MLN_IPP_JPP_PB	PB	0	0	0	1
ENSSSCG00000001390	PSORS1C2	PSORS1C2	MLN_IPP_JPP_PB	PB	0	0	0	1
ENSSSCG00000001391	CCHCR1	CCHCR1	MLN_IPP_JPP_PB	PB	0	0	0	1
ENSSSCG00000001438	PBX2	PBX2	MLN_IPP_JPP_PB	PB	0	0	0	1
ENSSSCG00000001780	FAH	FAH	MLN_IPP_JPP_PB	PB	0	0	0	1
ENSSSCG00000001994	TINF2	TINF2	MLN_IPP_JPP_PB	PB	0	0	0	1
ENSSSCG00000001999		TM9SF1	MLN_IPP_JPP_PB	PB	0	0	0	1
ENSSSCG00000003134	GRWD1	GRWD1	MLN_IPP_JPP_PB	PB	0	0	0	1
ENSSSCG00000003253		MYADM	MLN_IPP_JPP_PB	PB	0	0	0	1
ENSSSCG00000003256	PRKCG	PRKCG	MLN_IPP_JPP_PB	PB	0	0	0	1
ENSSSCG00000003404	DFFA	DFFA	MLN_IPP_JPP_PB	PB	0	0	0	1
ENSSSCG00000003577	WASF2	WASF2	MLN_IPP_JPP_PB	PB	0	0	0	1
ENSSSCG00000003587	TMEM200B	TMEM200B	MLN_IPP_JPP_PB	PB	0	0	0	1
ENSSSCG00000003602	PEF1	PEF1	MLN_IPP_JPP_PB	PB	0	0	0	1
ENSSSCG00000004053	TAGAP	TAGAP	MLN_IPP_JPP_PB	PB	0	0	0	1
ENSSSCG00000005619		TOR2A	MLN_IPP_JPP_PB	PB	0	0	0	1
ENSSSCG00000005620		SH2D3C	MLN_IPP_JPP_PB	PB	0	0	0	1
ENSSSCG00000005975	MTSS1	MTSS1	MLN_IPP_JPP_PB	PB	0	0	0	1
ENSSSCG00000005976	NDUFB9	NDUFB9	MLN_IPP_JPP_PB	PB	0	0	0	1
ENSSSCG00000006289	F5	F5	MLN_IPP_JPP_PB	PB	0	0	0	1
ENSSSCG00000007004	INTS10	INTS10	MLN_IPP_JPP_PB	PB	0	0	0	1
ENSSSCG00000007349	ACTR5	ACTR5	MLN_IPP_JPP_PB	PB	0	0	0	1
ENSSSCG00000007520	GNAS	GNAS	MLN_IPP_JPP_PB	PB	0	0	0	1
ENSSSCG00000007523	TUBB1	TUBB1	MLN_IPP_JPP_PB	PB	0	0	0	1
ENSSSCG00000007524		ATP5E	MLN_IPP_JPP_PB	PB	0	0	0	1
ENSSSCG00000007708	BCL7B	BCL7B	MLN_IPP_JPP_PB	PB	0	0	0	1
ENSSSCG00000007788	PHKG2	PHKG2	MLN_IPP_JPP_PB	PB	0	0	0	1
ENSSSCG00000008624		LPIN1	MLN_IPP_JPP_PB	PB	0	0	0	1
ENSSSCG00000008647	CMPK2	CMPK2	MLN_IPP_JPP_PB	PB	0	0	0	1
ENSSSCG00000008898		HOPX	MLN_IPP_JPP_PB	PB	0	0	0	1
ENSSSCG00000009612	DOK2	DOK2	MLN_IPP_JPP_PB	PB	0	0	0	1
ENSSSCG00000009667	GULO		MLN_IPP_JPP_PB	PB	0	0	0	1
ENSSSCG00000009911			MLN_IPP_JPP_PB	PB	0	0	0	1
ENSSSCG00000009926		TCHP	MLN_IPP_JPP_PB	PB	0	0	0	1
ENSSSCG00000010861	COQ8A	COQ8A	MLN_IPP_JPP_PB	PB	0	0	0	1
ENSSSCG00000010862	CDC42BPA	CDC42BPA	MLN_IPP_JPP_PB	PB	0	0	0	1
ENSSSCG00000011251	MYD88	MYD88	MLN_IPP_JPP_PB	PB	0	0	0	1
ENSSSCG00000011261	WDR48	WDR48	MLN_IPP_JPP_PB	PB	0	0	0	1
ENSSSCG00000011716	P2RY13	P2RY13	MLN_IPP_JPP_PB	PB	0	0	0	1
ENSSSCG00000011794	SENP2	SENP2	MLN_IPP_JPP_PB	PB	0	0	0	1
ENSSSCG00000011849	TNK2	TNK2	MLN_IPP_JPP_PB	PB	0	0	0	1
ENSSSCG00000012732		HSFX4	MLN_IPP_JPP_PB	PB	0	0	0	1
ENSSSCG00000012969	FIBP	FIBP	MLN_IPP_JPP_PB	PB	0	0	0	1
ENSSSCG00000012970	CTSW	CTSW	MLN_IPP_JPP_PB	PB	0	0	0	1
ENSSSCG00000013302	CAT	CAT	MLN_IPP_JPP_PB	PB	0	0	0	1
ENSSSCG00000013768		MISP3	MLN_IPP_JPP_PB	PB	0	0	0	1
ENSSSCG00000013769	C19orf67	C19orf67	MLN_IPP_JPP_PB	PB	0	0	0	1
ENSSSCG00000014227	TNFAIP8	TNFAIP8	MLN_IPP_JPP_PB	PB	0	0	0	1
ENSSSCG00000014239	CEP120	CEP120	MLN_IPP_JPP_PB	PB	0	0	0	1
ENSSSCG00000014391	ARAP3	ARAP3	MLN_IPP_JPP_PB	PB	0	0	0	1
ENSSSCG00000015089	JAML	JAML	MLN_IPP_JPP_PB	PB	0	0	0	1
ENSSSCG00000015276	ETNK2	ETNK2	MLN_IPP_JPP_PB	PB	0	0	0	1
ENSSSCG00000015283	PIK3C2B	PIK3C2B	MLN_IPP_JPP_PB	PB	0	0	0	1
ENSSSCG00000015327	CASD1	CASD1	MLN_IPP_JPP_PB	PB	0	0	0	1
ENSSSCG00000015843	UBXN8	UBXN8	MLN_IPP_JPP_PB	PB	0	0	0	1
ENSSSCG00000016193	CNOT9	CNOT9	MLN_IPP_JPP_PB	PB	0	0	0	1
ENSSSCG00000016268	GPR55	GPR55	MLN_IPP_JPP_PB	PB	0	0	0	1
ENSSSCG00000016661	SEPT7	SEPT7	MLN_IPP_JPP_PB	PB	0	0	0	1
ENSSSCG00000016846	WDR70	WDR70	MLN_IPP_JPP_PB	PB	0	0	0	1
ENSSSCG00000016903	GZMA	GZMA	MLN_IPP_JPP_PB	PB	0	0	0	1
ENSSSCG00000017033	SLU7	SLU7	MLN_IPP_JPP_PB	PB	0	0	0	1
ENSSSCG00000017414	KAT2A	KAT2A	MLN_IPP_JPP_PB	PB	0	0	0	1
ENSSSCG00000017758	SPAG5	SPAG5	MLN_IPP_JPP_PB	PB	0	0	0	1
ENSSSCG00000017759	ALDOC	ALDOC	MLN_IPP_JPP_PB	PB	0	0	0	1
ENSSSCG00000020578	SCARNA16	SCARNA16	MLN_IPP_JPP_PB	PB	0	0	0	1
ENSSSCG00000021113	CACFD1	CACFD1	MLN_IPP_JPP_PB	PB	0	0	0	1
ENSSSCG00000021259	CDA	CDA	MLN_IPP_JPP_PB	PB	0	0	0	1
ENSSSCG00000021472	POLR2E	POLR2E	MLN_IPP_JPP_PB	PB	0	0	0	1
ENSSSCG00000022036		LAX1	MLN_IPP_JPP_PB	PB	0	0	0	1
ENSSSCG00000022135			MLN_IPP_JPP_PB	PB	0	0	0	1
ENSSSCG00000022262		TBC1D1	MLN_IPP_JPP_PB	PB	0	0	0	1
ENSSSCG00000022438			MLN_IPP_JPP_PB	PB	0	0	0	1
ENSSSCG00000022536	SLC37A2	SLC37A2	MLN_IPP_JPP_PB	PB	0	0	0	1
ENSSSCG00000023404	FAM89A	FAM89A	MLN_IPP_JPP_PB	PB	0	0	0	1
ENSSSCG00000023456			MLN_IPP_JPP_PB	PB	0	0	0	1
ENSSSCG00000023807	ACO1	ACO1	MLN_IPP_JPP_PB	PB	0	0	0	1
ENSSSCG00000024166	SLC2A6	SLC2A6	MLN_IPP_JPP_PB	PB	0	0	0	1
ENSSSCG00000025075			MLN_IPP_JPP_PB	PB	0	0	0	1
ENSSSCG00000025271		PILRA	MLN_IPP_JPP_PB	PB	0	0	0	1
ENSSSCG00000025437		HERPUD1	MLN_IPP_JPP_PB	PB	0	0	0	1
ENSSSCG00000026263			MLN_IPP_JPP_PB	PB	0	0	0	1
ENSSSCG00000026449	KDM4A	KDM4A	MLN_IPP_JPP_PB	PB	0	0	0	1
ENSSSCG00000027287	TMEM189	TMEM189	MLN_IPP_JPP_PB	PB	0	0	0	1
ENSSSCG00000027524		PIGS	MLN_IPP_JPP_PB	PB	0	0	0	1
ENSSSCG00000027691			MLN_IPP_JPP_PB	PB	0	0	0	1
ENSSSCG00000027902		ZMPSTE24	MLN_IPP_JPP_PB	PB	0	0	0	1
ENSSSCG00000028108	ASAP3	ASAP3	MLN_IPP_JPP_PB	PB	0	0	0	1
ENSSSCG00000028168	TAF7	TAF7	MLN_IPP_JPP_PB	PB	0	0	0	1
ENSSSCG00000028602		GTPBP4	MLN_IPP_JPP_PB	PB	0	0	0	1
ENSSSCG00000028736		IFITM3	MLN_IPP_JPP_PB	PB	0	0	0	1
ENSSSCG00000028965	U5	RNU5E-1	MLN_IPP_JPP_PB	PB	0	0	0	1
ENSSSCG00000029403	EMC8	EMC8	MLN_IPP_JPP_PB	PB	0	0	0	1
ENSSSCG00000029473			MLN_IPP_JPP_PB	PB	0	0	0	1
ENSSSCG00000030388	UPP1	UPP1	MLN_IPP_JPP_PB	PB	0	0	0	1
ENSSSCG00000000640		KLRC1	MLN_IPP_JPP_PB	PB	0	0	0	2
ENSSSCG00000003572	SYTL1	SYTL1	MLN_IPP_JPP_PB	PB	0	0	0	2
ENSSSCG00000003573	MAP3K6	MAP3K6	MLN_IPP_JPP_PB	PB	0	0	0	2
ENSSSCG00000006900		FAM69A	MLN_IPP_JPP_PB	PB	0	0	0	2
ENSSSCG00000008238	ELMOD3	ELMOD3	MLN_IPP_JPP_PB	PB	0	0	0	2
ENSSSCG00000008415		ASB3	MLN_IPP_JPP_PB	PB	0	0	0	2
ENSSSCG00000008416	CHAC2	CHAC2	MLN_IPP_JPP_PB	PB	0	0	0	2
ENSSSCG00000011263	TTC21A	TTC21A	MLN_IPP_JPP_PB	PB	0	0	0	2
ENSSSCG00000013419	R3HDM4	R3HDM4	MLN_IPP_JPP_PB	PB	0	0	0	2
ENSSSCG00000013595	CERS4	CERS4	MLN_IPP_JPP_PB	PB	0	0	0	2
ENSSSCG00000015277	SOX13	SOX13	MLN_IPP_JPP_PB	PB	0	0	0	2
ENSSSCG00000015611		DIEXF	MLN_IPP_JPP_PB	PB	0	0	0	2
ENSSSCG00000017416	DHX58	DHX58	MLN_IPP_JPP_PB	PB	0	0	0	2
ENSSSCG00000017700	CCL3L1	CCL18	MLN_IPP_JPP_PB	PB	0	0	0	2
ENSSSCG00000018448	SNORA66	SNORA66	MLN_IPP_JPP_PB	PB	0	0	0	2
ENSSSCG00000018923	SNORD21	SNORD21	MLN_IPP_JPP_PB	PB	0	0	0	2
ENSSSCG00000022863		TRAV24	MLN_IPP_JPP_PB	PB	0	0	0	2
ENSSSCG00000024081	NRBF2	NRBF2	MLN_IPP_JPP_PB	PB	0	0	0	2
ENSSSCG00000024091		ITGAD	MLN_IPP_JPP_PB	PB	0	0	0	2
ENSSSCG00000028571	FAM207A	FAM207A	MLN_IPP_JPP_PB	PB	0	0	0	2
ENSSSCG00000028716	U6	RNU6-271P	MLN_IPP_JPP_PB	PB	0	0	0	2
ENSSSCG00000011033	VIM	VIM	MLN_IPP_JPP_PB	PB	0	0	0	3
ENSSSCG00000017359	RUNDC3A	RUNDC3A	MLN_IPP_JPP_PB	PB	0	0	0	3
ENSSSCG00000017747	RAB11FIP4	RAB11FIP4	MLN_IPP_JPP_PB	PB	0	0	0	3
ENSSSCG00000025126	LGI4	LGI4	MLN_IPP_JPP_PB	PB	0	0	0	3
ENSSSCG00000025741	SNX20	SNX20	MLN_IPP_JPP_PB	PB	0	0	0	3
ENSSSCG00000030167	SLC25A39	SLC25A39	MLN_IPP_JPP_PB	PB	0	0	0	3
ENSSSCG00000004283	DPPA5	DPPA5	MLN_IPP_JPP_PB	PB	0	0	0	4
ENSSSCG00000017263	GNA13	GNA13	MLN_IPP_JPP_PB	PB	0	0	0	4
ENSSSCG00000007436	MMP9	MMP9	MLN_IPP_JPP_PB	PB	0	0	0	7
ENSSSCG00000000424		MYO1A	IPP_JPP	JPP	0	0	1	0
ENSSSCG00000000613			IPP_JPP	JPP	0	0	1	0
ENSSSCG00000001241	ZFP57		IPP_JPP	JPP	0	0	1	0
ENSSSCG00000001560	C6orf222	C6orf222	IPP_JPP	JPP	0	0	1	0
ENSSSCG00000002626		GSTA3	IPP_JPP	JPP	0	0	1	0
ENSSSCG00000002632	SLC28A1	SLC28A1	IPP_JPP	JPP	0	0	1	0
ENSSSCG00000002686		HSD17B2	IPP_JPP	JPP	0	0	1	0
ENSSSCG00000003466	TMEM82	TMEM82	IPP_JPP	JPP	0	0	1	0
ENSSSCG00000003789	CTH	CTH	IPP_JPP	JPP	0	0	1	0
ENSSSCG00000004434	FRK	FRK	IPP_JPP	JPP	0	0	1	0
ENSSSCG00000004759			IPP_JPP	JPP	0	0	1	0
ENSSSCG00000006003	MAL2	MAL2	IPP_JPP	JPP	0	0	1	0
ENSSSCG00000008755		GBA3	IPP_JPP	JPP	0	0	1	0
ENSSSCG00000008953	CXCL8	CXCL8	IPP_JPP	JPP	0	0	1	0
ENSSSCG00000009152	SGMS2	SGMS2	IPP_JPP	JPP	0	0	1	0
ENSSSCG00000011596	TRH	TRH	IPP_JPP	JPP	0	0	1	0
ENSSSCG00000012236	OTC	OTC	IPP_JPP	JPP	0	0	1	0
ENSSSCG00000013338	SLC5A12	SLC5A12	IPP_JPP	JPP	0	0	1	0
ENSSSCG00000014985	MMP1	MMP1	IPP_JPP	JPP	0	0	1	0
ENSSSCG00000015086	TMPRSS4	TMPRSS4	IPP_JPP	JPP	0	0	1	0
ENSSSCG00000016522		PTN	IPP_JPP	JPP	0	0	1	0
ENSSSCG00000016830	PRLR	PRLR	IPP_JPP	JPP	0	0	1	0
ENSSSCG00000017068	FAXDC2	FAXDC2	IPP_JPP	JPP	0	0	1	0
ENSSSCG00000021528	U6	RNU6-1156P	IPP_JPP	JPP	0	0	1	0
ENSSSCG00000022549			IPP_JPP	JPP	0	0	1	0
ENSSSCG00000023467			IPP_JPP	JPP	0	0	1	0
ENSSSCG00000025071		BTNL2	IPP_JPP	JPP	0	0	1	0
ENSSSCG00000026286			IPP_JPP	JPP	0	0	1	0
ENSSSCG00000027361	OVOL1	OVOL1	IPP_JPP	JPP	0	0	1	0
ENSSSCG00000027922		UNC5CL	IPP_JPP	JPP	0	0	1	0
ENSSSCG00000028303	SPSB4	SPSB4	IPP_JPP	JPP	0	0	1	0
ENSSSCG00000029674			IPP_JPP	JPP	0	0	1	0
ENSSSCG00000029810	RBSN	RBSN	IPP_JPP	JPP	0	0	1	0
ENSSSCG00000030787	CH242-51E15.1		IPP_JPP	JPP	0	0	1	0
ENSSSCG00000000637			IPP_JPP	JPP	0	0	2	0
ENSSSCG00000002624		GSTA3	IPP_JPP	JPP	0	0	2	0
ENSSSCG00000005395			IPP_JPP	JPP	0	0	2	0
ENSSSCG00000016766			IPP_JPP	JPP	0	0	2	0
ENSSSCG00000021329	U6	RNU6-1023P	IPP_JPP	JPP	0	0	2	0
ENSSSCG00000023598			IPP_JPP	JPP	0	0	2	0
ENSSSCG00000024520	ABCB4	ABCB4	IPP_JPP	JPP	0	0	2	0
ENSSSCG00000025226	UGT2A3	UGT2A3	IPP_JPP	JPP	0	0	5	0
ENSSSCG00000020161	U6		IPP_JPP	JPP	0	0	6	0
ENSSSCG00000025934			IPP_JPP	JPP	0	0	6	0
ENSSSCG00000000922		KITLG	MLN_IPP_JPP	JPP	0	0	1	0
ENSSSCG00000001025	DSP	DSP	MLN_IPP_JPP	JPP	0	0	1	0
ENSSSCG00000001720		SLC25A27	MLN_IPP_JPP	JPP	0	0	1	0
ENSSSCG00000001734	C6orf141	C6orf141	MLN_IPP_JPP	JPP	0	0	1	0
ENSSSCG00000002355	ENTPD5	ENTPD5	MLN_IPP_JPP	JPP	0	0	1	0
ENSSSCG00000002527	ANKRD9	ANKRD9	MLN_IPP_JPP	JPP	0	0	1	0
ENSSSCG00000002821	CCL22	CCL22	MLN_IPP_JPP	JPP	0	0	1	0
ENSSSCG00000002829	MMP2	MMP2	MLN_IPP_JPP	JPP	0	0	1	0
ENSSSCG00000003467	SLC25A34	SLC25A34	MLN_IPP_JPP	JPP	0	0	1	0
ENSSSCG00000003514			MLN_IPP_JPP	JPP	0	0	1	0
ENSSSCG00000003515			MLN_IPP_JPP	JPP	0	0	1	0
ENSSSCG00000003612	EIF3I	EIF3I	MLN_IPP_JPP	JPP	0	0	1	0
ENSSSCG00000003683	NDUFV2	NDUFV2	MLN_IPP_JPP	JPP	0	0	1	0
ENSSSCG00000003909		PIK3R3	MLN_IPP_JPP	JPP	0	0	1	0
ENSSSCG00000004347	FBXL4	FBXL4	MLN_IPP_JPP	JPP	0	0	1	0
ENSSSCG00000004405		FIG4	MLN_IPP_JPP	JPP	0	0	1	0
ENSSSCG00000004907	CCBE1	CCBE1	MLN_IPP_JPP	JPP	0	0	1	0
ENSSSCG00000005186	TTC39B	TTC39B	MLN_IPP_JPP	JPP	0	0	1	0
ENSSSCG00000005456	MUSK	MUSK	MLN_IPP_JPP	JPP	0	0	1	0
ENSSSCG00000005941	CU151851.1		MLN_IPP_JPP	JPP	0	0	1	0
ENSSSCG00000005971	ZNF572	ZNF572	MLN_IPP_JPP	JPP	0	0	1	0
ENSSSCG00000006230	CLVS1	CLVS1	MLN_IPP_JPP	JPP	0	0	1	0
ENSSSCG00000006458	FCRL4	FCRL4	MLN_IPP_JPP	JPP	0	0	1	0
ENSSSCG00000006504	KIAA0907	KIAA0907	MLN_IPP_JPP	JPP	0	0	1	0
ENSSSCG00000006738	CH242-280N19.2	CD58	MLN_IPP_JPP	JPP	0	0	1	0
ENSSSCG00000006740	ATP1A1	ATP1A1	MLN_IPP_JPP	JPP	0	0	1	0
ENSSSCG00000006877			MLN_IPP_JPP	JPP	0	0	1	0
ENSSSCG00000007000	FAT1	FAT1	MLN_IPP_JPP	JPP	0	0	1	0
ENSSSCG00000007170	CPXM1	CPXM1	MLN_IPP_JPP	JPP	0	0	1	0
ENSSSCG00000007227	ID1	ID1	MLN_IPP_JPP	JPP	0	0	1	0
ENSSSCG00000007895	ZC3H7A	ZC3H7A	MLN_IPP_JPP	JPP	0	0	1	0
ENSSSCG00000008202		CNNM4	MLN_IPP_JPP	JPP	0	0	1	0
ENSSSCG00000008531			MLN_IPP_JPP	JPP	0	0	1	0
ENSSSCG00000008939	JCHAIN	JCHAIN	MLN_IPP_JPP	JPP	0	0	1	0
ENSSSCG00000009060		MAML3	MLN_IPP_JPP	JPP	0	0	1	0
ENSSSCG00000009701		CEP44	MLN_IPP_JPP	JPP	0	0	1	0
ENSSSCG00000009702	FBXO8	FBXO8	MLN_IPP_JPP	JPP	0	0	1	0
ENSSSCG00000010011		TCN2	MLN_IPP_JPP	JPP	0	0	1	0
ENSSSCG00000010143	MTR	MTR	MLN_IPP_JPP	JPP	0	0	1	0
ENSSSCG00000010277	SLC29A3	SLC29A3	MLN_IPP_JPP	JPP	0	0	1	0
ENSSSCG00000011440	SEMA3G	SEMA3G	MLN_IPP_JPP	JPP	0	0	1	0
ENSSSCG00000011642	RYK	RYK	MLN_IPP_JPP	JPP	0	0	1	0
ENSSSCG00000012110	MID1	MID1	MLN_IPP_JPP	JPP	0	0	1	0
ENSSSCG00000012794	TMEM187	TMEM187	MLN_IPP_JPP	JPP	0	0	1	0
ENSSSCG00000012964	TSGA10IP	TSGA10IP	MLN_IPP_JPP	JPP	0	0	1	0
ENSSSCG00000013038	DNAJC4	DNAJC4	MLN_IPP_JPP	JPP	0	0	1	0
ENSSSCG00000013743	LYL1	LYL1	MLN_IPP_JPP	JPP	0	0	1	0
ENSSSCG00000014075	NSA2	NSA2	MLN_IPP_JPP	JPP	0	0	1	0
ENSSSCG00000014076	FAM169A	FAM169A	MLN_IPP_JPP	JPP	0	0	1	0
ENSSSCG00000014326	KIF20A	KIF20A	MLN_IPP_JPP	JPP	0	0	1	0
ENSSSCG00000014327	BRD8	BRD8	MLN_IPP_JPP	JPP	0	0	1	0
ENSSSCG00000014598		PPFIBP2	MLN_IPP_JPP	JPP	0	0	1	0
ENSSSCG00000015422		PMPCB	MLN_IPP_JPP	JPP	0	0	1	0
ENSSSCG00000015709	SLC35F5	SLC35F5	MLN_IPP_JPP	JPP	0	0	1	0
ENSSSCG00000016378	PASK	PASK	MLN_IPP_JPP	JPP	0	0	1	0
ENSSSCG00000016532	WDR91	WDR91	MLN_IPP_JPP	JPP	0	0	1	0
ENSSSCG00000016784	ANKH	ANKH	MLN_IPP_JPP	JPP	0	0	1	0
ENSSSCG00000016859	C7	C7	MLN_IPP_JPP	JPP	0	0	1	0
ENSSSCG00000016934	ERCC8	ERCC8	MLN_IPP_JPP	JPP	0	0	1	0
ENSSSCG00000017217		KCTD2	MLN_IPP_JPP	JPP	0	0	1	0
ENSSSCG00000017218	CDR2L	CDR2L	MLN_IPP_JPP	JPP	0	0	1	0
ENSSSCG00000018007			MLN_IPP_JPP	JPP	0	0	1	0
ENSSSCG00000020402	Y_RNA	Y_RNA	MLN_IPP_JPP	JPP	0	0	1	0
ENSSSCG00000020846	SCARA3	SCARA3	MLN_IPP_JPP	JPP	0	0	1	0
ENSSSCG00000021670		CCDC18	MLN_IPP_JPP	JPP	0	0	1	0
ENSSSCG00000022338			MLN_IPP_JPP	JPP	0	0	1	0
ENSSSCG00000022492	AMPD3	AMPD3	MLN_IPP_JPP	JPP	0	0	1	0
ENSSSCG00000023124		SREBF1	MLN_IPP_JPP	JPP	0	0	1	0
ENSSSCG00000023221		MYBL1	MLN_IPP_JPP	JPP	0	0	1	0
ENSSSCG00000023253			MLN_IPP_JPP	JPP	0	0	1	0
ENSSSCG00000023594		RARRES2	MLN_IPP_JPP	JPP	0	0	1	0
ENSSSCG00000023728	TBCEL	TBCEL	MLN_IPP_JPP	JPP	0	0	1	0
ENSSSCG00000023829		CCP110	MLN_IPP_JPP	JPP	0	0	1	0
ENSSSCG00000023967			MLN_IPP_JPP	JPP	0	0	1	0
ENSSSCG00000024002		HMG20A	MLN_IPP_JPP	JPP	0	0	1	0
ENSSSCG00000024300	TMEM254	TMEM254	MLN_IPP_JPP	JPP	0	0	1	0
ENSSSCG00000024325	SGK2	SGK2	MLN_IPP_JPP	JPP	0	0	1	0
ENSSSCG00000024621	KAT2B	KAT2B	MLN_IPP_JPP	JPP	0	0	1	0
ENSSSCG00000024669		NBL1	MLN_IPP_JPP	JPP	0	0	1	0
ENSSSCG00000025087			MLN_IPP_JPP	JPP	0	0	1	0
ENSSSCG00000025146			MLN_IPP_JPP	JPP	0	0	1	0
ENSSSCG00000026729		TMEM150C	MLN_IPP_JPP	JPP	0	0	1	0
ENSSSCG00000027207		GPATCH2	MLN_IPP_JPP	JPP	0	0	1	0
ENSSSCG00000027983	RNF141	RNF141	MLN_IPP_JPP	JPP	0	0	1	0
ENSSSCG00000028492	C4orf46	C4orf46	MLN_IPP_JPP	JPP	0	0	1	0
ENSSSCG00000028536	LHFPL2	LHFPL2	MLN_IPP_JPP	JPP	0	0	1	0
ENSSSCG00000028785		MEIOB	MLN_IPP_JPP	JPP	0	0	1	0
ENSSSCG00000028814	SOD3	SOD3	MLN_IPP_JPP	JPP	0	0	1	0
ENSSSCG00000028875	HAVCR2	HAVCR2	MLN_IPP_JPP	JPP	0	0	1	0
ENSSSCG00000030240		NPNT	MLN_IPP_JPP	JPP	0	0	1	0
ENSSSCG00000030319	U6	RNU6-1023P	MLN_IPP_JPP	JPP	0	0	1	0
ENSSSCG00000030648			MLN_IPP_JPP	JPP	0	0	1	0
ENSSSCG00000030904	CU468594.10		MLN_IPP_JPP	JPP	0	0	1	0
ENSSSCG00000000863	SYCP3	SYCP3	MLN_IPP_JPP	JPP	0	0	2	0
ENSSSCG00000000864		CHPT1	MLN_IPP_JPP	JPP	0	0	2	0
ENSSSCG00000001087	MRS2	MRS2	MLN_IPP_JPP	JPP	0	0	2	0
ENSSSCG00000001089	GPLD1	GPLD1	MLN_IPP_JPP	JPP	0	0	2	0
ENSSSCG00000002287	MPP5	MPP5	MLN_IPP_JPP	JPP	0	0	2	0
ENSSSCG00000002467	ASB2	ASB2	MLN_IPP_JPP	JPP	0	0	2	0
ENSSSCG00000003913		MAST2	MLN_IPP_JPP	JPP	0	0	2	0
ENSSSCG00000004178	SLC18B1	SLC18B1	MLN_IPP_JPP	JPP	0	0	2	0
ENSSSCG00000008443	EPAS1	EPAS1	MLN_IPP_JPP	JPP	0	0	2	0
ENSSSCG00000009379	NEK3	NEK3	MLN_IPP_JPP	JPP	0	0	2	0
ENSSSCG00000012551	RNF128	RNF128	MLN_IPP_JPP	JPP	0	0	2	0
ENSSSCG00000014432	GRPEL2	GRPEL2	MLN_IPP_JPP	JPP	0	0	2	0
ENSSSCG00000015391	CROT	CROT	MLN_IPP_JPP	JPP	0	0	2	0
ENSSSCG00000015535	QSOX1	QSOX1	MLN_IPP_JPP	JPP	0	0	2	0
ENSSSCG00000017723	CCL2	CCL2	MLN_IPP_JPP	JPP	0	0	2	0
ENSSSCG00000017730	CDK5R1	CDK5R1	MLN_IPP_JPP	JPP	0	0	2	0
ENSSSCG00000018966	U6	RNU6-684P	MLN_IPP_JPP	JPP	0	0	2	0
ENSSSCG00000022914			MLN_IPP_JPP	JPP	0	0	2	0
ENSSSCG00000023591	ADGRF2	ADGRF2	MLN_IPP_JPP	JPP	0	0	2	0
ENSSSCG00000023978		RECQL5	MLN_IPP_JPP	JPP	0	0	2	0
ENSSSCG00000024045	CASTOR2	CASTOR2	MLN_IPP_JPP	JPP	0	0	2	0
ENSSSCG00000027055	NUAK1	NUAK1	MLN_IPP_JPP	JPP	0	0	2	0
ENSSSCG00000028148	DMD		MLN_IPP_JPP	JPP	0	0	2	0
ENSSSCG00000028786		GTF2H2	MLN_IPP_JPP	JPP	0	0	2	0
ENSSSCG00000030012	OLFML1	OLFML1	MLN_IPP_JPP	JPP	0	0	2	0
ENSSSCG00000030066			MLN_IPP_JPP	JPP	0	0	2	0
ENSSSCG00000031047	CH242-363D24.1		MLN_IPP_JPP	JPP	0	0	2	0
ENSSSCG00000006306	MPZL1	MPZL1	MLN_IPP_JPP	JPP	0	0	3	0
ENSSSCG00000012624	SLC25A43	SLC25A43	MLN_IPP_JPP	JPP	0	0	3	0
ENSSSCG00000014960	AMOTL1	AMOTL1	MLN_IPP_JPP	JPP	0	0	3	0
ENSSSCG00000015144	GRAMD1B	GRAMD1B	MLN_IPP_JPP	JPP	0	0	3	0
ENSSSCG00000012234	SRPX	SRPX	MLN_IPP_JPP	JPP	0	0	4	0
ENSSSCG00000010948	CTSL	CTSL	MLN_IPP_JPP	JPP	0	0	5	0
ENSSSCG00000024973	GBP5	GBP5	MLN_IPP_JPP	JPP	0	0	5	0
ENSSSCG00000026279		DAPK1	MLN_IPP_JPP	JPP	0	0	5	0
ENSSSCG00000000490		CPSF6	MLN_IPP_JPP_PB	JPP	0	0	1	0
ENSSSCG00000000799	IRAK4	IRAK4	MLN_IPP_JPP_PB	JPP	0	0	1	0
ENSSSCG00000000887		TMPO	MLN_IPP_JPP_PB	JPP	0	0	1	0
ENSSSCG00000001372	GNL1	GNL1	MLN_IPP_JPP_PB	JPP	0	0	1	0
ENSSSCG00000001379	TUBB	TUBB	MLN_IPP_JPP_PB	JPP	0	0	1	0
ENSSSCG00000001404	TNF	TNF	MLN_IPP_JPP_PB	JPP	0	0	1	0
ENSSSCG00000001405	LTB	LTB	MLN_IPP_JPP_PB	JPP	0	0	1	0
ENSSSCG00000001515	ZBTB9	ZBTB9	MLN_IPP_JPP_PB	JPP	0	0	1	0
ENSSSCG00000001562	KCTD20	KCTD20	MLN_IPP_JPP_PB	JPP	0	0	1	0
ENSSSCG00000001595	DAAM2	DAAM2	MLN_IPP_JPP_PB	JPP	0	0	1	0
ENSSSCG00000001596		MOCS1	MLN_IPP_JPP_PB	JPP	0	0	1	0
ENSSSCG00000001676	LRRC73	LRRC73	MLN_IPP_JPP_PB	JPP	0	0	1	0
ENSSSCG00000001686	YIPF3	YIPF3	MLN_IPP_JPP_PB	JPP	0	0	1	0
ENSSSCG00000001773			MLN_IPP_JPP_PB	JPP	0	0	1	0
ENSSSCG00000001774			MLN_IPP_JPP_PB	JPP	0	0	1	0
ENSSSCG00000001817	FURIN	FURIN	MLN_IPP_JPP_PB	JPP	0	0	1	0
ENSSSCG00000001837	FANCI	FANCI	MLN_IPP_JPP_PB	JPP	0	0	1	0
ENSSSCG00000001892	SCAMP2	SCAMP2	MLN_IPP_JPP_PB	JPP	0	0	1	0
ENSSSCG00000001987	RIPK3	RIPK3	MLN_IPP_JPP_PB	JPP	0	0	1	0
ENSSSCG00000001991	DHRS1	DHRS1	MLN_IPP_JPP_PB	JPP	0	0	1	0
ENSSSCG00000002003		RNF31	MLN_IPP_JPP_PB	JPP	0	0	1	0
ENSSSCG00000002004	PSME2	PSME2	MLN_IPP_JPP_PB	JPP	0	0	1	0
ENSSSCG00000002041	SLC7A7	SLC7A7	MLN_IPP_JPP_PB	JPP	0	0	1	0
ENSSSCG00000002042	OXA1L	OXA1L	MLN_IPP_JPP_PB	JPP	0	0	1	0
ENSSSCG00000002136	TMEM55B	TMEM55B	MLN_IPP_JPP_PB	JPP	0	0	1	0
ENSSSCG00000002137	APEX1	APEX1	MLN_IPP_JPP_PB	JPP	0	0	1	0
ENSSSCG00000002138	OSGEP	OSGEP	MLN_IPP_JPP_PB	JPP	0	0	1	0
ENSSSCG00000002276	PLEKHG3	PLEKHG3	MLN_IPP_JPP_PB	JPP	0	0	1	0
ENSSSCG00000002729		VAC14	MLN_IPP_JPP_PB	JPP	0	0	1	0
ENSSSCG00000002768	CENPT	CENPT	MLN_IPP_JPP_PB	JPP	0	0	1	0
ENSSSCG00000002818	PLLP	PLLP	MLN_IPP_JPP_PB	JPP	0	0	1	0
ENSSSCG00000002822		AMFR	MLN_IPP_JPP_PB	JPP	0	0	1	0
ENSSSCG00000002925	POLR2I	POLR2I	MLN_IPP_JPP_PB	JPP	0	0	1	0
ENSSSCG00000002926	TBCB	TBCB	MLN_IPP_JPP_PB	JPP	0	0	1	0
ENSSSCG00000003093	SYMPK	SYMPK	MLN_IPP_JPP_PB	JPP	0	0	1	0
ENSSSCG00000003105	SLC1A5	SLC1A5	MLN_IPP_JPP_PB	JPP	0	0	1	0
ENSSSCG00000003137	PLEKHA4	PLEKHA4	MLN_IPP_JPP_PB	JPP	0	0	1	0
ENSSSCG00000003192	IL4I1	IL4I1	MLN_IPP_JPP_PB	JPP	0	0	1	0
ENSSSCG00000003194	AKT1S1	AKT1S1	MLN_IPP_JPP_PB	JPP	0	0	1	0
ENSSSCG00000003275		LAIR1	MLN_IPP_JPP_PB	JPP	0	0	1	0
ENSSSCG00000003338	PUSL1	PUSL1	MLN_IPP_JPP_PB	JPP	0	0	1	0
ENSSSCG00000003339	INTS11	INTS11	MLN_IPP_JPP_PB	JPP	0	0	1	0
ENSSSCG00000003368	RNF207	RNF207	MLN_IPP_JPP_PB	JPP	0	0	1	0
ENSSSCG00000003369	ICMT	ICMT	MLN_IPP_JPP_PB	JPP	0	0	1	0
ENSSSCG00000003433	PLOD1	PLOD1	MLN_IPP_JPP_PB	JPP	0	0	1	0
ENSSSCG00000003520	CDC42	CDC42	MLN_IPP_JPP_PB	JPP	0	0	1	0
ENSSSCG00000003806	LEPROT	LEPROT	MLN_IPP_JPP_PB	JPP	0	0	1	0
ENSSSCG00000003943	MED8	MED8	MLN_IPP_JPP_PB	JPP	0	0	1	0
ENSSSCG00000004260	FAM162B	FAM162B	MLN_IPP_JPP_PB	JPP	0	0	1	0
ENSSSCG00000004261			MLN_IPP_JPP_PB	JPP	0	0	1	0
ENSSSCG00000004262		KPNA5	MLN_IPP_JPP_PB	JPP	0	0	1	0
ENSSSCG00000004411	ZBTB24	ZBTB24	MLN_IPP_JPP_PB	JPP	0	0	1	0
ENSSSCG00000004666		SQOR	MLN_IPP_JPP_PB	JPP	0	0	1	0
ENSSSCG00000004870		CNDP2	MLN_IPP_JPP_PB	JPP	0	0	1	0
ENSSSCG00000004908	LMAN1	LMAN1	MLN_IPP_JPP_PB	JPP	0	0	1	0
ENSSSCG00000004909	CPLX4	CPLX4	MLN_IPP_JPP_PB	JPP	0	0	1	0
ENSSSCG00000004917	MALT1	MALT1	MLN_IPP_JPP_PB	JPP	0	0	1	0
ENSSSCG00000005260		TMEM2	MLN_IPP_JPP_PB	JPP	0	0	1	0
ENSSSCG00000005276	RFK	RFK	MLN_IPP_JPP_PB	JPP	0	0	1	0
ENSSSCG00000005373	NANS	NANS	MLN_IPP_JPP_PB	JPP	0	0	1	0
ENSSSCG00000005374	TRIM14	TRIM14	MLN_IPP_JPP_PB	JPP	0	0	1	0
ENSSSCG00000005480			MLN_IPP_JPP_PB	JPP	0	0	1	0
ENSSSCG00000005623	ST6GALNAC6	ST6GALNAC6	MLN_IPP_JPP_PB	JPP	0	0	1	0
ENSSSCG00000005641	DNM1	DNM1	MLN_IPP_JPP_PB	JPP	0	0	1	0
ENSSSCG00000005643		GOLGA6D	MLN_IPP_JPP_PB	JPP	0	0	1	0
ENSSSCG00000005832	MAMDC4	MAMDC4	MLN_IPP_JPP_PB	JPP	0	0	1	0
ENSSSCG00000005833	EDF1	EDF1	MLN_IPP_JPP_PB	JPP	0	0	1	0
ENSSSCG00000005907	ADCK5	ADCK5	MLN_IPP_JPP_PB	JPP	0	0	1	0
ENSSSCG00000005983	ATAD2	ATAD2	MLN_IPP_JPP_PB	JPP	0	0	1	0
ENSSSCG00000006084	MTDH	MTDH	MLN_IPP_JPP_PB	JPP	0	0	1	0
ENSSSCG00000006467	PRCC	PRCC	MLN_IPP_JPP_PB	JPP	0	0	1	0
ENSSSCG00000006561	SLC39A1	SLC39A1	MLN_IPP_JPP_PB	JPP	0	0	1	0
ENSSSCG00000006567	CRTC2	CRTC2	MLN_IPP_JPP_PB	JPP	0	0	1	0
ENSSSCG00000006644	CERS2	CERS2	MLN_IPP_JPP_PB	JPP	0	0	1	0
ENSSSCG00000006645	SETDB1	SETDB1	MLN_IPP_JPP_PB	JPP	0	0	1	0
ENSSSCG00000006960	GLI4	GLI4	MLN_IPP_JPP_PB	JPP	0	0	1	0
ENSSSCG00000007142	PANK2	PANK2	MLN_IPP_JPP_PB	JPP	0	0	1	0
ENSSSCG00000007160	DDRGK1	DDRGK1	MLN_IPP_JPP_PB	JPP	0	0	1	0
ENSSSCG00000007162	UBOX5	UBOX5	MLN_IPP_JPP_PB	JPP	0	0	1	0
ENSSSCG00000007279	DYNLRB1	DYNLRB1	MLN_IPP_JPP_PB	JPP	0	0	1	0
ENSSSCG00000007460	ARFGEF2	ARFGEF2	MLN_IPP_JPP_PB	JPP	0	0	1	0
ENSSSCG00000007516	STX16	STX16	MLN_IPP_JPP_PB	JPP	0	0	1	0
ENSSSCG00000007568	IQCE	IQCE	MLN_IPP_JPP_PB	JPP	0	0	1	0
ENSSSCG00000007593	ANKRD61	ANKRD61	MLN_IPP_JPP_PB	JPP	0	0	1	0
ENSSSCG00000007681	CUX1	CUX1	MLN_IPP_JPP_PB	JPP	0	0	1	0
ENSSSCG00000007981	NPRL3	NPRL3	MLN_IPP_JPP_PB	JPP	0	0	1	0
ENSSSCG00000007982	MPG	MPG	MLN_IPP_JPP_PB	JPP	0	0	1	0
ENSSSCG00000008061	ELOB	ELOB	MLN_IPP_JPP_PB	JPP	0	0	1	0
ENSSSCG00000008487	ATL2	ATL2	MLN_IPP_JPP_PB	JPP	0	0	1	0
ENSSSCG00000008557	EMILIN1	EMILIN1	MLN_IPP_JPP_PB	JPP	0	0	1	0
ENSSSCG00000008561	CENPA	CENPA	MLN_IPP_JPP_PB	JPP	0	0	1	0
ENSSSCG00000008635	NOL10	NOL10	MLN_IPP_JPP_PB	JPP	0	0	1	0
ENSSSCG00000008756	DHX15	DHX15	MLN_IPP_JPP_PB	JPP	0	0	1	0
ENSSSCG00000008800	TMEM33	TMEM33	MLN_IPP_JPP_PB	JPP	0	0	1	0
ENSSSCG00000008877	ETFDH	ETFDH	MLN_IPP_JPP_PB	JPP	0	0	1	0
ENSSSCG00000008943	SLC4A4	SLC4A4	MLN_IPP_JPP_PB	JPP	0	0	1	0
ENSSSCG00000009150	HADH	HADH	MLN_IPP_JPP_PB	JPP	0	0	1	0
ENSSSCG00000009310	POLR1D	POLR1D	MLN_IPP_JPP_PB	JPP	0	0	1	0
ENSSSCG00000009403	ITM2B	ITM2B	MLN_IPP_JPP_PB	JPP	0	0	1	0
ENSSSCG00000009414	ZC3H13	ZC3H13	MLN_IPP_JPP_PB	JPP	0	0	1	0
ENSSSCG00000009611	XPO7	XPO7	MLN_IPP_JPP_PB	JPP	0	0	1	0
ENSSSCG00000009629	BIN3	BIN3	MLN_IPP_JPP_PB	JPP	0	0	1	0
ENSSSCG00000009898		GCN1	MLN_IPP_JPP_PB	JPP	0	0	1	0
ENSSSCG00000009912	POP5	POP5	MLN_IPP_JPP_PB	JPP	0	0	1	0
ENSSSCG00000009919	HNF1A	HNF1A	MLN_IPP_JPP_PB	JPP	0	0	1	0
ENSSSCG00000009963	TPST2	TPST2	MLN_IPP_JPP_PB	JPP	0	0	1	0
ENSSSCG00000009999		TBC1D10A	MLN_IPP_JPP_PB	JPP	0	0	1	0
ENSSSCG00000010055	GGT5	GGT5	MLN_IPP_JPP_PB	JPP	0	0	1	0
ENSSSCG00000010092	PI4KA	PI4KA	MLN_IPP_JPP_PB	JPP	0	0	1	0
ENSSSCG00000010160	TARBP1	TARBP1	MLN_IPP_JPP_PB	JPP	0	0	1	0
ENSSSCG00000010161	COA6	COA6	MLN_IPP_JPP_PB	JPP	0	0	1	0
ENSSSCG00000010172	EGLN1	EGLN1	MLN_IPP_JPP_PB	JPP	0	0	1	0
ENSSSCG00000010368	GLUD1	GLUD1	MLN_IPP_JPP_PB	JPP	0	0	1	0
ENSSSCG00000010403	MARCH8	MARCH8	MLN_IPP_JPP_PB	JPP	0	0	1	0
ENSSSCG00000010469	MARCH5	MARCH5	MLN_IPP_JPP_PB	JPP	0	0	1	0
ENSSSCG00000010470	IDE	IDE	MLN_IPP_JPP_PB	JPP	0	0	1	0
ENSSSCG00000010473		EXOC6	MLN_IPP_JPP_PB	JPP	0	0	1	0
ENSSSCG00000010587	TRIM8	TRIM8	MLN_IPP_JPP_PB	JPP	0	0	1	0
ENSSSCG00000010620	XPNPEP1	XPNPEP1	MLN_IPP_JPP_PB	JPP	0	0	1	0
ENSSSCG00000010681	SFXN4	SFXN4	MLN_IPP_JPP_PB	JPP	0	0	1	0
ENSSSCG00000010682	PRDX3	PRDX3	MLN_IPP_JPP_PB	JPP	0	0	1	0
ENSSSCG00000010706		SAMD4B	MLN_IPP_JPP_PB	JPP	0	0	1	0
ENSSSCG00000010707	PAF1	PAF1	MLN_IPP_JPP_PB	JPP	0	0	1	0
ENSSSCG00000010725	HMX2	HMX2	MLN_IPP_JPP_PB	JPP	0	0	1	0
ENSSSCG00000010726	BUB3	BUB3	MLN_IPP_JPP_PB	JPP	0	0	1	0
ENSSSCG00000010824	RAB3GAP2	RAB3GAP2	MLN_IPP_JPP_PB	JPP	0	0	1	0
ENSSSCG00000010874		ADSS	MLN_IPP_JPP_PB	JPP	0	0	1	0
ENSSSCG00000010980	C9orf24	C9orf24	MLN_IPP_JPP_PB	JPP	0	0	1	0
ENSSSCG00000011081	BMI1	BMI1	MLN_IPP_JPP_PB	JPP	0	0	1	0
ENSSSCG00000011134	RBM17	RBM17	MLN_IPP_JPP_PB	JPP	0	0	1	0
ENSSSCG00000011357		SHISA5	MLN_IPP_JPP_PB	JPP	0	0	1	0
ENSSSCG00000011358	TREX1	TREX1	MLN_IPP_JPP_PB	JPP	0	0	1	0
ENSSSCG00000011359	ATRIP	ATRIP	MLN_IPP_JPP_PB	JPP	0	0	1	0
ENSSSCG00000011370	DALRD3	DALRD3	MLN_IPP_JPP_PB	JPP	0	0	1	0
ENSSSCG00000011387		RNF123	MLN_IPP_JPP_PB	JPP	0	0	1	0
ENSSSCG00000011518	SHQ1	SHQ1	MLN_IPP_JPP_PB	JPP	0	0	1	0
ENSSSCG00000011551	TADA3	TADA3	MLN_IPP_JPP_PB	JPP	0	0	1	0
ENSSSCG00000011552	ARPC4	ARPC4	MLN_IPP_JPP_PB	JPP	0	0	1	0
ENSSSCG00000011567		VHL	MLN_IPP_JPP_PB	JPP	0	0	1	0
ENSSSCG00000011705	COMMD2	COMMD2	MLN_IPP_JPP_PB	JPP	0	0	1	0
ENSSSCG00000011846	SLC51A	SLC51A	MLN_IPP_JPP_PB	JPP	0	0	1	0
ENSSSCG00000011968	NIT2	NIT2	MLN_IPP_JPP_PB	JPP	0	0	1	0
ENSSSCG00000011980	CLDND1	CLDND1	MLN_IPP_JPP_PB	JPP	0	0	1	0
ENSSSCG00000012036	C21orf59	C21orf59	MLN_IPP_JPP_PB	JPP	0	0	1	0
ENSSSCG00000012076	MX2	MX2	MLN_IPP_JPP_PB	JPP	0	0	1	0
ENSSSCG00000012172	ACOT9	ACOT9	MLN_IPP_JPP_PB	JPP	0	0	1	0
ENSSSCG00000012607	TMEM255A	TMEM255A	MLN_IPP_JPP_PB	JPP	0	0	1	0
ENSSSCG00000012608	ZBTB33	ZBTB33	MLN_IPP_JPP_PB	JPP	0	0	1	0
ENSSSCG00000012685	FAM122B	FAM122B	MLN_IPP_JPP_PB	JPP	0	0	1	0
ENSSSCG00000012889	CHKA	CHKA	MLN_IPP_JPP_PB	JPP	0	0	1	0
ENSSSCG00000012963	SART1	SART1	MLN_IPP_JPP_PB	JPP	0	0	1	0
ENSSSCG00000013262	AMBRA1	AMBRA1	MLN_IPP_JPP_PB	JPP	0	0	1	0
ENSSSCG00000013568		ARHGEF18	MLN_IPP_JPP_PB	JPP	0	0	1	0
ENSSSCG00000013569	PEX11G	PEX11G	MLN_IPP_JPP_PB	JPP	0	0	1	0
ENSSSCG00000013570	MCOLN1	MCOLN1	MLN_IPP_JPP_PB	JPP	0	0	1	0
ENSSSCG00000013887	INSL3	INSL3	MLN_IPP_JPP_PB	JPP	0	0	1	0
ENSSSCG00000013888	JAK3	JAK3	MLN_IPP_JPP_PB	JPP	0	0	1	0
ENSSSCG00000014057	FAF2	FAF2	MLN_IPP_JPP_PB	JPP	0	0	1	0
ENSSSCG00000014080	HMGCR	HMGCR	MLN_IPP_JPP_PB	JPP	0	0	1	0
ENSSSCG00000014125	DHFR	DHFR2	MLN_IPP_JPP_PB	JPP	0	0	1	0
ENSSSCG00000014195	MAN2A1	MAN2A1	MLN_IPP_JPP_PB	JPP	0	0	1	0
ENSSSCG00000014199	WDR36	WDR36	MLN_IPP_JPP_PB	JPP	0	0	1	0
ENSSSCG00000014394	RNF14	RNF14	MLN_IPP_JPP_PB	JPP	0	0	1	0
ENSSSCG00000014574	AKIP1	AKIP1	MLN_IPP_JPP_PB	JPP	0	0	1	0
ENSSSCG00000014577	TMEM9B	TMEM9B	MLN_IPP_JPP_PB	JPP	0	0	1	0
ENSSSCG00000015079	BACE1	BACE1	MLN_IPP_JPP_PB	JPP	0	0	1	0
ENSSSCG00000015564	TSEN15	TSEN15	MLN_IPP_JPP_PB	JPP	0	0	1	0
ENSSSCG00000015712	DDX18	DDX18	MLN_IPP_JPP_PB	JPP	0	0	1	0
ENSSSCG00000015776	RWDD4	RWDD4	MLN_IPP_JPP_PB	JPP	0	0	1	0
ENSSSCG00000015940		UBR3	MLN_IPP_JPP_PB	JPP	0	0	1	0
ENSSSCG00000015961	CDCA7	CDCA7	MLN_IPP_JPP_PB	JPP	0	0	1	0
ENSSSCG00000016370	SEPT2	SEPT2	MLN_IPP_JPP_PB	JPP	0	0	1	0
ENSSSCG00000016406	ESYT2	ESYT2	MLN_IPP_JPP_PB	JPP	0	0	1	0
ENSSSCG00000016757		COA1	MLN_IPP_JPP_PB	JPP	0	0	1	0
ENSSSCG00000016816	ADAMTS12	ADAMTS12	MLN_IPP_JPP_PB	JPP	0	0	1	0
ENSSSCG00000016817	TARS	TARS	MLN_IPP_JPP_PB	JPP	0	0	1	0
ENSSSCG00000016845	NUP155	NUP155	MLN_IPP_JPP_PB	JPP	0	0	1	0
ENSSSCG00000016970		SMN1	MLN_IPP_JPP_PB	JPP	0	0	1	0
ENSSSCG00000017106	MED10	MED10	MLN_IPP_JPP_PB	JPP	0	0	1	0
ENSSSCG00000017108		ICE1	MLN_IPP_JPP_PB	JPP	0	0	1	0
ENSSSCG00000017357	ITGA2B	ITGA2B	MLN_IPP_JPP_PB	JPP	0	0	1	0
ENSSSCG00000017371	TMEM101	TMEM101	MLN_IPP_JPP_PB	JPP	0	0	1	0
ENSSSCG00000017397	MLX	MLX	MLN_IPP_JPP_PB	JPP	0	0	1	0
ENSSSCG00000017398	COASY	COASY	MLN_IPP_JPP_PB	JPP	0	0	1	0
ENSSSCG00000017497	ERBB2	ERBB2	MLN_IPP_JPP_PB	JPP	0	0	1	0
ENSSSCG00000017544	ATP5G1	ATP5G1	MLN_IPP_JPP_PB	JPP	0	0	1	0
ENSSSCG00000017571	EME1	EME1	MLN_IPP_JPP_PB	JPP	0	0	1	0
ENSSSCG00000017670	RPS6KB1	RPS6KB1	MLN_IPP_JPP_PB	JPP	0	0	1	0
ENSSSCG00000017765		SGK494	MLN_IPP_JPP_PB	JPP	0	0	1	0
ENSSSCG00000017907	SLC25A11	SLC25A11	MLN_IPP_JPP_PB	JPP	0	0	1	0
ENSSSCG00000018173	ssc-mir-425		MLN_IPP_JPP_PB	JPP	0	0	1	0
ENSSSCG00000018262	SNORA53	SNORA53	MLN_IPP_JPP_PB	JPP	0	0	1	0
ENSSSCG00000018530	SNORA29	SNORA29	MLN_IPP_JPP_PB	JPP	0	0	1	0
ENSSSCG00000018566	ssc-mir-191		MLN_IPP_JPP_PB	JPP	0	0	1	0
ENSSSCG00000018852			MLN_IPP_JPP_PB	JPP	0	0	1	0
ENSSSCG00000019499	U6		MLN_IPP_JPP_PB	JPP	0	0	1	0
ENSSSCG00000020432	snoU89	SCARNA12	MLN_IPP_JPP_PB	JPP	0	0	1	0
ENSSSCG00000020666	EHD4	EHD4	MLN_IPP_JPP_PB	JPP	0	0	1	0
ENSSSCG00000020932	CANT1	CANT1	MLN_IPP_JPP_PB	JPP	0	0	1	0
ENSSSCG00000021626		TMBIM1	MLN_IPP_JPP_PB	JPP	0	0	1	0
ENSSSCG00000021698	RRP1B	RRP1B	MLN_IPP_JPP_PB	JPP	0	0	1	0
ENSSSCG00000021714	PRR3		MLN_IPP_JPP_PB	JPP	0	0	1	0
ENSSSCG00000021854		TPP2	MLN_IPP_JPP_PB	JPP	0	0	1	0
ENSSSCG00000022107	CHTOP	CHTOP	MLN_IPP_JPP_PB	JPP	0	0	1	0
ENSSSCG00000022313		AAMP	MLN_IPP_JPP_PB	JPP	0	0	1	0
ENSSSCG00000022393			MLN_IPP_JPP_PB	JPP	0	0	1	0
ENSSSCG00000022463		ING1	MLN_IPP_JPP_PB	JPP	0	0	1	0
ENSSSCG00000022600			MLN_IPP_JPP_PB	JPP	0	0	1	0
ENSSSCG00000022725	FLOT1	FLOT1	MLN_IPP_JPP_PB	JPP	0	0	1	0
ENSSSCG00000022806	LIN7C	LIN7C	MLN_IPP_JPP_PB	JPP	0	0	1	0
ENSSSCG00000022879	KDELR2	KDELR2	MLN_IPP_JPP_PB	JPP	0	0	1	0
ENSSSCG00000023001	CCDC149	CCDC149	MLN_IPP_JPP_PB	JPP	0	0	1	0
ENSSSCG00000023174	USP53	USP53	MLN_IPP_JPP_PB	JPP	0	0	1	0
ENSSSCG00000023267	SCN1B	SCN1B	MLN_IPP_JPP_PB	JPP	0	0	1	0
ENSSSCG00000023371	EHD2	EHD2	MLN_IPP_JPP_PB	JPP	0	0	1	0
ENSSSCG00000023578	ANG	ANG	MLN_IPP_JPP_PB	JPP	0	0	1	0
ENSSSCG00000023608		PES1	MLN_IPP_JPP_PB	JPP	0	0	1	0
ENSSSCG00000023968	TSSK3	TSSK3	MLN_IPP_JPP_PB	JPP	0	0	1	0
ENSSSCG00000024162	IMPA2	IMPA2	MLN_IPP_JPP_PB	JPP	0	0	1	0
ENSSSCG00000024179	NAGS	NAGS	MLN_IPP_JPP_PB	JPP	0	0	1	0
ENSSSCG00000024260	RPL11	RPL11	MLN_IPP_JPP_PB	JPP	0	0	1	0
ENSSSCG00000024333		ZNFX1	MLN_IPP_JPP_PB	JPP	0	0	1	0
ENSSSCG00000024458	PDXK	PDXK	MLN_IPP_JPP_PB	JPP	0	0	1	0
ENSSSCG00000024495	SELPLG	SELPLG	MLN_IPP_JPP_PB	JPP	0	0	1	0
ENSSSCG00000024692		RRBP1	MLN_IPP_JPP_PB	JPP	0	0	1	0
ENSSSCG00000024772			MLN_IPP_JPP_PB	JPP	0	0	1	0
ENSSSCG00000025041		RABL2B	MLN_IPP_JPP_PB	JPP	0	0	1	0
ENSSSCG00000025056	U1	RNU1-7P	MLN_IPP_JPP_PB	JPP	0	0	1	0
ENSSSCG00000025351	ZBTB3	ZBTB3	MLN_IPP_JPP_PB	JPP	0	0	1	0
ENSSSCG00000025455	RALB	RALB	MLN_IPP_JPP_PB	JPP	0	0	1	0
ENSSSCG00000025533	COX7A1	COX7A1	MLN_IPP_JPP_PB	JPP	0	0	1	0
ENSSSCG00000025792		NOA1	MLN_IPP_JPP_PB	JPP	0	0	1	0
ENSSSCG00000025810		KCNAB1	MLN_IPP_JPP_PB	JPP	0	0	1	0
ENSSSCG00000025894	ssc-mir-1271		MLN_IPP_JPP_PB	JPP	0	0	1	0
ENSSSCG00000025993	SGPP2	SGPP2	MLN_IPP_JPP_PB	JPP	0	0	1	0
ENSSSCG00000026148			MLN_IPP_JPP_PB	JPP	0	0	1	0
ENSSSCG00000026194	INIP	INIP	MLN_IPP_JPP_PB	JPP	0	0	1	0
ENSSSCG00000026232		FAM184B	MLN_IPP_JPP_PB	JPP	0	0	1	0
ENSSSCG00000026392	BSDC1	BSDC1	MLN_IPP_JPP_PB	JPP	0	0	1	0
ENSSSCG00000026622	EAF1	EAF1	MLN_IPP_JPP_PB	JPP	0	0	1	0
ENSSSCG00000026721	RNASE4	RNASE4	MLN_IPP_JPP_PB	JPP	0	0	1	0
ENSSSCG00000026885			MLN_IPP_JPP_PB	JPP	0	0	1	0
ENSSSCG00000027372	SAMD9	SAMD9	MLN_IPP_JPP_PB	JPP	0	0	1	0
ENSSSCG00000027426	BCL3	BCL3	MLN_IPP_JPP_PB	JPP	0	0	1	0
ENSSSCG00000027432	NSUN3	NSUN3	MLN_IPP_JPP_PB	JPP	0	0	1	0
ENSSSCG00000028019	LRRC59	LRRC59	MLN_IPP_JPP_PB	JPP	0	0	1	0
ENSSSCG00000028287		C2orf68	MLN_IPP_JPP_PB	JPP	0	0	1	0
ENSSSCG00000028310	DR1	DR1	MLN_IPP_JPP_PB	JPP	0	0	1	0
ENSSSCG00000028431		HSD17B4	MLN_IPP_JPP_PB	JPP	0	0	1	0
ENSSSCG00000028846		COL18A1	MLN_IPP_JPP_PB	JPP	0	0	1	0
ENSSSCG00000028979	UVRAG	UVRAG	MLN_IPP_JPP_PB	JPP	0	0	1	0
ENSSSCG00000029279	GNA11	GNA11	MLN_IPP_JPP_PB	JPP	0	0	1	0
ENSSSCG00000029573	NASP	NASP	MLN_IPP_JPP_PB	JPP	0	0	1	0
ENSSSCG00000029581	PLIN3	PLIN3	MLN_IPP_JPP_PB	JPP	0	0	1	0
ENSSSCG00000030149	CAPNS1	CAPNS1	MLN_IPP_JPP_PB	JPP	0	0	1	0
ENSSSCG00000030182	DEDD2	DEDD2	MLN_IPP_JPP_PB	JPP	0	0	1	0
ENSSSCG00000030426	C9orf78	C9orf78	MLN_IPP_JPP_PB	JPP	0	0	1	0
ENSSSCG00000030567	SSR3	SSR3	MLN_IPP_JPP_PB	JPP	0	0	1	0
ENSSSCG00000030631		DZANK1	MLN_IPP_JPP_PB	JPP	0	0	1	0
ENSSSCG00000030707		INPP5K	MLN_IPP_JPP_PB	JPP	0	0	1	0
ENSSSCG00000030777	SBAB-548A10.9		MLN_IPP_JPP_PB	JPP	0	0	1	0
ENSSSCG00000031053	S100A1		MLN_IPP_JPP_PB	JPP	0	0	1	0
ENSSSCG00000000256	ZNF740	ZNF740	MLN_IPP_JPP_PB	JPP	0	0	2	0
ENSSSCG00000001092	TDP2	TDP2	MLN_IPP_JPP_PB	JPP	0	0	2	0
ENSSSCG00000002366	NPC2	NPC2	MLN_IPP_JPP_PB	JPP	0	0	2	0
ENSSSCG00000003193	TBC1D17	TBC1D17	MLN_IPP_JPP_PB	JPP	0	0	2	0
ENSSSCG00000003522		ZBTB40	MLN_IPP_JPP_PB	JPP	0	0	2	0
ENSSSCG00000003812	PGM1	PGM1	MLN_IPP_JPP_PB	JPP	0	0	2	0
ENSSSCG00000006283	SCYL3	SCYL3	MLN_IPP_JPP_PB	JPP	0	0	2	0
ENSSSCG00000006284	C1orf112	C1orf112	MLN_IPP_JPP_PB	JPP	0	0	2	0
ENSSSCG00000006496	LMNA	LMNA	MLN_IPP_JPP_PB	JPP	0	0	2	0
ENSSSCG00000006824	GNAI3	GNAI3	MLN_IPP_JPP_PB	JPP	0	0	2	0
ENSSSCG00000006892	DNTTIP2	DNTTIP2	MLN_IPP_JPP_PB	JPP	0	0	2	0
ENSSSCG00000008339	GFPT1	GFPT1	MLN_IPP_JPP_PB	JPP	0	0	2	0
ENSSSCG00000009162	SLC9B1	SLC9B1	MLN_IPP_JPP_PB	JPP	0	0	2	0
ENSSSCG00000009164	CISD2	CISD2	MLN_IPP_JPP_PB	JPP	0	0	2	0
ENSSSCG00000009380	NEK5	NEK5	MLN_IPP_JPP_PB	JPP	0	0	2	0
ENSSSCG00000009381	ALG11	ALG11	MLN_IPP_JPP_PB	JPP	0	0	2	0
ENSSSCG00000010132	COMT	COMT	MLN_IPP_JPP_PB	JPP	0	0	2	0
ENSSSCG00000010133	ARVCF	ARVCF	MLN_IPP_JPP_PB	JPP	0	0	2	0
ENSSSCG00000011190	METTL6	METTL6	MLN_IPP_JPP_PB	JPP	0	0	2	0
ENSSSCG00000011196	DPH3	DPH3	MLN_IPP_JPP_PB	JPP	0	0	2	0
ENSSSCG00000011600		SLC6A6	MLN_IPP_JPP_PB	JPP	0	0	2	0
ENSSSCG00000011951	NFKBIZ	NFKBIZ	MLN_IPP_JPP_PB	JPP	0	0	2	0
ENSSSCG00000013368	HPS5	HPS5	MLN_IPP_JPP_PB	JPP	0	0	2	0
ENSSSCG00000014014	TBC1D9B	TBC1D9B	MLN_IPP_JPP_PB	JPP	0	0	2	0
ENSSSCG00000014072	ENC1	ENC1	MLN_IPP_JPP_PB	JPP	0	0	2	0
ENSSSCG00000014244	PHAX	PHAX	MLN_IPP_JPP_PB	JPP	0	0	2	0
ENSSSCG00000015965	GPR155	GPR155	MLN_IPP_JPP_PB	JPP	0	0	2	0
ENSSSCG00000016744	TMED4	TMED4	MLN_IPP_JPP_PB	JPP	0	0	2	0
ENSSSCG00000016745	DDX56	DDX56	MLN_IPP_JPP_PB	JPP	0	0	2	0
ENSSSCG00000017156		GAA	MLN_IPP_JPP_PB	JPP	0	0	2	0
ENSSSCG00000017928		RNASEK-C17orf49	MLN_IPP_JPP_PB	JPP	0	0	2	0
ENSSSCG00000017929	RNASEK	RNASEK	MLN_IPP_JPP_PB	JPP	0	0	2	0
ENSSSCG00000017930	ALOX12	ALOX12	MLN_IPP_JPP_PB	JPP	0	0	2	0
ENSSSCG00000018051	COPS3	COPS3	MLN_IPP_JPP_PB	JPP	0	0	2	0
ENSSSCG00000018484	5S_rRNA	RNA5SP84	MLN_IPP_JPP_PB	JPP	0	0	2	0
ENSSSCG00000018565			MLN_IPP_JPP_PB	JPP	0	0	2	0
ENSSSCG00000018641	ssc-mir-497		MLN_IPP_JPP_PB	JPP	0	0	2	0
ENSSSCG00000019457	ssc-mir-195		MLN_IPP_JPP_PB	JPP	0	0	2	0
ENSSSCG00000020677		CYB5RL	MLN_IPP_JPP_PB	JPP	0	0	2	0
ENSSSCG00000021443	SGK1	SGK1	MLN_IPP_JPP_PB	JPP	0	0	2	0
ENSSSCG00000022075		KCTD13	MLN_IPP_JPP_PB	JPP	0	0	2	0
ENSSSCG00000022282			MLN_IPP_JPP_PB	JPP	0	0	2	0
ENSSSCG00000022787	RABIF	RABIF	MLN_IPP_JPP_PB	JPP	0	0	2	0
ENSSSCG00000022843			MLN_IPP_JPP_PB	JPP	0	0	2	0
ENSSSCG00000023297		SCRN3	MLN_IPP_JPP_PB	JPP	0	0	2	0
ENSSSCG00000025830	NUP93	NUP93	MLN_IPP_JPP_PB	JPP	0	0	2	0
ENSSSCG00000025953	OGFOD1	OGFOD1	MLN_IPP_JPP_PB	JPP	0	0	2	0
ENSSSCG00000026860	ASPHD1	ASPHD1	MLN_IPP_JPP_PB	JPP	0	0	2	0
ENSSSCG00000027018	TEX43	TEX43	MLN_IPP_JPP_PB	JPP	0	0	2	0
ENSSSCG00000027544			MLN_IPP_JPP_PB	JPP	0	0	2	0
ENSSSCG00000028359	BST1	BST1	MLN_IPP_JPP_PB	JPP	0	0	2	0
ENSSSCG00000030030		FBXO18	MLN_IPP_JPP_PB	JPP	0	0	2	0
ENSSSCG00000005065	AP5M1	AP5M1	MLN_IPP_JPP_PB	JPP	0	0	3	0
ENSSSCG00000005664	LRRC8A	LRRC8A	MLN_IPP_JPP_PB	JPP	0	0	3	0
ENSSSCG00000005665	PHYHD1	PHYHD1	MLN_IPP_JPP_PB	JPP	0	0	3	0
ENSSSCG00000016380	MTERF4	MTERF4	MLN_IPP_JPP_PB	JPP	0	0	3	0
ENSSSCG00000016381	SNED1	SNED1	MLN_IPP_JPP_PB	JPP	0	0	3	0
ENSSSCG00000017601	TOM1L1	TOM1L1	MLN_IPP_JPP_PB	JPP	0	0	3	0
ENSSSCG00000023149	HIST1H2AC		MLN_IPP_JPP_PB	JPP	0	0	3	0
ENSSSCG00000023325	ACY1	ABHD14A-ACY1	MLN_IPP_JPP_PB	JPP	0	0	3	0
ENSSSCG00000027573	RPL29	RPL29	MLN_IPP_JPP_PB	JPP	0	0	3	0
ENSSSCG00000029494	RBBP9	RBBP9	MLN_IPP_JPP_PB	JPP	0	0	3	0
ENSSSCG00000030652		LRRC37A	MLN_IPP_JPP_PB	JPP	0	0	3	0
ENSSSCG00000013523	SAFB2	SAFB2	MLN_IPP_JPP_PB	JPP	0	0	4	0
ENSSSCG00000000843	TXNRD1	TXNRD1	MLN_IPP_JPP_PB	JPP	0	0	5	0
ENSSSCG00000001988	ADCY4	ADCY4	MLN_IPP_JPP_PB	JPP	0	0	5	0
ENSSSCG00000000111	BAIAP2L2	BAIAP2L2	IPP_JPP	IPP	0	1	0	0
ENSSSCG00000001598		UNC5CL	IPP_JPP	IPP	0	1	0	0
ENSSSCG00000003146	NTN5	NTN5	IPP_JPP	IPP	0	1	0	0
ENSSSCG00000003974		CITED4	IPP_JPP	IPP	0	1	0	0
ENSSSCG00000005905	SLC39A4	SLC39A4	IPP_JPP	IPP	0	1	0	0
ENSSSCG00000006312	GPA33	GPA33	IPP_JPP	IPP	0	1	0	0
ENSSSCG00000006763	BCL2L15	BCL2L15	IPP_JPP	IPP	0	1	0	0
ENSSSCG00000007199	SLC52A3	SLC52A3	IPP_JPP	IPP	0	1	0	0
ENSSSCG00000009059		MGST2	IPP_JPP	IPP	0	1	0	0
ENSSSCG00000010164	MAP3K21	MAP3K21	IPP_JPP	IPP	0	1	0	0
ENSSSCG00000010252	HKDC1	HKDC1	IPP_JPP	IPP	0	1	0	0
ENSSSCG00000010334	SFTPD	SFTPD	IPP_JPP	IPP	0	1	0	0
ENSSSCG00000011298	CDCP1	CDCP1	IPP_JPP	IPP	0	1	0	0
ENSSSCG00000012324	IQSEC2	IQSEC2	IPP_JPP	IPP	0	1	0	0
ENSSSCG00000012730	AFF2	AFF2	IPP_JPP	IPP	0	1	0	0
ENSSSCG00000015196		SIAE	IPP_JPP	IPP	0	1	0	0
ENSSSCG00000015197	SPA17	SPA17	IPP_JPP	IPP	0	1	0	0
ENSSSCG00000016284		ALPP	IPP_JPP	IPP	0	1	0	0
ENSSSCG00000016312		UGT1A5	IPP_JPP	IPP	0	1	0	0
ENSSSCG00000017459	KRT20	KRT20	IPP_JPP	IPP	0	1	0	0
ENSSSCG00000017798	TMIGD1	TMIGD1	IPP_JPP	IPP	0	1	0	0
ENSSSCG00000018895	5S_rRNA	RNA5SP480	IPP_JPP	IPP	0	1	0	0
ENSSSCG00000022094	CA7	CA7	IPP_JPP	IPP	0	1	0	0
ENSSSCG00000024950			IPP_JPP	IPP	0	1	0	0
ENSSSCG00000025243	SGIP1	SGIP1	IPP_JPP	IPP	0	1	0	0
ENSSSCG00000025786			IPP_JPP	IPP	0	1	0	0
ENSSSCG00000027194	SULT1B1	SULT1B1	IPP_JPP	IPP	0	1	0	0
ENSSSCG00000027364			IPP_JPP	IPP	0	1	0	0
ENSSSCG00000028365			IPP_JPP	IPP	0	1	0	0
ENSSSCG00000029061	BMP3	BMP3	IPP_JPP	IPP	0	1	0	0
ENSSSCG00000029592	GPRC5A	GPRC5A	IPP_JPP	IPP	0	1	0	0
ENSSSCG00000030401	7SK		IPP_JPP	IPP	0	1	0	0
ENSSSCG00000000501		MYRFL	IPP_JPP	IPP	0	2	0	0
ENSSSCG00000004093	IYD	IYD	IPP_JPP	IPP	0	2	0	0
ENSSSCG00000009462		KLF5	IPP_JPP	IPP	0	2	0	0
ENSSSCG00000009951	SGSM1	SGSM1	IPP_JPP	IPP	0	2	0	0
ENSSSCG00000012885	LRP5	LRP5	IPP_JPP	IPP	0	2	0	0
ENSSSCG00000014130			IPP_JPP	IPP	0	2	0	0
ENSSSCG00000021805			IPP_JPP	IPP	0	2	0	0
ENSSSCG00000022175	MYH15	MYH15	IPP_JPP	IPP	0	2	0	0
ENSSSCG00000023367	IL22RA1	IL22RA1	IPP_JPP	IPP	0	2	0	0
ENSSSCG00000027275	HHLA2	HHLA2	IPP_JPP	IPP	0	2	0	0
ENSSSCG00000028095		CYP2J2	IPP_JPP	IPP	0	2	0	0
ENSSSCG00000005861			IPP_JPP	IPP	0	3	0	0
ENSSSCG00000007507	PCK1	PCK1	IPP_JPP	IPP	0	3	0	0
ENSSSCG00000017781	PIPOX	PIPOX	IPP_JPP	IPP	0	3	0	0
ENSSSCG00000027784			IPP_JPP	IPP	0	3	0	0
ENSSSCG00000017470	TNS4	TNS4	IPP_JPP	IPP	0	5	0	0
ENSSSCG00000011030		CUBN	IPP_JPP	IPP	0	7	0	0
ENSSSCG00000000372			MLN_IPP_JPP	IPP	0	1	0	0
ENSSSCG00000000488	MDM2	MDM2	MLN_IPP_JPP	IPP	0	1	0	0
ENSSSCG00000000523	BBS10	BBS10	MLN_IPP_JPP	IPP	0	1	0	0
ENSSSCG00000001065	ATXN1	ATXN1	MLN_IPP_JPP	IPP	0	1	0	0
ENSSSCG00000001079	E2F3	E2F3	MLN_IPP_JPP	IPP	0	1	0	0
ENSSSCG00000001956			MLN_IPP_JPP	IPP	0	1	0	0
ENSSSCG00000002406		AHSA1	MLN_IPP_JPP	IPP	0	1	0	0
ENSSSCG00000003148		DBP	MLN_IPP_JPP	IPP	0	1	0	0
ENSSSCG00000003479	MFAP2	MFAP2	MLN_IPP_JPP	IPP	0	1	0	0
ENSSSCG00000003710	TTC39C	TTC39C	MLN_IPP_JPP	IPP	0	1	0	0
ENSSSCG00000003739	ZNF397	ZNF397	MLN_IPP_JPP	IPP	0	1	0	0
ENSSSCG00000003740	ZSCAN30	ZSCAN30	MLN_IPP_JPP	IPP	0	1	0	0
ENSSSCG00000004578	ANXA2	ANXA2	MLN_IPP_JPP	IPP	0	1	0	0
ENSSSCG00000004579			MLN_IPP_JPP	IPP	0	1	0	0
ENSSSCG00000004896	PHLPP1	PHLPP1	MLN_IPP_JPP	IPP	0	1	0	0
ENSSSCG00000005038	PSMC6	PSMC6	MLN_IPP_JPP	IPP	0	1	0	0
ENSSSCG00000005039	STYX	STYX	MLN_IPP_JPP	IPP	0	1	0	0
ENSSSCG00000005047	CDKN3	CDKN3	MLN_IPP_JPP	IPP	0	1	0	0
ENSSSCG00000005442	FAM206A	FAM206A	MLN_IPP_JPP	IPP	0	1	0	0
ENSSSCG00000005751	COL5A1	COL5A1	MLN_IPP_JPP	IPP	0	1	0	0
ENSSSCG00000006636	GABPB2	GABPB2	MLN_IPP_JPP	IPP	0	1	0	0
ENSSSCG00000006702	FMO5	FMO5	MLN_IPP_JPP	IPP	0	1	0	0
ENSSSCG00000006726	SPAG17	SPAG17	MLN_IPP_JPP	IPP	0	1	0	0
ENSSSCG00000006751	SIKE1	SIKE1	MLN_IPP_JPP	IPP	0	1	0	0
ENSSSCG00000006873	FRRS1	FRRS1	MLN_IPP_JPP	IPP	0	1	0	0
ENSSSCG00000007153	ATRN	ATRN	MLN_IPP_JPP	IPP	0	1	0	0
ENSSSCG00000007171	EBF4	EBF4	MLN_IPP_JPP	IPP	0	1	0	0
ENSSSCG00000007457		SULF2	MLN_IPP_JPP	IPP	0	1	0	0
ENSSSCG00000008204	IGKV		MLN_IPP_JPP	IPP	0	1	0	0
ENSSSCG00000008312		DYSF	MLN_IPP_JPP	IPP	0	1	0	0
ENSSSCG00000008432		STPG4	MLN_IPP_JPP	IPP	0	1	0	0
ENSSSCG00000008433	CALM2	CALM2	MLN_IPP_JPP	IPP	0	1	0	0
ENSSSCG00000008440		PIGF	MLN_IPP_JPP	IPP	0	1	0	0
ENSSSCG00000008601	SDC1	SDC1	MLN_IPP_JPP	IPP	0	1	0	0
ENSSSCG00000008602	LAPTM4A	LAPTM4A	MLN_IPP_JPP	IPP	0	1	0	0
ENSSSCG00000008646	RNF144A	RNF144A	MLN_IPP_JPP	IPP	0	1	0	0
ENSSSCG00000008832	LRRC66	LRRC66	MLN_IPP_JPP	IPP	0	1	0	0
ENSSSCG00000009213	ABCG2	ABCG2	MLN_IPP_JPP	IPP	0	1	0	0
ENSSSCG00000009598			MLN_IPP_JPP	IPP	0	1	0	0
ENSSSCG00000010052		BCR	MLN_IPP_JPP	IPP	0	1	0	0
ENSSSCG00000010068	SLC2A11	SLC2A11	MLN_IPP_JPP	IPP	0	1	0	0
ENSSSCG00000010071	MMP11	MMP11	MLN_IPP_JPP	IPP	0	1	0	0
ENSSSCG00000010360	BMPR1A	BMPR1A	MLN_IPP_JPP	IPP	0	1	0	0
ENSSSCG00000010686	BAG3	BAG3	MLN_IPP_JPP	IPP	0	1	0	0
ENSSSCG00000010831	DUSP10	DUSP10	MLN_IPP_JPP	IPP	0	1	0	0
ENSSSCG00000011119	ECHDC3	ECHDC3	MLN_IPP_JPP	IPP	0	1	0	0
ENSSSCG00000011266	RPSA		MLN_IPP_JPP	IPP	0	1	0	0
ENSSSCG00000011304			MLN_IPP_JPP	IPP	0	1	0	0
ENSSSCG00000011305			MLN_IPP_JPP	IPP	0	1	0	0
ENSSSCG00000011491	THOC7	THOC7	MLN_IPP_JPP	IPP	0	1	0	0
ENSSSCG00000011557	CIDEC	CIDEC	MLN_IPP_JPP	IPP	0	1	0	0
ENSSSCG00000011670			MLN_IPP_JPP	IPP	0	1	0	0
ENSSSCG00000011854	LRCH3	LRCH3	MLN_IPP_JPP	IPP	0	1	0	0
ENSSSCG00000011855	IQCG	IQCG	MLN_IPP_JPP	IPP	0	1	0	0
ENSSSCG00000012249	CXorf38	CXorf38	MLN_IPP_JPP	IPP	0	1	0	0
ENSSSCG00000012250	MED14	MED14	MLN_IPP_JPP	IPP	0	1	0	0
ENSSSCG00000012307	CCNB3	CCNB3	MLN_IPP_JPP	IPP	0	1	0	0
ENSSSCG00000012639	THOC2	THOC2	MLN_IPP_JPP	IPP	0	1	0	0
ENSSSCG00000012640			MLN_IPP_JPP	IPP	0	1	0	0
ENSSSCG00000013337			MLN_IPP_JPP	IPP	0	1	0	0
ENSSSCG00000013371	SAAL1	SAAL1	MLN_IPP_JPP	IPP	0	1	0	0
ENSSSCG00000014055	CDHR2	CDHR2	MLN_IPP_JPP	IPP	0	1	0	0
ENSSSCG00000014298	PPP2CA	PPP2CA	MLN_IPP_JPP	IPP	0	1	0	0
ENSSSCG00000014818	STARD10	STARD10	MLN_IPP_JPP	IPP	0	1	0	0
ENSSSCG00000015256	JAM3	JAM3	MLN_IPP_JPP	IPP	0	1	0	0
ENSSSCG00000015390	ABCB1	ABCB1	MLN_IPP_JPP	IPP	0	1	0	0
ENSSSCG00000015595	ATF3	ATF3	MLN_IPP_JPP	IPP	0	1	0	0
ENSSSCG00000015781		ENPP6	MLN_IPP_JPP	IPP	0	1	0	0
ENSSSCG00000016119	RAPH1	RAPH1	MLN_IPP_JPP	IPP	0	1	0	0
ENSSSCG00000016158		LANCL1	MLN_IPP_JPP	IPP	0	1	0	0
ENSSSCG00000016794	MYO10	MYO10	MLN_IPP_JPP	IPP	0	1	0	0
ENSSSCG00000016950	SGTB	SGTB	MLN_IPP_JPP	IPP	0	1	0	0
ENSSSCG00000017540	HOXB5	HOXB5	MLN_IPP_JPP	IPP	0	1	0	0
ENSSSCG00000017811		CYCS	MLN_IPP_JPP	IPP	0	1	0	0
ENSSSCG00000019709	U2	RNU2-17P	MLN_IPP_JPP	IPP	0	1	0	0
ENSSSCG00000019894	SNORA62		MLN_IPP_JPP	IPP	0	1	0	0
ENSSSCG00000021019		TMEM41B	MLN_IPP_JPP	IPP	0	1	0	0
ENSSSCG00000021257		CROCC	MLN_IPP_JPP	IPP	0	1	0	0
ENSSSCG00000021355	SOD1	SOD1	MLN_IPP_JPP	IPP	0	1	0	0
ENSSSCG00000021883		ZDHHC4	MLN_IPP_JPP	IPP	0	1	0	0
ENSSSCG00000022149	RMI2	RMI2	MLN_IPP_JPP	IPP	0	1	0	0
ENSSSCG00000022151	B3GALT6	B3GALT6	MLN_IPP_JPP	IPP	0	1	0	0
ENSSSCG00000022666		AC034102.2	MLN_IPP_JPP	IPP	0	1	0	0
ENSSSCG00000023012		CTRB1	MLN_IPP_JPP	IPP	0	1	0	0
ENSSSCG00000023035	U6	RNU6-1215P	MLN_IPP_JPP	IPP	0	1	0	0
ENSSSCG00000023413		NEDD4	MLN_IPP_JPP	IPP	0	1	0	0
ENSSSCG00000024430	HES4	HES4	MLN_IPP_JPP	IPP	0	1	0	0
ENSSSCG00000024528	ZDHHC14	ZDHHC14	MLN_IPP_JPP	IPP	0	1	0	0
ENSSSCG00000024647	U6	RNU6-1023P	MLN_IPP_JPP	IPP	0	1	0	0
ENSSSCG00000025389		DHX57	MLN_IPP_JPP	IPP	0	1	0	0
ENSSSCG00000025422	PRPF3	PRPF3	MLN_IPP_JPP	IPP	0	1	0	0
ENSSSCG00000025651	GFM1	GFM1	MLN_IPP_JPP	IPP	0	1	0	0
ENSSSCG00000026360	CLGN	CLGN	MLN_IPP_JPP	IPP	0	1	0	0
ENSSSCG00000026549	U6		MLN_IPP_JPP	IPP	0	1	0	0
ENSSSCG00000027745	ABCG1	ABCG1	MLN_IPP_JPP	IPP	0	1	0	0
ENSSSCG00000028004		RIN2	MLN_IPP_JPP	IPP	0	1	0	0
ENSSSCG00000028623	RARRES1	RARRES1	MLN_IPP_JPP	IPP	0	1	0	0
ENSSSCG00000028651		EXOC3L4	MLN_IPP_JPP	IPP	0	1	0	0
ENSSSCG00000028878	BCAR1	BCAR1	MLN_IPP_JPP	IPP	0	1	0	0
ENSSSCG00000029419			MLN_IPP_JPP	IPP	0	1	0	0
ENSSSCG00000029427		IGKV5-2	MLN_IPP_JPP	IPP	0	1	0	0
ENSSSCG00000029533	SEMA4G	SEMA4G	MLN_IPP_JPP	IPP	0	1	0	0
ENSSSCG00000029662		RASSF4	MLN_IPP_JPP	IPP	0	1	0	0
ENSSSCG00000030246		FCRLA	MLN_IPP_JPP	IPP	0	1	0	0
ENSSSCG00000030305	SLC15A2	SLC15A2	MLN_IPP_JPP	IPP	0	1	0	0
ENSSSCG00000030425		SPHK2	MLN_IPP_JPP	IPP	0	1	0	0
ENSSSCG00000030566		SUN1	MLN_IPP_JPP	IPP	0	1	0	0
ENSSSCG00000030888	FADD	FADD	MLN_IPP_JPP	IPP	0	1	0	0
ENSSSCG00000000600	EPS8	EPS8	MLN_IPP_JPP	IPP	0	2	0	0
ENSSSCG00000002349	ACOT4	ACOT4	MLN_IPP_JPP	IPP	0	2	0	0
ENSSSCG00000002714		WDR59	MLN_IPP_JPP	IPP	0	2	0	0
ENSSSCG00000006009		EXT1	MLN_IPP_JPP	IPP	0	2	0	0
ENSSSCG00000006349		FCRLA	MLN_IPP_JPP	IPP	0	2	0	0
ENSSSCG00000006502	ARHGEF2	ARHGEF2	MLN_IPP_JPP	IPP	0	2	0	0
ENSSSCG00000006701	CHD1L	CHD1L	MLN_IPP_JPP	IPP	0	2	0	0
ENSSSCG00000007478	ATP9A	ATP9A	MLN_IPP_JPP	IPP	0	2	0	0
ENSSSCG00000008346	APLF	APLF	MLN_IPP_JPP	IPP	0	2	0	0
ENSSSCG00000008613	GEN1	GEN1	MLN_IPP_JPP	IPP	0	2	0	0
ENSSSCG00000009389	TRIM13	TRIM13	MLN_IPP_JPP	IPP	0	2	0	0
ENSSSCG00000009671	PBK	PBK	MLN_IPP_JPP	IPP	0	2	0	0
ENSSSCG00000009954	CRYBB3	CRYBB3	MLN_IPP_JPP	IPP	0	2	0	0
ENSSSCG00000010923	LGR6	LGR6	MLN_IPP_JPP	IPP	0	2	0	0
ENSSSCG00000010924	UBE2T	UBE2T	MLN_IPP_JPP	IPP	0	2	0	0
ENSSSCG00000011425		RAD54L2	MLN_IPP_JPP	IPP	0	2	0	0
ENSSSCG00000012887		KMT5B	MLN_IPP_JPP	IPP	0	2	0	0
ENSSSCG00000014934	CHORDC1	CHORDC1	MLN_IPP_JPP	IPP	0	2	0	0
ENSSSCG00000015618	LAMB3	LAMB3	MLN_IPP_JPP	IPP	0	2	0	0
ENSSSCG00000016147	PIKFYVE	PIKFYVE	MLN_IPP_JPP	IPP	0	2	0	0
ENSSSCG00000016834	LMBRD2	LMBRD2	MLN_IPP_JPP	IPP	0	2	0	0
ENSSSCG00000020668		WDR59	MLN_IPP_JPP	IPP	0	2	0	0
ENSSSCG00000024001		PLXNA1	MLN_IPP_JPP	IPP	0	2	0	0
ENSSSCG00000028107			MLN_IPP_JPP	IPP	0	2	0	0
ENSSSCG00000030505		PLEKHN1	MLN_IPP_JPP	IPP	0	2	0	0
ENSSSCG00000004617	FAM214A	FAM214A	MLN_IPP_JPP	IPP	0	3	0	0
ENSSSCG00000016824	RAI14	RAI14	MLN_IPP_JPP	IPP	0	3	0	0
ENSSSCG00000024418	RHOU	RHOU	MLN_IPP_JPP	IPP	0	3	0	0
ENSSSCG00000025423	KCNK5	KCNK5	MLN_IPP_JPP	IPP	0	3	0	0
ENSSSCG00000029824		TFAM	MLN_IPP_JPP	IPP	0	3	0	0
ENSSSCG00000003582	SMPDL3B	SMPDL3B	MLN_IPP_JPP	IPP	0	4	0	0
ENSSSCG00000012996	CDC42EP2	CDC42EP2	MLN_IPP_JPP	IPP	0	4	0	0
ENSSSCG00000015434		SYPL1	MLN_IPP_JPP	IPP	0	4	0	0
ENSSSCG00000020991			MLN_IPP_JPP	IPP	0	4	0	0
ENSSSCG00000021860			MLN_IPP_JPP	IPP	0	4	0	0
ENSSSCG00000024711		STX18	MLN_IPP_JPP	IPP	0	4	0	0
ENSSSCG00000024918			MLN_IPP_JPP	IPP	0	4	0	0
ENSSSCG00000026668			MLN_IPP_JPP	IPP	0	4	0	0
ENSSSCG00000030071	HIST1H2AJ	HIST1H2AJ	MLN_IPP_JPP	IPP	0	4	0	0
ENSSSCG00000003842	TTC22	TTC22	MLN_IPP_JPP	IPP	0	5	0	0
ENSSSCG00000017539	HOXB6	HOXB6	MLN_IPP_JPP	IPP	0	5	0	0
ENSSSCG00000016716	DFNA5	DFNA5	MLN_IPP_JPP	IPP	0	6	0	0
ENSSSCG00000000019		NUP50	MLN_IPP_JPP_PB	IPP	0	1	0	0
ENSSSCG00000000031	MCAT	MCAT	MLN_IPP_JPP_PB	IPP	0	1	0	0
ENSSSCG00000000113	SLC16A8	SLC16A8	MLN_IPP_JPP_PB	IPP	0	1	0	0
ENSSSCG00000000158	RTCB	RTCB	MLN_IPP_JPP_PB	IPP	0	1	0	0
ENSSSCG00000000370		DGKA	MLN_IPP_JPP_PB	IPP	0	1	0	0
ENSSSCG00000000398			MLN_IPP_JPP_PB	IPP	0	1	0	0
ENSSSCG00000000406	PTGES3	PTGES3	MLN_IPP_JPP_PB	IPP	0	1	0	0
ENSSSCG00000000553	TM7SF3	TM7SF3	MLN_IPP_JPP_PB	IPP	0	1	0	0
ENSSSCG00000000612	ATF7IP	ATF7IP	MLN_IPP_JPP_PB	IPP	0	1	0	0
ENSSSCG00000000684	USP5	USP5	MLN_IPP_JPP_PB	IPP	0	1	0	0
ENSSSCG00000000685	TPI1	TPI1	MLN_IPP_JPP_PB	IPP	0	1	0	0
ENSSSCG00000000705	CD27	CD27	MLN_IPP_JPP_PB	IPP	0	1	0	0
ENSSSCG00000000709	PLEKHG6	PLEKHG6	MLN_IPP_JPP_PB	IPP	0	1	0	0
ENSSSCG00000000958	DYRK2	DYRK2	MLN_IPP_JPP_PB	IPP	0	1	0	0
ENSSSCG00000000961	MIOX	MIOX	MLN_IPP_JPP_PB	IPP	0	1	0	0
ENSSSCG00000000998	RPP40	RPP40	MLN_IPP_JPP_PB	IPP	0	1	0	0
ENSSSCG00000001201		ZKSCAN8	MLN_IPP_JPP_PB	IPP	0	1	0	0
ENSSSCG00000001362	MDC1	MDC1	MLN_IPP_JPP_PB	IPP	0	1	0	0
ENSSSCG00000001418	NEU1	NEU1	MLN_IPP_JPP_PB	IPP	0	1	0	0
ENSSSCG00000001549	FKBP5	FKBP5	MLN_IPP_JPP_PB	IPP	0	1	0	0
ENSSSCG00000001563	STK38	STK38	MLN_IPP_JPP_PB	IPP	0	1	0	0
ENSSSCG00000001705	TCTE1	TCTE1	MLN_IPP_JPP_PB	IPP	0	1	0	0
ENSSSCG00000001732		MUT	MLN_IPP_JPP_PB	IPP	0	1	0	0
ENSSSCG00000001760	ACSBG1	ACSBG1	MLN_IPP_JPP_PB	IPP	0	1	0	0
ENSSSCG00000001761	IDH3A	IDH3A	MLN_IPP_JPP_PB	IPP	0	1	0	0
ENSSSCG00000001814			MLN_IPP_JPP_PB	IPP	0	1	0	0
ENSSSCG00000001963	EGLN3	EGLN3	MLN_IPP_JPP_PB	IPP	0	1	0	0
ENSSSCG00000002526	RCOR1	RCOR1	MLN_IPP_JPP_PB	IPP	0	1	0	0
ENSSSCG00000002743		IST1	MLN_IPP_JPP_PB	IPP	0	1	0	0
ENSSSCG00000002754	NQO1	NQO1	MLN_IPP_JPP_PB	IPP	0	1	0	0
ENSSSCG00000002952	YIF1B	YIF1B	MLN_IPP_JPP_PB	IPP	0	1	0	0
ENSSSCG00000002953			MLN_IPP_JPP_PB	IPP	0	1	0	0
ENSSSCG00000002955	CATSPERG	CATSPERG	MLN_IPP_JPP_PB	IPP	0	1	0	0
ENSSSCG00000003059	ZNF428	ZNF428	MLN_IPP_JPP_PB	IPP	0	1	0	0
ENSSSCG00000003103	FKRP	FKRP	MLN_IPP_JPP_PB	IPP	0	1	0	0
ENSSSCG00000003266	TMC4	TMC4	MLN_IPP_JPP_PB	IPP	0	1	0	0
ENSSSCG00000003332	SDF4	SDF4	MLN_IPP_JPP_PB	IPP	0	1	0	0
ENSSSCG00000003371	GPR153	GPR153	MLN_IPP_JPP_PB	IPP	0	1	0	0
ENSSSCG00000003377	ACOT7	ACOT7	MLN_IPP_JPP_PB	IPP	0	1	0	0
ENSSSCG00000003435	MIIP	MIIP	MLN_IPP_JPP_PB	IPP	0	1	0	0
ENSSSCG00000003763		IFI44	MLN_IPP_JPP_PB	IPP	0	1	0	0
ENSSSCG00000003798	SERBP1	SERBP1	MLN_IPP_JPP_PB	IPP	0	1	0	0
ENSSSCG00000003877	FAF1	FAF1	MLN_IPP_JPP_PB	IPP	0	1	0	0
ENSSSCG00000003904	LRRC41	LRRC41	MLN_IPP_JPP_PB	IPP	0	1	0	0
ENSSSCG00000004082			MLN_IPP_JPP_PB	IPP	0	1	0	0
ENSSSCG00000004104		KATNA1	MLN_IPP_JPP_PB	IPP	0	1	0	0
ENSSSCG00000004382	SEC63	SEC63	MLN_IPP_JPP_PB	IPP	0	1	0	0
ENSSSCG00000004408	SMPD2	SMPD2	MLN_IPP_JPP_PB	IPP	0	1	0	0
ENSSSCG00000004413	PPIL6	PPIL6	MLN_IPP_JPP_PB	IPP	0	1	0	0
ENSSSCG00000004552	TRIP4	TRIP4	MLN_IPP_JPP_PB	IPP	0	1	0	0
ENSSSCG00000004554		PCLAF	MLN_IPP_JPP_PB	IPP	0	1	0	0
ENSSSCG00000004738		MAPKBP1	MLN_IPP_JPP_PB	IPP	0	1	0	0
ENSSSCG00000004741		JMJD7	MLN_IPP_JPP_PB	IPP	0	1	0	0
ENSSSCG00000004996	KLHL28	KLHL28	MLN_IPP_JPP_PB	IPP	0	1	0	0
ENSSSCG00000005095	PRKCH	PRKCH	MLN_IPP_JPP_PB	IPP	0	1	0	0
ENSSSCG00000005364	TDRD7	TDRD7	MLN_IPP_JPP_PB	IPP	0	1	0	0
ENSSSCG00000005601	HSPA5	HSPA5	MLN_IPP_JPP_PB	IPP	0	1	0	0
ENSSSCG00000005719	RAPGEF1	RAPGEF1	MLN_IPP_JPP_PB	IPP	0	1	0	0
ENSSSCG00000006033	EIF3E	EIF3E	MLN_IPP_JPP_PB	IPP	0	1	0	0
ENSSSCG00000006168	PEX2	PEX2	MLN_IPP_JPP_PB	IPP	0	1	0	0
ENSSSCG00000006206		SGK3	MLN_IPP_JPP_PB	IPP	0	1	0	0
ENSSSCG00000006267	PCMTD1	PCMTD1	MLN_IPP_JPP_PB	IPP	0	1	0	0
ENSSSCG00000006325	MGST3	MGST3	MLN_IPP_JPP_PB	IPP	0	1	0	0
ENSSSCG00000006341	SH2D1B	SH2D1B	MLN_IPP_JPP_PB	IPP	0	1	0	0
ENSSSCG00000006357	FCER1G	FCER1G	MLN_IPP_JPP_PB	IPP	0	1	0	0
ENSSSCG00000006358	NDUFS2	NDUFS2	MLN_IPP_JPP_PB	IPP	0	1	0	0
ENSSSCG00000006374	CD244	CD244	MLN_IPP_JPP_PB	IPP	0	1	0	0
ENSSSCG00000006375	LY9	LY9	MLN_IPP_JPP_PB	IPP	0	1	0	0
ENSSSCG00000006537	LENEP	LENEP	MLN_IPP_JPP_PB	IPP	0	1	0	0
ENSSSCG00000006538	FLAD1	FLAD1	MLN_IPP_JPP_PB	IPP	0	1	0	0
ENSSSCG00000006626	PI4KB	PI4KB	MLN_IPP_JPP_PB	IPP	0	1	0	0
ENSSSCG00000006627	ZNF687	ZNF687	MLN_IPP_JPP_PB	IPP	0	1	0	0
ENSSSCG00000006652	MCL1	MCL1	MLN_IPP_JPP_PB	IPP	0	1	0	0
ENSSSCG00000006681	TXNIP	TXNIP	MLN_IPP_JPP_PB	IPP	0	1	0	0
ENSSSCG00000006834	MYBPHL	MYBPHL	MLN_IPP_JPP_PB	IPP	0	1	0	0
ENSSSCG00000006838	TMEM167B	TMEM167B	MLN_IPP_JPP_PB	IPP	0	1	0	0
ENSSSCG00000006955	GSDMD	GSDMD	MLN_IPP_JPP_PB	IPP	0	1	0	0
ENSSSCG00000007095	POLR3F	POLR3F	MLN_IPP_JPP_PB	IPP	0	1	0	0
ENSSSCG00000007240			MLN_IPP_JPP_PB	IPP	0	1	0	0
ENSSSCG00000007278	AHCY	AHCY	MLN_IPP_JPP_PB	IPP	0	1	0	0
ENSSSCG00000007287	GSS	GSS	MLN_IPP_JPP_PB	IPP	0	1	0	0
ENSSSCG00000007375	SERINC3	SERINC3	MLN_IPP_JPP_PB	IPP	0	1	0	0
ENSSSCG00000007422	DNTTIP1	DNTTIP1	MLN_IPP_JPP_PB	IPP	0	1	0	0
ENSSSCG00000007423	UBE2C	UBE2C	MLN_IPP_JPP_PB	IPP	0	1	0	0
ENSSSCG00000007550	COX19	COX19	MLN_IPP_JPP_PB	IPP	0	1	0	0
ENSSSCG00000007646	LAMTOR4	LAMTOR4	MLN_IPP_JPP_PB	IPP	0	1	0	0
ENSSSCG00000007647	C7orf43	C7orf43	MLN_IPP_JPP_PB	IPP	0	1	0	0
ENSSSCG00000007709	TBL2	TBL2	MLN_IPP_JPP_PB	IPP	0	1	0	0
ENSSSCG00000007768	STX4	STX4	MLN_IPP_JPP_PB	IPP	0	1	0	0
ENSSSCG00000007805	ATP2A1	ATP2A1	MLN_IPP_JPP_PB	IPP	0	1	0	0
ENSSSCG00000008167	CNOT11	CNOT11	MLN_IPP_JPP_PB	IPP	0	1	0	0
ENSSSCG00000008168	RNF149	RNF149	MLN_IPP_JPP_PB	IPP	0	1	0	0
ENSSSCG00000008201	CNNM3	CNNM3	MLN_IPP_JPP_PB	IPP	0	1	0	0
ENSSSCG00000008221	KDM3A	KDM3A	MLN_IPP_JPP_PB	IPP	0	1	0	0
ENSSSCG00000008439	RHOQ	RHOQ	MLN_IPP_JPP_PB	IPP	0	1	0	0
ENSSSCG00000008549	SLC4A1AP	SLC4A1AP	MLN_IPP_JPP_PB	IPP	0	1	0	0
ENSSSCG00000008896		NOA1	MLN_IPP_JPP_PB	IPP	0	1	0	0
ENSSSCG00000008979		NUP54	MLN_IPP_JPP_PB	IPP	0	1	0	0
ENSSSCG00000009345		PDS5B	MLN_IPP_JPP_PB	IPP	0	1	0	0
ENSSSCG00000009622	POLR3D	POLR3D	MLN_IPP_JPP_PB	IPP	0	1	0	0
ENSSSCG00000009626	SORBS3	SORBS3	MLN_IPP_JPP_PB	IPP	0	1	0	0
ENSSSCG00000009651	GNRH1	GNRH1	MLN_IPP_JPP_PB	IPP	0	1	0	0
ENSSSCG00000009684	MSRA	MSRA	MLN_IPP_JPP_PB	IPP	0	1	0	0
ENSSSCG00000009685		PRSS51	MLN_IPP_JPP_PB	IPP	0	1	0	0
ENSSSCG00000009705			MLN_IPP_JPP_PB	IPP	0	1	0	0
ENSSSCG00000009732	CHFR	CHFR	MLN_IPP_JPP_PB	IPP	0	1	0	0
ENSSSCG00000009743		EP400NL	MLN_IPP_JPP_PB	IPP	0	1	0	0
ENSSSCG00000009833	SH2B3	SH2B3	MLN_IPP_JPP_PB	IPP	0	1	0	0
ENSSSCG00000009834	ATXN2	ATXN2	MLN_IPP_JPP_PB	IPP	0	1	0	0
ENSSSCG00000009873	DTX1	DTX1	MLN_IPP_JPP_PB	IPP	0	1	0	0
ENSSSCG00000009874	RASAL1	RASAL1	MLN_IPP_JPP_PB	IPP	0	1	0	0
ENSSSCG00000009876	DDX54	DDX54	MLN_IPP_JPP_PB	IPP	0	1	0	0
ENSSSCG00000009878	RITA1	RITA1	MLN_IPP_JPP_PB	IPP	0	1	0	0
ENSSSCG00000009887	NAA25	NAA25	MLN_IPP_JPP_PB	IPP	0	1	0	0
ENSSSCG00000009938	UNG	UNG	MLN_IPP_JPP_PB	IPP	0	1	0	0
ENSSSCG00000009944	CORO1C	CORO1C	MLN_IPP_JPP_PB	IPP	0	1	0	0
ENSSSCG00000009994	MTMR3	MTMR3	MLN_IPP_JPP_PB	IPP	0	1	0	0
ENSSSCG00000010003		CCDC157	MLN_IPP_JPP_PB	IPP	0	1	0	0
ENSSSCG00000010005	RNF215	RNF215	MLN_IPP_JPP_PB	IPP	0	1	0	0
ENSSSCG00000010025	LIMK2	LIMK2	MLN_IPP_JPP_PB	IPP	0	1	0	0
ENSSSCG00000010031	SFI1	SFI1	MLN_IPP_JPP_PB	IPP	0	1	0	0
ENSSSCG00000010032	PISD	PISD	MLN_IPP_JPP_PB	IPP	0	1	0	0
ENSSSCG00000010033	PRR14L	PRR14L	MLN_IPP_JPP_PB	IPP	0	1	0	0
ENSSSCG00000010096	AIFM3	AIFM3	MLN_IPP_JPP_PB	IPP	0	1	0	0
ENSSSCG00000010173	SPRTN	SPRTN	MLN_IPP_JPP_PB	IPP	0	1	0	0
ENSSSCG00000010174			MLN_IPP_JPP_PB	IPP	0	1	0	0
ENSSSCG00000010316	KAT6B	KAT6B	MLN_IPP_JPP_PB	IPP	0	1	0	0
ENSSSCG00000010495	ALDH18A1	ALDH18A1	MLN_IPP_JPP_PB	IPP	0	1	0	0
ENSSSCG00000010511			MLN_IPP_JPP_PB	IPP	0	1	0	0
ENSSSCG00000010528	ZFYVE27	ZFYVE27	MLN_IPP_JPP_PB	IPP	0	1	0	0
ENSSSCG00000010580	NFKB2	NFKB2	MLN_IPP_JPP_PB	IPP	0	1	0	0
ENSSSCG00000010581	PSD	PSD	MLN_IPP_JPP_PB	IPP	0	1	0	0
ENSSSCG00000010634		VTI1A	MLN_IPP_JPP_PB	IPP	0	1	0	0
ENSSSCG00000010836	BROX	BROX	MLN_IPP_JPP_PB	IPP	0	1	0	0
ENSSSCG00000010896	ASPM	ASPM	MLN_IPP_JPP_PB	IPP	0	1	0	0
ENSSSCG00000010928	KDM5B	KDM5B	MLN_IPP_JPP_PB	IPP	0	1	0	0
ENSSSCG00000010929	CYB5R1	CYB5R1	MLN_IPP_JPP_PB	IPP	0	1	0	0
ENSSSCG00000010987		UBAP2	MLN_IPP_JPP_PB	IPP	0	1	0	0
ENSSSCG00000010995	CHMP5	CHMP5	MLN_IPP_JPP_PB	IPP	0	1	0	0
ENSSSCG00000010999	SMU1	SMU1	MLN_IPP_JPP_PB	IPP	0	1	0	0
ENSSSCG00000011274	CTNNB1	CTNNB1	MLN_IPP_JPP_PB	IPP	0	1	0	0
ENSSSCG00000011347	NME6	NME6	MLN_IPP_JPP_PB	IPP	0	1	0	0
ENSSSCG00000011373	QRICH1	QRICH1	MLN_IPP_JPP_PB	IPP	0	1	0	0
ENSSSCG00000011375	USP19	USP19	MLN_IPP_JPP_PB	IPP	0	1	0	0
ENSSSCG00000011411	TMEM115	TMEM115	MLN_IPP_JPP_PB	IPP	0	1	0	0
ENSSSCG00000011412	CACNA2D2	CACNA2D2	MLN_IPP_JPP_PB	IPP	0	1	0	0
ENSSSCG00000011417	DCAF1	DCAF1	MLN_IPP_JPP_PB	IPP	0	1	0	0
ENSSSCG00000011471		FLNB	MLN_IPP_JPP_PB	IPP	0	1	0	0
ENSSSCG00000011548	BRPF1	BRPF1	MLN_IPP_JPP_PB	IPP	0	1	0	0
ENSSSCG00000011549	OGG1	OGG1	MLN_IPP_JPP_PB	IPP	0	1	0	0
ENSSSCG00000011550	CAMK1	CAMK1	MLN_IPP_JPP_PB	IPP	0	1	0	0
ENSSSCG00000011611	HMCES	HMCES	MLN_IPP_JPP_PB	IPP	0	1	0	0
ENSSSCG00000011615	RAB7A	RAB7A	MLN_IPP_JPP_PB	IPP	0	1	0	0
ENSSSCG00000011616		COPG1	MLN_IPP_JPP_PB	IPP	0	1	0	0
ENSSSCG00000011684	U2SURP	U2SURP	MLN_IPP_JPP_PB	IPP	0	1	0	0
ENSSSCG00000011923	NEPRO	NEPRO	MLN_IPP_JPP_PB	IPP	0	1	0	0
ENSSSCG00000011924	GTPBP8	GTPBP8	MLN_IPP_JPP_PB	IPP	0	1	0	0
ENSSSCG00000012035	SYNJ1	SYNJ1	MLN_IPP_JPP_PB	IPP	0	1	0	0
ENSSSCG00000012042	ATP5O	ATP5O	MLN_IPP_JPP_PB	IPP	0	1	0	0
ENSSSCG00000012300	FOXP3	FOXP3	MLN_IPP_JPP_PB	IPP	0	1	0	0
ENSSSCG00000012984	SCYL1	SCYL1	MLN_IPP_JPP_PB	IPP	0	1	0	0
ENSSSCG00000012985	LTBP3	LTBP3	MLN_IPP_JPP_PB	IPP	0	1	0	0
ENSSSCG00000013032	GPR137	GPR137	MLN_IPP_JPP_PB	IPP	0	1	0	0
ENSSSCG00000013033	BAD	BAD	MLN_IPP_JPP_PB	IPP	0	1	0	0
ENSSSCG00000013124	PATL1	PATL1	MLN_IPP_JPP_PB	IPP	0	1	0	0
ENSSSCG00000013227	KBTBD4	KBTBD4	MLN_IPP_JPP_PB	IPP	0	1	0	0
ENSSSCG00000013229	NDUFS3	NDUFS3	MLN_IPP_JPP_PB	IPP	0	1	0	0
ENSSSCG00000013230	FAM180B	FAM180B	MLN_IPP_JPP_PB	IPP	0	1	0	0
ENSSSCG00000013245		ARFGAP2	MLN_IPP_JPP_PB	IPP	0	1	0	0
ENSSSCG00000013246		C11orf49	MLN_IPP_JPP_PB	IPP	0	1	0	0
ENSSSCG00000013291	TRAF6	TRAF6	MLN_IPP_JPP_PB	IPP	0	1	0	0
ENSSSCG00000013308	FBXO3	FBXO3	MLN_IPP_JPP_PB	IPP	0	1	0	0
ENSSSCG00000013431	ATP5D	ATP5D	MLN_IPP_JPP_PB	IPP	0	1	0	0
ENSSSCG00000013650	RAVER1	RAVER1	MLN_IPP_JPP_PB	IPP	0	1	0	0
ENSSSCG00000013651		AC011511.1	MLN_IPP_JPP_PB	IPP	0	1	0	0
ENSSSCG00000013655	ICAM1	ICAM1	MLN_IPP_JPP_PB	IPP	0	1	0	0
ENSSSCG00000013761	CC2D1A	CC2D1A	MLN_IPP_JPP_PB	IPP	0	1	0	0
ENSSSCG00000013762	PODNL1	PODNL1	MLN_IPP_JPP_PB	IPP	0	1	0	0
ENSSSCG00000014041	MXD3	MXD3	MLN_IPP_JPP_PB	IPP	0	1	0	0
ENSSSCG00000014042	PRELID1	PRELID1	MLN_IPP_JPP_PB	IPP	0	1	0	0
ENSSSCG00000014051	TSPAN17	TSPAN17	MLN_IPP_JPP_PB	IPP	0	1	0	0
ENSSSCG00000014136	VCAN	VCAN	MLN_IPP_JPP_PB	IPP	0	1	0	0
ENSSSCG00000014149	MEF2C	MEF2C	MLN_IPP_JPP_PB	IPP	0	1	0	0
ENSSSCG00000014343		MATR3	MLN_IPP_JPP_PB	IPP	0	1	0	0
ENSSSCG00000014865	THAP12	THAP12	MLN_IPP_JPP_PB	IPP	0	1	0	0
ENSSSCG00000014876	MYO7A	MYO7A	MLN_IPP_JPP_PB	IPP	0	1	0	0
ENSSSCG00000015010	EXPH5	EXPH5	MLN_IPP_JPP_PB	IPP	0	1	0	0
ENSSSCG00000015098	CXCR5	CXCR5	MLN_IPP_JPP_PB	IPP	0	1	0	0
ENSSSCG00000015099	BCL9L	BCL9L	MLN_IPP_JPP_PB	IPP	0	1	0	0
ENSSSCG00000015714	CCDC93	CCDC93	MLN_IPP_JPP_PB	IPP	0	1	0	0
ENSSSCG00000016156	ACADL	ACADL	MLN_IPP_JPP_PB	IPP	0	1	0	0
ENSSSCG00000016243		RHBDD1	MLN_IPP_JPP_PB	IPP	0	1	0	0
ENSSSCG00000016385		CDK20	MLN_IPP_JPP_PB	IPP	0	1	0	0
ENSSSCG00000016636	TES	TES	MLN_IPP_JPP_PB	IPP	0	1	0	0
ENSSSCG00000016949	TRAPPC13	TRAPPC13	MLN_IPP_JPP_PB	IPP	0	1	0	0
ENSSSCG00000017058	MED7	MED7	MLN_IPP_JPP_PB	IPP	0	1	0	0
ENSSSCG00000017083	SPARC	SPARC	MLN_IPP_JPP_PB	IPP	0	1	0	0
ENSSSCG00000017164	TIMP2	TIMP2	MLN_IPP_JPP_PB	IPP	0	1	0	0
ENSSSCG00000017197	FBF1	FBF1	MLN_IPP_JPP_PB	IPP	0	1	0	0
ENSSSCG00000017201	UNK	UNK	MLN_IPP_JPP_PB	IPP	0	1	0	0
ENSSSCG00000017205	SAP30BP	SAP30BP	MLN_IPP_JPP_PB	IPP	0	1	0	0
ENSSSCG00000017258	FAM20A	FAM20A	MLN_IPP_JPP_PB	IPP	0	1	0	0
ENSSSCG00000017293	TACO1	TACO1	MLN_IPP_JPP_PB	IPP	0	1	0	0
ENSSSCG00000017294	DCAF7	DCAF7	MLN_IPP_JPP_PB	IPP	0	1	0	0
ENSSSCG00000017306	ITGB3	ITGB3	MLN_IPP_JPP_PB	IPP	0	1	0	0
ENSSSCG00000017382	EZH1	EZH1	MLN_IPP_JPP_PB	IPP	0	1	0	0
ENSSSCG00000017391	PLEKHH3	PLEKHH3	MLN_IPP_JPP_PB	IPP	0	1	0	0
ENSSSCG00000017394	TUBG1	TUBG1	MLN_IPP_JPP_PB	IPP	0	1	0	0
ENSSSCG00000017399	HSD17B1	HSD17B1	MLN_IPP_JPP_PB	IPP	0	1	0	0
ENSSSCG00000017400	NAGLU	NAGLU	MLN_IPP_JPP_PB	IPP	0	1	0	0
ENSSSCG00000017712			MLN_IPP_JPP_PB	IPP	0	1	0	0
ENSSSCG00000017748	NF1	NF1	MLN_IPP_JPP_PB	IPP	0	1	0	0
ENSSSCG00000017948	EFNB3	EFNB3	MLN_IPP_JPP_PB	IPP	0	1	0	0
ENSSSCG00000017949	WRAP53	WRAP53	MLN_IPP_JPP_PB	IPP	0	1	0	0
ENSSSCG00000018349	ssc-mir-192		MLN_IPP_JPP_PB	IPP	0	1	0	0
ENSSSCG00000018682	SCARNA2	SCARNA2	MLN_IPP_JPP_PB	IPP	0	1	0	0
ENSSSCG00000018864	SNORD89	SNORD89	MLN_IPP_JPP_PB	IPP	0	1	0	0
ENSSSCG00000019358	SNORA21		MLN_IPP_JPP_PB	IPP	0	1	0	0
ENSSSCG00000019906	ssc-mir-194a		MLN_IPP_JPP_PB	IPP	0	1	0	0
ENSSSCG00000020200	U6		MLN_IPP_JPP_PB	IPP	0	1	0	0
ENSSSCG00000021004	DERL1	DERL1	MLN_IPP_JPP_PB	IPP	0	1	0	0
ENSSSCG00000021065		NAA60	MLN_IPP_JPP_PB	IPP	0	1	0	0
ENSSSCG00000021285			MLN_IPP_JPP_PB	IPP	0	1	0	0
ENSSSCG00000021289	GAK	GAK	MLN_IPP_JPP_PB	IPP	0	1	0	0
ENSSSCG00000021333		PAK4	MLN_IPP_JPP_PB	IPP	0	1	0	0
ENSSSCG00000021372		SLC35B1	MLN_IPP_JPP_PB	IPP	0	1	0	0
ENSSSCG00000021390		D2HGDH	MLN_IPP_JPP_PB	IPP	0	1	0	0
ENSSSCG00000021555		LRRC39	MLN_IPP_JPP_PB	IPP	0	1	0	0
ENSSSCG00000021871	FDXACB1	FDXACB1	MLN_IPP_JPP_PB	IPP	0	1	0	0
ENSSSCG00000021892			MLN_IPP_JPP_PB	IPP	0	1	0	0
ENSSSCG00000021941		ZSCAN21	MLN_IPP_JPP_PB	IPP	0	1	0	0
ENSSSCG00000021944	RAC3	RAC2	MLN_IPP_JPP_PB	IPP	0	1	0	0
ENSSSCG00000022128		MXI1	MLN_IPP_JPP_PB	IPP	0	1	0	0
ENSSSCG00000022187	CISD3	CISD3	MLN_IPP_JPP_PB	IPP	0	1	0	0
ENSSSCG00000022199		TUBG2	MLN_IPP_JPP_PB	IPP	0	1	0	0
ENSSSCG00000022486	CBLB	CBLB	MLN_IPP_JPP_PB	IPP	0	1	0	0
ENSSSCG00000022516		PEPD	MLN_IPP_JPP_PB	IPP	0	1	0	0
ENSSSCG00000022612		GIGYF2	MLN_IPP_JPP_PB	IPP	0	1	0	0
ENSSSCG00000022775	INO80E	INO80E	MLN_IPP_JPP_PB	IPP	0	1	0	0
ENSSSCG00000022780		UGCG	MLN_IPP_JPP_PB	IPP	0	1	0	0
ENSSSCG00000022820	VAMP8	VAMP8	MLN_IPP_JPP_PB	IPP	0	1	0	0
ENSSSCG00000023046	TTC33	TTC33	MLN_IPP_JPP_PB	IPP	0	1	0	0
ENSSSCG00000023197		RABGAP1	MLN_IPP_JPP_PB	IPP	0	1	0	0
ENSSSCG00000023231	RBM22	RBM22	MLN_IPP_JPP_PB	IPP	0	1	0	0
ENSSSCG00000023296	CENPE	CENPE	MLN_IPP_JPP_PB	IPP	0	1	0	0
ENSSSCG00000023354	ACAD9	ACAD9	MLN_IPP_JPP_PB	IPP	0	1	0	0
ENSSSCG00000023556	SUPT5H	SUPT5H	MLN_IPP_JPP_PB	IPP	0	1	0	0
ENSSSCG00000023561	ABHD10	ABHD10	MLN_IPP_JPP_PB	IPP	0	1	0	0
ENSSSCG00000023709	PTPRJ	PTPRJ	MLN_IPP_JPP_PB	IPP	0	1	0	0
ENSSSCG00000023749	ADM2	ADM2	MLN_IPP_JPP_PB	IPP	0	1	0	0
ENSSSCG00000023929	TXNRD3	TXNRD3	MLN_IPP_JPP_PB	IPP	0	1	0	0
ENSSSCG00000024134	MGLL	MGLL	MLN_IPP_JPP_PB	IPP	0	1	0	0
ENSSSCG00000024152	ETV6	ETV6	MLN_IPP_JPP_PB	IPP	0	1	0	0
ENSSSCG00000024240	CCDC9	CCDC9	MLN_IPP_JPP_PB	IPP	0	1	0	0
ENSSSCG00000024397		DTX2	MLN_IPP_JPP_PB	IPP	0	1	0	0
ENSSSCG00000024413	PPP2R1A	PPP2R1A	MLN_IPP_JPP_PB	IPP	0	1	0	0
ENSSSCG00000024445	METTL3	METTL3	MLN_IPP_JPP_PB	IPP	0	1	0	0
ENSSSCG00000024485	RUNDC3B	RUNDC3B	MLN_IPP_JPP_PB	IPP	0	1	0	0
ENSSSCG00000024493	HSD17B11	HSD17B11	MLN_IPP_JPP_PB	IPP	0	1	0	0
ENSSSCG00000024618	FBXO28	FBXO28	MLN_IPP_JPP_PB	IPP	0	1	0	0
ENSSSCG00000024626	TNFAIP1	TNFAIP1	MLN_IPP_JPP_PB	IPP	0	1	0	0
ENSSSCG00000024796	UPK3B	UPK3B	MLN_IPP_JPP_PB	IPP	0	1	0	0
ENSSSCG00000025018		ATXN1L	MLN_IPP_JPP_PB	IPP	0	1	0	0
ENSSSCG00000025460	SPSB2	SPSB2	MLN_IPP_JPP_PB	IPP	0	1	0	0
ENSSSCG00000025571	POLR2G	POLR2G	MLN_IPP_JPP_PB	IPP	0	1	0	0
ENSSSCG00000025782		TMEM256	MLN_IPP_JPP_PB	IPP	0	1	0	0
ENSSSCG00000025958		MEPCE	MLN_IPP_JPP_PB	IPP	0	1	0	0
ENSSSCG00000025977	SNX24	SNX24	MLN_IPP_JPP_PB	IPP	0	1	0	0
ENSSSCG00000026084	MFSD7	MFSD7	MLN_IPP_JPP_PB	IPP	0	1	0	0
ENSSSCG00000026177	SLC25A40	SLC25A40	MLN_IPP_JPP_PB	IPP	0	1	0	0
ENSSSCG00000026261	FBXO17	FBXO17	MLN_IPP_JPP_PB	IPP	0	1	0	0
ENSSSCG00000026759	HMOX1	HMOX1	MLN_IPP_JPP_PB	IPP	0	1	0	0
ENSSSCG00000027007	CEP76	CEP76	MLN_IPP_JPP_PB	IPP	0	1	0	0
ENSSSCG00000027063	DPY19L1	DPY19L1	MLN_IPP_JPP_PB	IPP	0	1	0	0
ENSSSCG00000027243	NUAK2	NUAK2	MLN_IPP_JPP_PB	IPP	0	1	0	0
ENSSSCG00000027351	ZNF454	ZNF454	MLN_IPP_JPP_PB	IPP	0	1	0	0
ENSSSCG00000027502	MYL5	MYL5	MLN_IPP_JPP_PB	IPP	0	1	0	0
ENSSSCG00000027503	OSBPL8	OSBPL8	MLN_IPP_JPP_PB	IPP	0	1	0	0
ENSSSCG00000027525	DHCR24	DHCR24	MLN_IPP_JPP_PB	IPP	0	1	0	0
ENSSSCG00000027625			MLN_IPP_JPP_PB	IPP	0	1	0	0
ENSSSCG00000027801		VTN	MLN_IPP_JPP_PB	IPP	0	1	0	0
ENSSSCG00000027970		PRRT2	MLN_IPP_JPP_PB	IPP	0	1	0	0
ENSSSCG00000028202		RANGAP1	MLN_IPP_JPP_PB	IPP	0	1	0	0
ENSSSCG00000028245	TTPAL	TTPAL	MLN_IPP_JPP_PB	IPP	0	1	0	0
ENSSSCG00000028257			MLN_IPP_JPP_PB	IPP	0	1	0	0
ENSSSCG00000028278		POLR2A	MLN_IPP_JPP_PB	IPP	0	1	0	0
ENSSSCG00000028345			MLN_IPP_JPP_PB	IPP	0	1	0	0
ENSSSCG00000028397		TMEM106C	MLN_IPP_JPP_PB	IPP	0	1	0	0
ENSSSCG00000028600	SLC39A9	SLC39A9	MLN_IPP_JPP_PB	IPP	0	1	0	0
ENSSSCG00000028711	CASP1	CASP1	MLN_IPP_JPP_PB	IPP	0	1	0	0
ENSSSCG00000028892		SH3D21	MLN_IPP_JPP_PB	IPP	0	1	0	0
ENSSSCG00000028920	POLDIP2	POLDIP2	MLN_IPP_JPP_PB	IPP	0	1	0	0
ENSSSCG00000028943	ECH1	ECH1	MLN_IPP_JPP_PB	IPP	0	1	0	0
ENSSSCG00000029024			MLN_IPP_JPP_PB	IPP	0	1	0	0
ENSSSCG00000029088		MTG1	MLN_IPP_JPP_PB	IPP	0	1	0	0
ENSSSCG00000029162			MLN_IPP_JPP_PB	IPP	0	1	0	0
ENSSSCG00000029285	ZNF75A	ZNF75A	MLN_IPP_JPP_PB	IPP	0	1	0	0
ENSSSCG00000029304	STEAP3	STEAP3	MLN_IPP_JPP_PB	IPP	0	1	0	0
ENSSSCG00000029408	ZFP30	ZFP30	MLN_IPP_JPP_PB	IPP	0	1	0	0
ENSSSCG00000029436			MLN_IPP_JPP_PB	IPP	0	1	0	0
ENSSSCG00000029691	CORO1A	CORO1A	MLN_IPP_JPP_PB	IPP	0	1	0	0
ENSSSCG00000029897			MLN_IPP_JPP_PB	IPP	0	1	0	0
ENSSSCG00000029899	SIGMAR1	SIGMAR1	MLN_IPP_JPP_PB	IPP	0	1	0	0
ENSSSCG00000030115		HS1BP3	MLN_IPP_JPP_PB	IPP	0	1	0	0
ENSSSCG00000030122	HIRIP3	HIRIP3	MLN_IPP_JPP_PB	IPP	0	1	0	0
ENSSSCG00000030225	TRA2B	TRA2B	MLN_IPP_JPP_PB	IPP	0	1	0	0
ENSSSCG00000030379	YPEL1	YPEL1	MLN_IPP_JPP_PB	IPP	0	1	0	0
ENSSSCG00000030387	KIAA0040	KIAA0040	MLN_IPP_JPP_PB	IPP	0	1	0	0
ENSSSCG00000030507	SMNDC1	SMNDC1	MLN_IPP_JPP_PB	IPP	0	1	0	0
ENSSSCG00000030653	GANAB	GANAB	MLN_IPP_JPP_PB	IPP	0	1	0	0
ENSSSCG00000001038		TMEM14C	MLN_IPP_JPP_PB	IPP	0	2	0	0
ENSSSCG00000001706	AARS2	AARS2	MLN_IPP_JPP_PB	IPP	0	2	0	0
ENSSSCG00000002901	UPK1A	UPK1A	MLN_IPP_JPP_PB	IPP	0	2	0	0
ENSSSCG00000002907		COX6B1	MLN_IPP_JPP_PB	IPP	0	2	0	0
ENSSSCG00000003555			MLN_IPP_JPP_PB	IPP	0	2	0	0
ENSSSCG00000004279	OGFRL1	OGFRL1	MLN_IPP_JPP_PB	IPP	0	2	0	0
ENSSSCG00000004412	MICAL1	MICAL1	MLN_IPP_JPP_PB	IPP	0	2	0	0
ENSSSCG00000005264		ZFAND5	MLN_IPP_JPP_PB	IPP	0	2	0	0
ENSSSCG00000005599	RABEPK	RABEPK	MLN_IPP_JPP_PB	IPP	0	2	0	0
ENSSSCG00000005631	FAM102A	FAM102A	MLN_IPP_JPP_PB	IPP	0	2	0	0
ENSSSCG00000005731	GTF3C4	GTF3C4	MLN_IPP_JPP_PB	IPP	0	2	0	0
ENSSSCG00000005920	BOP1	BOP1	MLN_IPP_JPP_PB	IPP	0	2	0	0
ENSSSCG00000005921		MROH1	MLN_IPP_JPP_PB	IPP	0	2	0	0
ENSSSCG00000006378	SLAMF7	SLAMF7	MLN_IPP_JPP_PB	IPP	0	2	0	0
ENSSSCG00000006968	LONRF1	LONRF1	MLN_IPP_JPP_PB	IPP	0	2	0	0
ENSSSCG00000007117	GZF1	GZF1	MLN_IPP_JPP_PB	IPP	0	2	0	0
ENSSSCG00000007118	NAPB	NAPB	MLN_IPP_JPP_PB	IPP	0	2	0	0
ENSSSCG00000007286	ACSS2	ACSS2	MLN_IPP_JPP_PB	IPP	0	2	0	0
ENSSSCG00000007914		METTL22	MLN_IPP_JPP_PB	IPP	0	2	0	0
ENSSSCG00000008550	SLC5A6	SLC5A6	MLN_IPP_JPP_PB	IPP	0	2	0	0
ENSSSCG00000009934	KCTD10	KCTD10	MLN_IPP_JPP_PB	IPP	0	2	0	0
ENSSSCG00000009935	MYO1H	MYO1H	MLN_IPP_JPP_PB	IPP	0	2	0	0
ENSSSCG00000010179	ARV1	ARV1	MLN_IPP_JPP_PB	IPP	0	2	0	0
ENSSSCG00000011424	TEX264	TEX264	MLN_IPP_JPP_PB	IPP	0	2	0	0
ENSSSCG00000012642	STAG2	STAG2	MLN_IPP_JPP_PB	IPP	0	2	0	0
ENSSSCG00000013066			MLN_IPP_JPP_PB	IPP	0	2	0	0
ENSSSCG00000014623		TIMM10B	MLN_IPP_JPP_PB	IPP	0	2	0	0
ENSSSCG00000014624	ARFIP2	ARFIP2	MLN_IPP_JPP_PB	IPP	0	2	0	0
ENSSSCG00000014831	PAAF1	PAAF1	MLN_IPP_JPP_PB	IPP	0	2	0	0
ENSSSCG00000015695	RAB3GAP1	RAB3GAP1	MLN_IPP_JPP_PB	IPP	0	2	0	0
ENSSSCG00000017229		GRIN2C	MLN_IPP_JPP_PB	IPP	0	2	0	0
ENSSSCG00000017386	BECN1	BECN1	MLN_IPP_JPP_PB	IPP	0	2	0	0
ENSSSCG00000017923	ALOX15	ALOX15	MLN_IPP_JPP_PB	IPP	0	2	0	0
ENSSSCG00000017968	CNTROB	CNTROB	MLN_IPP_JPP_PB	IPP	0	2	0	0
ENSSSCG00000019512	U6	RNU6-960P	MLN_IPP_JPP_PB	IPP	0	2	0	0
ENSSSCG00000021511	GCSAM	GCSAM	MLN_IPP_JPP_PB	IPP	0	2	0	0
ENSSSCG00000021642	GID8	GID8	MLN_IPP_JPP_PB	IPP	0	2	0	0
ENSSSCG00000021813		SLC26A3	MLN_IPP_JPP_PB	IPP	0	2	0	0
ENSSSCG00000022163			MLN_IPP_JPP_PB	IPP	0	2	0	0
ENSSSCG00000022343	ENO1	ENO1	MLN_IPP_JPP_PB	IPP	0	2	0	0
ENSSSCG00000024108	SLC43A2	SLC43A2	MLN_IPP_JPP_PB	IPP	0	2	0	0
ENSSSCG00000025201		TPX2	MLN_IPP_JPP_PB	IPP	0	2	0	0
ENSSSCG00000027355	SPEM1	SPEM1	MLN_IPP_JPP_PB	IPP	0	2	0	0
ENSSSCG00000028126	MPPE1	MPPE1	MLN_IPP_JPP_PB	IPP	0	2	0	0
ENSSSCG00000029380	ZFP2	ZFP2	MLN_IPP_JPP_PB	IPP	0	2	0	0
ENSSSCG00000030535	SNX9	SNX9	MLN_IPP_JPP_PB	IPP	0	2	0	0
ENSSSCG00000001901	CYP1A2	CYP1A2	MLN_IPP_JPP_PB	IPP	0	3	0	0
ENSSSCG00000002715	RFWD3	RFWD3	MLN_IPP_JPP_PB	IPP	0	3	0	0
ENSSSCG00000011470	ABHD6	ABHD6	MLN_IPP_JPP_PB	IPP	0	3	0	0
ENSSSCG00000012247	ATP6AP2	ATP6AP2	MLN_IPP_JPP_PB	IPP	0	3	0	0
ENSSSCG00000016653	DNAJB9	DNAJB9	MLN_IPP_JPP_PB	IPP	0	3	0	0
ENSSSCG00000021418		LSS	MLN_IPP_JPP_PB	IPP	0	3	0	0
ENSSSCG00000022996	PAGR1	PAGR1	MLN_IPP_JPP_PB	IPP	0	3	0	0
ENSSSCG00000026122	THAP5	THAP5	MLN_IPP_JPP_PB	IPP	0	3	0	0
ENSSSCG00000027286	DGKQ	DGKQ	MLN_IPP_JPP_PB	IPP	0	3	0	0
ENSSSCG00000030623	XKR8	XKR8	MLN_IPP_JPP_PB	IPP	0	3	0	0
ENSSSCG00000006227	GGH	GGH	MLN_IPP_JPP_PB	IPP	0	4	0	0
ENSSSCG00000027083	TOR1AIP2	TOR1AIP2	MLN_IPP_JPP_PB	IPP	0	4	0	0
ENSSSCG00000016715		OSBPL3	MLN_IPP_JPP_PB	IPP	0	5	0	0
ENSSSCG00000002451		RIN3	MLN_IPP_JPP_PB	IPP	0	6	0	0
ENSSSCG00000006058	RRM2B	RRM2B	MLN_IPP_JPP_PB	IPP	0	6	0	0
ENSSSCG00000009879			MLN_IPP_JPP_PB	IPP	0	7	0	0
ENSSSCG00000028036	MAP3K10	MAP3K10	MLN_IPP	IPP	0	1	0	0
ENSSSCG00000000153	ISX	ISX	IPP_JPP	IPP_JPP	0	1	1	0
ENSSSCG00000003336		TTLL10	IPP_JPP	IPP_JPP	0	1	1	0
ENSSSCG00000003669	MFSD2A	MFSD2A	IPP_JPP	IPP_JPP	0	1	1	0
ENSSSCG00000004256			IPP_JPP	IPP_JPP	0	1	1	0
ENSSSCG00000004869	CNDP1	CNDP1	IPP_JPP	IPP_JPP	0	1	1	0
ENSSSCG00000005862			IPP_JPP	IPP_JPP	0	1	1	0
ENSSSCG00000008153	SLC9A2	SLC9A2	IPP_JPP	IPP_JPP	0	1	1	0
ENSSSCG00000008453	ABCG8	ABCG8	IPP_JPP	IPP_JPP	0	1	1	0
ENSSSCG00000008596		APOB	IPP_JPP	IPP_JPP	0	1	1	0
ENSSSCG00000008984	SHROOM3	SHROOM3	IPP_JPP	IPP_JPP	0	1	1	0
ENSSSCG00000009231	CDS1	CDS1	IPP_JPP	IPP_JPP	0	1	1	0
ENSSSCG00000011037	TMEM236	TMEM236	IPP_JPP	IPP_JPP	0	1	1	0
ENSSSCG00000012462	POF1B	POF1B	IPP_JPP	IPP_JPP	0	1	1	0
ENSSSCG00000014445		CDX1	IPP_JPP	IPP_JPP	0	1	1	0
ENSSSCG00000016216			IPP_JPP	IPP_JPP	0	1	1	0
ENSSSCG00000016246		MFF	IPP_JPP	IPP_JPP	0	1	1	0
ENSSSCG00000016247	TM4SF20	TM4SF20	IPP_JPP	IPP_JPP	0	1	1	0
ENSSSCG00000021211	BTNL4		IPP_JPP	IPP_JPP	0	1	1	0
ENSSSCG00000021601	ZNF711	ZNF711	IPP_JPP	IPP_JPP	0	1	1	0
ENSSSCG00000021843	SYT5	SYT5	IPP_JPP	IPP_JPP	0	1	1	0
ENSSSCG00000022261		TRIM31	IPP_JPP	IPP_JPP	0	1	1	0
ENSSSCG00000024407			IPP_JPP	IPP_JPP	0	1	1	0
ENSSSCG00000025097	TMEM61	TMEM61	IPP_JPP	IPP_JPP	0	1	1	0
ENSSSCG00000025885		ITLN2	IPP_JPP	IPP_JPP	0	1	1	0
ENSSSCG00000027230	SLC35G1	SLC35G1	IPP_JPP	IPP_JPP	0	1	1	0
ENSSSCG00000027787		SLC2A5	IPP_JPP	IPP_JPP	0	1	1	0
ENSSSCG00000027851			IPP_JPP	IPP_JPP	0	1	1	0
ENSSSCG00000003011		CEACAM7	IPP_JPP	IPP_JPP	0	1	2	0
ENSSSCG00000005776			IPP_JPP	IPP_JPP	0	1	2	0
ENSSSCG00000011323			IPP_JPP	IPP_JPP	0	1	2	0
ENSSSCG00000016626	CFTR	CFTR	IPP_JPP	IPP_JPP	0	1	2	0
ENSSSCG00000021536		AC003688.1	IPP_JPP	IPP_JPP	0	1	2	0
ENSSSCG00000009132	ENPEP	ENPEP	IPP_JPP	IPP_JPP	0	1	3	0
ENSSSCG00000015068	APOA4	APOA4	IPP_JPP	IPP_JPP	0	1	3	0
ENSSSCG00000026284			IPP_JPP	IPP_JPP	0	1	3	0
ENSSSCG00000014861	MOGAT2	MOGAT2	IPP_JPP	IPP_JPP	0	1	6	0
ENSSSCG00000000668	APOBEC1	APOBEC1	IPP_JPP	IPP_JPP	0	2	1	0
ENSSSCG00000002857		TDRD12	IPP_JPP	IPP_JPP	0	2	1	0
ENSSSCG00000005124	IFT74	IFT74	IPP_JPP	IPP_JPP	0	2	1	0
ENSSSCG00000005125	LRRC19	LRRC19	IPP_JPP	IPP_JPP	0	2	1	0
ENSSSCG00000013313	PRRG4	PRRG4	IPP_JPP	IPP_JPP	0	2	1	0
ENSSSCG00000017498	PPP1R1B	PPP1R1B	IPP_JPP	IPP_JPP	0	2	1	0
ENSSSCG00000020927	SLC2A2	SLC2A2	IPP_JPP	IPP_JPP	0	2	1	0
ENSSSCG00000028330		APOB	IPP_JPP	IPP_JPP	0	2	1	0
ENSSSCG00000030901	BTNL6		IPP_JPP	IPP_JPP	0	2	1	0
ENSSSCG00000005394	ALDOB	ALDOB	IPP_JPP	IPP_JPP	0	2	2	0
ENSSSCG00000009496			IPP_JPP	IPP_JPP	0	2	2	0
ENSSSCG00000011735	SI	SI	IPP_JPP	IPP_JPP	0	2	2	0
ENSSSCG00000013116	TCN1	TCN1	IPP_JPP	IPP_JPP	0	2	2	0
ENSSSCG00000016328		RAB17	IPP_JPP	IPP_JPP	0	2	2	0
ENSSSCG00000023305		MT1G	IPP_JPP	IPP_JPP	0	2	2	0
ENSSSCG00000029699		AKR1E2	IPP_JPP	IPP_JPP	0	2	2	0
ENSSSCG00000030447			IPP_JPP	IPP_JPP	0	2	2	0
ENSSSCG00000007071			IPP_JPP	IPP_JPP	0	2	3	0
ENSSSCG00000009444	OLFM4	OLFM4	IPP_JPP	IPP_JPP	0	2	3	0
ENSSSCG00000009870	SDSL	SDSL	IPP_JPP	IPP_JPP	0	2	3	0
ENSSSCG00000023546			IPP_JPP	IPP_JPP	0	2	3	0
ENSSSCG00000024567		PTPRH	IPP_JPP	IPP_JPP	0	2	3	0
ENSSSCG00000025510		SLC13A2	IPP_JPP	IPP_JPP	0	2	3	0
ENSSSCG00000028173	TRIM31	TRIM31	IPP_JPP	IPP_JPP	0	2	3	0
ENSSSCG00000021997	ALS2CL	ALS2CL	IPP_JPP	IPP_JPP	0	2	4	0
ENSSSCG00000017478	RAPGEFL1	RAPGEFL1	IPP_JPP	IPP_JPP	0	2	6	0
ENSSSCG00000004017	FRMD1	FRMD1	IPP_JPP	IPP_JPP	0	3	1	0
ENSSSCG00000004776	DISP2	DISP2	IPP_JPP	IPP_JPP	0	3	2	0
ENSSSCG00000027387	MS4A12	MS4A12	IPP_JPP	IPP_JPP	0	3	2	0
ENSSSCG00000028374		ITLN2	IPP_JPP	IPP_JPP	0	3	2	0
ENSSSCG00000011680	PLS1	PLS1	IPP_JPP	IPP_JPP	0	3	3	0
ENSSSCG00000012137	BMX	BMX	IPP_JPP	IPP_JPP	0	3	3	0
ENSSSCG00000027014		GBP2	IPP_JPP	IPP_JPP	0	3	3	0
ENSSSCG00000003390		SLC2A7	IPP_JPP	IPP_JPP	0	3	4	0
ENSSSCG00000006931		CLCA4	IPP_JPP	IPP_JPP	0	3	4	0
ENSSSCG00000022526			IPP_JPP	IPP_JPP	0	3	4	0
ENSSSCG00000013973	LYPD8	LYPD8	IPP_JPP	IPP_JPP	0	3	6	0
ENSSSCG00000008935			IPP_JPP	IPP_JPP	0	3	7	0
ENSSSCG00000006957	RHPN1	RHPN1	IPP_JPP	IPP_JPP	0	4	1	0
ENSSSCG00000012070	B3GALT5	B3GALT5	IPP_JPP	IPP_JPP	0	4	2	0
ENSSSCG00000003732	MEP1B	MEP1B	IPP_JPP	IPP_JPP	0	4	3	0
ENSSSCG00000017763		SLC13A2	IPP_JPP	IPP_JPP	0	4	3	0
ENSSSCG00000028848			IPP_JPP	IPP_JPP	0	4	3	0
ENSSSCG00000005446	EPB41L4B	EPB41L4B	IPP_JPP	IPP_JPP	0	4	4	0
ENSSSCG00000009942	DAO	DAO	IPP_JPP	IPP_JPP	0	4	4	0
ENSSSCG00000000296			IPP_JPP	IPP_JPP	0	4	5	0
ENSSSCG00000003901	FAAH	FAAH	IPP_JPP	IPP_JPP	0	4	5	0
ENSSSCG00000000413		MYO1A	IPP_JPP	IPP_JPP	0	4	6	0
ENSSSCG00000005979	ANXA13	ANXA13	IPP_JPP	IPP_JPP	0	4	7	0
ENSSSCG00000012147	S100G	S100G	IPP_JPP	IPP_JPP	0	4	25	0
ENSSSCG00000016159	CPS1	CPS1	IPP_JPP	IPP_JPP	0	5	1	0
ENSSSCG00000009513	SLC15A1	SLC15A1	IPP_JPP	IPP_JPP	0	5	2	0
ENSSSCG00000030126			IPP_JPP	IPP_JPP	0	5	3	0
ENSSSCG00000000871	SLC5A8	SLC5A8	IPP_JPP	IPP_JPP	0	5	4	0
ENSSSCG00000007371	HNF4A	HNF4A	IPP_JPP	IPP_JPP	0	5	4	0
ENSSSCG00000008214	FABP1	FABP1	IPP_JPP	IPP_JPP	0	5	5	0
ENSSSCG00000025543	FABP2	FABP2	IPP_JPP	IPP_JPP	0	5	6	0
ENSSSCG00000017696	C17orf78	C17orf78	IPP_JPP	IPP_JPP	0	5	7	0
ENSSSCG00000010819	SLC30A10	SLC30A10	IPP_JPP	IPP_JPP	0	6	4	0
ENSSSCG00000014004	PLPP2	PLPP2	IPP_JPP	IPP_JPP	0	6	4	0
ENSSSCG00000014005			IPP_JPP	IPP_JPP	0	6	4	0
ENSSSCG00000020713	BTNL2	BTNL2	IPP_JPP	IPP_JPP	0	6	5	0
ENSSSCG00000025980	CHMP4C	CHMP4C	IPP_JPP	IPP_JPP	0	6	5	0
ENSSSCG00000001724	MEP1A	MEP1A	IPP_JPP	IPP_JPP	0	7	4	0
ENSSSCG00000002671	ATP2C2	ATP2C2	IPP_JPP	IPP_JPP	0	7	5	0
ENSSSCG00000002824			IPP_JPP	IPP_JPP	0	7	6	0
ENSSSCG00000000079		FAM83F	IPP_JPP	IPP_JPP	0	7	8	0
ENSSSCG00000000252	KRT8	KRT8	IPP_JPP	IPP_JPP	0	8	2	0
ENSSSCG00000001447	BTNL3		IPP_JPP	IPP_JPP	0	8	7	0
ENSSSCG00000017448	KRT19	KRT19	IPP_JPP	IPP_JPP	0	8	8	0
ENSSSCG00000023543			IPP_JPP	IPP_JPP	0	8	8	0
ENSSSCG00000026482		NCKAP1L	IPP_JPP	IPP_JPP	0	8	15	0
ENSSSCG00000010753		CLRN3	IPP_JPP	IPP_JPP	0	9	2	0
ENSSSCG00000026978	ROS1	ROS1	IPP_JPP	IPP_JPP	0	9	3	0
ENSSSCG00000001451			IPP_JPP	IPP_JPP	0	9	9	0
ENSSSCG00000016856	C9	C9	IPP_JPP	IPP_JPP	0	9	9	0
ENSSSCG00000009250	PRKG2	PRKG2	IPP_JPP	IPP_JPP	0	9	11	0
ENSSSCG00000028849			IPP_JPP	IPP_JPP	0	9	11	0
ENSSSCG00000030883	CT797454.1		IPP_JPP	IPP_JPP	0	9	11	0
ENSSSCG00000002981	DMBT1		IPP_JPP	IPP_JPP	0	9	42	0
ENSSSCG00000026944			IPP_JPP	IPP_JPP	0	10	10	0
ENSSSCG00000006933	CLCA1	CLCA1	IPP_JPP	IPP_JPP	0	11	9	0
ENSSSCG00000009498			IPP_JPP	IPP_JPP	0	12	4	0
ENSSSCG00000012138	ACE2	ACE2	IPP_JPP	IPP_JPP	0	12	12	0
ENSSSCG00000009499			IPP_JPP	IPP_JPP	0	13	12	0
ENSSSCG00000008662			IPP_JPP	IPP_JPP	0	14	13	0
ENSSSCG00000002825		CES1	IPP_JPP	IPP_JPP	0	16	15	0
ENSSSCG00000002623		GSTA3	IPP_JPP	IPP_JPP	0	16	32	0
ENSSSCG00000022352	SNORA70	SNORA70	IPP_JPP	IPP_JPP	0	19	22	0
ENSSSCG00000008429	EPCAM	EPCAM	IPP_JPP	IPP_JPP	0	21	23	0
ENSSSCG00000011875	PARP15	PARP15	IPP_JPP	IPP_JPP	0	22	21	0
ENSSSCG00000001441	BTNL5		IPP_JPP	IPP_JPP	0	22	24	0
ENSSSCG00000024160			IPP_JPP	IPP_JPP	0	23	25	0
ENSSSCG00000007387		PI3	IPP_JPP	IPP_JPP	0	26	21	0
ENSSSCG00000030874	CT797454.3		IPP_JPP	IPP_JPP	0	29	22	0
ENSSSCG00000002826		CES1	IPP_JPP	IPP_JPP	0	30	27	0
ENSSSCG00000011862	MUC13	MUC13	IPP_JPP	IPP_JPP	0	46	53	0
ENSSSCG00000025414	PYY	PYY	IPP_JPP_PB	IPP_PB	0	1	0	5
ENSSSCG00000001234	TRIM10	TRIM10	IPP_JPP_PB	IPP_JPP	0	1	1	0
ENSSSCG00000019778	U6		IPP_JPP_PB	IPP_JPP	0	1	1	0
ENSSSCG00000001236	TRIM40	TRIM40	IPP_JPP_PB	IPP_JPP	0	2	3	0
ENSSSCG00000017797	SLC6A4	SLC6A4	IPP_JPP_PB	IPP_JPP	0	33	14	0
ENSSSCG00000018035	PIGL	PIGL	IPP_JPP_PB	IPP_JPP_PB	0	1	1	1
ENSSSCG00000013842		CYP4F11	IPP_JPP_PB	IPP_JPP_PB	0	2	2	2
ENSSSCG00000004181	VNN1	VNN1	IPP_JPP_PB	IPP_JPP_PB	0	17	15	2
ENSSSCG00000005752	PAEP	PAEP	MLN	MLN	1	0	0	0
ENSSSCG00000007391	MATN4	MATN4	MLN	MLN	1	0	0	0
ENSSSCG00000008177		AFF3	MLN	MLN	1	0	0	0
ENSSSCG00000027601	FAM180A	FAM180A	MLN	MLN	1	0	0	0
ENSSSCG00000000607	ART4	ART4	MLN	MLN	4	0	0	0
ENSSSCG00000000608		GPBP1L1	MLN	MLN	4	0	0	0
ENSSSCG00000000609	C12orf60	C12orf60	MLN	MLN	4	0	0	0
ENSSSCG00000026803		TXK	MLN_PB	MLN	1	0	0	0
ENSSSCG00000028680		TRAV25	MLN_PB	MLN	2	0	0	0
ENSSSCG00000027008		ORM2	MLN_PB	MLN	3	0	0	0
ENSSSCG00000028801		AC244196.1	MLN_PB	MLN	3	0	0	0
ENSSSCG00000004633	TNFAIP8L3	TNFAIP8L3	MLN_JPP	MLN	1	0	0	0
ENSSSCG00000005511		TRAF1	MLN_JPP	MLN	1	0	0	0
ENSSSCG00000011664	RBP1	RBP1	MLN_JPP	MLN	1	0	0	0
ENSSSCG00000015447			MLN_JPP	MLN	1	0	0	0
ENSSSCG00000015729	TSN	TSN	MLN_JPP	MLN	1	0	0	0
ENSSSCG00000016527	SLC13A4	SLC13A4	MLN_JPP	MLN	1	0	0	0
ENSSSCG00000029838			MLN_JPP	MLN	2	0	0	0
ENSSSCG00000009148	LEF1	LEF1	MLN_JPP_PB	MLN	1	0	0	0
ENSSSCG00000009206	GPRIN3	GPRIN3	MLN_JPP_PB	MLN	1	0	0	0
ENSSSCG00000016480		TRBV20OR9-2	MLN_JPP_PB	MLN	1	0	0	0
ENSSSCG00000024793	PORCN	PORCN	MLN_JPP_PB	MLN	1	0	0	0
ENSSSCG00000024900	TRBV25-1	TRBV25-1	MLN_JPP_PB	MLN	1	0	0	0
ENSSSCG00000003686	ARHGAP28	ARHGAP28	MLN_IPP	MLN	1	0	0	0
ENSSSCG00000004052	FNDC1	FNDC1	MLN_IPP	MLN	1	0	0	0
ENSSSCG00000010064			MLN_IPP	MLN	1	0	0	0
ENSSSCG00000022827			MLN_IPP	MLN	1	0	0	0
ENSSSCG00000002684		CDH13	MLN_IPP	MLN	2	0	0	0
ENSSSCG00000012361	AMER1	AMER1	MLN_IPP_PB	MLN	1	0	0	0
ENSSSCG00000000152	RBFOX2	RBFOX2	MLN_IPP_JPP	MLN	1	0	0	0
ENSSSCG00000000271	AMHR2	AMHR2	MLN_IPP_JPP	MLN	1	0	0	0
ENSSSCG00000000809		SLC38A2	MLN_IPP_JPP	MLN	1	0	0	0
ENSSSCG00000000915	DCN	DCN	MLN_IPP_JPP	MLN	1	0	0	0
ENSSSCG00000000939	ACSS3	ACSS3	MLN_IPP_JPP	MLN	1	0	0	0
ENSSSCG00000001096	C6orf229	C6orf229	MLN_IPP_JPP	MLN	1	0	0	0
ENSSSCG00000001100	CARMIL1	CARMIL1	MLN_IPP_JPP	MLN	1	0	0	0
ENSSSCG00000001929	PARP6	PARP6	MLN_IPP_JPP	MLN	1	0	0	0
ENSSSCG00000002246	CHRM5	CHRM5	MLN_IPP_JPP	MLN	1	0	0	0
ENSSSCG00000002872	KIAA0355	KIAA0355	MLN_IPP_JPP	MLN	1	0	0	0
ENSSSCG00000003496	PLA2G2F	PLA2G2F	MLN_IPP_JPP	MLN	1	0	0	0
ENSSSCG00000003713	IMPACT	IMPACT	MLN_IPP_JPP	MLN	1	0	0	0
ENSSSCG00000003775	RABGGTB	RABGGTB	MLN_IPP_JPP	MLN	1	0	0	0
ENSSSCG00000003816	ATG4C	ATG4C	MLN_IPP_JPP	MLN	1	0	0	0
ENSSSCG00000003981		ZFP69	MLN_IPP_JPP	MLN	1	0	0	0
ENSSSCG00000004076	MTRF1L	MTRF1L	MLN_IPP_JPP	MLN	1	0	0	0
ENSSSCG00000004570	TPM1	TPM1	MLN_IPP_JPP	MLN	1	0	0	0
ENSSSCG00000005451			MLN_IPP_JPP	MLN	1	0	0	0
ENSSSCG00000005593	OLFML2A	OLFML2A	MLN_IPP_JPP	MLN	1	0	0	0
ENSSSCG00000006092	C8orf37	C8orf37	MLN_IPP_JPP	MLN	1	0	0	0
ENSSSCG00000006509		MSTO1	MLN_IPP_JPP	MLN	1	0	0	0
ENSSSCG00000006732	CH242-366F10.1	TRIM45	MLN_IPP_JPP	MLN	1	0	0	0
ENSSSCG00000006793			MLN_IPP_JPP	MLN	1	0	0	0
ENSSSCG00000006808		SLC16A4	MLN_IPP_JPP	MLN	1	0	0	0
ENSSSCG00000006871	SLC35A3	SLC35A3	MLN_IPP_JPP	MLN	1	0	0	0
ENSSSCG00000007089	MGME1	MGME1	MLN_IPP_JPP	MLN	1	0	0	0
ENSSSCG00000007687		LRWD1	MLN_IPP_JPP	MLN	1	0	0	0
ENSSSCG00000007951	CREBBP	CREBBP	MLN_IPP_JPP	MLN	1	0	0	0
ENSSSCG00000007979	LUC7L	LUC7L	MLN_IPP_JPP	MLN	1	0	0	0
ENSSSCG00000008406	CCDC88A	CCDC88A	MLN_IPP_JPP	MLN	1	0	0	0
ENSSSCG00000008437	SOCS5	SOCS5	MLN_IPP_JPP	MLN	1	0	0	0
ENSSSCG00000008937	AMBN	AMBN	MLN_IPP_JPP	MLN	1	0	0	0
ENSSSCG00000008965	BTC	BTC	MLN_IPP_JPP	MLN	1	0	0	0
ENSSSCG00000009348		STARD13	MLN_IPP_JPP	MLN	1	0	0	0
ENSSSCG00000009489		GPC6	MLN_IPP_JPP	MLN	1	0	0	0
ENSSSCG00000009524	TMTC4	TMTC4	MLN_IPP_JPP	MLN	1	0	0	0
ENSSSCG00000009545	COL4A2	COL4A2	MLN_IPP_JPP	MLN	1	0	0	0
ENSSSCG00000009956	GRK3	GRK3	MLN_IPP_JPP	MLN	1	0	0	0
ENSSSCG00000009997	OSM	OSM	MLN_IPP_JPP	MLN	1	0	0	0
ENSSSCG00000010042	ZNF280B	ZNF280B	MLN_IPP_JPP	MLN	1	0	0	0
ENSSSCG00000010437	PAPSS2	PAPSS2	MLN_IPP_JPP	MLN	1	0	0	0
ENSSSCG00000010629	ADRA2A	ADRA2A	MLN_IPP_JPP	MLN	1	0	0	0
ENSSSCG00000010844	CHML	CHML	MLN_IPP_JPP	MLN	1	0	0	0
ENSSSCG00000011075	KIAA1217	KIAA1217	MLN_IPP_JPP	MLN	1	0	0	0
ENSSSCG00000011841	SENP5	SENP5	MLN_IPP_JPP	MLN	1	0	0	0
ENSSSCG00000011928	CCDC80	CCDC80	MLN_IPP_JPP	MLN	1	0	0	0
ENSSSCG00000012006			MLN_IPP_JPP	MLN	1	0	0	0
ENSSSCG00000012007	HSPA13	HSPA13	MLN_IPP_JPP	MLN	1	0	0	0
ENSSSCG00000012142	AP1S2	AP1S2	MLN_IPP_JPP	MLN	1	0	0	0
ENSSSCG00000012334	TSR2	TSR2	MLN_IPP_JPP	MLN	1	0	0	0
ENSSSCG00000012335		FGD1	MLN_IPP_JPP	MLN	1	0	0	0
ENSSSCG00000012448	ITM2A	ITM2A	MLN_IPP_JPP	MLN	1	0	0	0
ENSSSCG00000012525	BEX1	BEX2	MLN_IPP_JPP	MLN	1	0	0	0
ENSSSCG00000012745			MLN_IPP_JPP	MLN	1	0	0	0
ENSSSCG00000012766	BGN	BGN	MLN_IPP_JPP	MLN	1	0	0	0
ENSSSCG00000012832	MXRA5	MXRA5	MLN_IPP_JPP	MLN	1	0	0	0
ENSSSCG00000012931	RBM4B	RBM4B	MLN_IPP_JPP	MLN	1	0	0	0
ENSSSCG00000013275	SYT13	SYT13	MLN_IPP_JPP	MLN	1	0	0	0
ENSSSCG00000013351		NAV2	MLN_IPP_JPP	MLN	1	0	0	0
ENSSSCG00000013389	CYP2R1	CYP2R1	MLN_IPP_JPP	MLN	1	0	0	0
ENSSSCG00000013401	DKK3	DKK3	MLN_IPP_JPP	MLN	1	0	0	0
ENSSSCG00000013455	IZUMO4	IZUMO4	MLN_IPP_JPP	MLN	1	0	0	0
ENSSSCG00000013871	HAUS8	HAUS8	MLN_IPP_JPP	MLN	1	0	0	0
ENSSSCG00000014100	TBCA	TBCA	MLN_IPP_JPP	MLN	1	0	0	0
ENSSSCG00000014292	HSPA4	HSPA4	MLN_IPP_JPP	MLN	1	0	0	0
ENSSSCG00000014816		PDE2A	MLN_IPP_JPP	MLN	1	0	0	0
ENSSSCG00000014873		ACER3	MLN_IPP_JPP	MLN	1	0	0	0
ENSSSCG00000015284	MDM4	MDM4	MLN_IPP_JPP	MLN	1	0	0	0
ENSSSCG00000015519	RASAL2	RASAL2	MLN_IPP_JPP	MLN	1	0	0	0
ENSSSCG00000015520			MLN_IPP_JPP	MLN	1	0	0	0
ENSSSCG00000015850	DUSP4	DUSP4	MLN_IPP_JPP	MLN	1	0	0	0
ENSSSCG00000016233	SERPINE2	SERPINE2	MLN_IPP_JPP	MLN	1	0	0	0
ENSSSCG00000017012	SLIT3	SLIT3	MLN_IPP_JPP	MLN	1	0	0	0
ENSSSCG00000017014	PANK3	PANK3	MLN_IPP_JPP	MLN	1	0	0	0
ENSSSCG00000017533	HOXB2	HOXB2	MLN_IPP_JPP	MLN	1	0	0	0
ENSSSCG00000017534	HOXB3	HOXB3	MLN_IPP_JPP	MLN	1	0	0	0
ENSSSCG00000018009	ADPRM	ADPRM	MLN_IPP_JPP	MLN	1	0	0	0
ENSSSCG00000019181	SNORD45	SNORD45	MLN_IPP_JPP	MLN	1	0	0	0
ENSSSCG00000019290	SNORD45	SNORD45A	MLN_IPP_JPP	MLN	1	0	0	0
ENSSSCG00000019699	SNORD45	SNORD45B	MLN_IPP_JPP	MLN	1	0	0	0
ENSSSCG00000021299		UFM1	MLN_IPP_JPP	MLN	1	0	0	0
ENSSSCG00000021379	C1QTNF1	C1QTNF1	MLN_IPP_JPP	MLN	1	0	0	0
ENSSSCG00000021380	UBXN7	UBXN7	MLN_IPP_JPP	MLN	1	0	0	0
ENSSSCG00000021834	ERCC6L	ERCC6L	MLN_IPP_JPP	MLN	1	0	0	0
ENSSSCG00000022102		ERCC1	MLN_IPP_JPP	MLN	1	0	0	0
ENSSSCG00000022391	SNORA27		MLN_IPP_JPP	MLN	1	0	0	0
ENSSSCG00000022506		COL6A1	MLN_IPP_JPP	MLN	1	0	0	0
ENSSSCG00000022557	SUN3	SUN3	MLN_IPP_JPP	MLN	1	0	0	0
ENSSSCG00000022566			MLN_IPP_JPP	MLN	1	0	0	0
ENSSSCG00000022630	FLYWCH2	FLYWCH2	MLN_IPP_JPP	MLN	1	0	0	0
ENSSSCG00000022849	IL2RA	IL2RA	MLN_IPP_JPP	MLN	1	0	0	0
ENSSSCG00000023038			MLN_IPP_JPP	MLN	1	0	0	0
ENSSSCG00000023837	WFDC1	WFDC1	MLN_IPP_JPP	MLN	1	0	0	0
ENSSSCG00000023869		TYMS	MLN_IPP_JPP	MLN	1	0	0	0
ENSSSCG00000024006			MLN_IPP_JPP	MLN	1	0	0	0
ENSSSCG00000024080		AC093668.1	MLN_IPP_JPP	MLN	1	0	0	0
ENSSSCG00000024444	DDX59	DDX59	MLN_IPP_JPP	MLN	1	0	0	0
ENSSSCG00000024910		TLDC2	MLN_IPP_JPP	MLN	1	0	0	0
ENSSSCG00000025355	ZNF146	ZNF146	MLN_IPP_JPP	MLN	1	0	0	0
ENSSSCG00000025417	BBS2	BBS2	MLN_IPP_JPP	MLN	1	0	0	0
ENSSSCG00000025489			MLN_IPP_JPP	MLN	1	0	0	0
ENSSSCG00000025739		TCAIM	MLN_IPP_JPP	MLN	1	0	0	0
ENSSSCG00000026077		LCMT1	MLN_IPP_JPP	MLN	1	0	0	0
ENSSSCG00000026249		PNRC1	MLN_IPP_JPP	MLN	1	0	0	0
ENSSSCG00000026412			MLN_IPP_JPP	MLN	1	0	0	0
ENSSSCG00000026585	PROCR	PROCR	MLN_IPP_JPP	MLN	1	0	0	0
ENSSSCG00000026719		ALG10	MLN_IPP_JPP	MLN	1	0	0	0
ENSSSCG00000026872	TNFSF13	TNFSF13	MLN_IPP_JPP	MLN	1	0	0	0
ENSSSCG00000027169	ENOSF1	ENOSF1	MLN_IPP_JPP	MLN	1	0	0	0
ENSSSCG00000027323	NCBP2	NCBP2	MLN_IPP_JPP	MLN	1	0	0	0
ENSSSCG00000027378	SH3PXD2B	SH3PXD2B	MLN_IPP_JPP	MLN	1	0	0	0
ENSSSCG00000028272			MLN_IPP_JPP	MLN	1	0	0	0
ENSSSCG00000028501		ALDH3B1	MLN_IPP_JPP	MLN	1	0	0	0
ENSSSCG00000028873			MLN_IPP_JPP	MLN	1	0	0	0
ENSSSCG00000029140		CCL24	MLN_IPP_JPP	MLN	1	0	0	0
ENSSSCG00000029300		ALKBH4	MLN_IPP_JPP	MLN	1	0	0	0
ENSSSCG00000029400	RBP5	RBP5	MLN_IPP_JPP	MLN	1	0	0	0
ENSSSCG00000029448	TMEM220	TMEM220	MLN_IPP_JPP	MLN	1	0	0	0
ENSSSCG00000029554		GOLGA7	MLN_IPP_JPP	MLN	1	0	0	0
ENSSSCG00000030873	TMP-SLA-4		MLN_IPP_JPP	MLN	1	0	0	0
ENSSSCG00000030970	COX7B		MLN_IPP_JPP	MLN	1	0	0	0
ENSSSCG00000000807	SLC38A1	SLC38A1	MLN_IPP_JPP	MLN	2	0	0	0
ENSSSCG00000001842		TICRR	MLN_IPP_JPP	MLN	2	0	0	0
ENSSSCG00000002483		SERPINA3	MLN_IPP_JPP	MLN	2	0	0	0
ENSSSCG00000002486		SERPINA3	MLN_IPP_JPP	MLN	2	0	0	0
ENSSSCG00000002716		MLKL	MLN_IPP_JPP	MLN	2	0	0	0
ENSSSCG00000003143	MAMSTR	MAMSTR	MLN_IPP_JPP	MLN	2	0	0	0
ENSSSCG00000004158	IL22RA2	IL22RA2	MLN_IPP_JPP	MLN	2	0	0	0
ENSSSCG00000005247	TJP2	TJP2	MLN_IPP_JPP	MLN	2	0	0	0
ENSSSCG00000006183	SBSPON	SBSPON	MLN_IPP_JPP	MLN	2	0	0	0
ENSSSCG00000008847		ZNF195	MLN_IPP_JPP	MLN	2	0	0	0
ENSSSCG00000009094	CCNA2	CCNA2	MLN_IPP_JPP	MLN	2	0	0	0
ENSSSCG00000011630	ACKR4	ACKR4	MLN_IPP_JPP	MLN	2	0	0	0
ENSSSCG00000015027		HSPB2	MLN_IPP_JPP	MLN	2	0	0	0
ENSSSCG00000017446		LAGE3	MLN_IPP_JPP	MLN	2	0	0	0
ENSSSCG00000021402		KIF7	MLN_IPP_JPP	MLN	2	0	0	0
ENSSSCG00000022985		PM20D1	MLN_IPP_JPP	MLN	2	0	0	0
ENSSSCG00000024876		TMEM181	MLN_IPP_JPP	MLN	2	0	0	0
ENSSSCG00000025942	MCCC1	MCCC1	MLN_IPP_JPP	MLN	2	0	0	0
ENSSSCG00000027869	PHF13	PHF13	MLN_IPP_JPP	MLN	2	0	0	0
ENSSSCG00000029150	FXN	FXN	MLN_IPP_JPP	MLN	2	0	0	0
ENSSSCG00000000175		ADCY6	MLN_IPP_JPP	MLN	3	0	0	0
ENSSSCG00000000574		ABCC9	MLN_IPP_JPP	MLN	3	0	0	0
ENSSSCG00000011959	ABI3BP	ABI3BP	MLN_IPP_JPP	MLN	3	0	0	0
ENSSSCG00000015862	LIMS2	LIMS2	MLN_IPP_JPP	MLN	3	0	0	0
ENSSSCG00000022877			MLN_IPP_JPP	MLN	3	0	0	0
ENSSSCG00000023017	WRB	WRB	MLN_IPP_JPP	MLN	3	0	0	0
ENSSSCG00000029323	KCNE3	KCNE3	MLN_IPP_JPP	MLN	3	0	0	0
ENSSSCG00000002520	SLC25A29	SLC25A29	MLN_IPP_JPP	MLN	4	0	0	0
ENSSSCG00000009580	S1PR3	S1PR3	MLN_IPP_JPP	MLN	4	0	0	0
ENSSSCG00000009723	ZNF268	ZNF268	MLN_IPP_JPP	MLN	4	0	0	0
ENSSSCG00000013100		MS4A6A	MLN_IPP_JPP	MLN	4	0	0	0
ENSSSCG00000025822	SFRP1	SFRP1	MLN_IPP_JPP	MLN	4	0	0	0
ENSSSCG00000028731	CXCL13	CXCL13	MLN_IPP_JPP	MLN	7	0	0	0
ENSSSCG00000000013	SMC1B	SMC1B	MLN_IPP_JPP_PB	MLN	1	0	0	0
ENSSSCG00000000077		AL022238.4	MLN_IPP_JPP_PB	MLN	1	0	0	0
ENSSSCG00000000107		CSNK1E	MLN_IPP_JPP_PB	MLN	1	0	0	0
ENSSSCG00000000160	PRDM4	PRDM4	MLN_IPP_JPP_PB	MLN	1	0	0	0
ENSSSCG00000000179	CCDC65	CCDC65	MLN_IPP_JPP_PB	MLN	1	0	0	0
ENSSSCG00000000180	FKBP11	FKBP11	MLN_IPP_JPP_PB	MLN	1	0	0	0
ENSSSCG00000000228	SCN8A	SCN8A	MLN_IPP_JPP_PB	MLN	1	0	0	0
ENSSSCG00000000232	ACVRL1	ACVRL1	MLN_IPP_JPP_PB	MLN	1	0	0	0
ENSSSCG00000000265	ESPL1	ESPL1	MLN_IPP_JPP_PB	MLN	1	0	0	0
ENSSSCG00000000552	MED21	MED21	MLN_IPP_JPP_PB	MLN	1	0	0	0
ENSSSCG00000000641	KLRK1	KLRK1	MLN_IPP_JPP_PB	MLN	1	0	0	0
ENSSSCG00000000696	NOP2	NOP2	MLN_IPP_JPP_PB	MLN	1	0	0	0
ENSSSCG00000000697	CHD4	CHD4	MLN_IPP_JPP_PB	MLN	1	0	0	0
ENSSSCG00000000699			MLN_IPP_JPP_PB	MLN	1	0	0	0
ENSSSCG00000000734		TSPAN11	MLN_IPP_JPP_PB	MLN	1	0	0	0
ENSSSCG00000000972	TUBGCP6	TUBGCP6	MLN_IPP_JPP_PB	MLN	1	0	0	0
ENSSSCG00000001021	RREB1	RREB1	MLN_IPP_JPP_PB	MLN	1	0	0	0
ENSSSCG00000001095	GMNN	GMNN	MLN_IPP_JPP_PB	MLN	1	0	0	0
ENSSSCG00000001395	MIC-1		MLN_IPP_JPP_PB	MLN	1	0	0	0
ENSSSCG00000001396	SLA-8		MLN_IPP_JPP_PB	MLN	1	0	0	0
ENSSSCG00000001409	PRRC2A	PRRC2A	MLN_IPP_JPP_PB	MLN	1	0	0	0
ENSSSCG00000001410	BAG6	BAG6	MLN_IPP_JPP_PB	MLN	1	0	0	0
ENSSSCG00000001423	NELFE	NELFE	MLN_IPP_JPP_PB	MLN	1	0	0	0
ENSSSCG00000001430	ATF6B	ATF6B	MLN_IPP_JPP_PB	MLN	1	0	0	0
ENSSSCG00000001538	DEF6	DEF6	MLN_IPP_JPP_PB	MLN	1	0	0	0
ENSSSCG00000001579		CMTR1	MLN_IPP_JPP_PB	MLN	1	0	0	0
ENSSSCG00000001619	FOXP4	FOXP4	MLN_IPP_JPP_PB	MLN	1	0	0	0
ENSSSCG00000001680		ABCC10	MLN_IPP_JPP_PB	MLN	1	0	0	0
ENSSSCG00000001866	RCN2	RCN2	MLN_IPP_JPP_PB	MLN	1	0	0	0
ENSSSCG00000001871		HMG20A	MLN_IPP_JPP_PB	MLN	1	0	0	0
ENSSSCG00000002282	MAX	MAX	MLN_IPP_JPP_PB	MLN	1	0	0	0
ENSSSCG00000002294	ARG2	ARG2	MLN_IPP_JPP_PB	MLN	1	0	0	0
ENSSSCG00000002295	VTI1B	VTI1B	MLN_IPP_JPP_PB	MLN	1	0	0	0
ENSSSCG00000002362		ABCD4	MLN_IPP_JPP_PB	MLN	1	0	0	0
ENSSSCG00000002374	DLST	DLST	MLN_IPP_JPP_PB	MLN	1	0	0	0
ENSSSCG00000002529		RPS21	MLN_IPP_JPP_PB	MLN	1	0	0	0
ENSSSCG00000002539			MLN_IPP_JPP_PB	MLN	1	0	0	0
ENSSSCG00000002550	C14orf2	C14orf2	MLN_IPP_JPP_PB	MLN	1	0	0	0
ENSSSCG00000002653	JPH3	JPH3	MLN_IPP_JPP_PB	MLN	1	0	0	0
ENSSSCG00000002670			MLN_IPP_JPP_PB	MLN	1	0	0	0
ENSSSCG00000002799	CNOT1	CNOT1	MLN_IPP_JPP_PB	MLN	1	0	0	0
ENSSSCG00000002802	GINS3	GINS3	MLN_IPP_JPP_PB	MLN	1	0	0	0
ENSSSCG00000002837		CYLD	MLN_IPP_JPP_PB	MLN	1	0	0	0
ENSSSCG00000002861		NUDT19	MLN_IPP_JPP_PB	MLN	1	0	0	0
ENSSSCG00000002876		UBA2	MLN_IPP_JPP_PB	MLN	1	0	0	0
ENSSSCG00000003018	LIPE	LIPE	MLN_IPP_JPP_PB	MLN	1	0	0	0
ENSSSCG00000003021	MEGF8	MEGF8	MLN_IPP_JPP_PB	MLN	1	0	0	0
ENSSSCG00000003030	CIC	CIC	MLN_IPP_JPP_PB	MLN	1	0	0	0
ENSSSCG00000003088	APOE	APOE	MLN_IPP_JPP_PB	MLN	1	0	0	0
ENSSSCG00000003089	TOMM40	TOMM40	MLN_IPP_JPP_PB	MLN	1	0	0	0
ENSSSCG00000003204	VRK3	VRK3	MLN_IPP_JPP_PB	MLN	1	0	0	0
ENSSSCG00000003342	DVL1	DVL1	MLN_IPP_JPP_PB	MLN	1	0	0	0
ENSSSCG00000003359	TPRG1L	TPRG1L	MLN_IPP_JPP_PB	MLN	1	0	0	0
ENSSSCG00000003489	EMC1	EMC1	MLN_IPP_JPP_PB	MLN	1	0	0	0
ENSSSCG00000003553	MTFR1L	MTFR1L	MLN_IPP_JPP_PB	MLN	1	0	0	0
ENSSSCG00000003554		SELENON	MLN_IPP_JPP_PB	MLN	1	0	0	0
ENSSSCG00000003660	PABPC4	PABPC4	MLN_IPP_JPP_PB	MLN	1	0	0	0
ENSSSCG00000003679		PPP4R1	MLN_IPP_JPP_PB	MLN	1	0	0	0
ENSSSCG00000003742		INO80C	MLN_IPP_JPP_PB	MLN	1	0	0	0
ENSSSCG00000003805	PDE4B	PDE4B	MLN_IPP_JPP_PB	MLN	1	0	0	0
ENSSSCG00000003862		CC2D1B	MLN_IPP_JPP_PB	MLN	1	0	0	0
ENSSSCG00000003922	UROD	UROD	MLN_IPP_JPP_PB	MLN	1	0	0	0
ENSSSCG00000003973	CTPS1	CTPS1	MLN_IPP_JPP_PB	MLN	1	0	0	0
ENSSSCG00000004089	RMND1	RMND1	MLN_IPP_JPP_PB	MLN	1	0	0	0
ENSSSCG00000004216		ECHDC1	MLN_IPP_JPP_PB	MLN	1	0	0	0
ENSSSCG00000004334	MAP3K7		MLN_IPP_JPP_PB	MLN	1	0	0	0
ENSSSCG00000004556			MLN_IPP_JPP_PB	MLN	1	0	0	0
ENSSSCG00000004709	ZSCAN29	ZSCAN29	MLN_IPP_JPP_PB	MLN	1	0	0	0
ENSSSCG00000004730	TMEM87A	TMEM87A	MLN_IPP_JPP_PB	MLN	1	0	0	0
ENSSSCG00000004823		LRRK1	MLN_IPP_JPP_PB	MLN	1	0	0	0
ENSSSCG00000004862			MLN_IPP_JPP_PB	MLN	1	0	0	0
ENSSSCG00000005003		RPS29	MLN_IPP_JPP_PB	MLN	1	0	0	0
ENSSSCG00000005240	DOCK8	DOCK8	MLN_IPP_JPP_PB	MLN	1	0	0	0
ENSSSCG00000005317	TLN1	TLN1	MLN_IPP_JPP_PB	MLN	1	0	0	0
ENSSSCG00000005318	CREB3	CREB3	MLN_IPP_JPP_PB	MLN	1	0	0	0
ENSSSCG00000005319	GBA2	GBA2	MLN_IPP_JPP_PB	MLN	1	0	0	0
ENSSSCG00000005462	GNG10	GNG10	MLN_IPP_JPP_PB	MLN	1	0	0	0
ENSSSCG00000005464		UGCG	MLN_IPP_JPP_PB	MLN	1	0	0	0
ENSSSCG00000005466	PTBP3	PTBP3	MLN_IPP_JPP_PB	MLN	1	0	0	0
ENSSSCG00000005467	HSDL2	HSDL2	MLN_IPP_JPP_PB	MLN	1	0	0	0
ENSSSCG00000005636	SLC25A25	SLC25A25	MLN_IPP_JPP_PB	MLN	1	0	0	0
ENSSSCG00000005654	SPTAN1	SPTAN1	MLN_IPP_JPP_PB	MLN	1	0	0	0
ENSSSCG00000005729	DDX31	DDX31	MLN_IPP_JPP_PB	MLN	1	0	0	0
ENSSSCG00000005730	BARHL1	BARHL1	MLN_IPP_JPP_PB	MLN	1	0	0	0
ENSSSCG00000005734		SPACA9	MLN_IPP_JPP_PB	MLN	1	0	0	0
ENSSSCG00000005777	TXNL4A	TXNL4A	MLN_IPP_JPP_PB	MLN	1	0	0	0
ENSSSCG00000005778	HSBP1L1	HSBP1L1	MLN_IPP_JPP_PB	MLN	1	0	0	0
ENSSSCG00000005828	EGFL7	EGFL7	MLN_IPP_JPP_PB	MLN	1	0	0	0
ENSSSCG00000005829	AGPAT2	AGPAT2	MLN_IPP_JPP_PB	MLN	1	0	0	0
ENSSSCG00000005894		ARHGAP39	MLN_IPP_JPP_PB	MLN	1	0	0	0
ENSSSCG00000005895	C8orf82	C8orf82	MLN_IPP_JPP_PB	MLN	1	0	0	0
ENSSSCG00000005896	LRRC24	LRRC24	MLN_IPP_JPP_PB	MLN	1	0	0	0
ENSSSCG00000005911		OPLAH	MLN_IPP_JPP_PB	MLN	1	0	0	0
ENSSSCG00000005927		GPAA1	MLN_IPP_JPP_PB	MLN	1	0	0	0
ENSSSCG00000005933	CHRAC1	CHRAC1	MLN_IPP_JPP_PB	MLN	1	0	0	0
ENSSSCG00000005959	FAM49B	FAM49B	MLN_IPP_JPP_PB	MLN	1	0	0	0
ENSSSCG00000006070	COX6C	COX6C	MLN_IPP_JPP_PB	MLN	1	0	0	0
ENSSSCG00000006785	RAP1A	RAP1A	MLN_IPP_JPP_PB	MLN	1	0	0	0
ENSSSCG00000006891	GCLM	GCLM	MLN_IPP_JPP_PB	MLN	1	0	0	0
ENSSSCG00000007149	SPEF1	SPEF1	MLN_IPP_JPP_PB	MLN	1	0	0	0
ENSSSCG00000007150			MLN_IPP_JPP_PB	MLN	1	0	0	0
ENSSSCG00000007205	TBC1D20	TBC1D20	MLN_IPP_JPP_PB	MLN	1	0	0	0
ENSSSCG00000007484	ZNF217	ZNF217	MLN_IPP_JPP_PB	MLN	1	0	0	0
ENSSSCG00000007531	FAM217B	FAM217B	MLN_IPP_JPP_PB	MLN	1	0	0	0
ENSSSCG00000007684	PRKRIP1	PRKRIP1	MLN_IPP_JPP_PB	MLN	1	0	0	0
ENSSSCG00000007770	ORAI3	ORAI3	MLN_IPP_JPP_PB	MLN	1	0	0	0
ENSSSCG00000007797	ITGAL	ITGAL	MLN_IPP_JPP_PB	MLN	1	0	0	0
ENSSSCG00000007804	SH2B1	SH2B1	MLN_IPP_JPP_PB	MLN	1	0	0	0
ENSSSCG00000007818	KDM8	KDM8	MLN_IPP_JPP_PB	MLN	1	0	0	0
ENSSSCG00000007944		CORO7-PAM16	MLN_IPP_JPP_PB	MLN	1	0	0	0
ENSSSCG00000008113	MRPS5	MRPS5	MLN_IPP_JPP_PB	MLN	1	0	0	0
ENSSSCG00000008225	PTCD3	PTCD3	MLN_IPP_JPP_PB	MLN	1	0	0	0
ENSSSCG00000008247	SUCLG1	SUCLG1	MLN_IPP_JPP_PB	MLN	1	0	0	0
ENSSSCG00000008290			MLN_IPP_JPP_PB	MLN	1	0	0	0
ENSSSCG00000008354	C1D	C1D	MLN_IPP_JPP_PB	MLN	1	0	0	0
ENSSSCG00000008470	THUMPD2	THUMPD2	MLN_IPP_JPP_PB	MLN	1	0	0	0
ENSSSCG00000008513	BIRC6	BIRC6	MLN_IPP_JPP_PB	MLN	1	0	0	0
ENSSSCG00000008553	PREB	PREB	MLN_IPP_JPP_PB	MLN	1	0	0	0
ENSSSCG00000008554	ABHD1	ABHD1	MLN_IPP_JPP_PB	MLN	1	0	0	0
ENSSSCG00000008623			MLN_IPP_JPP_PB	MLN	1	0	0	0
ENSSSCG00000008639		ADAM17	MLN_IPP_JPP_PB	MLN	1	0	0	0
ENSSSCG00000008681	NELFA	NELFA	MLN_IPP_JPP_PB	MLN	1	0	0	0
ENSSSCG00000008701	LRPAP1	LRPAP1	MLN_IPP_JPP_PB	MLN	1	0	0	0
ENSSSCG00000008787		KLHL5	MLN_IPP_JPP_PB	MLN	1	0	0	0
ENSSSCG00000008789	WDR19	WDR19	MLN_IPP_JPP_PB	MLN	1	0	0	0
ENSSSCG00000008986	SEPT11	SEPT11	MLN_IPP_JPP_PB	MLN	1	0	0	0
ENSSSCG00000009166		MANBA	MLN_IPP_JPP_PB	MLN	1	0	0	0
ENSSSCG00000009170		BANK1	MLN_IPP_JPP_PB	MLN	1	0	0	0
ENSSSCG00000009208	HERC3	HERC3	MLN_IPP_JPP_PB	MLN	1	0	0	0
ENSSSCG00000009229	ARHGAP24	ARHGAP24	MLN_IPP_JPP_PB	MLN	1	0	0	0
ENSSSCG00000009236	HELQ	HELQ	MLN_IPP_JPP_PB	MLN	1	0	0	0
ENSSSCG00000009319	PAN3	PAN3	MLN_IPP_JPP_PB	MLN	1	0	0	0
ENSSSCG00000009349	RFC3	RFC3	MLN_IPP_JPP_PB	MLN	1	0	0	0
ENSSSCG00000009404	MED4	MED4	MLN_IPP_JPP_PB	MLN	1	0	0	0
ENSSSCG00000009903	COQ5	COQ5	MLN_IPP_JPP_PB	MLN	1	0	0	0
ENSSSCG00000009931	MVK	MVK	MLN_IPP_JPP_PB	MLN	1	0	0	0
ENSSSCG00000009946	SART3	SART3	MLN_IPP_JPP_PB	MLN	1	0	0	0
ENSSSCG00000009959	ASPHD2	ASPHD2	MLN_IPP_JPP_PB	MLN	1	0	0	0
ENSSSCG00000010079	PPM1F	PPM1F	MLN_IPP_JPP_PB	MLN	1	0	0	0
ENSSSCG00000010137	RANBP1	RANBP1	MLN_IPP_JPP_PB	MLN	1	0	0	0
ENSSSCG00000010148		ERO1B	MLN_IPP_JPP_PB	MLN	1	0	0	0
ENSSSCG00000010176	C1orf131	C1orf131	MLN_IPP_JPP_PB	MLN	1	0	0	0
ENSSSCG00000010181	C1orf198	C1orf198	MLN_IPP_JPP_PB	MLN	1	0	0	0
ENSSSCG00000010188	ABCB10	ABCB10	MLN_IPP_JPP_PB	MLN	1	0	0	0
ENSSSCG00000010211	CCDC6	CCDC6	MLN_IPP_JPP_PB	MLN	1	0	0	0
ENSSSCG00000010259	TYSND1	TYSND1	MLN_IPP_JPP_PB	MLN	1	0	0	0
ENSSSCG00000010512	SLIT1	SLIT1	MLN_IPP_JPP_PB	MLN	1	0	0	0
ENSSSCG00000010537	GOT1	GOT1	MLN_IPP_JPP_PB	MLN	1	0	0	0
ENSSSCG00000010605	STN1	STN1	MLN_IPP_JPP_PB	MLN	1	0	0	0
ENSSSCG00000010635		ZDHHC6	MLN_IPP_JPP_PB	MLN	1	0	0	0
ENSSSCG00000010652	FAM160B1	FAM160B1	MLN_IPP_JPP_PB	MLN	1	0	0	0
ENSSSCG00000010685		TIAL1	MLN_IPP_JPP_PB	MLN	1	0	0	0
ENSSSCG00000010756	MGMT	MGMT	MLN_IPP_JPP_PB	MLN	1	0	0	0
ENSSSCG00000010872	AKT3	AKT3	MLN_IPP_JPP_PB	MLN	1	0	0	0
ENSSSCG00000010972	DCTN3	DCTN3	MLN_IPP_JPP_PB	MLN	1	0	0	0
ENSSSCG00000010973	RPP25L	RPP25L	MLN_IPP_JPP_PB	MLN	1	0	0	0
ENSSSCG00000011010	C9orf72	C9orf72	MLN_IPP_JPP_PB	MLN	1	0	0	0
ENSSSCG00000011041	NSUN6	NSUN6	MLN_IPP_JPP_PB	MLN	1	0	0	0
ENSSSCG00000011101	ITGB1	ITGB1	MLN_IPP_JPP_PB	MLN	1	0	0	0
ENSSSCG00000011136	FAM208B	FAM208B	MLN_IPP_JPP_PB	MLN	1	0	0	0
ENSSSCG00000011229	STT3B	STT3B	MLN_IPP_JPP_PB	MLN	1	0	0	0
ENSSSCG00000011233	DYNC1LI1	DYNC1LI1	MLN_IPP_JPP_PB	MLN	1	0	0	0
ENSSSCG00000011282	SEC22C	SEC22C	MLN_IPP_JPP_PB	MLN	1	0	0	0
ENSSSCG00000011316	CCR9	CCR9	MLN_IPP_JPP_PB	MLN	1	0	0	0
ENSSSCG00000011377	LAMB2	LAMB2	MLN_IPP_JPP_PB	MLN	1	0	0	0
ENSSSCG00000011391	CDHR4	CDHR4	MLN_IPP_JPP_PB	MLN	1	0	0	0
ENSSSCG00000011415	MAPKAPK3	MAPKAPK3	MLN_IPP_JPP_PB	MLN	1	0	0	0
ENSSSCG00000011443	STAB1	STAB1	MLN_IPP_JPP_PB	MLN	1	0	0	0
ENSSSCG00000011444	NT5DC2	NT5DC2	MLN_IPP_JPP_PB	MLN	1	0	0	0
ENSSSCG00000011447	SPCS1	SPCS1	MLN_IPP_JPP_PB	MLN	1	0	0	0
ENSSSCG00000011448	GLT8D1	GLT8D1	MLN_IPP_JPP_PB	MLN	1	0	0	0
ENSSSCG00000011507	ARL6IP5	ARL6IP5	MLN_IPP_JPP_PB	MLN	1	0	0	0
ENSSSCG00000011678	XRN1	XRN1	MLN_IPP_JPP_PB	MLN	1	0	0	0
ENSSSCG00000011825	ATP13A3	ATP13A3	MLN_IPP_JPP_PB	MLN	1	0	0	0
ENSSSCG00000011929	SLC35A5	SLC35A5	MLN_IPP_JPP_PB	MLN	1	0	0	0
ENSSSCG00000012034	TIAM1	TIAM1	MLN_IPP_JPP_PB	MLN	1	0	0	0
ENSSSCG00000012401		GCNA	MLN_IPP_JPP_PB	MLN	1	0	0	0
ENSSSCG00000012402	CXCR3	CXCR3	MLN_IPP_JPP_PB	MLN	1	0	0	0
ENSSSCG00000012425	UPRT	UPRT	MLN_IPP_JPP_PB	MLN	1	0	0	0
ENSSSCG00000012643	SH2D1A	SH2D1A	MLN_IPP_JPP_PB	MLN	1	0	0	0
ENSSSCG00000012736		MAGEA9	MLN_IPP_JPP_PB	MLN	1	0	0	0
ENSSSCG00000012739	TMEM185A	TMEM185A	MLN_IPP_JPP_PB	MLN	1	0	0	0
ENSSSCG00000012995	DPF2	DPF2	MLN_IPP_JPP_PB	MLN	1	0	0	0
ENSSSCG00000013113	TMEM132A	TMEM132A	MLN_IPP_JPP_PB	MLN	1	0	0	0
ENSSSCG00000013114	SLC15A3	SLC15A3	MLN_IPP_JPP_PB	MLN	1	0	0	0
ENSSSCG00000013181	SERPING1	SERPING1	MLN_IPP_JPP_PB	MLN	1	0	0	0
ENSSSCG00000013281	EXT2	EXT2	MLN_IPP_JPP_PB	MLN	1	0	0	0
ENSSSCG00000013362	UEVLD	UEVLD	MLN_IPP_JPP_PB	MLN	1	0	0	0
ENSSSCG00000013364		TSG101	MLN_IPP_JPP_PB	MLN	1	0	0	0
ENSSSCG00000013481	FZR1	FZR1	MLN_IPP_JPP_PB	MLN	1	0	0	0
ENSSSCG00000013870		MYO9B	MLN_IPP_JPP_PB	MLN	1	0	0	0
ENSSSCG00000013876		MYO9B	MLN_IPP_JPP_PB	MLN	1	0	0	0
ENSSSCG00000014015	MRNIP	MRNIP	MLN_IPP_JPP_PB	MLN	1	0	0	0
ENSSSCG00000014016	SQSTM1	SQSTM1	MLN_IPP_JPP_PB	MLN	1	0	0	0
ENSSSCG00000014038	FAM193B	FAM193B	MLN_IPP_JPP_PB	MLN	1	0	0	0
ENSSSCG00000014129	ZCCHC9	ZCCHC9	MLN_IPP_JPP_PB	MLN	1	0	0	0
ENSSSCG00000014146	RASA1	RASA1	MLN_IPP_JPP_PB	MLN	1	0	0	0
ENSSSCG00000014302	CDKL3	CDKL3	MLN_IPP_JPP_PB	MLN	1	0	0	0
ENSSSCG00000014303	JADE2	JADE2	MLN_IPP_JPP_PB	MLN	1	0	0	0
ENSSSCG00000014338	HSPA9	HSPA9	MLN_IPP_JPP_PB	MLN	1	0	0	0
ENSSSCG00000014427	FBXO38	FBXO38	MLN_IPP_JPP_PB	MLN	1	0	0	0
ENSSSCG00000014791			MLN_IPP_JPP_PB	MLN	1	0	0	0
ENSSSCG00000014799			MLN_IPP_JPP_PB	MLN	1	0	0	0
ENSSSCG00000014805	LRTOMT	LRTOMT	MLN_IPP_JPP_PB	MLN	1	0	0	0
ENSSSCG00000014806		ANAPC15	MLN_IPP_JPP_PB	MLN	1	0	0	0
ENSSSCG00000014834	UCP3	UCP3	MLN_IPP_JPP_PB	MLN	1	0	0	0
ENSSSCG00000014835	C2CD3	C2CD3	MLN_IPP_JPP_PB	MLN	1	0	0	0
ENSSSCG00000014884		INTS4	MLN_IPP_JPP_PB	MLN	1	0	0	0
ENSSSCG00000014889	NDUFC2	NDUFC2	MLN_IPP_JPP_PB	MLN	1	0	0	0
ENSSSCG00000014899	PRCP	PRCP	MLN_IPP_JPP_PB	MLN	1	0	0	0
ENSSSCG00000014918		PTP4A1	MLN_IPP_JPP_PB	MLN	1	0	0	0
ENSSSCG00000014920	FZD4	FZD4	MLN_IPP_JPP_PB	MLN	1	0	0	0
ENSSSCG00000015473	TMEM183A	TMEM183A	MLN_IPP_JPP_PB	MLN	1	0	0	0
ENSSSCG00000015474	PPFIA4	PPFIA4	MLN_IPP_JPP_PB	MLN	1	0	0	0
ENSSSCG00000015524	FAM20B	FAM20B	MLN_IPP_JPP_PB	MLN	1	0	0	0
ENSSSCG00000015570	IVNS1ABP	IVNS1ABP	MLN_IPP_JPP_PB	MLN	1	0	0	0
ENSSSCG00000015644		IKBKE	MLN_IPP_JPP_PB	MLN	1	0	0	0
ENSSSCG00000015692	R3HDM1	R3HDM1	MLN_IPP_JPP_PB	MLN	1	0	0	0
ENSSSCG00000015810		HTRA4	MLN_IPP_JPP_PB	MLN	1	0	0	0
ENSSSCG00000015825	ADGRA2	ADGRA2	MLN_IPP_JPP_PB	MLN	1	0	0	0
ENSSSCG00000016177	XRCC5	XRCC5	MLN_IPP_JPP_PB	MLN	1	0	0	0
ENSSSCG00000016232	MRPL44	MRPL44	MLN_IPP_JPP_PB	MLN	1	0	0	0
ENSSSCG00000016266		CAB39	MLN_IPP_JPP_PB	MLN	1	0	0	0
ENSSSCG00000016682	PLEKHA8	PLEKHA8	MLN_IPP_JPP_PB	MLN	1	0	0	0
ENSSSCG00000016691	JAZF1	JAZF1	MLN_IPP_JPP_PB	MLN	1	0	0	0
ENSSSCG00000016692		TAX1BP1	MLN_IPP_JPP_PB	MLN	1	0	0	0
ENSSSCG00000016742	MYO1G	MYO1G	MLN_IPP_JPP_PB	MLN	1	0	0	0
ENSSSCG00000016776	ZNF746	ZNF746	MLN_IPP_JPP_PB	MLN	1	0	0	0
ENSSSCG00000016809	DROSHA	DROSHA	MLN_IPP_JPP_PB	MLN	1	0	0	0
ENSSSCG00000017024	CCNG1	CCNG1	MLN_IPP_JPP_PB	MLN	1	0	0	0
ENSSSCG00000017079	G3BP1	G3BP1	MLN_IPP_JPP_PB	MLN	1	0	0	0
ENSSSCG00000017116	LPCAT1	LPCAT1	MLN_IPP_JPP_PB	MLN	1	0	0	0
ENSSSCG00000017272	HELZ	HELZ	MLN_IPP_JPP_PB	MLN	1	0	0	0
ENSSSCG00000017551		FAM117A	MLN_IPP_JPP_PB	MLN	1	0	0	0
ENSSSCG00000017699			MLN_IPP_JPP_PB	MLN	1	0	0	0
ENSSSCG00000017732	ZNF207	ZNF207	MLN_IPP_JPP_PB	MLN	1	0	0	0
ENSSSCG00000017953	FXR2	FXR2	MLN_IPP_JPP_PB	MLN	1	0	0	0
ENSSSCG00000017954	SOX15	SOX15	MLN_IPP_JPP_PB	MLN	1	0	0	0
ENSSSCG00000017957	EIF4A1	EIF4A1	MLN_IPP_JPP_PB	MLN	1	0	0	0
ENSSSCG00000017983	PER1	PER1	MLN_IPP_JPP_PB	MLN	1	0	0	0
ENSSSCG00000017984		AC129492.3	MLN_IPP_JPP_PB	MLN	1	0	0	0
ENSSSCG00000018015			MLN_IPP_JPP_PB	MLN	1	0	0	0
ENSSSCG00000018016	MAP2K4	MAP2K4	MLN_IPP_JPP_PB	MLN	1	0	0	0
ENSSSCG00000018210	ssc-mir-126		MLN_IPP_JPP_PB	MLN	1	0	0	0
ENSSSCG00000018563	SNORA48	SNORA48	MLN_IPP_JPP_PB	MLN	1	0	0	0
ENSSSCG00000018964	SNORA67		MLN_IPP_JPP_PB	MLN	1	0	0	0
ENSSSCG00000019135	SNORD50	SNORD50	MLN_IPP_JPP_PB	MLN	1	0	0	0
ENSSSCG00000019323	SNORA13	SNORA13	MLN_IPP_JPP_PB	MLN	1	0	0	0
ENSSSCG00000019619	SNORD10	SNORD10	MLN_IPP_JPP_PB	MLN	1	0	0	0
ENSSSCG00000019715	SNORD94	SNORD94	MLN_IPP_JPP_PB	MLN	1	0	0	0
ENSSSCG00000020152	SNORA48		MLN_IPP_JPP_PB	MLN	1	0	0	0
ENSSSCG00000020375	SNORA70	SNORA70	MLN_IPP_JPP_PB	MLN	1	0	0	0
ENSSSCG00000020647	PAOX	PAOX	MLN_IPP_JPP_PB	MLN	1	0	0	0
ENSSSCG00000020715		GOLGA7	MLN_IPP_JPP_PB	MLN	1	0	0	0
ENSSSCG00000020769		PSMA2	MLN_IPP_JPP_PB	MLN	1	0	0	0
ENSSSCG00000020871	ARSD	ARSD	MLN_IPP_JPP_PB	MLN	1	0	0	0
ENSSSCG00000021007	MRPL19	MRPL19	MLN_IPP_JPP_PB	MLN	1	0	0	0
ENSSSCG00000021223	CMTM6	CMTM6	MLN_IPP_JPP_PB	MLN	1	0	0	0
ENSSSCG00000021361	ZNF710	ZNF710	MLN_IPP_JPP_PB	MLN	1	0	0	0
ENSSSCG00000021461	SNF8	SNF8	MLN_IPP_JPP_PB	MLN	1	0	0	0
ENSSSCG00000021615	SRSF10	SRSF10	MLN_IPP_JPP_PB	MLN	1	0	0	0
ENSSSCG00000021779	TIAF1		MLN_IPP_JPP_PB	MLN	1	0	0	0
ENSSSCG00000022004	SH3BP2	SH3BP2	MLN_IPP_JPP_PB	MLN	1	0	0	0
ENSSSCG00000022032		HS2ST1	MLN_IPP_JPP_PB	MLN	1	0	0	0
ENSSSCG00000022287			MLN_IPP_JPP_PB	MLN	1	0	0	0
ENSSSCG00000022357	RPS27A	RPS27A	MLN_IPP_JPP_PB	MLN	1	0	0	0
ENSSSCG00000022398	NUCKS1	NUCKS1	MLN_IPP_JPP_PB	MLN	1	0	0	0
ENSSSCG00000022451	WDR73	WDR73	MLN_IPP_JPP_PB	MLN	1	0	0	0
ENSSSCG00000022528	DAZAP1	DAZAP1	MLN_IPP_JPP_PB	MLN	1	0	0	0
ENSSSCG00000022647	TIMM17B	TIMM17B	MLN_IPP_JPP_PB	MLN	1	0	0	0
ENSSSCG00000022734		KMT2C	MLN_IPP_JPP_PB	MLN	1	0	0	0
ENSSSCG00000022890	ARL5A	ARL5A	MLN_IPP_JPP_PB	MLN	1	0	0	0
ENSSSCG00000022976		GTPBP2	MLN_IPP_JPP_PB	MLN	1	0	0	0
ENSSSCG00000023047		ZNF638	MLN_IPP_JPP_PB	MLN	1	0	0	0
ENSSSCG00000023323		AP001458.2	MLN_IPP_JPP_PB	MLN	1	0	0	0
ENSSSCG00000023326	PNRC2	PNRC2	MLN_IPP_JPP_PB	MLN	1	0	0	0
ENSSSCG00000023351	PLA2G4A	PLA2G4A	MLN_IPP_JPP_PB	MLN	1	0	0	0
ENSSSCG00000023444		MTHFD2	MLN_IPP_JPP_PB	MLN	1	0	0	0
ENSSSCG00000023658	NR2C2AP	NR2C2AP	MLN_IPP_JPP_PB	MLN	1	0	0	0
ENSSSCG00000023674	SON	SON	MLN_IPP_JPP_PB	MLN	1	0	0	0
ENSSSCG00000023714	SLC31A2	SLC31A2	MLN_IPP_JPP_PB	MLN	1	0	0	0
ENSSSCG00000023751	DBNDD2	DBNDD2	MLN_IPP_JPP_PB	MLN	1	0	0	0
ENSSSCG00000023803	ELK3	ELK3	MLN_IPP_JPP_PB	MLN	1	0	0	0
ENSSSCG00000023847	SNORA70		MLN_IPP_JPP_PB	MLN	1	0	0	0
ENSSSCG00000023920		P3H1	MLN_IPP_JPP_PB	MLN	1	0	0	0
ENSSSCG00000024019	GTF2H5	GTF2H5	MLN_IPP_JPP_PB	MLN	1	0	0	0
ENSSSCG00000024023	HNMT	HNMT	MLN_IPP_JPP_PB	MLN	1	0	0	0
ENSSSCG00000024146			MLN_IPP_JPP_PB	MLN	1	0	0	0
ENSSSCG00000024148	U6		MLN_IPP_JPP_PB	MLN	1	0	0	0
ENSSSCG00000024328	BRF2	BRF2	MLN_IPP_JPP_PB	MLN	1	0	0	0
ENSSSCG00000024368		UBXN11	MLN_IPP_JPP_PB	MLN	1	0	0	0
ENSSSCG00000024390		PSMB3	MLN_IPP_JPP_PB	MLN	1	0	0	0
ENSSSCG00000024564	IMMT	IMMT	MLN_IPP_JPP_PB	MLN	1	0	0	0
ENSSSCG00000024595		APOBR	MLN_IPP_JPP_PB	MLN	1	0	0	0
ENSSSCG00000024699	Metazoa_SRP		MLN_IPP_JPP_PB	MLN	1	0	0	0
ENSSSCG00000024947		NDUFS4	MLN_IPP_JPP_PB	MLN	1	0	0	0
ENSSSCG00000024990	MPI	MPI	MLN_IPP_JPP_PB	MLN	1	0	0	0
ENSSSCG00000024991			MLN_IPP_JPP_PB	MLN	1	0	0	0
ENSSSCG00000025363	SNX17	SNX17	MLN_IPP_JPP_PB	MLN	1	0	0	0
ENSSSCG00000025465		PRKACB	MLN_IPP_JPP_PB	MLN	1	0	0	0
ENSSSCG00000025545	HDAC6	HDAC6	MLN_IPP_JPP_PB	MLN	1	0	0	0
ENSSSCG00000025757		OSER1	MLN_IPP_JPP_PB	MLN	1	0	0	0
ENSSSCG00000025800		VTI1A	MLN_IPP_JPP_PB	MLN	1	0	0	0
ENSSSCG00000026142	TNK1	TNK1	MLN_IPP_JPP_PB	MLN	1	0	0	0
ENSSSCG00000026152	PRKD2	PRKD2	MLN_IPP_JPP_PB	MLN	1	0	0	0
ENSSSCG00000026283	UBXN2A	UBXN2A	MLN_IPP_JPP_PB	MLN	1	0	0	0
ENSSSCG00000026293	STX5	STX5	MLN_IPP_JPP_PB	MLN	1	0	0	0
ENSSSCG00000026461	SNORD111	SNORD111	MLN_IPP_JPP_PB	MLN	1	0	0	0
ENSSSCG00000026478	PADI2	PADI2	MLN_IPP_JPP_PB	MLN	1	0	0	0
ENSSSCG00000026505		SETD6	MLN_IPP_JPP_PB	MLN	1	0	0	0
ENSSSCG00000026741	TBCC	TBCC	MLN_IPP_JPP_PB	MLN	1	0	0	0
ENSSSCG00000026748	PLK1	PLK1	MLN_IPP_JPP_PB	MLN	1	0	0	0
ENSSSCG00000026922	DRAM2	DRAM2	MLN_IPP_JPP_PB	MLN	1	0	0	0
ENSSSCG00000027022	CNFN	CNFN	MLN_IPP_JPP_PB	MLN	1	0	0	0
ENSSSCG00000027091	OAZ3	OAZ3	MLN_IPP_JPP_PB	MLN	1	0	0	0
ENSSSCG00000027135	PPM1G	PPM1G	MLN_IPP_JPP_PB	MLN	1	0	0	0
ENSSSCG00000027640		IPO13	MLN_IPP_JPP_PB	MLN	1	0	0	0
ENSSSCG00000027742		RNF114	MLN_IPP_JPP_PB	MLN	1	0	0	0
ENSSSCG00000027800			MLN_IPP_JPP_PB	MLN	1	0	0	0
ENSSSCG00000027860			MLN_IPP_JPP_PB	MLN	1	0	0	0
ENSSSCG00000027931	NUDCD2	NUDCD2	MLN_IPP_JPP_PB	MLN	1	0	0	0
ENSSSCG00000027933	SBK1	SBK1	MLN_IPP_JPP_PB	MLN	1	0	0	0
ENSSSCG00000027971	RFXANK	RFXANK	MLN_IPP_JPP_PB	MLN	1	0	0	0
ENSSSCG00000028025	WDR74	WDR74	MLN_IPP_JPP_PB	MLN	1	0	0	0
ENSSSCG00000028096		SDCCAG8	MLN_IPP_JPP_PB	MLN	1	0	0	0
ENSSSCG00000028275	INTS5	INTS5	MLN_IPP_JPP_PB	MLN	1	0	0	0
ENSSSCG00000028377	CRYZL1	CRYZL1	MLN_IPP_JPP_PB	MLN	1	0	0	0
ENSSSCG00000028479		TMEM230	MLN_IPP_JPP_PB	MLN	1	0	0	0
ENSSSCG00000028655	RAB18	RAB18	MLN_IPP_JPP_PB	MLN	1	0	0	0
ENSSSCG00000028671	CEL	CEL	MLN_IPP_JPP_PB	MLN	1	0	0	0
ENSSSCG00000028902	RB1CC1	RB1CC1	MLN_IPP_JPP_PB	MLN	1	0	0	0
ENSSSCG00000028904		BABAM1	MLN_IPP_JPP_PB	MLN	1	0	0	0
ENSSSCG00000028978	CAD	CAD	MLN_IPP_JPP_PB	MLN	1	0	0	0
ENSSSCG00000029070		PAFAH1B3	MLN_IPP_JPP_PB	MLN	1	0	0	0
ENSSSCG00000029119	PRPF6	PRPF6	MLN_IPP_JPP_PB	MLN	1	0	0	0
ENSSSCG00000029165	DOK4	DOK4	MLN_IPP_JPP_PB	MLN	1	0	0	0
ENSSSCG00000029228	ZNF276	ZNF276	MLN_IPP_JPP_PB	MLN	1	0	0	0
ENSSSCG00000029391	PLSCR3	PLSCR3	MLN_IPP_JPP_PB	MLN	1	0	0	0
ENSSSCG00000029424		CARS2	MLN_IPP_JPP_PB	MLN	1	0	0	0
ENSSSCG00000029484	EMB	EMB	MLN_IPP_JPP_PB	MLN	1	0	0	0
ENSSSCG00000029507	RASGEF1B	RASGEF1B	MLN_IPP_JPP_PB	MLN	1	0	0	0
ENSSSCG00000029531		SAMHD1	MLN_IPP_JPP_PB	MLN	1	0	0	0
ENSSSCG00000029764	TXLNG	TXLNG	MLN_IPP_JPP_PB	MLN	1	0	0	0
ENSSSCG00000029776	FAM219B	FAM219B	MLN_IPP_JPP_PB	MLN	1	0	0	0
ENSSSCG00000029813	TSPAN5	TSPAN5	MLN_IPP_JPP_PB	MLN	1	0	0	0
ENSSSCG00000029845			MLN_IPP_JPP_PB	MLN	1	0	0	0
ENSSSCG00000029860		EPB41L4A	MLN_IPP_JPP_PB	MLN	1	0	0	0
ENSSSCG00000029983	PCGF3	PCGF3	MLN_IPP_JPP_PB	MLN	1	0	0	0
ENSSSCG00000030070	ZBTB18	ZBTB18	MLN_IPP_JPP_PB	MLN	1	0	0	0
ENSSSCG00000030073		BTBD9	MLN_IPP_JPP_PB	MLN	1	0	0	0
ENSSSCG00000030130	DPYSL2	DPYSL2	MLN_IPP_JPP_PB	MLN	1	0	0	0
ENSSSCG00000030153	SMURF1	SMURF1	MLN_IPP_JPP_PB	MLN	1	0	0	0
ENSSSCG00000030196	CUL9	CUL9	MLN_IPP_JPP_PB	MLN	1	0	0	0
ENSSSCG00000030201			MLN_IPP_JPP_PB	MLN	1	0	0	0
ENSSSCG00000030279	PIP4K2B	PIP4K2B	MLN_IPP_JPP_PB	MLN	1	0	0	0
ENSSSCG00000030291	RPRD2	RPRD2	MLN_IPP_JPP_PB	MLN	1	0	0	0
ENSSSCG00000030377		IL27	MLN_IPP_JPP_PB	MLN	1	0	0	0
ENSSSCG00000030543	COTL1	COTL1	MLN_IPP_JPP_PB	MLN	1	0	0	0
ENSSSCG00000030597	HAPLN3	HAPLN3	MLN_IPP_JPP_PB	MLN	1	0	0	0
ENSSSCG00000030642	PCNA	PCNA	MLN_IPP_JPP_PB	MLN	1	0	0	0
ENSSSCG00000030673	BLOC1S4	BLOC1S4	MLN_IPP_JPP_PB	MLN	1	0	0	0
ENSSSCG00000030677	GART	GART	MLN_IPP_JPP_PB	MLN	1	0	0	0
ENSSSCG00000030784	CH242-69I19.6	UXT	MLN_IPP_JPP_PB	MLN	1	0	0	0
ENSSSCG00000000018		KIAA0930	MLN_IPP_JPP_PB	MLN	2	0	0	0
ENSSSCG00000000090	CBX7	CBX7	MLN_IPP_JPP_PB	MLN	2	0	0	0
ENSSSCG00000000133	TST	TST	MLN_IPP_JPP_PB	MLN	2	0	0	0
ENSSSCG00000000134	MPST	MPST	MLN_IPP_JPP_PB	MLN	2	0	0	0
ENSSSCG00000000188	DHH	DHH	MLN_IPP_JPP_PB	MLN	2	0	0	0
ENSSSCG00000000189	LMBR1L	LMBR1L	MLN_IPP_JPP_PB	MLN	2	0	0	0
ENSSSCG00000000268	AAAS	AAAS	MLN_IPP_JPP_PB	MLN	2	0	0	0
ENSSSCG00000000675	C1R	C1R	MLN_IPP_JPP_PB	MLN	2	0	0	0
ENSSSCG00000000692	PIANP	PIANP	MLN_IPP_JPP_PB	MLN	2	0	0	0
ENSSSCG00000000735	TSPAN9	TSPAN9	MLN_IPP_JPP_PB	MLN	2	0	0	0
ENSSSCG00000000839	ALDH1L2	ALDH1L2	MLN_IPP_JPP_PB	MLN	2	0	0	0
ENSSSCG00000001004	SLC22A23	SLC22A23	MLN_IPP_JPP_PB	MLN	2	0	0	0
ENSSSCG00000001005	PSMG4	PSMG4	MLN_IPP_JPP_PB	MLN	2	0	0	0
ENSSSCG00000001394	MIC-2	MICB	MLN_IPP_JPP_PB	MLN	2	0	0	0
ENSSSCG00000001537		ZNF76	MLN_IPP_JPP_PB	MLN	2	0	0	0
ENSSSCG00000001825	SLC41A3	SLC41A3	MLN_IPP_JPP_PB	MLN	2	0	0	0
ENSSSCG00000001834	MFGE8	MFGE8	MLN_IPP_JPP_PB	MLN	2	0	0	0
ENSSSCG00000002305	EXD2	EXD2	MLN_IPP_JPP_PB	MLN	2	0	0	0
ENSSSCG00000002440	CCDC88C	CCDC88C	MLN_IPP_JPP_PB	MLN	2	0	0	0
ENSSSCG00000003067			MLN_IPP_JPP_PB	MLN	2	0	0	0
ENSSSCG00000003189	PRMT1	PRMT1	MLN_IPP_JPP_PB	MLN	2	0	0	0
ENSSSCG00000003378	THAP3	THAP3	MLN_IPP_JPP_PB	MLN	2	0	0	0
ENSSSCG00000003383	ZBTB48	ZBTB48	MLN_IPP_JPP_PB	MLN	2	0	0	0
ENSSSCG00000003485	RCC2	RCC2	MLN_IPP_JPP_PB	MLN	2	0	0	0
ENSSSCG00000003490	MRTO4	MRTO4	MLN_IPP_JPP_PB	MLN	2	0	0	0
ENSSSCG00000003563	GPN2	GPN2	MLN_IPP_JPP_PB	MLN	2	0	0	0
ENSSSCG00000003564	GPATCH3	GPATCH3	MLN_IPP_JPP_PB	MLN	2	0	0	0
ENSSSCG00000003746			MLN_IPP_JPP_PB	MLN	2	0	0	0
ENSSSCG00000004024		RNASET2	MLN_IPP_JPP_PB	MLN	2	0	0	0
ENSSSCG00000004049	ACAT2	ACAT2	MLN_IPP_JPP_PB	MLN	2	0	0	0
ENSSSCG00000005640	CIZ1	CIZ1	MLN_IPP_JPP_PB	MLN	2	0	0	0
ENSSSCG00000006370	TSTD1	TSTD1	MLN_IPP_JPP_PB	MLN	2	0	0	0
ENSSSCG00000006902	GFI1	GFI1	MLN_IPP_JPP_PB	MLN	2	0	0	0
ENSSSCG00000006930	SH3GLB1	SH3GLB1	MLN_IPP_JPP_PB	MLN	2	0	0	0
ENSSSCG00000007157		SLC4A11	MLN_IPP_JPP_PB	MLN	2	0	0	0
ENSSSCG00000007544		SUN1	MLN_IPP_JPP_PB	MLN	2	0	0	0
ENSSSCG00000007817	IL4R	IL4R	MLN_IPP_JPP_PB	MLN	2	0	0	0
ENSSSCG00000008590	MFSD2B	MFSD2B	MLN_IPP_JPP_PB	MLN	2	0	0	0
ENSSSCG00000008642	ASAP2	ASAP2	MLN_IPP_JPP_PB	MLN	2	0	0	0
ENSSSCG00000008722		SH3TC1	MLN_IPP_JPP_PB	MLN	2	0	0	0
ENSSSCG00000008801	SLC30A9	SLC30A9	MLN_IPP_JPP_PB	MLN	2	0	0	0
ENSSSCG00000008973	NAAA	NAAA	MLN_IPP_JPP_PB	MLN	2	0	0	0
ENSSSCG00000009096	EXOSC9	EXOSC9	MLN_IPP_JPP_PB	MLN	2	0	0	0
ENSSSCG00000009239			MLN_IPP_JPP_PB	MLN	2	0	0	0
ENSSSCG00000009792	ZCCHC8	ZCCHC8	MLN_IPP_JPP_PB	MLN	2	0	0	0
ENSSSCG00000009816	P2RX4	P2RX4	MLN_IPP_JPP_PB	MLN	2	0	0	0
ENSSSCG00000010684	RGS10	RGS10	MLN_IPP_JPP_PB	MLN	2	0	0	0
ENSSSCG00000010772	ADAM8	ADAM8	MLN_IPP_JPP_PB	MLN	2	0	0	0
ENSSSCG00000010773	TUBGCP2	TUBGCP2	MLN_IPP_JPP_PB	MLN	2	0	0	0
ENSSSCG00000010914		NAV1	MLN_IPP_JPP_PB	MLN	2	0	0	0
ENSSSCG00000010965	CCL21	CCL21	MLN_IPP_JPP_PB	MLN	2	0	0	0
ENSSSCG00000010991	AQP3	AQP3	MLN_IPP_JPP_PB	MLN	2	0	0	0
ENSSSCG00000011179	MRPL3	MRPL3	MLN_IPP_JPP_PB	MLN	2	0	0	0
ENSSSCG00000011331			MLN_IPP_JPP_PB	MLN	2	0	0	0
ENSSSCG00000011669	SLC25A36	SLC25A36	MLN_IPP_JPP_PB	MLN	2	0	0	0
ENSSSCG00000012583		ACSL4	MLN_IPP_JPP_PB	MLN	2	0	0	0
ENSSSCG00000013588	MAP2K7	MAP2K7	MLN_IPP_JPP_PB	MLN	2	0	0	0
ENSSSCG00000014180	ST8SIA4	ST8SIA4	MLN_IPP_JPP_PB	MLN	2	0	0	0
ENSSSCG00000014385	PCDHGC5	PCDHGC5	MLN_IPP_JPP_PB	MLN	2	0	0	0
ENSSSCG00000015066	ZPR1	ZPR1	MLN_IPP_JPP_PB	MLN	2	0	0	0
ENSSSCG00000015412	CCDC146	CCDC146	MLN_IPP_JPP_PB	MLN	2	0	0	0
ENSSSCG00000015721	ERCC3	ERCC3	MLN_IPP_JPP_PB	MLN	2	0	0	0
ENSSSCG00000017518	OSBPL7	OSBPL7	MLN_IPP_JPP_PB	MLN	2	0	0	0
ENSSSCG00000017682	MYO19	MYO19	MLN_IPP_JPP_PB	MLN	2	0	0	0
ENSSSCG00000017688	GGNBP2	GGNBP2	MLN_IPP_JPP_PB	MLN	2	0	0	0
ENSSSCG00000017698	CCL4	CCL4	MLN_IPP_JPP_PB	MLN	2	0	0	0
ENSSSCG00000017955	MPDU1	MPDU1	MLN_IPP_JPP_PB	MLN	2	0	0	0
ENSSSCG00000017956	CD68	CD68	MLN_IPP_JPP_PB	MLN	2	0	0	0
ENSSSCG00000017959		CYB5D1	MLN_IPP_JPP_PB	MLN	2	0	0	0
ENSSSCG00000018014	ZNF18	ZNF18	MLN_IPP_JPP_PB	MLN	2	0	0	0
ENSSSCG00000018049			MLN_IPP_JPP_PB	MLN	2	0	0	0
ENSSSCG00000021318		FBXW2	MLN_IPP_JPP_PB	MLN	2	0	0	0
ENSSSCG00000021602	TTC36	TTC36	MLN_IPP_JPP_PB	MLN	2	0	0	0
[truncated: 2,776 more rows]
