# Supplementary material for: Immunome differences between porcine ileal and jejunal Peyer’s patches revealed by global transcriptome sequencing of gut-associated lymphoid tissues
Source: Sci Rep. 2018 Jun 13;8:9077. doi: 10.1038/s41598-018-27019-7 (PMC5998120; doi:10.1038/s41598-018-27019-7)
Supplement: Supplementary file 14 — Supplementary Table S13 [file 41598_2018_27019_MOESM14_ESM.xls]

## Sheet: Feuil1
Supplementary Table S13 : Results of RT-qPCR
			HPRT	RPL19	TBP	SDHA	HMBS2	B2MI	ACTB	GAPDH2	Mean	Mean of 3 reference genes	Geometric mean		CCL28	delta C(t)-CCL28	2exp-deltaC(t)-CCL28		CCL25	delta C(t)-CCL25	2exp-deltaC(t)-CCL25		CCR10	delta C(t)-CCR10	2exp-deltaC(t)-CCR10		TGFb	delta C(t)-TGFb	2exp-deltaC(t)-TGFb		IL10	delta C(t)-10	2exp-deltaC(t)-10		CCR9	delta C(t)-CCR9	2exp-deltaC(t)-CCR9		TGFb-R	delta C(t)-TGFbR	2exp-deltaC(t)-TGFbR		MAdCAM	delta C(t)-MAdCAM	2exp-deltaC(t)-MAdCAM		Alpha 4	delta C(t)-Alpha4	2exp-deltaC(t)-Alpha4
109	PP-Jéjunales	Pig1	23.02	18.26	24.93	22.5	25.03	15.3	18.49	19.32	20.5862	19.8833	19.4859		22.41	2.92413	0.13175		18.71	-0.77587	1.71222		29.38	9.89413	0.00105092		27.63	8.14413	0.00353486		28.29	8.80413	0.00223714		24.2	4.71413	0.0380983		28.16	8.67413	0.00244809		27.21	7.72413	0.00472939		24.19	4.70413	0.0383633
110	PP-Jéjunales	Pig2	21.72	17.06	23.6	22.06	24.5	15.06	17.14	19.09	19.7649	19.55	19.169		24.57	5.40102	0.0236663		20.23	1.06102	0.479293		29.28	10.111	0.000904231		28.5	9.33102	0.00155268		31.14	11.971	0.000249094		26.58	7.41102	0.00587571		27	7.83102	0.00439165		28.11	8.94102	0.00203463		25.22	6.05102	0.0150821
111	PP-Jéjunales	Pig3	21.36	18.27	24.2	21.61	24.5	14.86	17.44	18.76	19.8711	19.3733	18.9731		22.35	3.37686	0.0962641		18.32	-0.653141	1.57259		27.66	8.68686	0.00242658		26.69	7.71686	0.00475329		27.77	8.79686	0.00224844		24.56	5.58686	0.020806		29.51	10.5369	0.000673115		27.1	8.12686	0.00357744		23.63	4.65686	0.0396411
112	PP-Jéjunales	Pig4	23.95	18.59	24.86	22.93	25.33	16.24	18.34	20.09	21.0444	20.5533	20.2178		24.1	3.88221	0.067817		20.26	0.0422083	0.971167		30.7	10.4822	0.000699103		28.79	8.57221	0.00262729		30.93	10.7122	0.000596079		26.74	6.52221	0.0108798		28.89	8.67221	0.00245135		30.19	9.97221	0.000995557		25.31	5.09221	0.0293152
113	PP-Jéjunales	Pig5	22.42	19.03	23.45	20.68	24.16	14.86	17.1	18.33	19.7642	19.1167	18.7396		23.58	4.84044	0.0349046		19.84	1.10044	0.466374		29.83	11.0904	0.000458612		28	9.26044	0.00163053		30.27	11.5304	0.000338058		26.45	7.71044	0.00477448		27.56	8.82044	0.00221199		27.82	9.08044	0.00184721		25.65	6.91044	0.00831286
114	PP-Jéjunales	Pig6	23.76	18.74	24.18	20.38	24.29	15.02	17.35	18.18	19.9656	19.1633	18.7887		24.13	5.34128	0.0246668		20.64	1.85128	0.277146		32.38	13.5913	8.10244e-05		29.69	10.9013	0.000522861		30.4	11.6113	0.000319636		26.87	8.08128	0.00369225		28.45	9.66128	0.00123499		30.18	11.3913	0.00037229		26.19	7.40128	0.0059155
115	PP-Jéjunales	Pig7	23.01	17.14	23.3	20.71	24.43	14.5	17.07	18.95	19.6031	19.2933	18.864		22.07	3.20601	0.108366		19.43	0.56601	0.675482		32.05	13.186	0.000107304		29.19	10.326	0.000779043		28.79	9.92601	0.00102795		25.35	6.48601	0.0111562		28.96	10.096	0.000913689		29.34	10.476	0.000702113		25.3	6.43601	0.0115496
116	PP-Jéjunales	Pig8	22.12	17.42	23.81	21.67	24.31	15.11	17.41	18.85	19.8359	19.4233	19.0599		22.69	3.63012	0.0807656		19.8	0.740116	0.598691		33.53	14.4701	4.40617e-05		30.36	11.3001	0.000396576		30.42	11.3601	0.000380421		26.21	7.15012	0.00704045		28.84	9.78012	0.00113734		29.66	10.6001	0.000644239		25.55	6.49012	0.0111245
117	PP-Jéjunales	Pig9	22.68	16.29	22	20.87	23.28	13.46	15.55	17.85	18.6687	18.1967	17.751		22.52	4.76903	0.0366757		18.63	0.87903	0.543733		31.8	14.049	5.89957e-05		28.06	10.309	0.000788266		28.9	11.149	0.00044036		25.49	7.73903	0.0046808		28.07	10.319	0.000782821		28.43	10.679	0.000609946		23.57	5.81903	0.0177132
118	PP-Jéjunales	Pig10	22.29	17.4	23.92	21.79	24.36	15.19	18.47	18.87	20.0456	19.4733	19.1133		21.62	2.5067	0.175958		17.98	-1.1333	2.1936		26.26	7.1467	0.00705714		26.32	7.2067	0.00676966		28.28	9.1667	0.00174		24.14	5.0267	0.030677		29.43	10.3167	0.000784086		26.73	7.6167	0.005095		23.07	3.9567	0.0644042
119	PP-Jéjunales	Pig11	21.57	17.99	23.54	21.6	24.18	14.86	17.42	19.22	19.812	19.42	19.0433		22.22	3.17667	0.110593		18.53	-0.513327	1.42734		27.68	8.63667	0.00251248		25.45	6.40667	0.0117869		27.45	8.40667	0.00294672		24.54	5.49667	0.0221481		28.28	9.23667	0.00165762		26.64	7.59667	0.00516623		23.36	4.31667	0.0501825
121	PP-Jéjunales	Pig12	20.19	18.21	24.48	22.65	25.31	15.51	18.76	19.57	20.3473	20.13	19.7317		24.33	4.59828	0.0412838		19.07	-0.661719	1.58197		28.87	9.13828	0.00177461		27.05	7.31828	0.00626582		30.15	10.4183	0.000730777		25.22	5.48828	0.0222773		29.04	9.30828	0.00157735		27.73	7.99828	0.00391091		23.56	3.82828	0.0704
122	PP-Jéjunales	Pig13	22.75	18.06	24.83	23.33	25.52	16.42	19.03	20.24	21.0408	20.7267	20.3933		22.96	2.56667	0.168793		18.75	-1.64333	3.12386		28.41	8.01667	0.00386137		27.45	7.05667	0.00751156		29.49	9.09667	0.00182654		25.05	4.65667	0.0396463		27.18	6.78667	0.0090575		26.73	6.33667	0.0123729		24.19	3.79667	0.0719595
123	PP-Jéjunales	Pig14	21.94	17.46	24.21	22.6	24.91	15.79	18.46	19.86	20.4194	20.1867	19.8417		21.61	1.76832	0.29355		18.35	-1.49168	2.81216		27.25	7.40832	0.00588671		26.64	6.79832	0.00898464		28.31	8.46832	0.00282345		23.55	3.70832	0.0765039		28.33	8.48832	0.00278458		26.35	6.50832	0.010985		22.61	2.76832	0.146775
124	PP-Jéjunales	Pig15	23.77	17.62	24.05	22.4	24.99	15.38	18.38	19.67	20.5132	20.0133	19.6265		24.54	4.91352	0.0331804		18.75	-0.876476	1.83588		29.24	9.61352	0.00127656		27.56	7.93352	0.00409045		29.64	10.0135	0.000967451		26.11	6.48352	0.0111754		29.63	10.0035	0.00097418		28.1	8.47352	0.00281329		24.37	4.74352	0.0373299
125	PP-Jéjunales	Pig16	23.67	17.89	23.45	22.01	24.33	15.88	17.59	18.75	20.2117	19.6533	19.3493		23.08	3.73073	0.075325		19.05	-0.299272	1.23052		28.68	9.33073	0.001553		27.69	8.34073	0.00308454		29.15	9.80073	0.00112121		25.54	6.19073	0.0136901		30.58	11.2307	0.000416116		26.89	7.54073	0.0053705		23.45	4.10073	0.0582851
126	PP-Jéjunales	Pig17	22.89	18.2	23.61	21.9	24.44	15.25	18.08	19.1	20.2003	19.5967	19.2369		22.61	3.37311	0.0965144		18.09	-1.14689	2.21436		30.7	11.4631	0.000354209		30.18	10.9431	0.000507919		28.28	9.04311	0.00189562		24.69	5.45311	0.022827		30.97	11.7331	0.000293752		29.25	10.0131	0.000967727		23.03	3.79311	0.0721372
127	PP-Jéjunales	Pig18	23.27	17.89	23.51	22.22	24.35	15.3	18.14	18.12	20.099	19.2567	18.8995		23.02	4.12053	0.0574904		18.61	-0.289466	1.22219		32.17	13.2705	0.000101198		30.58	11.6805	0.000304655		28.54	9.64053	0.00125288		25.23	6.33053	0.0124257		29.15	10.2505	0.000820884		32.94	14.0405	5.93442e-05		23.44	4.54053	0.0429698
128	PP-Jéjunales	Pig19	21.6	18.09	23.35	22.33	24.37	15.42	17.77	19.02	20.0269	19.6033	19.2627		22.73	3.46732	0.0904136		18.96	-0.302684	1.23344		31.32	12.0573	0.000234631		28.93	9.66732	0.00122984		28.82	9.55732	0.00132728		25.01	5.74732	0.018616		29.31	10.0473	0.000945054		28.57	9.30732	0.00157841		23.47	4.20732	0.0541342
129	PP-Jéjunales	Pig20	22.25	17.66	24.22	22.12	24.91	15.2	18.04	19.5	20.2288	19.87	19.4723		22.37	2.8977	0.134186		19.39	-0.0823026	1.05871		31.14	11.6677	0.000307378		31.8	12.3277	0.000194533		28.79	9.3177	0.00156709		25.88	6.4077	0.0117785		29.76	10.2877	0.000800008		30.03	10.5577	0.000663463		23.33	3.8577	0.0689791
130	PP-Jéjunales	Pig21	22.79	17.66	24.13	22.56	24.68	14.99	18.12	18.88	20.2007	19.5167	19.1154		21.37	2.25462	0.209552		17.82	-1.29538	2.45442		30.54	11.4246	0.000363786		29.74	10.6246	0.000633389		27.2	8.08462	0.00368372		24.31	5.19462	0.0273063		29.22	10.1046	0.000908252		28.18	9.06462	0.00186757		23.04	3.92462	0.0658524
131	PP-Jéjunales	Pig22	21.93	17.15	24.21	22.46	24.48	15.11	18.25	19.17	20.0832	19.5867	19.2117		23.47	4.25829	0.0522549		18.82	-0.391709	1.31195		32.46	13.2483	0.00010277		29.46	10.2483	0.000822161		28.23	9.01829	0.00192852		25.38	6.16829	0.0139046		27.28	8.06829	0.00372565		29.11	9.89829	0.00104789		24.08	4.86829	0.0342372
133	PP-Jéjunales	Pig23	22.74	16.85	23.28	23	24.05	15.55	17.68	19.03	20.0209	19.5433	19.2351		23.6	4.36489	0.0485331		18.48	-0.755114	1.68776		31.28	12.0449	0.000236662		30.12	10.8849	0.000528838		28.05	8.81489	0.00222052		25.54	6.30489	0.0126485		28.43	9.19489	0.00170633		28.81	9.57489	0.00131121		24.37	5.13489	0.0284607
134	PP-Jéjunales	Pig24	22.3	17.95	24.55	23.56	25.16	15.73	18.71	19.8	20.718	20.23	19.8625		22.72	2.85746	0.137981		18.43	-1.43254	2.69922		27.2	7.33746	0.00618309		26.89	7.02746	0.00766522		28.56	8.69746	0.00240882		24.67	4.80746	0.0357118		28.28	8.41746	0.00292478		26.2	6.33746	0.0123662		23.1	3.23746	0.10603
135	PP-Jéjunales	Pig25	22.52	17.78	23.99	22.9	24.6	15.4	18.08	19.45	20.3408	19.8167	19.4592		23.75	4.29079	0.0510908		19.1	-0.359207	1.28272		28.35	8.89079	0.00210671		27.45	7.99079	0.00393126		28.87	9.41079	0.00146916		24.76	5.30079	0.0253689		26.31	6.85079	0.00866375		27.42	7.96079	0.00401386		22.82	3.36079	0.0973421
136	PP-Jéjunales	Pig26	22.22	18.08	24.3	22.09	24.39	14.96	18.7	19.14	20.2399	19.4967	19.1144		22.18	3.06555	0.119448		18.25	-0.864449	1.82064		28.9	9.78555	0.00113307		28.27	9.15555	0.00175349		28.85	9.73555	0.00117302		24.37	5.25555	0.0261771		28.03	8.91555	0.00207086		28.64	9.52555	0.00135682		23.9	4.78555	0.0362581
137	PP-Jéjunales	Pig27	23.34	17.41	23.5	22.7	24.45	15.39	18.77	19.24	20.3539	19.6933	19.3452		23.58	4.23476	0.0531142		18.67	-0.675243	1.59687		30.63	11.2848	0.00040082		29.11	9.76476	0.00114952		29.13	9.78476	0.00113369		26	6.65476	0.00992472		29.22	9.87476	0.00106513		28.28	8.93476	0.00204348		24.26	4.91476	0.0331521
138	PP-Jéjunales	Pig28	22.72	17.55	24.13	22.01	24.46	15.16	18.31	19.82	20.2699	19.8133	19.4425		24.31	4.86746	0.034257		19.89	0.447456	0.733335		32.07	12.6275	0.000158036		30.13	10.6875	0.000606395		30.01	10.5675	0.00065899		27.75	8.30746	0.00315651		30.43	10.9875	0.000492545		29.2	9.75746	0.00115535		25.72	6.27746	0.0128913
139	PP-Jéjunales	Pig29	23.06	17.5	23.58	22.35	24.4	15.19	17.77	18.83	20.0748	19.4733	19.1102		25.07	5.95977	0.0160669		21.33	2.21977	0.214676		32.28	13.1698	0.000108519		30.08	10.9698	0.000498621		31.68	12.5698	0.000164484		28.87	9.75977	0.0011535		30.67	11.5598	0.000331256		30.84	11.7298	0.000294434		25.92	6.80977	0.00891365
140	PP-Jéjunales	Pig30	22	15.59	22.98	21.64	23.56	13.89	16.68	18.78	19.0691	18.7433	18.3171		23.3	4.98286	0.0316235		19.34	1.02286	0.49214		28.69	10.3729	0.000754151		28.14	9.82286	0.00110414		29.52	11.2029	0.000424232		26.11	7.79286	0.00450937		28.96	10.6429	0.000625432		28.07	9.75286	0.00115904		24.5	6.18286	0.0137649
141	PP-Jéjunales	Pig31	22.65	16.47	22.5	21.68	23.74	14.61	17.01	18.24	19.3412	18.8633	18.4949		23.39	4.8951	0.0336068		20.12	1.6251	0.324187		30.49	11.9951	0.000244971		28.71	10.2151	0.000841294		29.05	10.5551	0.000664657		26.73	8.2351	0.00331885		29.53	11.0351	0.000476544		28.37	9.8751	0.00106487		24.48	5.9851	0.0157872
142	PP-Jéjunales	Pig32	21.46	17.35	24.28	22.49	24.75	15.29	17.77	19.61	20.1159	19.8833	19.5053		23.8	4.29466	0.0509539		19.86	0.354664	0.782052		31.05	11.5447	0.000334742		29.16	9.65466	0.00124067		30.3	10.7947	0.000562966		26.41	6.90466	0.0083462		28.63	9.12466	0.00179144		29.09	9.58466	0.00130235		25.07	5.56466	0.0211285
143	PP-Jéjunales	Pig33	21.86	16.11	22.74	21.17	22.86	14.4	16.19	18.54	18.9673	18.6	18.2747		23.06	4.78533	0.0362636		19.8	1.52533	0.347399		31.86	13.5853	8.13593e-05		30.91	12.6353	0.000157176		28.61	10.3353	0.000774025		26.39	8.11533	0.00360613		28.91	10.6353	0.000628704		30.51	12.2353	0.000207395		25.54	7.26533	0.00650005
120	PP-Jéjunales	Pig34	21.78	17.66	23.88	20.67	24.51	14.19	17.65	18.6	19.5885	19.1	18.6329		22.71	4.07714	0.059246		18.88	0.247139	0.842566		30.13	11.4971	0.000345952		28.15	9.51714	0.00136476		27.86	9.22714	0.00166861		25.75	7.11714	0.00720324		27.16	8.52714	0.00271066		27.66	9.02714	0.00191673		24.38	5.74714	0.0186182
132	PP-Jéjunales	Pig35	22.49	17.5	23.24	21.78	23.99	14.73	17.69	17.89	19.6556	18.87	18.4905		22.79	4.29954	0.0507821		19.11	0.619537	0.65088		30.03	11.5395	0.000335933		27.79	9.29954	0.00158694		28.03	9.53954	0.00134373		25.74	7.24954	0.00657161		28.54	10.0495	0.0009436		27.82	9.32954	0.00155428		23.71	5.21954	0.0268388
144	PP-Jéjunales	Pig36	21.08	16.4	23.21	21.23	23.87	14.85	16.99	18.08	19.2105	18.9333	18.5749		22.12	3.54513	0.0856662		19.57	0.995131	0.50169		29.61	11.0351	0.000476535		28.35	9.77513	0.00114128		29.97	11.3951	0.000371299		25.87	7.29513	0.00636718		29.37	10.7951	0.000562784		27.91	9.33513	0.00154827		24.33	5.75513	0.0185154
145	PP-Iléales	Pig1	23.72	18.15	24.63	23.84	25.71	16.3	20.08	20.69	21.4016	20.9	20.5439		23.49	2.94608	0.129761		18.88	-1.66392	3.16877		30.23	9.68608	0.00121395		27.35	6.80608	0.00893649		28.47	7.92608	0.00411162		25.08	4.53608	0.0431027		28.31	7.76608	0.00459386		26.71	6.16608	0.013926		23.64	3.09608	0.116947
146	PP-Iléales	Pig2	23.4	16.98	25.42	23.02	25.15	16.52	18.95	19.46	20.8433	20.3767	20.0708		25.58	5.50925	0.0219559		18.78	-1.29075	2.44655		31.32	11.2492	0.000410808		27.26	7.18925	0.00685205		30.08	10.0092	0.000970322		26.34	6.26925	0.0129649		30.12	10.0492	0.000943788		27.9	7.82925	0.00439705		25.09	5.01925	0.0308358
147	PP-Iléales	Pig3	22.91	18.57	25.49	21.87	25.21	15.52	18.21	19.13	20.5917	19.9533	19.5611		24.35	4.7889	0.036174		19.92	0.358904	0.779757		30.25	10.6889	0.000605786		28.03	8.4689	0.00282232		29.22	9.6589	0.00123703		26.38	6.8189	0.00885738		28.29	8.7289	0.00235688		27.58	8.0189	0.0038554		24.29	4.7289	0.0377101
148	PP-Iléales	Pig4	22.7	16.98	24.97	22.59	24.68	16.27	18.21	18.63	20.3678	19.86	19.5576		24.6	5.04242	0.0303446		20.45	0.892417	0.538711		30.49	10.9324	0.000511699		28.03	8.47242	0.00281545		30.22	10.6624	0.000617011		26.81	7.25242	0.00655851		29.38	9.82242	0.00110448		28.33	8.77242	0.00228686		24.65	5.09242	0.0293109
149	PP-Iléales	Pig5	23.76	20.68	23.08	20.87	25.01	14.21	17.74	17.81	20.0937	19.01	18.498		23.58	5.08204	0.0295226		18.39	-0.107963	1.07771		29.71	11.212	0.000421542		28.02	9.52204	0.00136013		29.86	11.362	0.000379915		26.16	7.66204	0.00493738		29.09	10.592	0.000647857		28.01	9.51204	0.00136959		24.53	6.03204	0.0152818
150	PP-Iléales	Pig6	22.45	18.05	22.24	21.26	24.39	14.49	17.38	18.28	19.5698	19.0533	18.6245		24.68	6.05546	0.0150357		18.37	-0.254536	1.19295		30.15	11.5255	0.000339226		26.93	8.30546	0.00316087		29.28	10.6555	0.000619991		25.88	7.25546	0.00654467		28.53	9.90546	0.0010427		28.1	9.47546	0.00140476		24.19	5.56546	0.0211168
151	PP-Iléales	Pig7	22.84	18.05	23.06	21.88	25.43	16.08	18.18	17.85	20.1892	19.7867	19.398		24.58	5.182	0.0275462		19.18	-0.217996	1.16312		30.55	11.152	0.000439453		27.58	8.182	0.00344327		30.03	10.632	0.000630156		26.14	6.742	0.00934232		29.42	10.022	0.000961781		28.07	8.672	0.0024517		24.37	4.972	0.0318623
152	PP-Iléales	Pig8	22.55	16.11	23.34	20.42	23.52	13.85	17.41	17.52	19.0306	18.2967	17.8707		23.5	5.62935	0.0202021		18.3	0.429348	0.742597		29.05	11.1793	0.000431202		26.37	8.49935	0.00276338		28.57	10.6993	0.000601416		25	7.12935	0.00714254		27.41	9.53935	0.00134391		27.02	9.14935	0.00176105		23.03	5.15935	0.0279822
153	PP-Iléales	Pig9	21.55	16.53	22.42	22.97	23.83	15.34	17.78	17.47	19.4911	18.88	18.553		23.88	5.327	0.0249122		18.44	-0.112998	1.08147		29.15	10.597	0.000645631		26.22	7.667	0.00492042		27.95	9.397	0.00148327		24.73	6.177	0.0138209		27.13	8.577	0.00261858		27.22	8.667	0.00246021		23.32	4.767	0.0367273
154	PP-Iléales	Pig10	21.62	16.48	22.89	21.47	23.6	14.75	18.4	17.35	19.3259	18.5667	18.211		23.49	5.27897	0.0257556		18.28	0.0689704	0.953318		28.43	10.219	0.000839041		27.28	9.06897	0.00186195		29.44	11.229	0.000416623		25.33	7.11897	0.0071941		27.06	8.84897	0.00216868		27.69	9.47897	0.00140135		24.04	5.82897	0.0175916
155	PP-Iléales	Pig11	22.95	18.1	24.36	22.88	26.05	15.45	17.58	18.85	20.4742	20.1167	19.6494		23.42	3.7706	0.0732715		18.14	-1.5094	2.84691		28.65	9.0006	0.00195231		26.58	6.9306	0.00819747		28.76	9.1106	0.00180898		24.6	4.9506	0.0323385		27.3	7.6506	0.00497667		27.41	7.7606	0.00461132		24.05	4.4006	0.0473463
156	PP-Iléales	Pig12	24.64	17.45	24.02	21.93	24.75	15.76	18.42	19.53	20.5481	20.0133	19.6764		24.15	4.47365	0.0450088		18.46	-1.21635	2.32358		30.5	10.8236	0.000551768		26.34	6.66365	0.00986374		29.03	9.35365	0.00152852		25.48	5.80365	0.0179031		27.59	7.91365	0.00414719		28.03	8.35365	0.00305704		23.75	4.07365	0.0593895
157	PP-Iléales	Pig13	23.54	17.2	25.59	22.55	25.41	15.62	18.38	19.39	20.6488	20.14	19.7434		24.6	4.85664	0.0345149		18.88	-0.863365	1.81928		30.5	10.7566	0.000578003		27.66	7.91664	0.00413862		30.02	10.2766	0.000806166		26.1	6.35664	0.0122029		29.67	9.92664	0.00102751		28.55	8.80664	0.00223326		25.4	5.65664	0.0198236
158	PP-Iléales	Pig14	23.27	17.59	23.09	23.21	25.42	17.2	19.01	19.55	20.8449	20.7233	20.4464		23.69	3.2436	0.10558		18.61	-1.8364	3.57119		30.43	9.9836	0.000987729		27.08	6.6336	0.0100714		29.31	8.8636	0.0021468		25.13	4.6836	0.0389132		28.29	7.8436	0.00435354		27.65	7.2036	0.00678424		24.2	3.7536	0.0741404
159	PP-Iléales	Pig15	23.15	17.12	24.52	22.88	25.02	16.42	18.52	18.74	20.5418	20.06	19.7459		23.01	3.26411	0.104089		18.17	-1.57589	2.98119		29.41	9.66411	0.00123257		26.67	6.92411	0.00823445		29.35	9.60411	0.00128491		25.27	5.52411	0.0217309		27.99	8.24411	0.00329819		27.09	7.34411	0.00615463		23.41	3.66411	0.0788847
160	PP-Iléales	Pig16	21.58	17.49	23.15	21.76	24.29	15.13	17.31	18.24	19.6316	19.22	18.8552		25.47	6.61483	0.0102032		20.35	1.49483	0.354822		32.23	13.3748	9.41401e-05		29.19	10.3348	0.000774294		32.18	13.3248	9.74599e-05		29.09	10.2348	0.000829868		31.13	12.2748	0.000201794		28.93	10.0748	0.0009272		25.81	6.95483	0.00806097
161	PP-Iléales	Pig17	24.36	19.66	24.79	21.3	25.82	14.79	18.23	19.26	20.715	19.9567	19.4473		22.88	3.43266	0.0926119		17.56	-1.88734	3.69953		28.24	8.79266	0.002255		26.37	6.92266	0.00824275		28.78	9.33266	0.00155092		24.32	4.87266	0.0341337		26.63	7.18266	0.00688342		26.91	7.46266	0.00566912		23	3.55266	0.0852203
162	PP-Iléales	Pig18	25.19	19.39	25.41	22	26.46	15.68	19.19	20.02	21.3717	20.72	20.2519		23.48	3.22806	0.106723		17.39	-2.86194	7.26993		28.89	8.63806	0.00251007		25.8	5.54806	0.0213731		28.87	8.61806	0.00254511		24.7	4.44806	0.0458143		27.08	6.82806	0.00880135		28.1	7.84806	0.00434009		22.67	2.41806	0.187108
163	PP-Iléales	Pig19	22.46	16.71	24.24	21.82	24.74	15.83	18.46	18.3	20.064	19.6233	19.2802		22.9	3.61984	0.0813427		18.17	-1.11016	2.15869		28.02	8.73984	0.00233908		26.45	7.16984	0.00694484		29.48	10.1998	0.00085024		25.01	5.72984	0.0188428		27.62	8.33984	0.00308643		26.31	7.02984	0.00765255		23.2	3.91984	0.0660708
164	PP-Iléales	Pig20	22.61	19.56	23.69	22.45	24.24	15.25	19.73	18.33	20.5207	19.2733	18.9229		23.04	4.11707	0.0576285		17.34	-1.58293	2.99577		28.09	9.16707	0.00173955		25.99	7.06707	0.0074576		28.56	9.63707	0.00125589		25.41	6.48707	0.011148		27.08	8.15707	0.00350329		26.01	7.08707	0.00735493		23.57	4.64707	0.0399109
165	PP-Iléales	Pig21	21.82	16.81	23.1	21.35	24.01	15.43	17.17	18.06	19.4854	19.1667	18.8434		24.92	6.07663	0.0148167		18.7	-0.143372	1.10448		30.2	11.3566	0.000381342		27.8	8.95663	0.00201273		30.31	11.4666	0.000353347		25.94	7.09663	0.00730637		30	11.1566	0.000438046		27.91	9.06663	0.00186497		24.78	5.93663	0.0163266
166	PP-Iléales	Pig22	22.99	17.77	25.52	22.13	24.78	15.58	18.22	19.2	20.4975	19.8533	19.498		23.76	4.262	0.0521206		17.42	-2.078	4.22221		29.98	10.482	0.000699202		26.27	6.772	0.00915006		28.74	9.242	0.0016515		24.32	4.822	0.0353535		27.91	8.412	0.00293586		28.06	8.562	0.00264594		23.53	4.032	0.0611288
167	PP-Iléales	Pig23	23.58	17.74	23.24	21.31	24.16	14.89	17.29	18	19.7548	19.0167	18.6389		23.3	4.66105	0.039526		17.81	-0.828947	1.77639		30.39	11.7511	0.000290122		26.9	8.26105	0.00325968		28.8	10.1611	0.00087341		25.23	6.59105	0.0103728		27.73	9.09105	0.00183367		26.47	7.83105	0.00439155		23.92	5.28105	0.0257184
168	PP-Iléales	Pig24	22.8	18.76	24.98	21.48	24.82	15.16	18.2	18.61	20.3359	19.53	19.1315		24	4.8685	0.0342324		18.56	-0.571504	1.48607		29.19	10.0585	0.000937759		25.15	6.0185	0.015426		27.57	8.4385	0.00288244		24.92	5.7885	0.0180921		26.48	7.3485	0.00613596		25.91	6.7785	0.00910897		22.35	3.2185	0.107433
169	PP-Iléales	Pig25	22.52	16.07	22.83	23.49	24.7	16.43	20.09	19.67	20.4945	20.2667	19.9854		23.78	3.79459	0.0720631		18.32	-1.66541	3.17203		31.42	11.4346	0.00036128		27.54	7.55459	0.00531913		29.5	9.51459	0.00136717		25.51	5.52459	0.0217236		27.43	7.44459	0.00574055		27.48	7.49459	0.00554501		24.04	4.05459	0.0601791
170	PP-Iléales	Pig26	24.03	18.17	24.39	23.14	25.08	15.69	19.2	19.12	20.8414	19.9633	19.595		23.51	3.91496	0.0662948		18.26	-1.33504	2.52282		N/A				28.12	8.52496	0.00271476		28.85	9.25496	0.00163674		25.45	5.85496	0.0172775		29.22	9.62496	0.00126648		28.37	8.77496	0.00228283		24.63	5.03496	0.0305018
171	PP-Iléales	Pig27	24.05	18.36	25.1	22.86	25.68	17.16	19.13	20.14	21.3404	20.9933	20.7041		23.73	3.02586	0.12278		18	-2.70414	6.51671		29.24	8.53586	0.00269433		27.22	6.51586	0.0109278		28.2	7.49586	0.00554016		25.94	5.23586	0.0265369		28.37	7.66586	0.00492433		27.52	6.81586	0.00887611		24.12	3.41586	0.0936968
172	PP-Iléales	Pig28	23.68	18.07	25.42	22.45	25.07	16.83	19.12	19.49	21.0394	20.4633	20.1844		25.55	5.36556	0.0242553		19.39	-0.794443	1.73441		31.35	11.1656	0.000435344		28.52	8.33556	0.00309562		30.02	9.83556	0.00109447		26.65	6.46556	0.0113155		30.12	9.93556	0.00102117		27.6	7.41556	0.00585726		25	4.81556	0.0355118
173	PP-Iléales	Pig29	24.18	19.31	24.44	21.33	25.8	15.22	18.2	19.35	20.6962	20.1233	19.6595		24.03	4.37053	0.0483436		17.67	-1.98947	3.97091		28.75	9.09053	0.00183433		25.93	6.27053	0.0129533		28.05	8.39053	0.00297988		24.53	4.87053	0.0341841		27.4	7.74053	0.00467593		26.98	7.32053	0.00625605		23.55	3.89053	0.0674269
174	PP-Iléales	Pig30	21.51	15.39	21.95	20.98	23.99	15.44	16.45	17.59	18.9083	19.0067	18.6773		23.57	4.89268	0.0336632		17.84	-0.837316	1.78672		28.37	9.69268	0.0012084		26.32	7.64268	0.00500406		27.75	9.07268	0.00185716		24.51	5.83268	0.0175464		27.66	8.98268	0.00197671		26.42	7.74268	0.00466896		23.98	5.30268	0.0253357
175	PP-Iléales	Pig31	22.42	18	22.75	21.52	25.12	15.93	17.44	19.09	20.0697	20.0467	19.6946		22.98	3.2854	0.102564		17.69	-2.0046	4.01277		27.58	7.8854	0.00422919		26.74	7.0454	0.00757047		28.17	8.4754	0.00280963		24.02	4.3254	0.0498797		27.11	7.4154	0.00585789		26.46	6.7654	0.00919202		22.61	2.9154	0.132549
176	PP-Iléales	Pig32	22.21	17.62	23.45	21.29	24.61	15.02	16.58	18.13	19.592	19.2533	18.8535		23.23	4.37645	0.0481456		17.43	-1.42355	2.68245		27.45	8.59645	0.00258351		25.95	7.09645	0.00730727		28.06	9.20645	0.00169271		23.51	4.65645	0.0396523		26.58	7.72645	0.00472179		25.93	7.07645	0.00740928		22.78	3.92645	0.0657689
177	PP-Iléales	Pig33	22.71	17.11	24.18	21.31	23.39	15.06	18	17.67	19.6725	18.7067	18.3949		22.67	4.27511	0.0516493		17.07	-1.32489	2.50514		27.68	9.28511	0.00160289		26.06	7.66511	0.00492689		27.67	9.27511	0.00161404		23.36	4.96511	0.032015		26.51	8.11511	0.00360669		26.35	7.95511	0.00402971		23.02	4.62511	0.0405232
178	PP-Iléales	Pig34	23.09	17.62	23.44	22.05	25.22	15.66	18.22	19.11	20.3069	19.9967	19.6155		22.79	3.17451	0.110759		17.08	-2.53549	5.79774		28.36	8.74451	0.00233153		25.97	6.35451	0.0122209		27.95	8.33451	0.00309787		24.31	4.69451	0.03862		26.44	6.82451	0.00882303		26.63	7.01451	0.00773432		22.58	2.96451	0.128113
179	PP-Iléales	Pig35	22.35	18.13	23.83	21.99	24.96	16.03	17.83	18.84	20.2735	19.9433	19.6074		22.63	3.02262	0.123056		17.51	-2.09738	4.27933		27.52	7.91262	0.00415017		25.69	6.08262	0.0147554		27.24	7.63262	0.00503911		23.83	4.22262	0.0535631		26.27	6.66262	0.00987081		27.69	8.08262	0.00368884		22.52	2.91262	0.132805
180	PP-Iléales	Pig36	22.75	17.81	23.12	21.66	25.14	15	18.45	18.74	20.0823	19.6267	19.19		24.15	4.95998	0.0321289		17.94	-1.25002	2.37844		29.6	10.41	0.000734993		26.49	7.29998	0.0063458		29.01	9.81998	0.00110635		25.41	6.21998	0.0134152		28.72	9.52998	0.00135266		27.69	8.49998	0.00276217		23.94	4.74998	0.0371632
181	MLN	Pig1	23.18	17.37	24.69	23.12	25.18	16.77	17.61	20.02	20.7386	20.6567	20.3712		27.63	7.25875	0.00652977		21.61	1.23875	0.423739						31.88	11.5088	0.000343179		30.38	10.0088	0.000970656		29.16	8.78875	0.00226111		34.27	13.8988	6.54724e-05		29.43	9.05875	0.00187518		28.59	8.21875	0.00335667
182	MLN	Pig2	22.79	17.17	24.35	22.86	24.59	14.91	17.02	19.37	20.0702	19.6233	19.2216		25.79	6.56844	0.0105366		19.95	0.728442	0.603556		30.12	10.8984	0.000523893		25.32	6.09844	0.0145944		27.94	8.71844	0.00237404		25.74	6.51844	0.0109082		27.21	7.98844	0.00393767		26.39	7.16844	0.00695159		23.12	3.89844	0.0670582
183	MLN	Pig3	23.83	18.1	25.26	23.34	25.54	16.53	18.03	20.05	21.0677	20.7067	20.3799		26.32	5.94007	0.0162877		19.35	-1.02993	2.04193		31.42	11.0401	0.000474906		26.6	6.22007	0.0134144		29.09	8.71007	0.00238785		25.6	5.22007	0.0268289		30.48	10.1001	0.000911121		27.87	7.49007	0.00556243		24.88	4.50007	0.0441921
184	MLN	Pig4	23.43	17.1	25.42	23.46	25.08	16.38	17.65	19.35	20.6856	20.27	19.9576		25.39	5.43244	0.0231565		19.01	-0.947561	1.92861		30.98	11.0224	0.000480746		26.39	6.43244	0.0115783		29.52	9.56244	0.00132257		25.6	5.64244	0.0200197		29.55	9.59244	0.00129535		27.27	7.31244	0.00629124		25.24	5.28244	0.0256937
185	MLN	Pig5	22.4	20.62	24.66	22.67	25.14	15.89	17.13	20.27	20.8574	20.4333	20.0808		26.21	6.1292	0.0142865		19.65	-0.430798	1.34798		29.08	8.9992	0.00195421		24.56	4.4792	0.0448359		27.56	7.4792	0.00560449		24.45	4.3692	0.0483882		27.04	6.9592	0.00803658		25.45	5.3692	0.0241941		22.78	2.6992	0.153978
186	MLN	Pig6	23.14	17.17	24.35	23.3	24.95	15.7	17.03	20.27	20.4411	20.3067	19.9499		24.79	4.84007	0.0349135		18.53	-1.41993	2.67572		31.36	11.4101	0.000367473		26.56	6.61007	0.0102369		30.29	10.3401	0.000771486		24.22	4.27007	0.0518299		29.29	9.34007	0.00154297		27.55	7.60007	0.00515407		24.74	4.79007	0.0361447
187	MLN	Pig7	22.41	16.35	24.25	23.33	24.89	15.24	16.95	20.06	20.1088	20.0633	19.6689		24	4.33109	0.0496834		18.38	-1.28891	2.44343		31.71	12.0411	0.000237285		25.69	6.02109	0.0153982		29.61	9.94109	0.00101726		24.74	5.07109	0.0297474		28.78	9.11109	0.00180837		27.08	7.41109	0.00587542		24.42	4.75109	0.0371346
188	MLN	Pig8	22.04	16.72	23.99	22.84	24.31	14.51	16.7	18.31	19.5999	19.0433	18.6229		24.37	5.74712	0.0186185		17.85	-0.772883	1.70868		30.63	12.0071	0.000242939		26.01	7.38712	0.00597387		28.69	10.0671	0.000932171		24.59	5.96712	0.0159852		28.73	10.1071	0.000906681		26.81	8.18712	0.00343109		23.94	5.31712	0.0250835
189	MLN	Pig9	22.2	16.94	23.54	22.85	24.51	15.44	16.18	18.61	19.7394	19.52	19.1681		26.18	7.0119	0.00774831		19.39	0.221903	0.857434		31.01	11.8419	0.000272416		25.66	6.4919	0.0111107		28.18	9.0119	0.00193708		25.09	5.9219	0.0164941		26.33	7.1619	0.00698317		26.23	7.0619	0.00748437		22.75	3.5819	0.0835102
190	MLN	Pig10	22.81	16.85	24.42	22.9	25.03	15.51	17.07	19.11	20.1539	19.8833	19.5034		23.19	3.68656	0.0776664		19.57	0.0665648	0.954909		30.58	11.0766	0.000463043		25.58	6.07656	0.0148174		27.98	8.47656	0.00280737		25.77	6.26656	0.012989		26.43	6.92656	0.00822046		26.34	6.83656	0.00874961		23.81	4.30656	0.0505353
191	MLN	Pig11	23.08	17.69	25.17	23.11	25.38	15.82	17.47	19.53	20.6083	20.2433	19.8671		25.54	5.67295	0.0196008		19.39	-0.477053	1.3919		31.02	11.1529	0.000439166		26.16	6.29295	0.0127536		28.4	8.53295	0.00269977		25.73	5.86295	0.0171821		29.21	9.34295	0.0015399		26.18	6.31295	0.0125781		25.29	5.42295	0.0233094
192	MLN	Pig12	23.47	17.7	23.86	23.01	25.19	15.6	18.18	18.98	20.4781	19.9233	19.5381		26.04	6.50187	0.0110342		19.19	-0.34813	1.27291		29.7	10.1619	0.000872916		26.19	6.65187	0.00994461		29.52	9.98187	0.000988912		25.79	6.25187	0.013122		28.28	8.74187	0.0023358		26.91	7.37187	0.00603734		24.72	5.18187	0.0275487
193	MLN	Pig13	22.06	17.63	24.01	22.39	24.51	17.17	17.22	19.32	20.338	20.3333	20.1082		26.46	6.35178	0.012244		20.25	0.141782	0.906399		32.51	12.4018	0.000184796		27.07	6.96178	0.00802222		30.67	10.5618	0.000661587		26.7	6.59178	0.0103675		30.22	10.1118	0.000903754		28.29	8.18178	0.0034438		25.64	5.53178	0.0216156
194	MLN	Pig14	23	14.96	24.59	23.3	25.09	15.95	17.53	19.64	20.1486	20.2267	19.8823		26.67	6.78765	0.00905133		19.65	-0.232345	1.17474		31.36	11.4777	0.000350656		26.38	6.49765	0.0110665		29.49	9.60765	0.00128176		26.08	6.19765	0.0136245		29.47	9.58765	0.00129966		26.64	6.75765	0.00924152		24.47	4.58765	0.041589
195	MLN	Pig15	23.12	17.31	24.5	23.09	25.11	15.84	17.34	19.56	20.4462	20.17	19.8148		27.81	7.99517	0.00391934		20.49	0.675175	0.626256		31.98	12.1652	0.00021773		26.56	6.74517	0.00932181		30.53	10.7152	0.000594855		27.32	7.50517	0.00550449		29.5	9.68517	0.00121471		27.66	7.84517	0.00434878		25.35	5.53517	0.0215648
196	MLN	Pig16	22.39	16.94	23.99	22.58	24.7	15.26	16.98	18.95	19.9326	19.6367	19.2584		27.7	8.4416	0.00287624		20.73	1.4716	0.360583		33.87	14.6116	3.99457e-05		28.36	9.1016	0.00182031		32.5	13.2416	0.000103248		27.53	8.2716	0.00323594		32.65	13.3916	9.30523e-05		28.18	8.9216	0.0020622		29.01	9.7516	0.00116005
197	MLN	Pig17	23.16	17.6	25.26	23.83	25.18	16.1	17.51	18.87	20.6345	20.05	19.7039		24.76	5.05615	0.0300572		18.91	-0.793853	1.7337		32.2	12.4961	0.000173095		28.8	9.09615	0.0018272		29.71	10.0061	0.000972411		25.56	5.85615	0.0172633		30.11	10.4061	0.00073695		27.54	7.83615	0.00437608		25.65	5.94615	0.0162193
198	MLN	Pig18	22.77	17.41	24.25	23.05	24.82	15.78	17.99	19.12	20.3879	19.9067	19.5644		25.16	5.59564	0.0206797		19.58	0.0156441	0.989215		32.18	12.6156	0.000159336		28.3	8.73564	0.0023459		29.9	10.3356	0.000773858		26.52	6.95564	0.00805643		30.01	10.4456	0.000717047		29.73	10.1656	0.000870635		24.68	5.11564	0.0288428
199	MLN	Pig19	22.56	17.03	24.58	22.89	24.44	15.23	16.49	18.55	19.9018	19.4067	19.0421		24.67	5.62789	0.0202225		19.37	0.327893	0.796699		31.66	12.6179	0.000159087		26.56	7.51789	0.00545618		30.86	11.8179	0.000276987		26.24	7.19789	0.00681112		28.97	9.92789	0.00102661		26.79	7.74789	0.00465213		25.3	6.25789	0.0130673
200	MLN	Pig20	22.27	16.27	23.74	21.88	24.4	15.27	17.23	18.44	19.6557	19.37	19.0106		26.02	7.00937	0.00776194		19.36	0.349366	0.784929		32.03	13.0194	0.000120443		27.11	8.09937	0.00364626		30.31	11.2994	0.000396782		26.53	7.51937	0.00545061		30.4	11.3894	0.000372786		27.51	8.49937	0.00276335		25.45	6.43937	0.0115228
201	MLN	Pig21	23.68	17.95	25.41	24.38	25.84	17.01	18.93	20.2	21.4165	21.0167	20.7069		26.79	6.08305	0.0147509		19.78	-0.926947	1.90125		32.23	11.5231	0.000339794		26.72	6.01305	0.0154843		31.18	10.4731	0.000703553		26.36	5.65305	0.0198729		31.06	10.3531	0.000764576		29.12	8.41305	0.00293372		26.19	5.48305	0.0223582
202	MLN	Pig22	22.33	16.99	24.75	23.29	24.4	15.38	17	18.89	20.0727	19.5567	19.2099		23.44	4.23006	0.0532875		18.14	-1.06994	2.09935		30.04	10.8301	0.000549323		25.56	6.35006	0.0122586		28.4	9.19006	0.00171205		24.39	5.18006	0.0275833		28.18	8.97006	0.00199408		27.31	8.10006	0.00364451		23.94	4.73006	0.03768
203	MLN	Pig23	22.88	17.36	25.09	23.2	24.69	15.75	17.06	18.61	20.274	19.6833	19.3427		24.02	4.67735	0.0390821		18.22	-1.12265	2.17747		30.2	10.8573	0.000539029		26.4	7.05735	0.00750804		28.55	9.20735	0.00169166		24.7	5.35735	0.0243937		28.22	8.87735	0.00212643		26.51	7.16735	0.00695686		23.8	4.45735	0.0455202
204	MLN	Pig24	21.8	17.15	24.02	23.37	24.31	15.32	17.17	17.84	19.8333	19.1567	18.7995		24.91	6.1105	0.0144729		18.81	0.0105046	0.992745		31.36	12.5605	0.000165543		25.55	6.7505	0.00928743		27.67	8.8705	0.00213654		25.11	6.3105	0.0125994		28.45	9.6505	0.00124425		26.3	7.5005	0.00552234		24.12	5.3205	0.0250247
205	MLN	Pig25	23.25	17.19	24.41	23.69	24.73	15.22	18.04	19.67	20.4734	19.8733	19.4901		24.67	5.17989	0.0275866		18.74	-0.750114	1.68193		33.05	13.5599	8.28071e-05		26.12	6.62989	0.0100973		29.74	10.2499	0.000821253		26.53	7.03989	0.00759947		29.36	9.86989	0.00106873		27.35	7.85989	0.00430466		25.26	5.76989	0.018327
206	MLN	Pig26	22.91	16.83	24.38	22.8	24.55	15.38	17.04	19.35	20.1039	19.76	19.4042		24.88	5.47578	0.0224712		19.08	-0.324223	1.25199		32.15	12.7458	0.000145592		26.82	7.41578	0.00585637		29.81	10.4058	0.000737139		26.46	7.05578	0.00751622		30.84	11.4358	0.000360984		28.09	8.68578	0.0024284		25.58	6.17578	0.0138327
207	MLN	Pig27	22.03	16.6	23.9	22.43	24.88	15.73	17.1	19.08	19.944	19.8967	19.5458		26.52	6.97424	0.00795323		19.54	-0.00575675	1.004		32.05	12.5042	0.000172126		27.19	7.64424	0.00499866		30.43	10.8842	0.000529074		26.88	7.33424	0.00619688		30.43	10.8842	0.000529074		28.16	8.61424	0.00255185		28.82	9.27424	0.00161501
208	MLN	Pig28	22.78	17.16	24.73	22.86	24.8	15.53	17.26	19.47	20.2792	19.9333	19.5733		24.84	5.26675	0.0259748		20.06	0.486746	0.713633		30.47	10.8967	0.000524509		24.87	5.29675	0.0254402		28.18	8.60675	0.00256514		26.23	6.65675	0.00991105		26.52	6.94675	0.00810627		25.9	6.32675	0.0124583		23.23	3.65675	0.0792884
209	MLN	Pig29	23.29	18.44	26.53	23.37	25.21	15.53	18.13	19.51	20.9334	20.0833	19.694		24.42	4.726	0.037786		18.83	-0.863997	1.82007		31.83	12.136	0.000222177		26.67	6.976	0.00794353		29.51	9.816	0.0011094		25.94	6.246	0.0131755		29.12	9.426	0.00145375		27.77	8.076	0.00370579		25.17	5.476	0.0224677
210	MLN	Pig30	21.89	17.3	25.51	22.11	23.56	15.52	16.42	17.8	19.7154	18.96	18.6708		25.59	6.91923	0.00826239		19.77	1.09923	0.466767		30.96	12.2892	0.00019979		26.5	7.82923	0.00439712		29.86	11.1892	0.00042826		25.93	7.25923	0.00652763		29.68	11.0092	0.000485169		27.11	8.43923	0.00288098		25.21	6.53923	0.0107522
211	MLN	Pig31	22.16	17.28	24.49	22.85	24.41	15.06	17.02	18.57	19.9305	19.3467	18.97		24.01	5.03996	0.0303963		18.48	-0.490039	1.40448		29.48	10.51	0.000685783		25.79	6.81996	0.00885089		29.25	10.28	0.00080431		24.19	5.21996	0.0268309		28.58	9.60996	0.00127972		26.13	7.15996	0.00699257		23.66	4.68996	0.0387419
212	MLN	Pig32	22.54	17.32	24.34	22.83	25	14.63	16.45	18.74	19.8864	19.4567	18.9955		25.29	6.29447	0.0127401		19.16	0.164475	0.892253		30.54	11.5445	0.000334786		26.18	7.18447	0.00687476		29.77	10.7745	0.0005709		25.51	6.51447	0.0109382		28.91	9.91447	0.00103621		27.02	8.02447	0.00384054		25.94	6.94447	0.00811904
213	MLN	Pig33	23.24	17.75	24.6	23.45	24.93	16	17.44	19.32	20.5643	20.0833	19.7522		23.92	4.16776	0.0556392		18.27	-1.48224	2.79383		30.23	10.4778	0.000701264		25.55	5.79776	0.0179764		28.6	8.84776	0.0021705		25.1	5.34776	0.0245564		28.69	8.93776	0.00203924		26.69	6.93776	0.00815695		24.39	4.63776	0.0401695
214	MLN	Pig34	22.45	16.73	24.84	23.15	23.63	15.56	17.37	19.27	20.0942	19.4867	19.2067		25.16	5.95335	0.0161385		19.2	-0.00665239	1.00462		31.75	12.5433	0.000167524		26.42	7.21335	0.00673854		29.48	10.2733	0.000808005		25.53	6.32335	0.0124877		29.25	10.0433	0.000947657		27.32	8.11335	0.0036111		24.9	5.69335	0.0193255
215	MLN	Pig35	22.19	16.97	23.8	22.28	24.1	15.01	16.12	18.18	19.5304	19.0967	18.7354		24.49	5.75456	0.0185227		19.13	0.394561	0.760721		30	11.2646	0.000406471		26.26	7.52456	0.00543102		29.52	10.7846	0.000566922		25.78	7.04456	0.00757488		29.39	10.6546	0.00062038		26.98	8.24456	0.00329716		24.48	5.74456	0.0186515
216	MLN	Pig36	22.26	17.17	23.98	20.85	23.54	16.05	18.24	19.04	19.9482	19.5433	19.3041		24.08	4.7759	0.0365014		18.85	-0.454096	1.36992		30.73	11.4259	0.000363463		26.13	6.8259	0.00881451		28.86	9.5559	0.00132858		25.51	6.2059	0.0135468		28.22	8.9159	0.00207036		27.13	7.8259	0.00440726		25.21	5.9059	0.0166781
															25.24	5.75413	0.0185282		18.8	-0.68587	1.60867		29.14	9.65413	0.00124113		26.08	6.59413	0.0103507		28.41	8.92413	0.00205859		25.74	6.25413	0.0131014		28.25	8.76413	0.00230003		25.92	6.43413	0.0115647		23.94	4.45413	0.0456219
															24	4.83102	0.0351332		18.54	-0.62898	1.54647		28.06	8.89102	0.00210638		24.34	5.17102	0.0277567		27.37	8.20102	0.00339818		25.58	6.41102	0.0117514		26.53	7.36102	0.00608292		24.97	5.80102	0.0179357		22.68	3.51102	0.0877157
															24.46	5.48686	0.0222993		17.97	-1.00314	2.00436		28.97	9.99686	0.000978691		25.61	6.63686	0.0100486		28.44	9.46686	0.00141316		25.69	6.71686	0.00950657		28.42	9.44686	0.00143289		26.07	7.09686	0.00730521		23.58	4.60686	0.0410391
															25.27	5.05221	0.0301393		20.12	-0.0977917	1.07013		28.53	8.31221	0.00314612		25.02	4.80221	0.0358419		28.51	8.29221	0.00319004		25.86	5.64221	0.0200229		28.43	8.21221	0.00337193		25.56	5.34221	0.024651		24.25	4.03221	0.0611201
															23.87	5.13044	0.0285485		18.18	-0.559561	1.47382		27.07	8.33044	0.00310662		23.71	4.97044	0.0318969		27.15	8.41044	0.00293904		24.36	5.62044	0.0203273		27.16	8.42044	0.00291874		24.37	5.63044	0.0201869		23.57	4.83044	0.0351474
															23.63	4.84128	0.0348842		17.97	-0.818716	1.76384		27.56	8.77128	0.00228866		24.66	5.87128	0.0170831		27.51	8.72128	0.00236937		25.14	6.35128	0.0122482		27.08	8.29128	0.00319209		24.3	5.51128	0.0219249		23.3	4.51128	0.0438499
															24.52	5.65601	0.0198322		18.26	-0.60399	1.51991		28.19	9.32601	0.00155809		24.43	5.56601	0.0211088		27.9	9.03601	0.00190498		24.22	5.35601	0.0244163		25.96	7.09601	0.00730951		23.88	5.01601	0.0309051		22.71	3.84601	0.0695402
															25.02	5.96012	0.016063		18.45	-0.609884	1.52614		26.52	7.46012	0.00567912		24.84	5.78012	0.0181975		28.11	9.05012	0.00188644		25.94	6.88012	0.00848944		26.77	7.71012	0.00477556		25.38	6.32012	0.0125157		22.92	3.86012	0.0688635
															23.94	6.18903	0.0137062		18.09	0.33903	0.790573		26.25	8.49903	0.00276399		24.18	6.42903	0.0116056		26.47	8.71903	0.00237307		23.65	5.89903	0.0167577		24.67	6.91903	0.00826351		24.07	6.31903	0.0125251		21.33	3.57903	0.0836767
															24.18	5.0667	0.0298381		18.24	-0.873299	1.83185		27.75	8.6367	0.00251243		25.9	6.7867	0.00905731		28.3	9.1867	0.00171604		25.12	6.0067	0.0155526		28.25	9.1367	0.00177656		26.12	7.0067	0.0077763		23.5	4.3867	0.0478048
															25.05	6.00667	0.0155529		19.3	0.256673	0.837016		27.7	8.65667	0.00247789		24.08	5.03667	0.0304656		28.26	9.21667	0.00168076		24.31	5.26667	0.0259761		25.87	6.82667	0.00880981		25.11	6.06667	0.0149193		22.49	3.44667	0.0917166
															24.31	4.57828	0.0418601		17.71	-2.02172	4.06067		27.48	7.74828	0.00465088		26.14	6.40828	0.0117738		28.64	8.90828	0.00208133		25.14	5.40828	0.0235475		27.5	7.76828	0.00458685		24.52	4.78828	0.0361896		24.25	4.51828	0.0436377
															24.79	4.39667	0.0474755		18.46	-1.93333	3.81935		28.33	7.93667	0.00408154		26.41	6.01667	0.0154455		29.42	9.02667	0.00191735		25.61	5.21667	0.0268921		28.07	7.67667	0.00488755		26.47	6.07667	0.0148163		24.22	3.82667	0.0704786
															25.98	6.13832	0.0141965		18.44	-1.40168	2.64208		29.3	9.45832	0.00142155		26.24	6.39832	0.0118553		28.42	8.57832	0.00261618		26.11	6.26832	0.0129732		27.89	8.04832	0.00377758		25.9	6.05832	0.0150059		23.82	3.97832	0.0634462
															26.08	6.45352	0.0114103		19.29	-0.336476	1.26267		27.98	8.35352	0.0030573		24.45	4.82352	0.0353162		27.7	8.07352	0.00371216		25.97	6.34352	0.0123143		27.62	7.99352	0.00392382		25.46	5.83352	0.0175361		23.22	3.59352	0.0828402
															23.78	4.43073	0.046368		19.29	-0.0592719	1.04194		28.72	9.37073	0.00151053		26.85	7.50073	0.00552148		30.13	10.7807	0.000568431		25.68	6.33073	0.012424		27.64	8.29073	0.00319332		26.73	7.38073	0.00600039		24.39	5.04073	0.0303801
															25.43	6.19311	0.0136674		19.14	-0.0968875	1.06946		28.84	9.60311	0.0012858		24.94	5.70311	0.0191952		27.22	7.98311	0.00395224		24.81	5.57311	0.0210052		26.26	7.02311	0.00768834		25.19	5.95311	0.0161412		22.63	3.39311	0.0951856
															24.17	5.27053	0.0259066		18.71	-0.189466	1.14034		28.17	9.27053	0.00161917		25.7	6.80053	0.00897088		28.02	9.12053	0.00179658		25.86	6.96053	0.00802917		27	8.10053	0.00364331		27.46	8.56053	0.00264864		23.22	4.32053	0.0500483
															24.01	4.74732	0.0372319		18.38	-0.882684	1.8438		29.97	10.7073	0.000598104		27.01	7.74732	0.00465399		28.28	9.01732	0.00192982		26.11	6.84732	0.00868465		27.49	8.22732	0.00333681		25.57	6.30732	0.0126272		23.86	4.59732	0.0413114
															25.59	6.1177	0.0144009		19.01	-0.462303	1.37774		28.18	8.7077	0.00239178		25.1	5.6277	0.0202253		28.57	9.0977	0.00182524		25.55	6.0777	0.0148058		26.49	7.0177	0.00771725		25	5.5277	0.0216769		22.82	3.3477	0.0982297
															24.55	5.43462	0.0231215		18.68	-0.43538	1.35227		28.32	9.20462	0.00169486		26.11	6.99462	0.00784169		28.41	9.29462	0.00159236		25.52	6.40462	0.0118037		27.58	8.46462	0.00283071		25.68	6.56462	0.0105646		23.62	4.50462	0.0440529
															23.47	4.25829	0.0522549		18.12	-1.09171	2.13126		28.98	9.76829	0.0011467		25.73	6.51829	0.0109093		28.25	9.03829	0.00190197		25.46	6.24829	0.0131546		27.54	8.32829	0.00311125		27.66	8.44829	0.00286293		23.25	4.03829	0.060863
															25.11	5.87489	0.0170405		18.31	-0.925114	1.89883		27.61	8.37489	0.00301237		26.03	6.79489	0.00900607		28.13	8.89489	0.00210074		25.86	6.62489	0.0101324		26.95	7.71489	0.00475979		25.52	6.28489	0.0128251		23.4	4.16489	0.0557499
															25.11	5.24746	0.0263244		18.93	-0.932543	1.90864		28.1	8.23746	0.00331343		25.69	5.82746	0.0176101		28.77	8.90746	0.00208252		25.4	5.53746	0.0215308		26.66	6.79746	0.00899004		24.28	4.41746	0.0467965		22.99	3.12746	0.11443
															25.29	5.83079	0.0175694		19.17	-0.289207	1.22197		27.94	8.48079	0.00279916		25.2	5.74079	0.0187003		27.62	8.16079	0.00349427		25.23	5.77079	0.0183155		25.12	5.66079	0.0197666		25	5.54079	0.021481		21.95	2.49079	0.177908
															26.32	7.20555	0.00677506		20.02	0.905551	0.533829		28.75	9.63555	0.00125722		26.01	6.89555	0.00839909		28.79	9.67555	0.00122284		25.81	6.69555	0.00964802		26.53	7.41555	0.00585729		26.02	6.90555	0.00834107		22.8	3.68555	0.077721
															25.48	6.13476	0.0142316		18.9	-0.445243	1.36154		27.81	8.46476	0.00283044		25.38	6.03476	0.0152531		28.07	8.72476	0.00236367		26.33	6.98476	0.00789548		25.9	6.55476	0.0106371		25.15	5.80476	0.0178893		22.87	3.52476	0.0868845
															23.51	4.06746	0.059645		18.07	-1.37254	2.58927		28.76	9.31746	0.00156735		27.08	7.63746	0.00502223		27.9	8.45746	0.0028448		26.88	7.43746	0.00576903		29.1	9.65746	0.00123827		27.22	7.77746	0.00455777		24.53	5.08746	0.0294119
															25.08	5.96977	0.0159559		19.28	0.169767	0.888986		28.37	9.25977	0.00163129		25.87	6.75977	0.00922799		27.21	8.09977	0.00364525		26.73	7.61977	0.00508419		26.86	7.74977	0.00464609		25.93	6.81977	0.00885208		23.39	4.27977	0.0514827
															25.44	7.12286	0.00717474		18.9	0.582858	0.66764		28.42	10.1029	0.000909362		26	7.68286	0.00486664		28.32	10.0029	0.00097463		26.87	8.55286	0.00266277		27.38	9.06286	0.00186985		26.28	7.96286	0.00400812		23.89	5.57286	0.0210089
															24.51	6.0151	0.0154623		19.26	0.765103	0.588411		27.27	8.7751	0.00228261		24.18	5.6851	0.0194363		26.79	8.2951	0.00318365		25.2	6.7051	0.00958436		25.61	7.1151	0.00721341		24.64	6.1451	0.0141299		22.3	3.8051	0.0715402
															25.14	5.63466	0.0201278		18.4	-1.10534	2.15149		27.23	7.72466	0.00472764		25.28	5.77466	0.0182664		26.96	7.45466	0.00570062		25.25	5.74466	0.0186502		26.04	6.53466	0.0107862		25.28	5.77466	0.0182664		22.16	2.65466	0.158806
															24.67	6.39533	0.0118799		18.58	0.305333	0.809256		27.44	9.16533	0.00174165		25.22	6.94533	0.00811422		27.22	8.94533	0.00202855		25.24	6.96533	0.00800251		25.81	7.53533	0.00539062		25.64	7.36533	0.00606476		22.1	3.82533	0.070544
															25.23	6.59714	0.0103291		19.19	0.557139	0.679649		28.92	10.2871	0.000800318		25.44	6.80714	0.00892991		27.78	9.14714	0.00176375		25.65	7.01714	0.00772024		26.75	8.11714	0.00360162		25.37	6.73714	0.00937387		23	4.36714	0.0484574
															24.64	6.14954	0.0140866		18.69	0.199537	0.87083		26.66	8.16954	0.00347316		24.25	5.75954	0.0184589		26.06	7.56954	0.00526432		25.52	7.02954	0.00765418		24.83	6.33954	0.0123484		24.9	6.40954	0.0117635		22.03	3.53954	0.0859989
															24.66	6.08513	0.0147297		18.57	-0.00486929	1.00338		26.94	8.36513	0.00303281		24.25	5.67513	0.0195711		27.48	8.90513	0.00208588		24.1	5.52513	0.0217155		26.06	7.48513	0.0055815		23.83	5.25513	0.0261847		22.15	3.57513	0.0839032
															26.77	6.22608	0.0133587		27.31	6.76608	0.00918773		31.79	11.2461	0.000411712		27.22	6.67608	0.00977914		28.93	8.38608	0.00298909		28.09	7.54608	0.00535063		29.13	8.58608	0.00260216		28.13	7.58608	0.00520431		26.11	5.56608	0.0211079
															25.08	5.00925	0.0310503		26.95	6.87925	0.00849454		30.68	10.6092	0.000640174		26.43	6.35925	0.0121808		27.44	7.36925	0.00604832		27.05	6.97925	0.00792568		27.68	7.60925	0.00512139		25.54	5.46925	0.0225731		23.68	3.60925	0.0819422
															24.66	5.0989	0.0291794		26.12	6.5589	0.0106065		30.23	10.6689	0.000614242		26	6.4389	0.0115265		27.51	7.9489	0.00404708		26.11	6.5489	0.0106803		27.43	7.8689	0.00427783		25.66	6.0989	0.0145897		24.52	4.9589	0.032153
															25.28	5.72242	0.01894		27.18	7.62242	0.00507486		30.65	11.0924	0.000457984		25.59	6.03242	0.0152778		27.94	8.38242	0.00299669		26.98	7.42242	0.00582948		27.39	7.83242	0.0043874		26.84	7.28242	0.00642354		23.52	3.96242	0.0641496
															22.74	4.24204	0.0528469		24.11	5.61204	0.020446		31.38	12.882	0.000132471		27.73	9.23204	0.00166295		27.39	8.89204	0.00210489		25.51	7.01204	0.00774759		29.15	10.652	0.000621466		26.07	7.57204	0.0052552		24.24	5.74204	0.0186842
															24.27	5.64546	0.0199777		25.35	6.72546	0.00945004		30.28	11.6555	0.000309996		25.29	6.66546	0.00985134		27.06	8.43546	0.0028885		25.31	6.68546	0.00971571		26.92	8.29546	0.00318285		26.25	7.62546	0.00506415		23.25	4.62546	0.0405132
															24.64	5.242	0.0264241		27.13	7.732	0.00470365		30.89	11.492	0.000347186		27.83	8.432	0.00289544		27.13	7.732	0.00470365		27.14	7.742	0.00467116		28.85	9.452	0.00142779		26.5	7.102	0.0072792		23.9	4.502	0.0441328
															22.88	5.00935	0.0310482		23.82	5.94935	0.0161833		30.45	12.5793	0.000163395		26.25	8.37935	0.00300307		26.9	9.02935	0.00191379		24.52	6.64935	0.00996201		27.78	9.90935	0.00103989		25.91	8.03935	0.00380115		23.46	5.58935	0.0207701
															25.16	6.607	0.0102587		25.49	6.937	0.00816121		27.71	9.157	0.00175173		24.84	6.287	0.0128063		26.47	7.917	0.00413757		24.74	6.187	0.0137255		26.05	7.497	0.00553576		25.58	7.027	0.00766764		22.45	3.897	0.0671252
															24.08	5.86897	0.0171105		25.28	7.06897	0.0074478		28.38	10.169	0.00086863		24.47	6.25897	0.0130576		26.47	8.25897	0.00326439		24.91	6.69897	0.00962518		25.56	7.34897	0.00613394		27.56	9.34897	0.00153348		21.74	3.52897	0.0866311
															24.53	4.8806	0.0339462		26.31	6.6606	0.00988458		31.19	11.5406	0.000335685		27.42	7.7706	0.00457947		28.73	9.0806	0.00184699		26.54	6.8906	0.00842794		29.39	9.7406	0.00116892		26.28	6.6306	0.0100923		25.91	6.2606	0.0130428
															25.77	6.09365	0.014643		25.4	5.72365	0.0189239		31.31	11.6336	0.000314719		26.09	6.41365	0.01173		26.98	7.30365	0.00632969		27.4	7.72365	0.00473097		27.43	7.75365	0.0046336		25.16	5.48365	0.0223489		23.66	3.98365	0.0632124
															25.09	5.34664	0.0245755		26.34	6.59664	0.0103327		30.84	11.0966	0.000456646		26.38	6.63664	0.0100502		28.91	9.16664	0.00174007		26.33	6.58664	0.0104046		28.07	8.32664	0.00311482		26.02	6.27664	0.0128987		24.49	4.74664	0.0372495
															25.85	5.4036	0.0236241		27.66	7.2136	0.00673738		32.41	11.9636	0.000250379		26.16	5.7136	0.0190562		28.53	8.0836	0.00368634		27.86	7.4136	0.00586523		27.91	7.4636	0.00566544		27.13	6.6836	0.0097283		24.24	3.7936	0.072113
															26.11	6.36411	0.0121398		26.73	6.98411	0.00789902		31.03	11.2841	0.000401		26	6.25411	0.0131016		28.96	9.21411	0.00168374		27.26	7.51411	0.0054705		27.74	7.99411	0.00392223		26.36	6.61411	0.0102083		23.74	3.99411	0.0627556
															23.98	5.12483	0.0286597		26.03	7.17483	0.00692087		28.44	9.58483	0.0013022		26.33	7.47483	0.00562149		27.4	8.54483	0.00267762		25.2	6.34483	0.0123031		27.02	8.16483	0.0034845		24.8	5.94483	0.0162341		22.26	3.40483	0.0944156
															25.87	6.42266	0.011657		25.21	5.76266	0.018419		31.16	11.7127	0.000297947		28.04	8.59266	0.00259031		28.03	8.58266	0.00260833		25.95	6.50266	0.0110282		29.24	9.79266	0.0011275		26.79	7.34266	0.00616083		24.58	5.13266	0.0285046
															24.69	4.43806	0.0461329		26.01	5.75806	0.0184779		31.12	10.8681	0.000535043		28.49	8.23806	0.00331205		27.74	7.48806	0.00557019		26.51	6.25806	0.0130658		29.95	9.69806	0.00120391		27.32	7.06806	0.00745251		25.33	5.07806	0.0296041
															26.37	7.08984	0.00734082		26.69	7.40984	0.00588051		31.21	11.9298	0.000256306		25.88	6.59984	0.0103098		28.72	9.43984	0.00143987		25.96	6.67984	0.00975364		26.97	7.68984	0.00484314		25.68	6.39984	0.0118428		23.18	3.89984	0.0669931
															25.74	6.81707	0.00886863		26.12	7.19707	0.00681499		30.38	11.4571	0.000355695		26.32	7.39707	0.00593279		28.06	9.13707	0.0017761		26.08	7.15707	0.00700658		27.53	8.60707	0.00256456		26.31	7.38707	0.00597406		22.97	4.04707	0.0604936
															24.5	5.65663	0.0198237		26.06	7.21663	0.00672324		30.33	11.4866	0.000348482		24.97	6.12663	0.014312		28.26	9.41663	0.00146323		24.35	5.50663	0.0219958		26.25	7.40663	0.00589363		24.4	5.55663	0.0212465		22.57	3.72663	0.0755393
															25.33	5.832	0.0175546		26.55	7.052	0.00753591		29.11	9.612	0.00127791		25.88	6.382	0.0119902		27.12	7.622	0.00507631		25.52	6.022	0.0153885		27.22	7.722	0.00473637		25.24	5.742	0.0186846		23.22	3.722	0.0757819
															25.21	6.57105	0.0105176		25.4	6.76105	0.00921977		30.78	12.1411	0.000221401		26.19	7.55105	0.0053322		27.08	8.44105	0.00287733		25.87	7.23105	0.00665635		27.46	8.82105	0.00221105		26.13	7.49105	0.00555864		23.76	5.12105	0.0287349
															24.51	5.3785	0.0240387		25.61	6.4785	0.0112145		30.01	10.8785	0.000531186		26.42	7.2885	0.00639653		27.36	8.2285	0.00333408		25.75	6.6185	0.0101773		27.97	8.8385	0.00218448		25.59	6.4585	0.011371		23.69	4.5585	0.0424381
															25.11	5.12459	0.0286644		27.21	7.22459	0.00668621		31.94	11.9546	0.000251947		26.05	6.06459	0.0149408		29.16	9.17459	0.0017305		26.1	6.11459	0.0144319		27.38	7.39459	0.00594299		26.73	6.74459	0.00932555		22.9	2.91459	0.132623
															24.41	4.81496	0.0355265		26	6.40496	0.0118009		31.46	11.865	0.000268096		27.06	7.46496	0.00566008		29.75	10.155	0.000877106		26.18	6.58496	0.0104167		28.51	8.91496	0.00207171		28.03	8.43496	0.00288951		23.9	4.30496	0.0505915
															25.21	4.50586	0.0440151		27.59	6.88586	0.00845572		32.67	11.9659	0.000249987		27.04	6.33586	0.0123799		28.2	7.49586	0.00554016		27.39	6.68586	0.00971307		28.48	7.77586	0.00456282		26.87	6.16586	0.0139281		24.16	3.45586	0.0911346
															26.14	5.95556	0.0161138		27.94	7.75556	0.00462748		31.35	11.1656	0.000435344		26.82	6.63556	0.0100577		28.25	8.06556	0.00373272		27.38	7.19556	0.00682215		28.28	8.09556	0.0036559		27.08	6.89556	0.00839905		23.93	3.74556	0.0745547
															23.68	4.02053	0.0616168		25.83	6.17053	0.0138831		31.84	12.1805	0.000215424		28.15	8.49053	0.00278032		27.15	7.49053	0.00556065		26.55	6.89053	0.00842837		28.95	9.29053	0.00159688		27.46	7.80053	0.00448545		24.65	4.99053	0.0314558
															25.25	6.57268	0.0105057		26.02	7.34268	0.00616072		30.35	11.6727	0.000306318		24.79	6.11268	0.014451		28.04	9.36268	0.00151898		25.9	7.22268	0.00669507		26.18	7.50268	0.005514		25.49	6.81268	0.00889565		22.05	3.37268	0.096543
															25.04	5.3454	0.0245965		26.75	7.0554	0.00751817		29.64	9.9454	0.00101423		25.69	5.9954	0.0156749		27.25	7.5554	0.00531615		25.67	5.9754	0.0158937		27.05	7.3554	0.00610665		25.65	5.9554	0.0161156		22.93	3.2354	0.106181
															23.28	4.42645	0.0465056		25.01	6.15645	0.0140192		29.02	10.1665	0.000870148		25.35	6.49645	0.0110758		27.58	8.72645	0.00236089		25.26	6.40645	0.0117887		26.75	7.89645	0.00419693		25.33	6.47645	0.0112304		22.98	4.12645	0.0572551
															24.03	5.63511	0.0201216		25.4	7.00511	0.00778489		29.63	11.2351	0.000414854		25.28	6.88511	0.00846011		27.1	8.70511	0.00239608		25.33	6.93511	0.00817193		26.65	8.25511	0.00327314		26.48	8.08511	0.00368248		22.25	3.85511	0.069103
															25.19	5.57451	0.0209848		26.37	6.75451	0.00926169		32.89	13.2745	0.000100919		26.4	6.78451	0.00907108		28.16	8.54451	0.00267822		26.35	6.73451	0.00939097		27.58	7.96451	0.00400354		26.13	6.51451	0.010938		23.86	4.24451	0.0527564
															25.11	5.50262	0.0220571		26.65	7.04262	0.0075851		29.72	10.1126	0.000903232		26.18	6.57262	0.0105062		27.16	7.55262	0.00532643		25.85	6.24262	0.0132064		27.25	7.64262	0.0050043		25.31	5.70262	0.0192018		23.5	3.89262	0.0673296
															23.02	3.82998	0.070317		25.39	6.19998	0.0136025		31.55	12.36	0.000190228		27.09	7.89998	0.00418667		27.61	8.41998	0.00291966		25.79	6.59998	0.0103088		28.43	9.23998	0.00165382		27.17	7.97998	0.00396083		24.05	4.85998	0.034435
																			29	8.62875	0.00252631		29.77	9.39875	0.00148147		23.28	2.90875	0.133161		27.21	6.83875	0.00873636		24.19	3.81875	0.0708665		26.72	6.34875	0.0122697		24.3	3.92875	0.065664		21.08	0.708753	0.611849
															33.49	14.2684	5.06724e-05		28	8.77844	0.00227733		27.96	8.73844	0.00234135		23.84	4.61844	0.0407109		26.11	6.88844	0.00844058		22.61	3.38844	0.0954943		26.23	7.00844	0.00776692		23.85	4.62844	0.0404297		20.64	1.41844	0.374116
															36.24	15.8601	1.68129e-05		29.34	8.96007	0.00200794		31.2	10.8201	0.000553139		24.09	3.71007	0.0764114		27.28	6.90007	0.00837283		24.94	4.56007	0.0423919		27.38	7.00007	0.00781213		23.37	2.99007	0.125863		21.65	1.27007	0.41464
																			28.17	8.21244	0.00337139		30.81	10.8524	0.000540867		24	4.04244	0.0606883		27.68	7.72244	0.00473494		24.07	4.11244	0.0578139		27	7.04244	0.00758603		24.14	4.18244	0.0550757		21.4	1.44244	0.367945
															37.72	17.6392	4.89859e-06		28.26	8.1792	0.00344997		30.19	10.1092	0.000905372		23.12	3.0392	0.121649		27.2	7.1192	0.00719294		23.08	2.9992	0.125069		27.08	6.9992	0.00781682		23.7	3.6192	0.0813789		20.82	0.739202	0.599071
															35.59	15.6401	1.95825e-05		28.1	8.15007	0.00352033		28.52	8.57007	0.00263118		23.2	3.25007	0.105107		26.24	6.29007	0.0127791		22.91	2.96007	0.128508		26.48	6.53007	0.0108206		23.57	3.62007	0.0813298		21.16	1.21007	0.432247
															33.92	14.2511	5.12854e-05		28.61	8.94109	0.00203453		28.96	9.29109	0.00159626		23.32	3.65109	0.0795998		26.21	6.54109	0.0107383		23.64	3.97109	0.063765		26.35	6.68109	0.00974521		23.7	4.03109	0.0611675		20.91	1.24109	0.423053
															35.9	17.2771	6.29607e-06		27.61	8.98712	0.00197064		28.31	9.68712	0.00121307		23.11	4.48712	0.0445906		25.82	7.19712	0.00681478		22.57	3.94712	0.0648335		25.63	7.00712	0.00777405		24.14	5.51712	0.0218365		20.79	2.16712	0.222655
																			27.68	8.5119	0.00273944		29.19	10.0219	0.000961848		23.21	4.0419	0.0607108		26.07	6.9019	0.00836219		24.59	5.4219	0.0233262		26.16	6.9919	0.00785647		24.35	5.1819	0.0275481		20.84	1.6719	0.313839
																			28.35	8.84656	0.00217229		31.02	11.5166	0.000341325		24.01	4.50656	0.0439935		26.74	7.23656	0.00663097		24.1	4.59656	0.0413329		26.7	7.19656	0.00681739		25.18	5.67656	0.0195517		21.54	2.03656	0.243743
																			29.23	9.36295	0.0015187		30.88	11.0129	0.000483919		24.41	4.54295	0.042898		27.42	7.55295	0.00532521		22.86	2.99295	0.125613		27.03	7.16295	0.00697811		23.34	3.47295	0.0900614		21.85	1.98295	0.252973
															36.17	16.6319	9.8471e-06		29.49	9.95187	0.00100969		30.08	10.5419	0.000670781		24.05	4.51187	0.043832		28.14	8.60187	0.00257383		23.9	4.36187	0.0486347		26.39	6.85187	0.00865728		23.53	3.99187	0.0628532		22.13	2.59187	0.165871
															33.15	13.0418	0.000118586		28.49	8.38178	0.002998		31.09	10.9818	0.000494486		23.55	3.44178	0.0920281		27.55	7.44178	0.00575175		23.93	3.82178	0.0707178		27.46	7.35178	0.006122		24.1	3.99178	0.062857		20.9	0.791782	0.57763
															33.64	13.7577	7.21993e-05		28.97	9.08765	0.00183799		31.21	11.3277	0.000389078		24.41	4.52765	0.0433551		26.56	6.67765	0.00976845		23.43	3.54765	0.0855164		27.06	7.17765	0.00690734		24.14	4.25765	0.0522779		21.57	1.68765	0.310431
															32.76	12.9452	0.000126798		28.76	8.94517	0.00202878		30.28	10.4652	0.000707406		24.55	4.73517	0.0375466		27.33	7.51517	0.00546647		23.27	3.45517	0.0911777		27.45	7.63517	0.00503018		24.09	4.27517	0.0516469		21.45	1.63517	0.321931
															34.14	14.8816	3.31278e-05		27.93	8.6716	0.00245239		30.33	11.0716	0.00046464		23.44	4.1816	0.0551078		27.2	7.9416	0.00406762		23.27	4.0116	0.0619995		25.72	6.4616	0.0113466		23.91	4.6516	0.0397859		20.65	1.3916	0.381142
															33.15	13.4461	8.95997e-05		28.4	8.69615	0.00241101		30.46	10.7561	0.000578199		24.46	4.75615	0.0370047		27.68	7.97615	0.00397137		24.36	4.65615	0.0396607		27.19	7.48615	0.00557757		24.96	5.25615	0.0261663		21.76	2.05615	0.240457
															32.46	12.8956	0.000131227		27.74	8.17564	0.00345848		27.43	7.86564	0.00428751		24.05	4.48564	0.0446361		26.36	6.79564	0.00900134		22.55	2.98564	0.12625		26.28	6.71564	0.00951458		27.01	7.44564	0.00573638		21	1.43564	0.369682
															33.28	14.2379	5.17568e-05		27.54	8.49789	0.00276617		28.88	9.83789	0.0010927		23.42	4.37789	0.0480976		26.95	7.90789	0.00416377		22.87	3.82789	0.0704189		26.35	7.30789	0.0063111		23.99	4.94789	0.0323993		20.58	1.53789	0.344388
															34.03	15.0194	3.01107e-05		27.8	8.78937	0.00226015		29.24	10.2294	0.000833017		23.33	4.31937	0.0500889		26.88	7.86937	0.00427646		23.22	4.20937	0.0540573		26.33	7.31937	0.00626111		24.05	5.03937	0.0304088		21.29	2.27937	0.205988
																			29.33	8.62305	0.00253631		30.83	10.1231	0.000896721		24.91	4.20305	0.0542944		28.59	7.88305	0.00423608		25.08	4.37305	0.0482592		28.71	8.00305	0.00389799		24.74	4.03305	0.0610844		23.38	2.67305	0.156794
															32.73	13.5201	8.51249e-05		27.79	8.58006	0.00261303		30.11	10.9001	0.000523306		23.78	4.57006	0.0420993		26.72	7.51006	0.00548589		22.67	3.46006	0.0908696		26.56	7.35006	0.00612931		24.72	5.51006	0.0219436		20.99	1.78006	0.291172
															33.07	13.7273	7.37321e-05		28.63	9.28735	0.0016004		28.43	9.08735	0.00183838		23.51	4.16735	0.0556549		26.9	7.55735	0.00530898		23.8	4.45735	0.0455202		26.65	7.30735	0.00631348		25.08	5.73735	0.018745		21.21	1.86735	0.274077
															36.87	18.0705	3.63275e-06		28.55	9.7505	0.00116093		30.81	12.0105	0.000242369		24.66	5.8605	0.0172112		26.17	7.3705	0.00604306		23.51	4.7105	0.0381941		25.54	6.7405	0.00935203		23.94	5.1405	0.0283501		20.8	2.0005	0.249913
															37.74	18.2499	3.20802e-06		29	9.50989	0.00137164		30.33	10.8399	0.000545593		23.94	4.44989	0.0457563		27.29	7.79989	0.00448746		23.79	4.29989	0.0507698		27.12	7.62989	0.00504865		24.72	5.22989	0.0266469		21.53	2.03989	0.243183
															33.41	14.0058	6.07913e-05		28.66	9.25578	0.00163581		29.72	10.3158	0.000784588		23.6	4.19578	0.0545689		27.36	7.95578	0.00402784		22.71	3.30578	0.101126		26.35	6.94578	0.00811172		24.11	4.70578	0.0383195		21.3	1.89578	0.268729
															32.49	12.9442	0.00012688		28.05	8.50424	0.00275402		30.5	10.9542	0.000504016		24.04	4.49424	0.0443709		26.95	7.40424	0.00590338		23.84	4.29424	0.0509687		26.32	6.77424	0.00913586		24.52	4.97424	0.0318129		21.02	1.47424	0.359922
															35.07	15.4967	2.16279e-05		28.05	8.47675	0.00280702		29.13	9.55675	0.0013278		23.63	4.05675	0.0600894		27.01	7.43675	0.00577187		23.02	3.44675	0.091712		26.27	6.69675	0.00964003		22.89	3.31675	0.10036		20.81	1.23675	0.424329
															33.57	13.876	6.6513e-05		27.54	7.846	0.00434628		29.4	9.706	0.0011973		25.24	5.546	0.0214036		26.92	7.226	0.00667969		23.66	3.966	0.0639903		27.05	7.356	0.00610411		26.38	6.686	0.00971208		22	2.306	0.20222
																			27.27	8.59923	0.00257855		28.8	10.1292	0.000892893		23.82	5.14923	0.0281792		26.16	7.48923	0.00556568		23.77	5.09923	0.0291729		25.45	6.77923	0.00910437		24.08	5.40923	0.0235321		21.13	2.45923	0.181844
															35.68	16.71	9.32826e-06		27.87	8.89996	0.00209336		29.75	10.78	0.000568733		23.69	4.71996	0.0379446		26.5	7.52996	0.00541073		23.05	4.07996	0.0591302		25.16	6.18996	0.0136973		24.08	5.10996	0.0289567		20.35	1.37996	0.384229
															33.21	14.2145	5.26038e-05		27.52	8.52447	0.00271567		28.28	9.28447	0.00160359		22.83	3.83447	0.0700984		26.31	7.31447	0.00628237		23.22	4.22447	0.0534942		25.16	6.16447	0.0139415		24.07	5.07447	0.0296777		20.52	1.52447	0.347606
															33.55	13.7978	7.02202e-05		28.29	8.53776	0.00269079		29.61	9.85776	0.00107775		23.86	4.10776	0.0580019		27.62	7.86776	0.00428124		23.94	4.18776	0.0548732		26.26	6.50776	0.0109893		25.72	5.96776	0.0159782		21.22	1.46776	0.361544
															37.8	18.5933	2.52839e-06		28.55	9.34335	0.00153947		30.61	11.4033	0.00036919		24.07	4.86335	0.0343547		27.28	8.07335	0.00371262		24.39	5.18335	0.0275205		26.12	6.91335	0.00829612		25.01	5.80335	0.0179068		21.2	1.99335	0.251155
															33.02	14.2846	5.01093e-05		27.08	8.34456	0.00307636		29.8	11.0646	0.000466912		23.56	4.82456	0.0352909		25.74	7.00456	0.00778784		23.72	4.98456	0.0315862		26.44	7.70456	0.00479398		24.71	5.97456	0.015903		21.25	2.51456	0.175001
															33.53	14.2259	5.21887e-05		27.89	8.5859	0.00260247		30.21	10.9059	0.00052119		24.36	5.0559	0.0300622		25.88	6.5759	0.0104823		24.21	4.9059	0.0333561		26.51	7.2059	0.0067734		24.81	5.5059	0.0220069		21.85	2.5459	0.171241
