# Supplementary material for: Immunome differences between porcine ileal and jejunal Peyer’s patches revealed by global transcriptome sequencing of gut-associated lymphoid tissues
Source: Sci Rep. 2018 Jun 13;8:9077. doi: 10.1038/s41598-018-27019-7 (PMC5998120; doi:10.1038/s41598-018-27019-7)
Supplement: Supplementary file 15 — Supplementary Table S14 [file 41598_2018_27019_MOESM15_ESM.xlsx]

## Sheet: Feuil1
Supplementary Table S14 : Allele quantification by pyrosequencing
		Pig 1			Pig 2			Pig 3			Pig 4
		Genotype	RNAseq MAF	Pyroseq. cDNA MAF	Genotype	RNAseq MAF	Pyroseq. cDNA MAF	Genotype	RNAseq MAF	Pyroseq. cDNA MAF	Genotype	RNAseq MAF	Pyroseq. cDNA MAF
LYZ rs331048178	MLN	A/G	G: 16.5%	G: 24%	. A/A	-	-	A/A	-	-	A/G	G: 21.1%	G: 23%
	IPP		A: 42.5%	A: 48%		-	-		-	-		A: 36.9%	A: 45%
	JPP		n.s.	G: 46%		-	-		-	-		n.s.	G: 48%
	PB		G: 34.3%	G: 34%		-	-		-	-		G: 26.9%	G: 34%
IGLV10 rs710734656	MLN	A:75% T:25%	T: 13%	T: 24%	. A/A	-	-	A:70% T:30%	A: 31%	T: 15%	A:84% T:16%	A: 22%	T: 6%
	IPP		n.s.	T: 10%		-	-		A: 34%	T: 16%		A: 9%	T: 5%
	JPP		n.s.	T: 12%		-	-		A: 27%	T: 14%		A: 14%	T: 5%
	PB		T: 34 %	T: 15%		-	-		A: 33%	T: 15%		A: 13%	T: 4%
CFD rs326853901	MLN	C/C	-	-	C/C	-	-	C/T	n.s.	C: 49%	C/T	n.s.	C: 49%
	IPP		-	-		-	-		n.s.	C: 46%		n.s.	C: 47%
	JPP		-	-		-	-		C: 43.7%	C: 47%		C: 42.8%	C: 46%
	PB		-	-		-	-		n.s.	A: 45%		n.s.	T: 45%
CXCL13 rs327682325	MLN	C/T	C: 44.7%	T: 49%	C/T	C: 39.7%	C: 48%	A/A	-	-	A/A	-	-
	IPP		n.s.	T: 47%		n.s.	T: 48%		-	-		-	-
	JPP		n.s.	T: 47%		n.s.	T: 49%		-	-		-	-
	PB		n.s.	-		n.s.	-		-	-		-	-
OAS2 rs80977910	MLN	Homoz.	-	-	C/G	C: 22.8%	C: 29%	Homoz.	-	-	C/G	C: 23.8%	C: 22%
	IPP		-	-		C: 24.8%	C: 21%		-	-		C: 29.3%	C: 19%
	JPP		-	-		C: 19.2%	C: 24%		-	-		C: 31.5%	C: 25%
	PB		-	-		C: 27.5%	C: 26%		-	-		C: 24.3%	c: 25%
GCSAM	MLN	G/G	-	-	G/T	n.s.	G: 50%	. G/G	-	-	G/T	n.s.	T: 48%
rs318341589	IPP		-	-		T: 43.4%	G: 46%		-	-		T: 39.6%	T: 48%
	JPP		-	-		n.s.	G: 48%		-	-		n.s.	T: 48%
	PB		-	-		n.s.	G: 50%		-	-		n.s.	G: 50%
